# Supplementary material for: Temporal dynamics of protein complex formation and dissociation during human cytomegalovirus infection
Source: Nat Commun. 2020 Feb 10;11:806. doi: 10.1038/s41467-020-14586-5 (PMC7010728; doi:10.1038/s41467-020-14586-5)
Supplement: Supplementary file 4 — Supplementary Data 1 [file 41467_2020_14586_MOESM4_ESM.xlsx]

## Sheet: Description
Supplementary Data 1	Normalized soluble fraction for aggregation plot
	Tab name	Tab description	Column headers	Notes
	TableS1A	Interactive protein aggregation profile plot		Melting curve plot of gene symbols in B2 or B3 cells are drawn. Quadratic function is used for curve fitting.
	TableS1B	Soluble Fraction	Uniprot_ID	Uniprot accessions
			Gene_symbol	Gene symbol
			Mock_36.9	Normalized soluble fraction at mock and indicated temperature
			Mock_40.2
			Mock_43.9
			Mock_46.6
			Mock_48.6
			Mock_52.7
			Mock_55.3
			Mock_58.5
			Mock_61.2
			Mock_64.0
			24hpi_36.9	Normalized soluble fraction at 24 hpi and indicated temperature
			24hpi_40.2
			24hpi_43.9
			24hpi_46.6
			24hpi_48.6
			24hpi_52.7
			24hpi_55.3
			24hpi_58.5
			24hpi_61.2
			24hpi_64.0
			48hpi_36.9	Normalized soluble fraction at 48 hpi and indicated temperature
			48hpi_40.2
			48hpi_43.9
			48hpi_46.6
			48hpi_48.6
			48hpi_52.7
			48hpi_55.3
			48hpi_58.5
			48hpi_61.2
			48hpi_64.0
			72hpi_36.9	Normalized soluble fraction at 72 hpi and indicated temperature
			72hpi_40.2
			72hpi_43.9
			72hpi_46.6
			72hpi_48.6
			72hpi_52.7
			72hpi_55.3
			72hpi_58.5
			72hpi_61.2
			72hpi_64.0
			96hpi_36.9	Normalized soluble fraction at 96 hpi and indicated temperature
			96hpi_40.2
			96hpi_43.9
			96hpi_46.6
			96hpi_48.6
			96hpi_52.7
			96hpi_55.3
			96hpi_58.5
			96hpi_61.2
			96hpi_64.0
	TableS1C	Protein intensities	Uniprot_ID	Uniprot accessions
			Mock_36.9_Rep1	Protein intensities of replicate #1 at mock and indicated temperature
			Mock_40.2_Rep1
			Mock_43.9_Rep1
			Mock_46.6_Rep1
			Mock_48.6_Rep1
			Mock_52.7_Rep1
			Mock_55.3_Rep1
			Mock_58.5_Rep1
			Mock_61.2_Rep1
			Mock_64.0_Rep1
			24hpi_36.9_Rep1	Protein intensities of replicate #1 at 24 hpi and indicated temperature
			24hpi_40.2_Rep1
			24hpi_43.9_Rep1
			24hpi_46.6_Rep1
			24hpi_48.6_Rep1
			24hpi_52.7_Rep1
			24hpi_55.3_Rep1
			24hpi_58.5_Rep1
			24hpi_61.2_Rep1
			24hpi_64.0_Rep1
			48hpi_36.9_Rep1	Protein intensities of replicate #1 at 48 hpi and indicated temperature
			48hpi_40.2_Rep1
			48hpi_43.9_Rep1
			48hpi_46.6_Rep1
			48hpi_48.6_Rep1
			48hpi_52.7_Rep1
			48hpi_55.3_Rep1
			48hpi_58.5_Rep1
			48hpi_61.2_Rep1
			48hpi_64.0_Rep1
			72hpi_36.9_Rep1	Protein intensities of replicate #1 at 72 hpi and indicated temperature
			72hpi_40.2_Rep1
			72hpi_43.9_Rep1
			72hpi_46.6_Rep1
			72hpi_48.6_Rep1
			72hpi_52.7_Rep1
			72hpi_55.3_Rep1
			72hpi_58.5_Rep1
			72hpi_61.2_Rep1
			72hpi_64.0_Rep1
			96hpi_36.9_Rep1	Protein intensities of replicate #1 at 96 hpi and indicated temperature
			96hpi_40.2_Rep1
			96hpi_43.9_Rep1
			96hpi_46.6_Rep1
			96hpi_48.6_Rep1
			96hpi_52.7_Rep1
			96hpi_55.3_Rep1
			96hpi_58.5_Rep1
			96hpi_61.2_Rep1
			96hpi_64.0_Rep1
			Mock_36.9_Rep2	Protein intensities of replicate #2 at mock and indicated temperature
			Mock_40.2_Rep2
			Mock_43.9_Rep2
			Mock_46.6_Rep2
			Mock_48.6_Rep2
			Mock_52.7_Rep2
			Mock_55.3_Rep2
			Mock_58.5_Rep2
			Mock_61.2_Rep2
			Mock_64.0_Rep2
			24hpi_36.9_Rep2	Protein intensities of replicate #2 at 24 hpi and indicated temperature
			24hpi_40.2_Rep2
			24hpi_43.9_Rep2
			24hpi_46.6_Rep2
			24hpi_48.6_Rep2
			24hpi_52.7_Rep2
			24hpi_55.3_Rep2
			24hpi_58.5_Rep2
			24hpi_61.2_Rep2
			24hpi_64.0_Rep2
			48hpi_36.9_Rep2	Protein intensities of replicate #2 at 48 hpi and indicated temperature
			48hpi_40.2_Rep2
			48hpi_43.9_Rep2
			48hpi_46.6_Rep2
			48hpi_48.6_Rep2
			48hpi_52.7_Rep2
			48hpi_55.3_Rep2
			48hpi_58.5_Rep2
			48hpi_61.2_Rep2
			48hpi_64.0_Rep2
			72hpi_36.9_Rep2	Protein intensities of replicate #2 at 72 hpi and indicated temperature
			72hpi_40.2_Rep2
			72hpi_43.9_Rep2
			72hpi_46.6_Rep2
			72hpi_48.6_Rep2
			72hpi_52.7_Rep2
			72hpi_55.3_Rep2
			72hpi_58.5_Rep2
			72hpi_61.2_Rep2
			72hpi_64.0_Rep2
			96hpi_36.9_Rep2	Protein intensities of replicate #2 at 96 hpi and indicated temperature
			96hpi_40.2_Rep2
			96hpi_43.9_Rep2
			96hpi_46.6_Rep2
			96hpi_48.6_Rep2
			96hpi_52.7_Rep2
			96hpi_55.3_Rep2
			96hpi_58.5_Rep2
			96hpi_61.2_Rep2
			96hpi_64.0_Rep2
			CountAbundance_Mock_Rep1	Spectral count of replicate #1 at mock for weighted normalization between replicates
			CountAbundance_24hpi_Rep1	Spectral count of replicate #1 at 24 hpi for weighted normalization between replicates
			CountAbundance_48hpi_Rep1	Spectral count of replicate #1 at 48 hpi for weighted normalization between replicates
			CountAbundance_72hpi_Rep1	Spectral count of replicate #1 at 72 hpi for weighted normalization between replicates
			CountAbundance_96hpi_Rep1	Spectral count of replicate #1 at 96 hpi for weighted normalization between replicates
			CountAbundance_Mock_Rep2	Spectral count of replicate #2 at mock for weighted normalization between replicates
			CountAbundance_24hpi_Rep2	Spectral count of replicate #2 at 24 hpi for weighted normalization between replicates
			CountAbundance_48hpi_Rep2	Spectral count of replicate #2 at 48 hpi for weighted normalization between replicates
			CountAbundance_72hpi_Rep2	Spectral count of replicate #2 at 72 hpi for weighted normalization between replicates
			CountAbundance_96hpi_Rep2	Spectral count of replicate #2 at 96 hpi for weighted normalization between replicates
	TableS1D	Identified Proteins	Uniprot_ID	Uniprot accessions
			Protein FDR Confidence: Combined	Protein FDR confidence based on Proteome Discoverer 2.2
			Found_in_Mock_36.9_Rep1	Protein identification based on Proteome Discoverer 2.2
			Found_in_Mock_40.2_Rep1
			Found_in_Mock_43.9_Rep1
			Found_in_Mock_46.6_Rep1
			Found_in_Mock_48.6_Rep1
			Found_in_Mock_52.7_Rep1
			Found_in_Mock_55.3_Rep1
			Found_in_Mock_58.5_Rep1
			Found_in_Mock_61.2_Rep1
			Found_in_Mock_64.0_Rep1
			Found_in_24hpi_36.9_Rep1
			Found_in_24hpi_40.2_Rep1
			Found_in_24hpi_43.9_Rep1
			Found_in_24hpi_46.6_Rep1
			Found_in_24hpi_48.6_Rep1
			Found_in_24hpi_52.7_Rep1
			Found_in_24hpi_55.3_Rep1
			Found_in_24hpi_58.5_Rep1
			Found_in_24hpi_61.2_Rep1
			Found_in_24hpi_64.0_Rep1
			Found_in_48hpi_36.9_Rep1
			Found_in_48hpi_40.2_Rep1
			Found_in_48hpi_43.9_Rep1
			Found_in_48hpi_46.6_Rep1
			Found_in_48hpi_48.6_Rep1
			Found_in_48hpi_52.7_Rep1
			Found_in_48hpi_55.3_Rep1
			Found_in_48hpi_58.5_Rep1
			Found_in_48hpi_61.2_Rep1
			Found_in_48hpi_64.0_Rep1
			Found_in_72hpi_36.9_Rep1
			Found_in_72hpi_40.2_Rep1
			Found_in_72hpi_43.9_Rep1
			Found_in_72hpi_46.6_Rep1
			Found_in_72hpi_48.6_Rep1
			Found_in_72hpi_52.7_Rep1
			Found_in_72hpi_55.3_Rep1
			Found_in_72hpi_58.5_Rep1
			Found_in_72hpi_61.2_Rep1
			Found_in_72hpi_64.0_Rep1
			Found_in_96hpi_36.9_Rep1
			Found_in_96hpi_40.2_Rep1
			Found_in_96hpi_43.9_Rep1
			Found_in_96hpi_46.6_Rep1
			Found_in_96hpi_48.6_Rep1
			Found_in_96hpi_52.7_Rep1
			Found_in_96hpi_55.3_Rep1
			Found_in_96hpi_58.5_Rep1
			Found_in_96hpi_61.2_Rep1
			Found_in_96hpi_64.0_Rep1
			Found_in_Mock_36.9_Rep2
			Found_in_Mock_40.2_Rep2
			Found_in_Mock_43.9_Rep2
			Found_in_Mock_46.6_Rep2
			Found_in_Mock_48.6_Rep2
			Found_in_Mock_52.7_Rep2
			Found_in_Mock_55.3_Rep2
			Found_in_Mock_58.5_Rep2
			Found_in_Mock_61.2_Rep2
			Found_in_Mock_64.0_Rep2
			Found_in_24hpi_36.9_Rep2
			Found_in_24hpi_40.2_Rep2
			Found_in_24hpi_43.9_Rep2
			Found_in_24hpi_46.6_Rep2
			Found_in_24hpi_48.6_Rep2
			Found_in_24hpi_52.7_Rep2
			Found_in_24hpi_55.3_Rep2
			Found_in_24hpi_58.5_Rep2
			Found_in_24hpi_61.2_Rep2
			Found_in_24hpi_64.0_Rep2
			Found_in_48hpi_36.9_Rep2
			Found_in_48hpi_40.2_Rep2
			Found_in_48hpi_43.9_Rep2
			Found_in_48hpi_46.6_Rep2
			Found_in_48hpi_48.6_Rep2
			Found_in_48hpi_52.7_Rep2
			Found_in_48hpi_55.3_Rep2
			Found_in_48hpi_58.5_Rep2
			Found_in_48hpi_61.2_Rep2
			Found_in_48hpi_64.0_Rep2
			Found_in_72hpi_36.9_Rep2
			Found_in_72hpi_40.2_Rep2
			Found_in_72hpi_43.9_Rep2
			Found_in_72hpi_46.6_Rep2
			Found_in_72hpi_48.6_Rep2
			Found_in_72hpi_52.7_Rep2
			Found_in_72hpi_55.3_Rep2
			Found_in_72hpi_58.5_Rep2
			Found_in_72hpi_61.2_Rep2
			Found_in_72hpi_64.0_Rep2
			Found_in_96hpi_36.9_Rep2
			Found_in_96hpi_40.2_Rep2
			Found_in_96hpi_43.9_Rep2
			Found_in_96hpi_46.6_Rep2
			Found_in_96hpi_48.6_Rep2
			Found_in_96hpi_52.7_Rep2
			Found_in_96hpi_55.3_Rep2
			Found_in_96hpi_58.5_Rep2
			Found_in_96hpi_61.2_Rep2
			Found_in_96hpi_64.0_Rep2

## Sheet: TableS1A
Gene symbol #1	AKR1C3
Gene symbol #2	UBA2
Mock									profile of AKR1C3
									profile of UBA2
																																0hpi_36.9	0hpi_40.2	0hpi_43.9	0hpi_46.6	0hpi_48.6	0hpi_52.7	0hpi_55.3	0hpi_58.5	0hpi_61.2	0hpi_64.0	24hpi_36.9	24hpi_40.2	24hpi_43.9	24hpi_46.6	24hpi_48.6	24hpi_52.7	24hpi_55.3	24hpi_58.5
																																36.9	40.2	43.9	46.6	48.6	52.7	55.3	58.5	61.2	64.0	36.9	40.2	43.9	46.6	48.6	52.7	55.3	58.5
																																2	3	4	5	6	7	8	9	10	11	12	13	14	15	16	17	18	19
																															Protein#1	0.994602	0.839981	0.731981	0.248334	0.228856	0.0160139	0.104327	0.0992536	0.0629873	0.016834	0.994602	0.844711	0.682443	0.237098	0.209339	0.0217434	0.110095	0.111389
24 hpi																															Protein#2	0.994602	0.93223	0.900872	0.84897	0.711107	0.344551	0.199732	0.139859	0.0880112	0.0445818	0.994602	0.884831	0.855659	0.812227	0.652681	0.297616	0.167691	0.116495
									profile of AKR1C3																						Protein#1_fitting	0.982685	0.899589	0.595912	0.358658	0.213904	0.0522902	0.0441328	0.0892019	0.105462	0.00133442	0.989076	0.882982	0.572128	0.337858	0.19805	0.0497374	0.049834	0.10255
																															Protein#2_fitting	0.968026	0.995642	0.907444	0.783078	0.668874	0.409559	0.253245	0.10392	0.0427842	0.0719462	0.964671	0.958435	0.856902	0.732419	0.620893	0.369749	0.218657	0.0753408
									profile of UBA2																							36.9	0.994602	0.994602	-2.08756e-05	1.49284e-06						36.9	0.994602	0.994602	-2.06142e-05	2.29542e-06
																																40.2	0.839981	0.93223	0.00424329	-0.000133894						40.2	0.844711	0.884831	0.00417446	-0.000309042
																																43.9	0.731981	0.900872	-0.31755	-0.00298905						43.9	0.682443	0.855659	-0.311057	0.011311
																																46.6	0.248334	0.84897	10.3211	0.493407						46.6	0.237098	0.812227	10.0605	-0.0222954
																																48.6	0.228856	0.711107	-121.979	-9.20918						48.6	0.209339	0.652681	-118.226	-2.34212
																																52.7	0.0160139	0.344551								52.7	0.0217434	0.297616
																																55.3	0.104327	0.199732								55.3	0.110095	0.167691
																																58.5	0.0992536	0.139859								58.5	0.111389	0.116495
																																61.2	0.0629873	0.0880112								61.2	0.0741977	0.0626611
48 hpi																																64.0	0.016834	0.0445818								64.0	0.0351458	0.0304851
									profile of AKR1C3
									profile of UBA2
72 hpi									profile of AKR1C3
									profile of UBA2
96 hpi
									profile of AKR1C3
									profile of UBA2
[truncated: 32 more columns]

## Sheet: TableS1B
Uniprot_ID	Gene_symbol	Mock_36.9	Mock_40.2	Mock_43.9	Mock_46.6	Mock_48.6	Mock_52.7	Mock_55.3	Mock_58.5	Mock_61.2	Mock_64.0	24hpi_36.9	24hpi_40.2	24hpi_43.9	24hpi_46.6	24hpi_48.6	24hpi_52.7	24hpi_55.3	24hpi_58.5	24hpi_61.2	24hpi_64.0	48hpi_36.9	48hpi_40.2	48hpi_43.9	48hpi_46.6	48hpi_48.6	48hpi_52.7	48hpi_55.3	48hpi_58.5	48hpi_61.2	48hpi_64.0	72hpi_36.9	72hpi_40.2	72hpi_43.9	72hpi_46.6	72hpi_48.6	72hpi_52.7	72hpi_55.3	72hpi_58.5	72hpi_61.2	72hpi_64.0	96hpi_36.9	96hpi_40.2	96hpi_43.9	96hpi_46.6	96hpi_48.6	96hpi_52.7	96hpi_55.3	96hpi_58.5
P42330	AKR1C3	0.994602	0.839981	0.731981	0.248334	0.228856	0.0160139	0.104327	0.0992536	0.0629873	0.016834	0.994602	0.844711	0.682443	0.237098	0.209339	0.0217434	0.110095	0.111389	0.0741977	0.0351458	0.994602	0.841822	0.717474	0.26262	0.221225	0.0387001	0.122761	0.113478	0.082741	0.0442061	0.994602	0.835191	0.686022	0.22996	0.19984	0.000142979	0.106055	0.0957537	0.0689427	0.0297764	0.994602	0.860897	0.699079	0.264284	0.258923	0.0509544	0.139678	0.115796
Q9UBT2	UBA2	0.994602	0.93223	0.900872	0.84897	0.711107	0.344551	0.199732	0.139859	0.0880112	0.0445818	0.994602	0.884831	0.855659	0.812227	0.652681	0.297616	0.167691	0.116495	0.0626611	0.0304851	0.994602	0.923078	0.906319	0.830181	0.70005	0.348629	0.202891	0.140219	0.0960255	0.054574	0.994602	0.934216	0.897654	0.849718	0.730792	0.34523	0.192317	0.121793	0.0702356	0.0331683	0.994602	0.914736	0.883768	0.84632	0.738177	0.377213	0.218293	0.15021
Q9UL40	ZNF346
O94830	DDHD2
O95825	CRYZL1	0.994602	0.94695	0.890637	0.9212	0.845549	0.875159	0.934196	0.806468	0.434974	0.134134	0.994602	0.930878	0.916419	0.944405	0.863895	0.847769	0.887036	0.748352	0.375617	0.137878	0.994602	0.941083	0.941186	0.972952	0.860459	0.874656	0.907642	0.811667	0.402515	0.137467	0.994602	1.01584	0.976651	0.975692	0.915549	0.901904	0.948341	0.820444	0.431776	0.156444	0.994602	0.957235	0.95387	0.968978	0.980793	0.896175	0.90717	0.790102
Q7Z7A4	PXK	0.994602	0.935604	0.984128	0.871878	0.76761	0.311828	0.185276	0.172228	0.0997688	0.0694189	0.994602	1.04158	1.07031	0.952802	0.740871	0.296538	0.173389	0.149389	0.0781928	0.0191467	0.994602	0.886019	0.927471	0.799002	0.665404	0.278511	0.189929	0.12097	0.0733212	0.0299842	0.994602	0.970839	0.872906	0.830307	0.691999	0.227691	0.192301	0.147647	0.0828485	0.0409381	0.994602	0.987373	0.923909	0.938698	0.680601	0.238044	0.19817	0.136272
Q03426	MVK	0.994602	0.984855	0.948914	0.888097	0.831866	0.652964	0.549639	0.313385	0.195094	0.147068	0.994602	0.975178	0.909992	0.88702	0.825426	0.691597	0.566542	0.348474	0.244675	0.169121	0.994602	0.914772	0.869066	0.896605	0.789682	0.648215	0.564953	0.324747	0.179389	0.127948	0.994602	0.958108	0.929371	0.82433	0.837747	0.635876	0.576721	0.392766	0.252658	0.193091	0.994602	0.905203	0.83331	0.852242	0.754996	0.67024	0.55661	0.344905
Q9UN70	PCDHGC3
Q92845	KIFAP3
Q9H773	DCTPP1	0.994602	0.997767	0.977517	0.930809	0.976755	0.687917	0.67436	0.675396	0.773721	0.576625	0.994602	1.0834	1.05954	0.897652	0.975821	0.673224	0.701321	0.672178	0.682982	0.70405	0.994602	1.00851	1.00435	0.944059	0.979753	0.721356	0.766756	0.748074	0.797861	0.825346	0.994602	1.14105	1.09548	0.942111	1.11567	0.764644	0.783409	0.767787	0.84085	0.899051	0.994602	1.03779	1.02186	0.936687	1.00654	0.70364	0.700367	0.699372
P06493	CDK1	0.994602	1.0074	0.847301	0.533305	0.52873	0.165651	0.211189	0.168841	0.10702	0.0587443	0.994602	0.935928	0.833067	0.548925	0.491964	0.241597	0.233941	0.17181	0.107946	0.0726577	0.994602	1.01017	0.894023	0.620242	0.560179	0.252923	0.249514	0.177481	0.119586	0.0765915	0.994602	1.05529	0.929263	0.611972	0.614326	0.252891	0.240528	0.158475	0.114205	0.0797204	0.994602	0.968526	0.87127	0.620807	0.564182	0.25398	0.240338	0.167282
P52747	ZNF143
P27694	RPA1	0.994602	0.965554	0.90467	0.687096	0.519333	0.208077	0.191399	0.143028	0.108766	0.051262	0.994602	0.920276	0.836937	0.62253	0.483249	0.173418	0.170197	0.113248	0.072732	0.0336823	0.994602	0.929633	0.845804	0.601453	0.488766	0.199095	0.185314	0.123454	0.0798131	0.0373087	0.994602	0.931029	0.870616	0.632482	0.516425	0.217281	0.204614	0.125083	0.0895388	0.0492908	0.994602	0.954645	0.871555	0.684156	0.554545	0.26014	0.237126	0.167653
O00562	PITPNM1
Q5JU85	IQSEC2
Q14204	DYNC1H1	0.994602	0.914827	0.874413	0.863847	0.70705	0.445593	0.16573	0.12296	0.0692507	0.0268401	0.994602	0.907585	0.874434	0.873148	0.708906	0.431967	0.150309	0.10984	0.0555527	0.0155962	0.994602	0.910302	0.892912	0.871636	0.733076	0.458196	0.18776	0.124973	0.0757215	0.0339102	0.994602	0.923267	0.895843	0.890548	0.750889	0.494031	0.17717	0.119086	0.0662233	0.0307037	0.994602	0.92014	0.88685	0.878625	0.73923	0.481389	0.197454	0.134352
Q9ULC3	RAB23	0.994602	1.07758	0.983459	0.91156	0.969616	0.551565	0.355463	0.193276	0.128955	0.103722	0.994602	0.966252	1.03823	0.885304	0.921952	0.52533	0.335974	0.176428	0.111677	0.0699292	0.994602	1.04681	1.01433	0.852309	0.908692	0.564293	0.335365	0.200841	0.122889	0.0941471	0.994602	1.06357	1.02979	0.907337	0.950391	0.557445	0.373978	0.188283	0.153716	0.119953	0.994602	1.07673	1.04136	0.942202	0.984689	0.562906	0.434434	0.23773
Q13885	TUBB2A	0.994602	0.958089	0.943471	0.940776	0.891738	0.758544	0.726827	0.563941	0.314809	0.099106	0.994602	0.957537	0.93892	0.94472	0.862204	0.742036	0.713482	0.517656	0.255243	0.0722412	0.994602	0.966333	0.959841	0.945637	0.898317	0.767475	0.734637	0.573524	0.300459	0.0966669	0.994602	0.963531	0.941687	0.942881	0.887295	0.78954	0.783496	0.602874	0.316654	0.107883	0.994602	0.979267	0.960537	0.961043	0.91984	0.798895	0.760265	0.576727
Q15370	ELOB	0.994602	0.736979	0.703063	0.839726	0.528435	0.498253	0.292083	0.205813	0.149176	0.0844734	0.994602	0.675668	0.629036	0.781256	0.493016	0.443721	0.235269	0.161938	0.101942	0.0690409	0.994602	0.713547	0.712848	0.852053	0.51033	0.470967	0.255804	0.177212	0.120149	0.0778867	0.994602	0.670525	0.635195	0.818443	0.479034	0.44907	0.235124	0.165687	0.108654	0.083843	0.994602	0.698953	0.652608	0.801914	0.498321	0.454707	0.242369	0.175915
Q13043	STK4	0.994602	1.0386	0.947397	0.90476	0.94653	0.687964	0.539627	0.269227	0.190544	0.0939781	0.994602	1.06054	0.975656	0.959524	0.940425	0.666528	0.560322	0.238255	0.149401	0.0711549	0.994602	0.989217	0.904806	0.889632	0.870387	0.668073	0.491271	0.241699	0.135925	0.0852943	0.994602	1.04447	0.965808	0.946475	0.922974	0.724378	0.553573	0.256082	0.153903	0.080479	0.994602	1.03726	0.978643	0.99655	0.94077	0.70487	0.480042	0.246043
Q7Z6J0	SH3RF1
Q7L3B6	CDC37L1
P21281	ATP6V1B2	0.994602	0.995334	0.978138	0.954826	0.959654	0.733179	0.707628	0.635851	0.487979	0.222089	0.994602	0.990377	0.983503	0.938084	0.907227	0.689164	0.656114	0.582988	0.426588	0.201797	0.994602	1.00383	1.00137	0.945125	0.947753	0.704278	0.670678	0.608668	0.476455	0.234364	0.994602	1.00729	0.996155	0.932979	0.945878	0.691932	0.676475	0.607669	0.473452	0.249371	0.994602	1.02008	1.00343	0.96908	0.978653	0.732825	0.695367	0.609111
P63218	GNG5	0.994602	0.851689	0.827565	0.949302	0.910826	1.13609	1.69576	2.10997	2.17261	1.77726	0.994602	0.9404	0.877577	0.993848	0.950222	0.963612	1.39829	1.68987	1.53384	1.73077	0.994602	1.01623	1.02298	1.08536	1.07035	1.34086	1.80847	2.35513	2.30031	2.43947	0.994602	0.975193	0.975614	1.12406	1.1097	1.52247	2.03238	2.76276	2.73187	3.07049	0.994602	0.984282	1.01362	1.01834	1.16175	1.19656	1.44304	1.70037
Q96JB2	COG3
Q03154	ACY1	0.994602	1.02834	0.946015	0.910923	0.950557	0.780835	0.821634	0.788236	0.839426	0.770014	0.994602	0.980658	0.963566	0.961764	0.866274	0.783438	0.782373	0.741901	0.713257	0.703896	0.994602	1.01124	0.951549	0.973212	0.870613	0.743721	0.725659	0.74687	0.731351	0.788853	0.994602	1.04415	0.975026	0.948789	0.95306	0.767289	0.7526	0.719351	0.745174	0.699294	0.994602	1.00129	1.03368	0.927658	0.989739	0.759876	0.70494	0.695414
Q9BQA1	WDR77	0.994602	1.15176	1.12818	0.936069	1.10685	0.696416	0.541718	0.239227	0.17283	0.101051	0.994602	1.20551	1.1861	0.963225	1.1394	0.73579	0.506096	0.191	0.12197	0.0566903	0.994602	1.17229	1.0849	0.952414	1.13802	0.764291	0.561821	0.235048	0.154223	0.102588	0.994602	1.22847	1.15206	0.947898	1.19453	0.752535	0.619192	0.228626	0.164579	0.117291	0.994602	1.17434	1.16757	0.970934	1.18125	0.728729	0.597854	0.238081
Q16204	CCDC6	0.994602	0.962786	0.934144	0.920432	0.850869	0.683358	0.465492	0.33739	0.239574	0.155679	0.994602	1.00737	0.980733	0.957322	0.885736	0.705248	0.485255	0.346407	0.251005	0.163698	0.994602	0.990935	0.946897	0.910598	0.858285	0.654992	0.472667	0.318693	0.218079	0.138369	0.994602	0.982368	0.954992	0.893949	0.837371	0.630895	0.448253	0.298877	0.219619	0.155322	0.994602	0.967837	0.932699	0.887361	0.840211	0.605617	0.433949	0.301864
P61758	VBP1	0.994602	0.959214	0.854046	0.949423	0.929505	0.768391	0.759575	0.718384	0.604538	0.341277	0.994602	0.861603	0.818299	0.879834	0.737056	0.695558	0.713236	0.694089	0.531061	0.337024	0.994602	0.906729	0.857822	0.98126	0.86211	0.758685	0.773969	0.733225	0.613322	0.387098	0.994602	0.829752	0.812341	0.908115	0.727358	0.743563	0.763308	0.784195	0.626448	0.431832	0.994602	0.862125	0.796746	0.886048	0.76758	0.751313	0.722584	0.727708
Q07866	KLC1	0.994602	0.875683	0.844526	0.906886	0.714901	0.508654	0.200276	0.144396	0.0836224	0.0473188	0.994602	0.839507	0.798089	0.879204	0.674185	0.439833	0.190206	0.127297	0.0756986	0.0382535	0.994602	0.839724	0.827617	0.884212	0.690837	0.46876	0.20519	0.138735	0.0920816	0.0562245	0.994602	0.840893	0.813966	0.881681	0.683694	0.471459	0.187646	0.129968	0.0773981	0.0454706	0.994602	0.84764	0.810353	0.873409	0.678188	0.463001	0.199221	0.150891
P29992	GNA11
Q86VY4	TSPYL5
Q9P0L0	VAPA	0.994602	0.929312	0.918325	0.880803	0.831344	0.732693	0.875211	0.651595	0.424438	0.291698	0.994602	0.959463	0.93383	0.96041	0.872064	0.790679	0.913243	0.693305	0.459189	0.375913	0.994602	0.950759	0.965014	0.924899	0.884015	0.773941	0.894266	0.678559	0.447132	0.368822	0.994602	0.935802	0.92633	0.943638	0.877147	0.799249	0.882689	0.712696	0.458155	0.38458	0.994602	1.01176	1.00508	0.984124	0.913292	0.830315	0.918205	0.713956
Q9UFW8	CGGBP1
Q969U7	PSMG2	0.994602	1.03933	0.983314	0.931586	0.972082	0.797742	0.688592	0.356396	0.183606	0.113718	0.994602	1.01036	1.0037	0.889075	0.935038	0.797826	0.732327	0.342604	0.178893	0.0913017	0.994602	0.982935	0.939179	0.889375	0.90904	0.767888	0.691668	0.356292	0.181096	0.109049	0.994602	0.999175	0.973375	0.921036	0.927591	0.813217	0.748513	0.353654	0.172472	0.0983495	0.994602	1.01206	1.01077	0.944606	0.957493	0.840298	0.761793	0.372842
Q9Y6A5	TACC3
O14879	IFIT3	0.994602	0.872365	0.707025	0.267332	0.259469	0.0171473	0.101542	0.0835726	0.0470191	0.0144392	0.994602	0.834599	0.643329	0.195443	0.198714	-0.0114692	0.0840463	0.0758119	0.0386054	0.00696329	0.994602	0.839729	0.665269	0.225677	0.229281	0.0152535	0.112277	0.0849185	0.0548096	0.0177954	0.994602	0.843182	0.682812	0.224385	0.236194	-0.00832203	0.0912505	0.0765236	0.0410294	0.0127088	0.994602	0.844269	0.714466	0.284134	0.25927	0.0252219	0.113849	0.0918297
Q08378	GOLGA3	0.994602	1.11835	1.01942	0.896043	0.937023	0.485838	0.340754	0.256521	0.199439	0.188914	0.994602	1.10373	1.11091	0.984621	0.967596	0.519765	0.360322	0.259746	0.23372	0.190402	0.994602	1.07974	1.01629	0.868358	0.885838	0.477424	0.363582	0.241682	0.198937	0.171353	0.994602	1.09022	1.0298	0.820696	0.827608	0.416793	0.31386	0.229569	0.18394	0.159161	0.994602	1.12314	1.06516	0.872091	0.91996	0.449335	0.350487	0.227749
Q16864	ATP6V1F	0.994602	1.18177	1.17293	0.939353	1.27035	0.867954	0.964269	0.745177	0.610195	0.430101	0.994602	1.10133	1.14552	0.990866	1.19213	0.843008	0.888293	0.715976	0.557856	0.380727	0.994602	1.09734	1.05309	0.916017	1.06484	0.783371	0.834735	0.667472	0.529073	0.353724	0.994602	1.19161	1.14616	0.942338	1.19918	0.850819	0.911982	0.715504	0.588084	0.3874	0.994602	1.08739	1.03571	0.931804	1.07059	0.83904	0.857466	0.711163
Q9UNN5	FAF1	0.994602	1.0678	1.01748	0.918985	0.972586	0.688962	0.468731	0.261062	0.166928	0.116881	0.994602	1.07853	0.991913	0.912128	0.965742	0.673213	0.456686	0.213357	0.143242	0.0925948	0.994602	1.06613	0.998479	0.869543	0.924905	0.630695	0.464483	0.239087	0.170906	0.103044	0.994602	1.09465	1.04346	0.900703	0.989855	0.676261	0.485841	0.233135	0.162795	0.103409	0.994602	1.04559	0.989978	0.884016	0.924655	0.638413	0.4704	0.246108
Q5NDL2	EOGT
Q13084	MRPL28
Q96IU4	ABHD14B	0.994602	1.0347	1.00852	0.932673	0.902524	0.613533	0.375978	0.226632	0.144066	0.0724488	0.994602	1.02381	0.959846	0.905474	0.84367	0.560436	0.318179	0.166138	0.0953864	0.051796	0.994602	1.06494	1.04789	0.931581	0.973273	0.623553	0.378107	0.197553	0.130978	0.0710583	0.994602	1.00428	0.957681	0.879946	0.843577	0.543127	0.33423	0.178478	0.121038	0.0671783	0.994602	1.00439	0.979764	0.907164	0.872842	0.559807	0.349999	0.186628
Q9NVS2	MRPS18A
P61160	ACTR2	0.994602	0.962211	0.943438	0.921675	0.874096	0.694667	0.724392	0.652342	0.538857	0.235713	0.994602	0.956897	0.947961	0.928738	0.857791	0.691697	0.715555	0.648413	0.491887	0.261667	0.994602	0.995685	0.973083	0.918487	0.910373	0.700959	0.724261	0.668384	0.515612	0.286152	0.994602	0.988121	0.955221	0.928992	0.885883	0.71335	0.747499	0.689977	0.582034	0.345601	0.994602	0.994051	0.982326	0.947294	0.920259	0.73641	0.723202	0.644548
Q9UPQ9	TNRC6B
P55957	BID	0.994602	1.1907	1.16908	0.98019	1.21066	0.814904	0.917041	0.795273	0.805194	0.673067	0.994602	1.14967	1.13648	0.964994	1.11844	0.778004	0.864326	0.742252	0.728734	0.664972	0.994602	1.18331	1.16095	0.968151	1.20426	0.824671	0.976742	0.81151	0.829686	0.77058	0.994602	1.17359	1.14124	0.9912	1.18515	0.826631	0.963918	0.830225	0.847879	0.803358	0.994602	1.29515	1.25715	1.05303	1.32787	0.881107	1.04631	0.795942
P49773	HINT1	0.994602	1.15718	1.15081	0.92894	1.10624	0.761888	0.863699	0.683787	0.580595	0.346074	0.994602	1.12183	1.10568	0.966406	1.07611	0.810182	0.921948	0.826413	0.667885	0.466699	0.994602	1.04212	1.01428	0.907017	0.961505	0.72704	0.761001	0.586769	0.475257	0.341759	0.994602	1.07487	1.00354	0.909733	0.941453	0.744268	0.779428	0.66017	0.581906	0.438379	0.994602	1.08872	1.08947	0.935872	1.0654	0.732512	0.78036	0.563957
O94854	KIAA0754
Q9HAT2	SIAE	0.994602	1.07553	1.04456	0.909786	0.969018	0.758514	0.851964	0.85346	0.840545	0.853665	0.994602	1.0126	0.958679	0.892086	0.891055	0.773485	0.837212	0.805497	0.786358	0.839384	0.994602	1.05983	0.983336	0.94116	0.95984	0.822649	0.947762	0.901624	1.02699	1.00284	0.994602	1.01036	1.05507	0.901279	0.958887	0.801128	0.974141	0.903707	1.00816	1.03386	0.994602	1.07508	0.978053	0.979344	0.965078	0.843567	0.993706	0.948054
P49411	TUFM	0.994602	0.887037	0.792955	0.707273	0.673367	0.238515	0.158599	0.11822	0.0734411	0.0368041	0.994602	0.921777	0.804089	0.666482	0.618619	0.182685	0.139485	0.107728	0.0658665	0.0332814	0.994602	0.897796	0.809311	0.719994	0.659887	0.229153	0.17281	0.122706	0.0849594	0.0471244	0.994602	0.909146	0.836415	0.748967	0.680548	0.227395	0.155621	0.107146	0.0674773	0.0336636	0.994602	0.904618	0.82437	0.75033	0.668768	0.253543	0.177858	0.122363
P18206	VCL	0.994602	0.99448	0.957117	0.937338	0.934758	0.795241	0.88076	0.829376	0.671561	0.376527	0.994602	0.965569	0.940905	0.934061	0.917297	0.77539	0.829053	0.8066	0.602911	0.321369	0.994602	0.968706	0.958108	0.967833	0.918295	0.802664	0.8802	0.873835	0.719565	0.386358	0.994602	0.972929	0.947355	0.941532	0.925554	0.798195	0.893614	0.897091	0.728255	0.428399	0.994602	0.96592	0.944764	0.949843	0.926322	0.814639	0.870807	0.875907
O60664	PLIN3	0.994602	0.952627	0.913797	0.909832	0.817915	0.722756	0.666143	0.532474	0.439069	0.364923	0.994602	0.994994	0.961428	0.962872	0.900488	0.749923	0.668933	0.521809	0.416517	0.375058	0.994602	0.932	0.934788	0.903645	0.837226	0.720107	0.658943	0.528756	0.45234	0.427893	0.994602	0.909769	0.888148	0.903504	0.819988	0.712071	0.667803	0.570683	0.508017	0.507184	0.994602	0.928231	0.905281	0.899061	0.817455	0.731549	0.650458	0.572103
P05023	ATP1A1
Q9P2X3	IMPACT
P10155	TROVE2	0.994602	0.983041	0.955483	0.891659	0.903361	0.765965	0.836881	0.817671	0.811097	0.602974	0.994602	0.95504	0.916702	0.898225	0.826948	0.745012	0.799812	0.788805	0.773508	0.712287	0.994602	0.955643	0.944417	0.913811	0.852317	0.75168	0.782385	0.797825	0.772192	0.743498	0.994602	0.968584	0.936908	0.908653	0.862589	0.753663	0.821119	0.8081	0.793213	0.77048	0.994602	0.952849	0.939301	0.925098	0.870167	0.785418	0.815914	0.80527
Q8IVG5	SAMD9L
P23634	ATP2B4
P14618	PKM	0.994602	1.03181	1.02979	0.960649	1.00958	0.840008	0.939207	0.76997	0.459027	0.136846	0.994602	1.01715	1.02172	0.958453	0.96312	0.833667	0.892853	0.667103	0.299954	0.0832882	0.994602	1.00174	1.00637	0.918582	0.986212	0.816722	0.917618	0.769287	0.39963	0.121532	0.994602	1.02305	1.0243	0.949191	1.00131	0.865709	0.97043	0.807438	0.453952	0.145582	0.994602	1.02846	1.04555	0.976504	1.0388	0.852034	0.952688	0.779109
O15230	LAMA5
Q5SRE7	PHYHD1
O75396	SEC22B	0.994602	1.03095	1.00163	0.884292	1.02067	0.546688	0.486257	0.341354	0.256033	0.178692	0.994602	1.06731	0.97708	0.834263	0.893026	0.556654	0.470762	0.330452	0.276608	0.211795	0.994602	0.967769	0.899931	0.824943	0.849124	0.572162	0.400692	0.277787	0.215525	0.169696	0.994602	0.999486	0.937013	0.840476	0.887461	0.538676	0.40705	0.269874	0.203765	0.161938	0.994602	1.00339	0.971931	0.877423	0.904084	0.518037	0.405124	0.2622
Q15427	SF3B4	0.994602	0.957607	1.02091	1.08711	0.847308	0.60144	0.35798	0.238321	0.19368	0.131972	0.994602	0.998121	1.04423	1.21543	0.810602	0.611222	0.330538	0.249062	0.159182	0.107963	0.994602	0.927967	0.995228	1.02886	0.763331	0.469104	0.311136	0.200268	0.148156	0.088127	0.994602	0.919085	0.9157	0.951732	0.690337	0.42112	0.264153	0.182423	0.118307	0.0846063	0.994602	0.917797	0.9471	0.924714	0.682713	0.440948	0.278239	0.203859
P15848	ARSB	0.994602	1.02616	1.0665	0.940546	1.01342	0.434807	0.441139	0.287132	0.259398	0.214035	0.994602	0.928158	0.849167	0.714645	0.712295	0.44817	0.367586	0.291214	0.287492	0.243648	0.994602	1.27361	1.17729	0.94261	1.08917	0.541614	0.659663	0.460878	0.419348	0.397354	0.994602	1.21185	1.01095	0.806899	0.994791	0.621232	0.48562	0.389311	0.334589	0.367805	0.994602	1.12445	1.03159	0.899835	0.926948	0.546518	0.523021	0.384204
Q9H3P7	ACBD3	0.994602	0.986323	0.901277	0.733508	0.648136	0.216275	0.203953	0.157096	0.115207	0.0718049	0.994602	0.953672	0.886382	0.808599	0.65548	0.247285	0.205068	0.14763	0.117381	0.0712379	0.994602	0.952579	0.919365	0.829614	0.700192	0.301904	0.250991	0.172725	0.13117	0.0946806	0.994602	0.978804	0.931155	0.831445	0.711926	0.286948	0.242159	0.174718	0.121403	0.0881503	0.994602	0.971468	0.954157	0.837258	0.750771	0.303022	0.267629	0.183308
Q96SB4	SRPK1
Q9H0K6	PUS7L
Q9UNF1	MAGED2	0.994602	0.856623	0.632781	0.318744	0.28614	0.0726212	0.147406	0.132916	0.0997336	0.0606004	0.994602	0.937935	0.646411	0.32215	0.32884	0.0721412	0.14706	0.12081	0.0945685	0.0570817	0.994602	0.872817	0.620693	0.326025	0.325037	0.0863744	0.176156	0.142266	0.124868	0.0879052	0.994602	0.890389	0.620668	0.270256	0.297147	0.041928	0.146264	0.117047	0.0927493	0.0633908	0.994602	0.872016	0.594782	0.268277	0.284388	0.0549453	0.150572	0.127589
Q16513	PKN2	0.994602	1.21839	1.00378	0.629762	0.572157	0.247818	0.231072	0.135063	0.131136	0.0917841	0.994602	1.00349	0.869975	0.575348	0.409708	0.144386	0.212076	0.226681	0.178499	0.183345	0.994602	1.19726	1.05742	0.553974	0.504268	0.161181	0.203701	0.185783	0.14208	0.106212	0.994602	1.12383	0.95318	0.560518	0.477801	0.109352	0.182301	0.172161	0.143485	0.074791	0.994602	0.727233	0.775346	0.590216	0.434967	0.204653	0.165845	0.127041
Q9Y4Z0	LSM4	0.994602	0.951237	0.952497	1.10587	0.93916	1.07486	1.06157	1.19192	1.17331	1.09037	0.994602	0.901686	0.889305	1.11241	0.999768	1.1051	1.159	1.23505	1.13432	1.17212	0.994602	0.888836	0.930406	1.14188	0.930571	1.03393	1.05659	1.22408	1.20288	1.26128	0.994602	0.865881	0.855913	1.05221	0.874797	1.02895	1.02158	1.25258	1.21759	1.3258	0.994602	0.870538	0.876596	1.03709	0.845655	0.963786	0.961657	1.12365
O75533	SF3B1	0.994602	1.06717	1.09319	1.05825	1.0225	0.613858	0.359839	0.299219	0.210757	0.119661	0.994602	1.13786	1.22065	1.13788	1.07849	0.554502	0.336969	0.233629	0.182817	0.150507	0.994602	1.11555	1.12307	1.06227	0.98179	0.519414	0.305676	0.206425	0.153719	0.112992	0.994602	1.1565	1.18535	1.04152	0.975574	0.467374	0.278023	0.203546	0.15809	0.110335	0.994602	1.16446	1.16907	0.998661	0.967922	0.442263	0.309849	0.207937
P23142	FBLN1
Q9H479	FN3K	0.994602	1.00484	1.00596	0.905747	0.976282	0.72717	0.728705	0.675289	0.685091	0.479735	0.994602	0.927877	0.911379	0.870002	0.852074	0.778868	0.817807	0.858786	0.852503	0.820999	0.994602	0.931756	0.920944	0.925915	0.8468	0.786096	0.864056	0.920613	0.981631	0.948584	0.994602	1.03432	1.03065	0.931492	1.01357	0.795364	0.8871	0.885708	0.931278	0.901758	0.994602	0.914443	0.896069	0.929729	0.83173	0.775602	0.836964	0.889266
Q969M3	YIPF5	0.994602	0.940701	0.943117	0.918631	0.962047	0.517336	0.508016	0.401182	0.323421	0.257008	0.994602	0.997163	0.860767	0.689096	1.03804	0.654977	0.737012	0.499279	0.313106	0.367152	0.994602	1.14784	1.11388	1.00292	1.13835	0.794963	0.872385	0.577526	0.475005	0.543086	0.994602	0.969701	1.11677	0.900522	1.15914	0.71587	0.902607	0.726266	0.539669	0.594828	0.994602	1.09932	1.12732	0.831533	1.16672	0.882578	0.95352	0.786812
Q96P48	ARAP1
Q7Z406	MYH14	0.994602	1.26337	1.18183	0.862483	1.04638	0.450773	0.207416	0.126376	0.0716572	0.0221192	0.994602	1.30899	1.21026	0.885627	0.93377	0.336743	0.152679	0.0889055	0.0399576	-0.0110225	0.994602	1.24937	1.19273	0.893322	0.928798	0.400979	0.196874	0.102605	0.0602009	0.0140687	0.994602	1.29917	1.22508	0.929139	1.03217	0.42476	0.176973	0.10867	0.0638125	0.0248697	0.994602	1.24792	1.1309	0.871713	0.952095	0.369757	0.193648	0.107876
P09132	SRP19
Q9UBB6	NCDN	0.994602	1.13991	1.03253	0.901666	0.81451	0.28544	0.261031	0.180053	0.122712	0.0747094	0.994602	1.15412	1.06851	0.930035	0.768224	0.243101	0.253192	0.187858	0.131746	0.0940748	0.994602	1.1981	1.05336	0.881032	0.793699	0.242278	0.246606	0.185765	0.13929	0.104441	0.994602	1.15425	1.0703	0.827788	0.786263	0.238815	0.261983	0.177739	0.139911	0.107174	0.994602	1.08565	1.0156	0.84022	0.74376	0.214029	0.23347	0.163605
Q5T5P2	KIAA1217
O95707	POP4	0.994602	0.968469	0.976981	0.948325	0.781555	0.674797	0.596138	0.402586	0.193692	0.0336566	0.994602	0.994988	1.00265	0.84498	0.868913	0.534801	0.431229	0.301785	0.149583	0.0311752	0.994602	0.960272	1.008	0.894203	0.87139	0.585228	0.480916	0.328813	0.19341	0.042855	0.994602	1.02197	1.02927	0.923962	0.889	0.633514	0.504354	0.374272	0.200205	0.054713	0.994602	1.01771	1.00701	0.985265	0.910396	0.695904	0.542929	0.391306
Q9H0K1	SIK2
Q9BUP3	HTATIP2
P35579	MYH9	0.994602	0.848022	0.828976	0.904562	0.647164	0.5332	0.212136	0.144485	0.0864757	0.050615	0.994602	0.850806	0.851107	0.928963	0.662632	0.500003	0.194541	0.139949	0.079381	0.047864	0.994602	0.861433	0.869216	0.920444	0.66646	0.522173	0.229396	0.157277	0.107705	0.0778325	0.994602	0.838952	0.823434	0.911543	0.659873	0.540638	0.208286	0.142303	0.0892207	0.0639517	0.994602	0.849648	0.824404	0.894042	0.664043	0.528505	0.221757	0.163064
Q8IWR0	ZC3H7A
P17028	ZNF24
Q06033	ITIH3	0.994602	1.31333	1.27854	0.88433	1.25878	0.721928	0.766589	0.492479	0.484086	0.440981	0.994602	1.22641	1.14567	0.772793	1.07361	0.656844	0.701837	0.442359	0.478258	0.440737	0.994602	1.22118	1.10784	0.79489	1.10342	0.707289	0.742609	0.490618	0.474808	0.493674	0.994602	1.31731	1.30981	0.891817	1.27014	0.70169	0.756894	0.459102	0.451241	0.401783	0.994602	1.34225	1.22778	0.879231	1.16932	0.671272	0.76966	0.468592
Q9Y646	CPQ	0.994602	1.13913	1.05307	0.960449	1.05628	0.793881	0.86668	0.801803	0.823825	0.867072	0.994602	1.0763	1.04455	0.980896	1.00339	0.746655	0.80715	0.765449	0.727255	0.689773	0.994602	1.02141	0.960922	0.925644	0.929768	0.757581	0.794094	0.841355	0.854031	0.836822	0.994602	1.11714	1.05134	0.958456	1.01257	0.803995	0.93816	0.955855	0.99661	1.04307	0.994602	0.987313	0.933841	0.908387	0.925867	0.76993	0.814754	0.891612
Q9Y248	GINS2
Q9UL33	TRAPPC2L	0.994602	1.0029	0.892101	0.747398	0.731439	0.350848	0.309049	0.206923	0.15261	0.115447	0.994602	0.988084	0.873498	0.735717	0.600684	0.300335	0.239379	0.172714	0.118097	0.104434	0.994602	0.998092	0.851742	0.745565	0.622634	0.289126	0.24436	0.19957	0.153851	0.102358	0.994602	0.954085	0.893893	0.695674	0.584896	0.251349	0.218376	0.171132	0.1292	0.0913109	0.994602	0.994332	0.910979	0.72855	0.618571	0.290161	0.248548	0.200234
P20618	PSMB1	0.994602	1.12406	1.06553	0.875827	1.04781	0.813268	0.974542	0.924237	1.04037	0.913506	0.994602	1.10928	1.0888	0.923847	1.03346	0.863858	0.954856	0.87428	0.938202	0.94741	0.994602	1.13254	1.06899	0.896851	1.05294	0.838226	0.949712	0.944608	1.03997	1.08895	0.994602	1.15017	1.0905	0.926992	1.085	0.84869	0.998187	0.946043	1.10937	1.16929	0.994602	1.14026	1.11878	0.943889	1.12626	0.849129	0.979096	0.893847
P61970	NUTF2	0.994602	0.959477	0.939263	0.980042	0.890379	0.906771	1.05616	1.03501	1.07572	0.726324	0.994602	0.949662	0.958362	0.959956	0.886504	0.914794	1.04623	1.02428	1.05555	0.948324	0.994602	0.960798	0.910224	0.939071	0.86836	0.873665	0.994531	1.02541	1.05532	0.958629	0.994602	0.910815	0.890451	0.917253	0.83367	0.841927	1.04575	1.03776	1.10113	1.04904	0.994602	0.964198	0.946205	1.00086	0.910089	0.928618	1.04251	1.05729
Q86U42	PABPN1	0.994602	0.795096	0.716707	0.642411	0.374783	0.124505	0.105257	0.0919401	0.0506256	0.0398864	0.994602	0.709673	0.630191	0.574854	0.36976	0.099576	0.0968669	0.0895843	0.0345629	0.0155146	0.994602	0.755511	0.725438	0.696789	0.400223	0.160069	0.139649	0.0964315	0.0719985	0.0467092	0.994602	0.71175	0.630782	0.623035	0.366742	0.113911	0.118274	0.09054	0.0652032	0.0393808	0.994602	0.72981	0.657798	0.621345	0.383242	0.155256	0.146574	0.114815
P36969	GPX4	0.994602	0.860867	0.831142	0.90595	0.7467	0.752301	0.668337	0.518398	0.147882	0.0597349	0.994602	0.811921	0.827252	0.875433	0.692143	0.676678	0.683966	0.516377	0.178081	0.108906	0.994602	0.958177	0.896369	0.91519	0.839911	0.825713	0.815947	0.625877	0.226237	0.101039	0.994602	0.93796	0.892549	0.918611	0.836021	0.810446	0.822609	0.686971	0.312575	0.120428	0.994602	0.876945	0.872817	0.972839	0.823833	0.823733	0.801426	0.658708
P35813	PPM1A	0.994602	1.16116	1.08404	0.919295	0.954943	0.348926	0.248688	0.178767	0.105743	0.0787185	0.994602	1.07688	1.02631	0.820802	0.832124	0.346288	0.21988	0.181687	0.216258	0.146076	0.994602	0.993756	0.971468	0.808449	0.771693	0.326098	0.21564	0.176614	0.141546	0.117712	0.994602	1.1006	1.01356	0.838865	0.82728	0.292836	0.20682	0.136004	0.0906776	0.0589644	0.994602	1.065	1.01192	0.861773	0.849266	0.352692	0.218944	0.159146
P32456	GBP2	0.994602	1.0716	1.03576	0.865248	0.690672	0.193853	0.177932	0.177756	0.116268	0.0728508	0.994602	1.04034	1.05243	0.829901	0.627644	0.141922	0.130532	0.102472	0.0595964	0.0164538	0.994602	1.07226	1.02529	0.880135	0.643025	0.200828	0.198017	0.145506	0.10524	0.0705711	0.994602	1.10179	1.09179	0.873117	0.708523	0.154877	0.181727	0.132323	0.0985721	0.0546832	0.994602	1.0665	1.03603	0.875372	0.707206	0.178727	0.178992	0.13151
P57678	GEMIN4
P04181	OAT	0.994602	0.956166	0.89337	0.874221	0.953424	0.960194	0.66012	0.288105	0.16954	0.0874024	0.994602	0.986389	0.91296	0.877286	0.92663	1.00058	0.667723	0.260047	0.123446	0.0526076	0.994602	0.988808	0.929573	0.937772	1.06222	1.14361	0.899432	0.377176	0.170898	0.076665	0.994602	0.994287	0.947327	0.928755	1.06471	1.06362	0.73972	0.293831	0.148304	0.0807569	0.994602	0.965363	0.938811	0.948426	1.03552	1.10612	0.768546	0.328229
P52888	THOP1	0.994602	0.835181	0.810054	0.881898	0.725224	0.674088	0.614379	0.618851	0.453531	0.181381	0.994602	0.854128	0.831881	0.868284	0.740673	0.667666	0.636357	0.629222	0.438702	0.229261	0.994602	0.847683	0.848804	0.901887	0.74148	0.683704	0.653527	0.694947	0.524297	0.290439	0.994602	0.856608	0.817875	0.887904	0.732677	0.687574	0.688061	0.72793	0.515768	0.305755	0.994602	0.83915	0.800854	0.86868	0.722447	0.684805	0.643444	0.675122
Q99704	DOK1
Q9BVJ7	DUSP23
P18846	ATF1	0.994602	0.760052	0.675729	0.833317	0.605488	0.568826	0.559508	0.644028	0.600425	0.70358											0.994602	0.746108	0.791886	0.85753	0.599305	0.588418	0.566286	0.554673	0.53925	0.586785											0.994602	0.743659	0.642564	0.725821	0.548844	0.535992	0.498636	0.568573
Q86W34	AMZ2
Q14185	DOCK1	0.994602	0.899094	0.827973	0.646251	0.473068	0.0993912	0.126433	0.101929	0.0597731	0.0317101	0.994602	0.862582	0.829178	0.674285	0.483198	0.0756029	0.118026	0.087653	0.0520154	-0.00190428	0.994602	0.918585	0.924177	0.735833	0.524276	0.162646	0.180366	0.113461	0.0836741	0.0434864	0.994602	0.944175	0.898419	0.65528	0.49659	0.110959	0.137819	0.11353	0.0626348	0.0131351	0.994602	0.900555	0.879741	0.671651	0.455152	0.0796899	0.112737	0.0921614
Q96DM3	RMC1	0.994602	0.9475	0.891322	0.805809	0.637885	0.22037	0.188174	0.201067	0.222629	0.229901	0.994602	0.833615	0.809719	0.859177	0.619074	0.200835	0.172407	0.196326	0.202093	0.228017	0.994602	0.883093	0.795845	0.794089	0.629627	0.223098	0.214247	0.185548	0.213546	0.200481	0.994602	0.957497	0.926359	0.800139	0.687053	0.229789	0.227388	0.274078	0.316172	0.384951	0.994602	0.892643	0.840868	0.788947	0.631865	0.204721	0.210175	0.230414
A6NHR9	SMCHD1
P16755	UL13											0.994799	1.08367	0.88498	0.564612	0.582492	0.270454	0.301598	0.251624	0.226628	0.20237	0.994799	1.06394	0.849717	0.472252	0.535914	0.244661	0.287348	0.228921	0.215465	0.212688	0.994799	1.01705	0.81283	0.513386	0.550127	0.263721	0.3865	0.35912	0.360341	0.424748	0.994799	1.09862	0.846246	0.496406	0.528159	0.240194	0.294723	0.270873
Q7Z7L7	ZER1
Q08945	SSRP1
P13611	VCAN
Q9Y237	PIN4	0.994602	0.930055	0.879392	0.90699	0.763025	0.69341	0.546141	0.427993	0.355205	0.288267	0.994602	0.911381	0.865733	0.905959	0.774279	0.652398	0.540194	0.40757	0.327225	0.310505	0.994602	0.898777	0.892035	0.92502	0.755479	0.657709	0.536475	0.432848	0.363243	0.331787	0.994602	0.918003	0.8616	0.915789	0.776782	0.679901	0.541715	0.449856	0.365098	0.368948	0.994602	0.849373	0.828903	0.90763	0.69804	0.669404	0.491377	0.423656
Q8NFQ8	TOR1AIP2
Q14202	ZMYM3
P46777	RPL5	0.994602	0.932655	1.15421	1.41343	1.03881	0.903525	0.531656	0.321588	0.150568	0.0847474	0.994602	0.963304	1.27812	1.70152	1.31351	0.993924	0.54329	0.343472	0.174768	0.107358	0.994602	1.0442	1.26533	1.57007	1.21197	0.971865	0.592925	0.344775	0.177146	0.107381	0.994602	0.958064	1.1023	1.47735	1.16445	1.02255	0.717489	0.538819	0.212424	0.114235	0.994602	0.966191	1.09096	1.26039	1.02901	0.879571	0.637113	0.451445
O76074	PDE5A	0.994602	0.940541	0.914763	0.91243	0.83979	0.728408	0.683504	0.448302	0.171097	0.081632	0.994602	0.926764	0.937584	0.929967	0.862723	0.739676	0.6941	0.451247	0.166213	0.0708586	0.994602	0.970164	0.935755	0.915947	0.89118	0.706454	0.680366	0.469694	0.206831	0.11703	0.994602	1.04764	0.99696	0.917979	0.973595	0.758617	0.740901	0.465175	0.194339	0.0905317	0.994602	0.995939	1.00493	0.93519	0.967638	0.726141	0.697789	0.461265
P63151	PPP2R2A	0.994602	0.97011	0.929803	0.940405	0.874282	0.734234	0.540973	0.307692	0.180045	0.120409	0.994602	0.882092	0.883732	0.955155	0.834855	0.801076	0.544539	0.315357	0.148192	0.0796446	0.994602	0.886884	0.899482	0.972693	0.86928	0.841646	0.56042	0.329363	0.160712	0.0953691	0.994602	0.922589	0.916961	0.963828	0.908904	0.817472	0.564795	0.310632	0.150443	0.0979457	0.994602	0.964317	0.949804	0.953362	0.913997	0.828181	0.585841	0.34888
P14210	HGF
Q15599	SLC9A3R2	0.994602	1.14081	1.15512	0.87645	1.11739	0.723673	0.670063	0.551863	0.481147	0.52913	0.994602	1.16898	1.14265	0.918255	1.08515	0.67884	0.689019	0.483838	0.48542	0.51952	0.994602	1.15773	1.07004	0.989935	1.20398	0.745136	0.819707	0.519377	0.56378	0.625793	0.994602	1.28901	1.21305	0.941121	1.33503	0.755208	0.765502	0.500009	0.5663	0.635764	0.994602	1.26164	1.09596	0.837609	1.0456	0.627742	0.614224	0.454356
P23919	DTYMK	0.994602	0.918028	0.85348	0.833816	0.775268	0.595515	0.442108	0.221733	0.107405	0.0556166	0.994602	0.919847	0.862302	0.842428	0.785821	0.623524	0.511506	0.280309	0.125232	0.0610072	0.994602	0.971565	0.90416	0.869094	0.848303	0.678455	0.591852	0.360106	0.161581	0.0801848	0.994602	0.990773	0.941507	0.884052	0.915103	0.730931	0.690637	0.424372	0.180842	0.0852382	0.994602	0.915288	0.880709	0.873594	0.854102	0.756873	0.68802	0.405748
Q7L8L6	FASTKD5	0.994602	1.07975	0.916221	0.419808	0.39313	0.172009	0.251366	0.234938	0.169507	0.2407	0.994602	1.08615	1.0741	0.519377	0.470216	0.191193	0.244451	0.240332	0.144243	0.142295	0.994602	1.13078	0.906983	0.34935	0.402769	0.122899	0.210198	0.212807	0.135398	0.127482	0.994602	1.24995	1.13017	0.446262	0.528948	0.217672	0.327017	0.237265	0.208035	0.228377	0.994602	1.13312	1.03229	0.443501	0.466805	0.192888	0.281405	0.18995
Q9BT25	HAUS8
Q9Y291	MRPS33
Q6P3X3	TTC27
Q14318	FKBP8	0.994602	0.977718	0.916759	0.498241	0.604869	0.302495	0.302572	0.220647	0.146601	0.1224	0.994602	0.942376	0.855482	0.665985	0.587776	0.411546	0.264206	0.244674	0.137898	0.107947	0.994602	0.996021	0.97424	0.809693	0.770077	0.492099	0.497856	0.338548	0.324628	0.159291	0.994602	1.03609	0.984425	0.715463	0.682204	0.42347	0.378779	0.342076	0.278099	0.186902	0.994602	1.25146	0.990913	0.673212	0.840179	0.407542	0.456057	0.327563
O60701	UGDH	0.994602	0.848434	0.824814	0.904269	0.680574	0.601344	0.415875	0.209785	0.0998131	0.0281273	0.994602	0.850468	0.821945	0.86207	0.664308	0.543395	0.370286	0.181143	0.0800988	0.0206052	0.994602	0.865383	0.87001	0.899183	0.718722	0.600087	0.413927	0.224641	0.115607	0.0430777	0.994602	0.87374	0.855378	0.910602	0.727363	0.649089	0.479484	0.241827	0.118816	0.0488305	0.994602	0.877349	0.852324	0.905112	0.732074	0.636579	0.451341	0.227633
Q86YL5	TDRP
P42166	TMPO	0.994602	1.03177	1.14984	0.826311	0.565887	0.300785	0.351639	0.283422	0.206358	0.209714	0.994602	0.977454	1.08053	0.832641	0.511918	0.262788	0.300296	0.268038	0.191403	0.15328	0.994602	0.902757	1.09058	0.730868	0.495858	0.25144	0.3024	0.25952	0.199002	0.15105	0.994602	0.919618	1.12974	0.899076	0.577594	0.311963	0.336073	0.309291	0.241978	0.194604	0.994602	0.983979	1.16439	0.756299	0.50358	0.240264	0.28459	0.231096
Q9NR56	MBNL1	0.994602	0.766844	0.741576	0.799107	0.519005	0.333068	0.259825	0.215517	0.158878	0.0917501	0.994602	0.835946	0.787257	0.795555	0.629302	0.416168	0.303227	0.251098	0.173965	0.138569	0.994602	0.768068	0.767335	0.792213	0.56628	0.376416	0.298432	0.229352	0.172581	0.142756	0.994602	0.790287	0.720243	0.704786	0.54044	0.382349	0.256377	0.201184	0.14399	0.11576	0.994602	0.799601	0.751575	0.737503	0.55731	0.383767	0.26419	0.216278
Q96E14	RMI2
O95861	BPNT1	0.994602	0.896286	0.853207	0.911783	0.751773	0.730509	0.739123	0.767416	0.647449	0.280071	0.994602	0.925666	0.902189	0.919294	0.816014	0.736385	0.754973	0.768486	0.613805	0.365163	0.994602	0.904045	0.887457	0.928285	0.798323	0.765378	0.798401	0.821208	0.736017	0.487339	0.994602	0.932723	0.89381	0.926324	0.831555	0.779414	0.832122	0.858575	0.776372	0.55251	0.994602	0.913858	0.892574	0.913523	0.830668	0.770544	0.80337	0.818247
O00541	PES1
Q8N9N7	LRRC57	0.994602	0.793751	0.771121	0.797014	0.632156	0.467804	0.2801	0.154248	0.078525	0.0763231	0.994602	0.902993	0.774105	0.885748	0.637083	0.538674	0.232722	0.108614	0.0718359	0.0201352	0.994602	0.7308	0.789551	0.828396	0.646897	0.504645	0.288894	0.127329	0.0756402	0.0312247	0.994602	0.715113	0.710434	0.806812	0.616271	0.486245	0.287447	0.169809	0.0813187	0.051369	0.994602	0.781927	0.71344	0.856065	0.599118	0.49157	0.263673	0.150934
Q8N1Q1	CA13
Q13144	EIF2B5
P49721	PSMB2	0.994602	0.913783	0.877272	0.879603	0.821451	0.824129	0.900086	1.04395	1.15474	1.00592	0.994602	0.922358	0.890874	0.848089	0.783463	0.768791	0.851489	1.00478	1.03822	1.11383	0.994602	0.957939	0.90126	0.852473	0.830363	0.786032	0.865082	1.03918	1.13599	1.21973	0.994602	0.956392	0.925439	0.881101	0.866197	0.794748	0.897798	1.02172	1.1407	1.31152	0.994602	0.97504	0.937687	0.893476	0.882925	0.816837	0.882334	1.004
Q9Y5N5	N6AMT1	0.994602	1.76723	1.61853	1.02114	1.96949	0.728687	0.579515	0.204189	0.0842063	0.0283973	0.994602	1.52568	1.5588	0.945763	1.6416	0.660988	0.546286	0.243295	0.07184	0.0745623	0.994602	1.57594	1.53361	0.877446	1.68495	0.671532	0.607006	0.208836	0.106251	0.0457398	0.994602	1.77682	1.70365	1.03013	1.88572	0.770237	0.626384	0.22481	0.106798	0.0443732	0.994602	1.51124	1.62224	0.961961	1.78907	0.680875	0.658827	0.278725
Q8WUX2	CHAC2
Q9H223	EHD4	0.994602	1.04703	0.972759	0.880534	0.851976	0.428395	0.224008	0.153662	0.102628	0.0678562	0.994602	1.03378	0.986116	0.879292	0.786844	0.388317	0.206143	0.131168	0.0715152	0.0325722	0.994602	0.984316	0.919476	0.846793	0.739913	0.378823	0.206823	0.139406	0.0910414	0.0502754	0.994602	1.03585	0.974519	0.86698	0.803422	0.39374	0.214973	0.130976	0.0810555	0.0514395	0.994602	1.01122	0.94994	0.875223	0.790653	0.396249	0.217756	0.138828
P35573	AGL	0.994602	1.0201	1.05575	0.852917	0.930573	0.420192	0.313179	0.32143	0.285818	0.254539	0.994602	1.06369	1.07745	0.833626	0.800887	0.247843	0.232037	0.195516	0.123078	0.103182	0.994602	1.04313	1.04318	0.877637	0.852788	0.299043	0.260446	0.152618	0.124081	0.0961169	0.994602	1.06224	1.08364	0.923039	0.97144	0.2865	0.26414	0.147494	0.11658	0.0626792	0.994602	1.05668	0.992224	0.882779	0.895136	0.322544	0.311374	0.186996
Q92805	GOLGA1
O95486	SEC24A	0.994602	1.14783	0.984798	0.698099	0.560142	0.0885377	0.16002	0.129394	0.0862763	0.0490885	0.994602	1.04163	0.906227	0.720643	0.579609	0.146442	0.15969	0.161892	0.133678	0.094497	0.994602	1.06887	1.02942	0.865193	0.750105	0.303916	0.293662	0.25291	0.218026	0.147693	0.994602	1.10131	1.01061	0.847552	0.739004	0.261719	0.287025	0.221963	0.161344	0.127429	0.994602	1.11555	1.0738	0.803879	0.824096	0.270959	0.299604	0.21815
Q9Y421	FAM32A
P06703	S100A6	0.994602	0.965545	0.891753	0.738034	0.7259	0.642197	0.71953	0.762037	0.741959	0.684021	0.994602	0.866048	0.759618	0.703469	0.778523	0.664236	0.811527	0.839131	0.839368	0.850207	0.994602	0.819587	0.917693	0.864213	0.712433	0.676593	0.78309	0.780996	0.777658	0.7309	0.994602	0.903245	0.867383	0.79712	0.770351	0.663804	0.766801	0.759557	0.845727	0.824105	0.994602	0.920637	0.819204	0.789517	0.757159	0.628593	0.720162	0.716369
P30566	ADSL	0.994602	0.923306	0.893419	0.912046	0.826021	0.808359	0.865587	0.929354	0.862794	0.220634	0.994602	0.924794	0.884965	0.921874	0.820699	0.763918	0.813522	0.849347	0.741933	0.169975	0.994602	0.883383	0.916997	0.968532	0.844435	0.829781	0.887855	1.0092	0.940607	0.248247	0.994602	0.907588	0.870447	0.922482	0.833562	0.800736	0.896117	1.00368	0.948598	0.271471	0.994602	0.921838	0.914829	0.944607	0.842342	0.819595	0.862034	0.955643
O14910	LIN7A
Q00653	NFKB2	0.994602	0.95045	0.726208	0.333098	0.354327	0.122801	0.179905	0.148792	0.108195	0.0758508	0.994602	0.965009	0.702501	0.275913	0.310091	0.0767711	0.1493	0.123591	0.0804764	0.0447813	0.994602	0.984823	0.695646	0.230752	0.296901	0.0520021	0.137664	0.106482	0.070109	0.0391632	0.994602	0.979395	0.712406	0.236147	0.308311	0.0390995	0.137446	0.106462	0.0652441	0.0364267	0.994602	0.938958	0.687597	0.228577	0.287602	0.0299415	0.131889	0.102983
Q7LBR1	CHMP1B	0.994602	0.938257	0.878553	0.875947	0.797403	0.500453	0.270687	0.198721	0.147576	0.111754	0.994602	0.893685	0.849	0.895128	0.716073	0.451221	0.248798	0.197196	0.139731	0.115153	0.994602	0.885451	0.875912	0.896427	0.727621	0.462062	0.262836	0.190448	0.147806	0.123289	0.994602	0.901237	0.867124	0.869192	0.730788	0.427286	0.231972	0.16957	0.118201	0.099542	0.994602	0.904237	0.852198	0.894074	0.704556	0.449803	0.23979	0.162012
Q13630	TSTA3	0.994602	0.984618	0.960682	0.96612	0.905465	0.795765	0.896722	0.84964	0.830009	0.313154	0.994602	1.00762	1.00045	0.94506	0.906993	0.822547	0.916856	0.878542	0.767925	0.228445	0.994602	0.987963	0.980662	0.954005	0.894099	0.845052	0.942961	0.915653	0.911985	0.349474	0.994602	0.94943	0.95725	0.939458	0.896538	0.836746	0.952865	0.936413	0.902371	0.369776	0.994602	0.974671	0.939932	0.985937	0.905001	0.853323	0.942074	0.904162
P18754	RCC1	0.994602	1.14553	1.01533	0.472618	0.369105	0.0486704	0.129823	0.122741	0.0778633	0.249943	0.994602	1.12626	0.988593	0.419172	0.281387	0.00391453	0.105722	0.0831885	0.0266745	-0.00130533	0.994602	1.15238	0.973723	0.400502	0.355306	0.0197477	0.124848	0.090251	0.0584562	0.0263434	0.994602	1.23505	1.07324	0.425552	0.399362	0.0196508	0.112793	0.087898	0.0631406	0.037562	0.994602	1.15102	1.01253	0.387763	0.351711	0.027556	0.123278	0.100675
Q9Y4F9	RIPOR2
Q15424	SAFB	0.994602	0.912223	0.87617	0.935302	0.854529	0.888516	1.05704	1.12009	0.993896	0.943267	0.994602	0.816446	0.768627	0.887321	0.788097	0.776076	0.986617	1.03116	0.846007	0.90193	0.994602	0.841961	0.892185	0.976569	0.797078	0.782286	0.899497	0.881393	0.792455	0.848768	0.994602	0.835559	0.834855	0.907996	0.769063	0.738589	0.805625	0.833032	0.724931	0.780599	0.994602	0.896258	0.824378	0.874268	0.742341	0.707528	0.742847	0.820253
O95758	PTBP3
Q14739	LBR
Q8IWZ3	ANKHD1
Q969E2	SCAMP4
Q9BY77	POLDIP3
P61981	YWHAG	0.994602	0.829025	0.805766	0.88121	0.697353	0.701923	0.626988	0.498025	0.310854	0.18648	0.994602	0.790927	0.76691	0.851636	0.699119	0.67696	0.597652	0.479729	0.265275	0.15762	0.994602	0.82463	0.834201	0.893119	0.717446	0.704566	0.636452	0.506287	0.310827	0.184174	0.994602	0.827125	0.799854	0.873149	0.707611	0.688014	0.630471	0.529258	0.307582	0.204195	0.994602	0.793641	0.764051	0.84992	0.676453	0.690614	0.584487	0.531056
P61201	COPS2	0.994602	0.86001	0.821285	0.899031	0.702654	0.694302	0.398503	0.177116	0.094547	0.041012	0.994602	0.85736	0.828895	0.895304	0.731646	0.645184	0.382471	0.160135	0.0740144	0.028155	0.994602	0.853873	0.857151	0.910983	0.758604	0.696856	0.427764	0.198451	0.107524	0.0502517	0.994602	0.837608	0.823104	0.911122	0.720031	0.680938	0.405334	0.17786	0.0950983	0.0441628	0.994602	0.863294	0.81165	0.916637	0.742547	0.698049	0.393248	0.182013
Q99436	PSMB7	0.994602	0.923833	0.886675	0.864977	0.809	0.820594	0.985489	1.1836	1.28466	1.13073	0.994602	0.926057	0.908718	0.865982	0.792693	0.847798	1.01366	1.14491	1.1591	1.23278	0.994602	0.955766	0.910029	0.873367	0.831969	0.849796	0.992522	1.19705	1.25968	1.38197	0.994602	0.970361	0.933788	0.911097	0.862771	0.863639	1.07107	1.23863	1.4148	1.58815	0.994602	0.970705	0.951199	0.925231	0.86229	0.859737	1.02769	1.19714
O60783	MRPS14
Q8WUM0	NUP133	0.994602	0.963333	0.871794	0.7127	0.708356	0.524974	0.377054	0.266446	0.224377	0.126369	0.994602	1.13262	1.00477	0.726741	0.768094	0.535713	0.312947	0.233654	0.187032	0.163556	0.994602	0.962561	0.775433	0.645802	0.629089	0.332219	0.229874	0.172864	0.105138	0.0963193	0.994602	0.978715	0.900219	0.620574	0.664526	0.28273	0.248582	0.149461	0.122408	0.0869211	0.994602	0.963127	0.885589	0.690305	0.676419	0.342059	0.260577	0.098911
Q13613	MTMR1
P48444	ARCN1	0.994602	0.882796	0.851438	0.866812	0.616124	0.308729	0.16269	0.126693	0.0761148	0.034648	0.994602	0.853053	0.805434	0.836584	0.596001	0.295109	0.152975	0.121308	0.073097	0.0382582	0.994602	0.899346	0.873241	0.844499	0.639562	0.321806	0.186454	0.131588	0.0874452	0.0539459	0.994602	0.870909	0.840095	0.838788	0.614385	0.290094	0.157256	0.112663	0.065545	0.0393567	0.994602	0.887964	0.853356	0.847784	0.631109	0.306428	0.181467	0.134947
Q9Y6W3	CAPN7
Q0ZGT2	NEXN	0.994602	0.958362	0.958181	1.11785	1.1166	0.82206	0.653823	0.582543	0.574989	0.615769	0.994602	0.909156	0.949452	1.14112	1.05757	0.848828	0.619917	0.566408	0.545357	0.617619	0.994602	0.937084	0.979998	1.09218	1.00593	0.742009	0.594114	0.496546	0.464943	0.496154	0.994602	0.891413	0.926582	1.05072	0.962373	0.778224	0.536969	0.470097	0.46759	0.530554	0.994602	0.953219	0.934377	1.0516	0.999974	0.830332	0.553681	0.509812
Q8TB61	SLC35B2
Q9UN37	VPS4A	0.994602	0.875726	0.811547	0.717826	0.535275	0.165071	0.16957	0.134347	0.084822	0.0620815	0.994602	0.849058	0.755929	0.696646	0.502201	0.150332	0.163418	0.13625	0.0949329	0.0618143	0.994602	0.92304	0.863686	0.732089	0.571211	0.16653	0.180472	0.121968	0.0883069	0.0521174	0.994602	0.874718	0.803701	0.749799	0.53998	0.164499	0.172784	0.135512	0.0897419	0.0654839	0.994602	0.909258	0.826626	0.72224	0.541687	0.169962	0.185966	0.139537
Q9UPN4	CEP131
Q9NX08	COMMD8	0.994602	0.906754	0.838267	0.831277	0.609772	0.379556	0.205236	0.145204	0.0963189	0.0549942	0.994602	0.909134	0.829298	0.794883	0.596643	0.328611	0.207766	0.140541	0.0764194	0.0410776	0.994602	0.868966	0.851549	0.801446	0.630646	0.335503	0.230775	0.149284	0.109888	0.0800554	0.994602	0.835132	0.80354	0.733171	0.568892	0.268551	0.212785	0.133791	0.0878964	0.0620065	0.994602	0.871464	0.812098	0.799193	0.621704	0.355377	0.256826	0.174045
P35568	IRS1
P13473	LAMP2	0.994602	1.26936	1.19995	0.963659	1.32621	0.833368	1.04592	1.01701	1.09136	1.11431	0.994602	1.17613	1.19538	0.963635	1.25713	0.85379	1.10105	1.08772	1.13454	1.2024	0.994602	1.29055	1.22558	1.00958	1.34165	0.9117	1.11784	1.14437	1.27348	1.33613	0.994602	1.3291	1.30111	0.984149	1.46097	0.885019	1.14133	1.15158	1.32708	1.39802	0.994602	1.20863	1.1952	0.975832	1.26859	0.827381	1.06017	1.04817
Q15274	QPRT	0.994602	0.998356	0.968923	0.927027	0.945264	0.776786	0.888294	0.892876	0.856384	0.735001	0.994602	1.06964	1.03898	0.932516	1.00846	0.784948	0.86711	0.86028	0.861982	0.966382	0.994602	0.989843	0.967866	0.920561	0.939281	0.786679	0.889344	0.991408	1.07938	1.19335	0.994602	1.07388	1.01108	0.909879	1.0081	0.78568	0.946054	0.991073	1.10815	1.23883	0.994602	1.09301	1.06885	0.959007	1.10493	0.822594	0.919684	0.945684
P04632	CAPNS1	0.994602	0.92413	0.893198	0.914598	0.798852	0.741028	0.642196	0.366107	0.140397	0.0816789	0.994602	0.962448	0.90281	0.937754	0.812531	0.705394	0.615961	0.352655	0.13653	0.0693935	0.994602	0.88699	0.860573	0.906047	0.771312	0.70474	0.632895	0.376234	0.150272	0.0691	0.994602	0.899766	0.861607	0.904574	0.805779	0.733093	0.693437	0.442328	0.167489	0.0913594	0.994602	0.883145	0.899809	0.933841	0.832928	0.782585	0.689029	0.43053
Q96AT9	RPE	0.994602	1.23387	1.21361	0.987731	1.14504	0.771447	0.715109	0.408829	0.384332	0.267276	0.994602	1.06519	1.00737	0.936903	0.977281	0.810016	0.674463	0.395983	0.300308	0.184861	0.994602	1.05465	1.02546	0.932263	1.0603	0.750316	0.661338	0.435791	0.273495	0.164967	0.994602	1.17812	1.09833	0.987106	1.19333	0.710433	0.719084	0.424984	0.347806	0.184387	0.994602	1.14473	1.09975	1.03242	1.12613	0.77802	0.743778	0.4768
Q99584	S100A13	0.994602	0.76604	0.786853	0.815889	0.599385	0.701292	0.689566	0.782642	0.678486	0.572988	0.994602	0.70518	0.68508	0.80005	0.598758	0.643165	0.675598	0.775987	0.618182	0.600377	0.994602	0.73543	0.806611	0.950822	0.614357	0.677071	0.701758	0.759274	0.638088	0.61286	0.994602	0.743015	0.716587	0.871744	0.612278	0.660001	0.695181	0.815957	0.691207	0.738568	0.994602	0.73634	0.674435	0.809904	0.577093	0.653991	0.630118	0.769979
Q14011	CIRBP	0.994602	0.946582	0.9415	0.899275	0.761264	0.543069	0.405465	0.295658	0.23134	0.303175	0.994602	0.909075	0.919839	0.864497	0.814994	0.52516	0.412266	0.281376	0.218703	0.197892	0.994602	0.935035	0.932699	0.92413	0.774233	0.536207	0.415863	0.256327	0.220841	0.203858	0.994602	0.911972	0.913978	0.902411	0.780743	0.504143	0.351958	0.237474	0.181879	0.171467	0.994602	0.964511	0.908878	0.861976	0.803538	0.534616	0.38748	0.260032
Q13564	NAE1	0.994602	1.02721	0.954075	0.924575	0.884863	0.39114	0.260922	0.17443	0.125788	0.0855319	0.994602	0.966393	0.931719	0.850579	0.751717	0.296237	0.200673	0.15536	0.0858054	0.0510875	0.994602	1.00236	0.951947	0.886573	0.806581	0.36667	0.24659	0.172589	0.124691	0.0843732	0.994602	1.05574	1.04821	0.913158	0.893263	0.347459	0.208773	0.140342	0.08554	0.0457863	0.994602	1.00657	0.950651	0.909612	0.846063	0.397364	0.259746	0.179299
Q9UNX3	RPL26L1
Q9NZV1	CRIM1
Q86V21	AACS	0.994602	1.05378	0.81198	0.329703	0.380329	0.109876	0.138218	0.112564	0.064161	0.0242558	0.994602	1.11251	0.734158	0.246457	0.307857	0.0569906	0.107327	0.0988729	0.0524072	0.0359901	0.994602	1.06908	0.713684	0.28381	0.313755	0.0706873	0.126239	0.0933926	0.0599118	0.022738	0.994602	1.08669	0.71527	0.200037	0.274996	0.00661212	0.0913397	0.0669497	0.0475878	0.0137458	0.994602	1.0937	0.724457	0.27643	0.347776	0.0722214	0.135697	0.083744
Q93034	CUL5	0.994602	1.02321	0.97244	0.94396	0.978545	0.812526	0.78953	0.330477	0.149821	0.0816016	0.994602	1.02514	0.991773	0.955565	0.950384	0.767858	0.720485	0.305321	0.161664	0.0897965	0.994602	1.01752	0.963681	0.956358	0.92037	0.779085	0.737492	0.339206	0.139171	0.070263	0.994602	1.01796	0.974922	0.957481	0.960766	0.82244	0.810648	0.404046	0.149529	0.0830466	0.994602	1.00533	0.95062	0.965519	0.948954	0.80659	0.77991	0.381768
Q6IN85	PPP4R3A	0.994602	1.01626	0.973841	0.862326	0.784366	0.518896	0.342883	0.265019	0.244667	0.203271	0.994602	0.985927	0.923773	0.830389	0.724265	0.436023	0.329425	0.238651	0.165509	0.161288	0.994602	1.15816	1.03847	0.792894	0.844784	0.451327	0.322157	0.243692	0.193962	0.190775	0.994602	1.1128	0.984194	0.810703	0.785895	0.417597	0.318592	0.278477	0.224265	0.215948	0.994602	1.04758	0.988757	0.783835	0.787738	0.432464	0.295056	0.223086
Q9UNH7	SNX6	0.994602	0.800551	0.767777	0.848502	0.565087	0.318239	0.156461	0.110699	0.0586887	0.0196669	0.994602	0.801691	0.764439	0.805164	0.555678	0.238689	0.123195	0.0939871	0.04356	0.00804714	0.994602	0.801825	0.793901	0.849773	0.570501	0.280004	0.146626	0.0988612	0.0578259	0.0194446	0.994602	0.784695	0.748746	0.809113	0.553093	0.27957	0.125317	0.0898672	0.0472915	0.0172747	0.994602	0.777135	0.749689	0.814989	0.555637	0.297503	0.154543	0.108093
Q7KZF4	SND1	0.994602	0.990519	0.861109	0.29652	0.306155	0.046509	0.122305	0.0986458	0.0590912	0.0255092	0.994602	0.988899	0.836937	0.25908	0.273968	0.0447138	0.122122	0.10916	0.0729859	0.0424943	0.994602	1.07074	0.851061	0.292757	0.307963	0.0624383	0.145083	0.108051	0.0759093	0.0438747	0.994602	1.00005	0.818112	0.243411	0.297235	0.0342856	0.124199	0.0949792	0.0633432	0.0341009	0.994602	1.01647	0.775072	0.231807	0.286336	0.0374579	0.132873	0.10166
Q9UKJ3	GPATCH8
P40227	CCT6A	0.994602	1.00774	0.973349	0.930207	0.928824	0.769704	0.653921	0.30115	0.191505	0.079037	0.994602	0.979488	0.966516	0.948705	0.890943	0.77325	0.645397	0.293745	0.177181	0.0757303	0.994602	0.993284	0.971354	0.932884	0.912238	0.769154	0.636906	0.333949	0.205438	0.0930324	0.994602	1.02158	0.992402	0.959221	0.947212	0.80599	0.685753	0.334737	0.207236	0.101554	0.994602	0.995158	0.970946	0.959861	0.930548	0.783632	0.648878	0.340494
Q9H425	C1orf198
P37275	ZEB1
Q9Y3C0	WASHC3	0.994602	0.984605	1.08469	1.06912	0.94255	0.862214	0.799947	0.574684	0.443554	0.409102	0.994602	1.02845	1.02269	1.17287	0.930287	0.776361	0.712296	0.459544	0.360772	0.375999	0.994602	0.881304	0.894677	0.817391	0.727324	0.55867	0.477331	0.377002	0.294352	0.228218	0.994602	0.960209	0.928759	0.888054	0.74069	0.585126	0.536791	0.371662	0.310185	0.288958	0.994602	1.02273	0.917658	0.859358	0.722898	0.545398	0.459762	0.337132
A6NDG6	PGP	0.994602	0.97314	0.942772	0.96398	0.939303	0.887724	0.962849	0.975798	0.902404	0.61231	0.994602	1.0127	1.00127	0.946499	0.999151	0.834446	0.922885	0.904682	0.795024	0.557918	0.994602	1.00025	0.983708	0.981985	0.977762	0.855571	0.931993	0.977649	0.887187	0.625009	0.994602	0.995532	0.976564	0.962289	0.970718	0.866641	0.960529	1.0361	0.962752	0.776419	0.994602	1.0007	0.976091	0.931589	0.988433	0.870819	0.890697	0.924667
Q9NRF8	CTPS2	0.994602	0.998837	0.948265	0.939292	0.924089	0.768797	0.749001	0.640116	0.543096	0.201249	0.994602	0.905235	0.863444	0.897814	0.795893	0.732963	0.724596	0.618658	0.464284	0.274856	0.994602	0.948107	0.940687	0.94346	0.840722	0.709846	0.675882	0.599823	0.444918	0.259004	0.994602	0.95	0.915558	0.929257	0.83544	0.744492	0.743583	0.695269	0.583351	0.379755	0.994602	0.922556	0.882745	0.907025	0.790392	0.735365	0.703359	0.629885
O95487	SEC24B
Q6IAA8	LAMTOR1	0.994602	1.2224	1.22956	0.950372	1.19907	0.692336	0.792168	0.403202	0.375033	0.296992	0.994602	1.20002	1.12118	0.941375	1.04882	0.630852	0.784122	0.497379	0.501982	0.388793	0.994602	1.1737	1.11073	0.885425	0.968986	0.611104	0.617708	0.392105	0.336194	0.295266	0.994602	1.16071	1.08506	0.890439	1.16238	0.732842	0.778415	0.458902	0.479099	0.348923	0.994602	1.12556	1.11356	0.965988	1.0642	0.615548	0.606033	0.373207
Q13617	CUL2	0.994602	1.03973	0.9865	0.907903	0.897595	0.65911	0.408609	0.170912	0.102588	0.0527222	0.994602	1.02833	0.991669	0.912447	0.889145	0.640341	0.389666	0.157215	0.0961905	0.051897	0.994602	1.00825	0.966365	0.882674	0.892183	0.651274	0.418363	0.182128	0.11308	0.0688452	0.994602	1.04484	0.990347	0.900698	0.90511	0.669403	0.427641	0.165943	0.105656	0.0589098	0.994602	1.0253	0.969412	0.934764	0.916524	0.686534	0.434757	0.17159
P48735	IDH2	0.994602	0.926851	0.898759	0.899545	0.912601	0.923754	0.279784	0.178968	0.0949502	0.0434051	0.994602	1.01089	0.960317	0.864661	0.911869	0.922823	0.263149	0.178663	0.0919161	0.0497538	0.994602	0.955756	0.900506	0.905833	0.955988	1.04719	0.311038	0.200351	0.107905	0.0530757	0.994602	0.979394	0.951146	0.923171	0.965509	0.994904	0.259835	0.170284	0.0889587	0.0427546	0.994602	0.95479	0.943518	0.91051	0.96711	1.03805	0.302594	0.187418
P14625	HSP90B1	0.994602	0.843914	0.78169	0.743504	0.629808	0.449739	0.294432	0.239819	0.167636	0.156754	0.994602	0.829316	0.746777	0.662279	0.55552	0.4233	0.30434	0.26488	0.195302	0.17324	0.994602	0.835328	0.789661	0.740543	0.620169	0.467592	0.35092	0.299014	0.229275	0.208464	0.994602	0.831426	0.764376	0.729274	0.620149	0.457353	0.359018	0.333324	0.285169	0.288001	0.994602	0.846105	0.778721	0.766978	0.65424	0.468746	0.367261	0.336755
Q13155	AIMP2	0.994602	0.978436	0.888998	0.566451	0.425245	0.116731	0.155646	0.126542	0.0843414	0.044143	0.994602	0.977151	0.86779	0.483296	0.360749	0.0776782	0.127619	0.104502	0.0605449	0.0208183	0.994602	0.938184	0.834541	0.466841	0.374307	0.0934929	0.153653	0.10962	0.0799137	0.0376918	0.994602	0.968208	0.879001	0.513797	0.420607	0.0858032	0.156886	0.116936	0.0788843	0.0483455	0.994602	0.924975	0.81897	0.487371	0.353536	0.0763642	0.138255	0.105954
Q14554	PDIA5
Q9NZU5	LMCD1	0.994602	1.01015	1.05762	0.993241	0.855512	0.268729	0.223313	0.17423	0.0929607	0.0598238	0.994602	1.0145	1.04397	0.829832	0.719898	0.179748	0.172552	0.112653	0.0760193	0.018982	0.994602	0.948192	0.959888	0.87698	0.770017	0.197885	0.252062	0.181298	0.0980046	0.11668	0.994602	1.05703	1.07315	0.85946	0.853913	0.229662	0.281259	0.13738	0.112868	0.0452142	0.994602	0.977869	0.899867	0.879864	0.736205	0.226635	0.22269	0.160339
Q01433	AMPD2	0.994602	0.979595	0.947278	0.928806	0.901602	0.756852	0.673826	0.364418	0.158769	0.0800317	0.994602	0.981716	0.96214	0.954748	0.906278	0.760103	0.679995	0.371788	0.163563	0.0706906	0.994602	0.958916	0.947305	0.91042	0.87942	0.723771	0.656933	0.412297	0.196946	0.0992827	0.994602	0.949718	0.924378	0.928713	0.887761	0.783218	0.725972	0.468756	0.21237	0.112387	0.994602	0.941214	0.927854	0.913121	0.888048	0.742869	0.672239	0.391283
Q96LD8	SENP8	0.994602	1.1444	1.1505	1.01541	0.771324	0.362224	0.231694	0.178404	0.0928181	0.0406446	0.994602	0.991715	0.887796	0.88534	0.605183	0.190608	0.176239	0.13599	0.0784197	0.024489	0.994602	0.990861	0.940978	0.750254	0.733067	0.243944	0.24266	0.156337	0.0915799	0.0530981	0.994602	1.04239	1.00597	0.762295	0.653397	0.152365	0.193411	0.109565	0.0607889	0.0462109	0.994602	0.914043	0.912639	0.869822	0.608117	0.223601	0.206195	0.143654
Q9UHR4	BAIAP2L1
P17706	PTPN2
P62249	RPS16	0.994602	1.04582	1.19824	1.41634	1.33925	0.991568	0.553276	0.258938	0.119111	0.076642	0.994602	1.06709	1.49466	1.81805	1.65784	1.10706	0.552192	0.259428	0.112717	0.0495927	0.994602	1.16446	1.3329	1.53446	1.4833	1.0416	0.580463	0.270633	0.124866	0.0606059	0.994602	1.08109	1.24048	1.42318	1.45782	1.09972	0.766048	0.417951	0.154926	0.0765686	0.994602	1.07439	1.21328	1.25751	1.26938	0.930277	0.670143	0.368645
Q13347	EIF3I	0.994602	0.856724	0.755491	0.641919	0.432036	0.0904394	0.129185	0.102434	0.062908	0.0271282	0.994602	0.88014	0.819407	0.864863	0.600154	0.183783	0.186374	0.140656	0.101065	0.0619352	0.994602	0.965944	0.86058	0.839492	0.580581	0.172584	0.187362	0.123949	0.0973898	0.0584832	0.994602	0.953487	0.853723	0.824064	0.577122	0.140011	0.161682	0.114913	0.0743318	0.047189	0.994602	0.938968	0.84755	0.809262	0.583351	0.168077	0.194679	0.124662
Q8NDI1	EHBP1
O94874	UFL1
Q5VUM1	SDHAF4
Q96S82	UBL7
Q9BY44	EIF2A	0.994602	0.903829	0.875037	0.83317	0.701339	0.374779	0.196905	0.131059	0.081646	0.0384592	0.994602	0.828525	0.836355	0.851078	0.655044	0.353832	0.1657	0.118822	0.0656106	0.0250611	0.994602	0.911972	0.877758	0.864763	0.676955	0.364384	0.202988	0.130846	0.0805662	0.0480357	0.994602	0.807853	0.801986	0.815526	0.629878	0.347984	0.175281	0.121862	0.0728269	0.0404574	0.994602	0.866211	0.832616	0.815379	0.632113	0.350562	0.198349	0.134154
Q08AF3	SLFN5
Q8IYI6	EXOC8	0.994602	1.38549	1.24149	0.689879	0.633825	0.0599471	0.127401	0.0966193	0.0681275	0.0338953	0.994602	1.45725	1.4321	0.787323	0.663763	0.126658	0.220804	0.174472	0.130079	0.0996228	0.994602	1.31814	1.13855	0.655733	0.549312	0.0716641	0.136926	0.0991678	0.0589628	0.0344068	0.994602	1.28561	1.17239	0.616773	0.549604	0.025289	0.10314	0.07965	0.0585462	0.0180366	0.994602	1.28078	1.15288	0.661017	0.561405	0.0812267	0.141629	0.106877
P17661	DES
Q6P1K2	PMF1
Q13158	FADD
Q8WUA4	GTF3C2
P09497	CLTB	0.994602	0.978538	0.882714	0.793593	0.852471	0.880419	1.11825	1.35409	1.37499	1.58728	0.994602	0.856229	0.771197	0.784604	0.81215	0.881473	1.05272	1.304	1.22794	1.41358	0.994602	0.862458	0.823754	0.800636	0.774922	0.872321	1.17375	1.33608	1.39916	1.68379	0.994602	0.849789	0.788561	0.81526	0.765291	0.877864	1.14932	1.45277	1.57477	1.91493	0.994602	0.905783	0.80264	0.765397	0.782508	0.844176	0.959078	1.27263
O60551	NMT2	0.994602	0.777473	0.784627	0.86741	0.60405	0.530388	0.529601	0.600477	0.627636	0.613299	0.994602	0.894434	0.949308	1.0107	0.744629	0.594431	0.609852	0.561679	0.563	0.579216	0.994602	0.851339	0.872878	0.95157	0.689301	0.517707	0.496325	0.523206	0.540452	0.570808	0.994602	0.828811	0.848452	0.968447	0.671234	0.504857	0.438113	0.530019	0.514804	0.566787	0.994602	0.835596	0.866943	0.873167	0.699014	0.495768	0.385813	0.386014
Q12907	LMAN2
P49770	EIF2B2	0.994602	1.08305	1.10871	0.862092	0.842492	0.423132	0.29792	0.192693	0.129479	0.0759925	0.994602	1.25618	1.2893	1.00219	0.940633	0.527683	0.344662	0.23273	0.192787	0.120271	0.994602	1.15381	1.08029	0.936763	0.880888	0.396772	0.290641	0.181417	0.124346	0.0583006	0.994602	1.13218	1.09689	0.872278	0.87317	0.370177	0.274771	0.194796	0.125697	0.080561	0.994602	1.14311	1.12316	0.839514	0.879957	0.387748	0.294929	0.187711
Q9NVH2	INTS7
O43660	PLRG1
Q7Z4G4	TRMT11
Q9HD40	SEPSECS
Q86Y56	DNAAF5
Q6UVK1	CSPG4	0.994602	1.22134	1.29211	1.25933	1.6645	1.14659	1.26343	1.1747	1.30759	1.38666	0.994602	1.12954	1.25872	1.22374	1.50545	1.18695	1.37214	1.29281	1.36991	1.47108	0.994602	1.21757	1.24216	1.11273	1.49982	1.03327	1.16509	1.07316	1.17766	1.2891	0.994602	1.24033	1.31187	1.07621	1.46481	0.927249	1.01051	0.924542	0.961295	1.05404	0.994602	1.11236	1.16448	1.04818	1.27212	0.8408	0.932864	0.837119
P14859	POU2F1
Q14790	CASP8
Q15714	TSC22D1	0.994602	0.835102	0.830282	0.829006	0.690204	0.583551	0.568626	0.698779	0.700981	0.792117	0.994602	0.819146	0.764987	0.822549	0.631411	0.543839	0.511586	0.599825	0.576692	0.661081	0.994602	0.777869	0.795314	0.821462	0.616103	0.512741	0.511361	0.551782	0.581233	0.657615	0.994602	0.838897	0.786589	0.842954	0.603484	0.548222	0.561142	0.727517	0.747212	0.996248	0.994602	0.822316	0.785895	0.795454	0.667237	0.591743	0.531999	0.585881
O00534	VWA5A	0.994602	0.982522	0.944263	0.882005	0.789947	0.43284	0.231423	0.178973	0.141849	0.0819016	0.994602	0.985865	0.988309	0.887627	0.777835	0.403284	0.246097	0.183951	0.131747	0.102051	0.994602	0.956842	0.927436	0.869474	0.765116	0.428198	0.273266	0.196882	0.147841	0.113072	0.994602	0.985703	0.949428	0.853942	0.773599	0.398624	0.23556	0.162946	0.10172	0.0805264	0.994602	0.980998	0.966178	0.920156	0.816754	0.441652	0.238843	0.176256
Q9NZM1	MYOF
P15531	NME1	0.994602	0.929734	0.914214	0.927492	0.861934	0.844223	0.947836	1.03953	1.17178	0.886948	0.994602	0.878635	0.861049	0.916469	0.84506	0.831645	0.950439	1.06637	1.08337	1.13291	0.994602	0.874811	0.894736	0.97259	0.816519	0.851275	0.977985	1.13716	1.24054	1.31919	0.994602	0.892138	0.881706	0.957487	0.844369	0.859227	0.982818	1.18356	1.28547	1.39936	0.994602	0.875887	0.844242	0.913093	0.792887	0.82466	0.898685	1.08036
P42892	ECE1
Q9NRL3	STRN4	0.994602	1.05053	0.986987	0.851071	0.760208	0.334158	0.244939	0.171355	0.118925	0.0679698	0.994602	0.998883	0.977772	0.856537	0.716123	0.364604	0.225981	0.149257	0.112992	0.0481362	0.994602	1.07218	1.0169	0.839833	0.756004	0.328933	0.252733	0.172179	0.106222	0.0672688	0.994602	0.975458	0.950633	0.794335	0.747343	0.247368	0.19603	0.123485	0.073332	0.0283392	0.994602	0.95789	0.914402	0.830621	0.732105	0.405127	0.266276	0.169507
Q8TC71	SPATA18
O60825	PFKFB2
Q16659	MAPK6
P02786	TFRC	0.994602	0.957171	0.902942	0.96215	0.832862	0.546895	0.506978	0.359488	0.270185	0.256726	0.994602	0.967106	0.919517	0.959825	0.863356	0.59788	0.621562	0.438326	0.336714	0.291732	0.994602	0.9159	0.842196	0.838486	0.798302	0.566015	0.576659	0.46615	0.367083	0.34106	0.994602	0.912514	0.870874	0.857822	0.770298	0.553511	0.581322	0.502903	0.410176	0.388162	0.994602	0.968624	0.905106	0.878809	0.797795	0.559087	0.587721	0.492365
O00471	EXOC5	0.994602	0.819007	0.756041	0.701141	0.396253	0.100817	0.135135	0.106818	0.0589144	0.0271724	0.994602	0.863409	0.840723	0.727032	0.344137	0.0513197	0.118078	0.097939	0.0394252	0.0133646	0.994602	0.892906	0.777675	0.655033	0.396771	0.0972802	0.150642	0.102077	0.0811576	0.0352535	0.994602	0.80888	0.779353	0.653741	0.355418	0.071892	0.145428	0.122912	0.0768604	0.0415753	0.994602	0.796107	0.734813	0.618454	0.385427	0.105192	0.169774	0.112129
P62873	GNB1
Q9UM11	FZR1
P49207	RPL34	0.994602	1.00767	1.30221	1.57461	1.21397	0.947821	0.564389	0.291758	0.117373	0.0658918	0.994602	1.14113	1.84107	2.32915	2.0489	1.37164	0.688832	0.335552	0.128008	0.0635282	0.994602	1.18053	1.46357	1.79391	1.50963	1.1204	0.659809	0.321838	0.126627	0.0660925	0.994602	1.04312	1.23349	1.64527	1.36728	1.16357	0.814097	0.543943	0.184831	0.096361	0.994602	1.06385	1.25309	1.38982	1.22833	0.922909	0.726368	0.417476
O60294	LCMT2
O43252	PAPSS1	0.994602	0.979901	0.941807	0.937877	0.88564	0.714859	0.624397	0.237116	0.125566	0.0814388	0.994602	0.968842	0.933777	0.930721	0.870221	0.698914	0.575232	0.199268	0.0957293	0.0412179	0.994602	0.922408	0.94801	0.966114	0.848194	0.715772	0.613937	0.259984	0.132361	0.0740054	0.994602	0.943705	0.944871	0.931027	0.90085	0.765404	0.661432	0.237406	0.123957	0.0598235	0.994602	0.965124	0.942352	0.934276	0.886918	0.724285	0.625464	0.241701
Q8IUD2	ERC1
Q9Y262	EIF3L	0.994602	0.99421	1.02796	1.74885	1.9784	1.51897	0.403301	0.254751	0.16355	0.115275	0.994602	1.04463	1.23174	2.22266	2.59417	2.03499	0.57152	0.307766	0.191351	0.148222	0.994602	1.10555	1.12998	1.82563	2.05067	1.60848	0.460401	0.266153	0.165557	0.114264	0.994602	1.02433	1.01728	1.442	1.56557	1.17548	0.358467	0.206545	0.12527	0.0814511	0.994602	1.02606	1.0266	1.43244	1.56482	1.19341	0.357549	0.21291
Q9Y3I1	FBXO7
Q86UE8	TLK2
P60953	CDC42	0.994602	0.746453	0.717307	0.85973	0.521418	0.379015	0.231157	0.214899	0.155118	0.117618	0.994602	0.743617	0.740999	0.870712	0.575354	0.371262	0.24408	0.20847	0.141984	0.113289	0.994602	0.753639	0.794372	0.914572	0.569368	0.416146	0.257762	0.222767	0.179688	0.156135	0.994602	0.736993	0.725571	0.872611	0.537665	0.339962	0.218261	0.223158	0.164624	0.142891	0.994602	0.745156	0.708533	0.842892	0.519749	0.354765	0.222742	0.203192
P28074	PSMB5	0.994602	1.10121	1.03485	0.883785	0.994284	0.799409	0.943677	0.946441	1.02733	0.90473	0.994602	1.11344	1.05824	0.869679	0.97161	0.787204	0.924556	0.912421	0.955366	1.003	0.994602	1.07912	1.01384	0.859482	0.953209	0.746403	0.869917	0.919687	0.982149	1.06156	0.994602	1.1366	1.06209	0.900337	1.02409	0.799407	0.961564	0.966283	1.12786	1.22867	0.994602	1.13041	1.07528	0.895203	1.03887	0.77756	0.923505	0.904678
Q16576	RBBP7	0.994602	0.988639	0.948021	0.909515	0.881169	0.699978	0.589636	0.371513	0.227078	0.114588	0.994602	0.968933	0.915145	0.934662	0.813524	0.733438	0.608702	0.374239	0.182603	0.0977228	0.994602	0.950589	0.900462	0.876481	0.782357	0.659904	0.572681	0.378943	0.180464	0.0807434	0.994602	0.94552	0.903647	0.881872	0.768256	0.651923	0.566542	0.353743	0.155577	0.0617258	0.994602	0.964434	0.899891	0.857941	0.78066	0.624957	0.556916	0.388182
Q8TDJ6	DMXL2
Q5TFE4	NT5DC1	0.994602	0.91136	0.871819	0.895336	0.800588	0.669684	0.550799	0.30044	0.119755	0.055697	0.994602	0.914583	0.885598	0.89908	0.789916	0.676362	0.5456	0.279268	0.095104	0.0239322	0.994602	0.965286	0.955958	0.929469	0.874758	0.737854	0.603828	0.318335	0.12811	0.0496157	0.994602	0.937032	0.907526	0.916477	0.837178	0.725866	0.623434	0.330267	0.121521	0.0520141	0.994602	0.92983	0.892037	0.916083	0.838079	0.727946	0.617682	0.341047
Q2TAA2	IAH1	0.994602	1.14223	1.14771	0.975607	1.22351	0.844274	0.9825	0.881208	0.85572	0.496571	0.994602	1.12881	1.12297	0.983583	1.14536	0.867621	0.969238	0.899785	0.870477	0.641879	0.994602	1.13346	1.08904	0.945379	1.10855	0.852807	0.955061	0.927674	0.915618	0.701583	0.994602	1.1332	1.12325	0.966545	1.13356	0.890777	1.03655	0.975095	0.992289	0.775965	0.994602	1.08381	1.08152	0.957512	1.10834	0.833682	0.983992	0.921588
O95248	SBF1
P02794	FTH1	0.994602	0.977228	0.946885	0.903618	0.809296	0.757575	0.833237	0.877247	0.889632	0.988152	0.994602	0.884718	0.833846	0.822412	0.793607	0.679612	0.748894	0.833366	0.736374	0.786579	0.994602	0.901014	0.975177	0.932765	0.779524	0.754058	0.811609	0.879358	0.858068	0.976901	0.994602	0.968481	0.926328	0.930881	0.874854	0.754029	0.828191	0.979109	1.01352	1.07205	0.994602	0.918726	0.858393	0.855462	0.781445	0.754001	0.7977	0.913127
P55196	AFDN	0.994602	0.802476	0.79024	0.820857	0.591147	0.318607	0.304941	0.244203	0.208986	0.164202	0.994602	0.910984	0.858063	0.910168	0.598703	0.233445	0.253264	0.25568	0.18451	0.141302	0.994602	0.78854	0.88066	0.904494	0.580417	0.312431	0.248788	0.184692	0.164533	0.16001	0.994602	0.854825	0.786812	0.832935	0.569885	0.236048	0.236038	0.228741	0.159223	0.16266	0.994602	0.861873	0.780517	0.771658	0.480553	0.160364	0.189662	0.173248
P16733	gM																															0.994799	1.68003	1.54026	0.907249	1.48034	0.674466	1.09778	0.960589	0.932433	0.872209	0.994799	1.53008	1.51685	0.877128	1.30932	0.572953	0.975408	0.699485
Q8IWS0	PHF6
Q9BZJ0	CRNKL1
Q5UIP0	RIF1
P32780	GTF2H1
P78318	IGBP1	0.994602	1.06607	1.0071	0.84576	0.842673	0.392047	0.267888	0.197407	0.141569	0.103168	0.994602	1.05141	1.02908	0.839898	0.797383	0.393426	0.235921	0.184074	0.120965	0.0775933	0.994602	0.984398	0.946224	0.821047	0.722472	0.361222	0.274708	0.191688	0.148629	0.107486	0.994602	0.984248	0.940538	0.800921	0.748878	0.341528	0.245289	0.187355	0.145667	0.113659	0.994602	1.01537	0.943175	0.820289	0.782984	0.367576	0.281017	0.202879
Q08752	PPID	0.994602	0.831799	0.752246	0.50284	0.362517	0.103716	0.134945	0.103242	0.062782	0.0237998	0.994602	0.785796	0.689517	0.440031	0.292423	0.0737394	0.110072	0.0937817	0.0493149	0.0133586	0.994602	0.792292	0.735877	0.465876	0.329241	0.103014	0.138838	0.100737	0.0652727	0.0305685	0.994602	0.815544	0.732241	0.482636	0.348531	0.116617	0.146567	0.10486	0.0671687	0.0327135	0.994602	0.789587	0.700781	0.450321	0.297839	0.075062	0.125718	0.0987147
Q00536	CDK16
Q9Y3A5	SBDS	0.994602	0.938951	0.847252	0.755304	0.598633	0.159467	0.162456	0.12921	0.0920747	0.0841307	0.994602	0.904495	0.847374	0.761023	0.556742	0.12005	0.145065	0.116766	0.0842598	0.0508207	0.994602	0.931893	0.852074	0.782089	0.580924	0.155579	0.177039	0.128206	0.0934535	0.0559045	0.994602	0.928094	0.864762	0.770075	0.614461	0.142289	0.152997	0.11524	0.0866058	0.0548872	0.994602	0.952725	0.879804	0.772982	0.618178	0.157689	0.176274	0.129626
O14936	CASK
P54259	ATN1
P19387	POLR2C
Q9Y2W1	THRAP3
Q9Y315	DERA	0.994602	1.01119	1.0055	0.944878	1.01989	0.79939	0.895192	0.856163	0.865317	0.489817	0.994602	1.00257	1.00425	0.934702	0.961517	0.787531	0.851279	0.79482	0.75074	0.562458	0.994602	1.02558	1.02276	0.976584	0.997255	0.823898	0.900566	0.906316	0.885982	0.612107	0.994602	1.00983	0.977085	0.911517	0.9619	0.780676	0.848959	0.842531	0.848176	0.563228	0.994602	1.06489	1.02085	0.976206	1.06915	0.856963	0.927957	0.868201
Q86VR2	RETREG3
Q13952	NFYC
Q8N684	CPSF7	0.994602	0.912927	0.836164	0.796451	0.673927	0.354923	0.245463	0.150213	0.0785621	0.0340293	0.994602	0.879493	0.819249	0.835439	0.630558	0.367551	0.251779	0.136811	0.0797505	0.035062	0.994602	0.885227	0.850032	0.763115	0.587475	0.332522	0.243087	0.137136	0.0775484	0.0431224	0.994602	0.85793	0.832087	0.798288	0.643425	0.362122	0.253252	0.134492	0.0693351	0.0432322	0.994602	0.930646	0.857086	0.809758	0.667514	0.391322	0.266715	0.151223
Q9HBF4	ZFYVE1
P51580	TPMT	0.994602	0.923206	0.890361	0.938711	0.78184	0.671721	0.417938	0.206495	0.102182	0.0424848	0.994602	0.925828	0.891542	0.947719	0.783092	0.657773	0.38257	0.18902	0.0830829	0.0298952	0.994602	0.92895	0.899937	0.9555	0.7623	0.681243	0.405448	0.195122	0.109941	0.0411109	0.994602	0.94068	0.922649	0.946571	0.814928	0.695105	0.433368	0.198418	0.0939796	0.0456192	0.994602	0.938964	0.929078	0.978488	0.810901	0.700655	0.461721	0.20694
P82933	MRPS9	0.994602	0.979445	0.875819	0.802434	0.786416	0.439988	0.168783	0.0862565	0.0421651	-0.00244279	0.994602	1.02081	1.0455	0.673123	0.860082	0.374629	0.156699	0.107452	0.0387959	-0.0261817	0.994602	1.02259	0.881677	0.692609	0.832442	0.448353	0.16696	0.0912119	0.0520255	0.00258611	0.994602	0.96616	0.920652	0.789104	0.781532	0.4951	0.14434	0.102396	0.038763	0.0142881	0.994602	0.945902	0.952115	0.778415	0.843632	0.541314	0.196845	0.121182
Q6IBS0	TWF2	0.994602	0.883749	0.867726	0.900131	0.715893	0.53941	0.29063	0.163148	0.0957871	0.0412559	0.994602	0.901129	0.889088	0.906017	0.747288	0.525427	0.272919	0.151163	0.0861906	0.0331974	0.994602	0.891464	0.894054	0.903424	0.743736	0.542419	0.287569	0.162605	0.0952735	0.0500988	0.994602	0.930616	0.903124	0.907789	0.775173	0.544476	0.282126	0.149602	0.094604	0.0533036	0.994602	0.895256	0.888047	0.897523	0.754565	0.548639	0.302991	0.172201
F5HF49	UL98											0.994799	0.977416	0.867934	0.617053	0.463898	0.109411	0.144019	0.107342	0.0666039	0.03193	0.994799	0.96329	0.83818	0.582426	0.433669	0.0971885	0.134436	0.0920537	0.059326	0.0252825	0.994799	0.959592	0.836163	0.589273	0.443237	0.0834879	0.133265	0.0935483	0.0554591	0.0264915	0.994799	0.967873	0.839221	0.598797	0.459229	0.100395	0.143885	0.100377
P33527	ABCC1
Q9Y5B8	NME7
P16767	UL36											0.994799	0.851168	0.52357	0.27541	0.30203	0.120304	0.197618	0.185612	0.132241	0.0985996																					0.994799	0.774841	0.51762	0.264549	0.317139	0.124839	0.167172	0.174453
P61011	SRP54	0.994602	0.965344	0.95718	0.817036	0.536383	0.161907	0.158171	0.12729	0.082475	0.044068	0.994602	1.01527	1.0724	0.959415	0.559535	0.155444	0.152059	0.122981	0.0758326	0.0347171	0.994602	0.983833	0.958721	0.806301	0.537957	0.189576	0.178021	0.125292	0.0877315	0.048793	0.994602	0.983694	0.971466	0.857466	0.611586	0.174568	0.181011	0.130404	0.0869455	0.0605435	0.994602	0.962198	0.957155	0.836754	0.551727	0.171285	0.174159	0.128676
Q8ND30	PPFIBP2
Q9HCH5	SYTL2
Q96BY6	DOCK10
Q8TCC3	MRPL30
Q6UWZ7	ABRAXAS1
Q8IVU3	HERC6
P42025	ACTR1B	0.994602	1.16085	1.158	0.972007	1.02208	0.483806	0.519534	0.412541	0.303764	0.166088	0.994602	1.12519	1.10251	0.955258	0.924451	0.474446	0.517722	0.397631	0.267423	0.140409	0.994602	1.09934	1.02686	0.841671	0.868115	0.444524	0.516954	0.379794	0.281736	0.136869	0.994602	1.07199	1.02483	0.895962	0.881127	0.430251	0.509225	0.377861	0.283599	0.154728	0.994602	1.06594	1.10017	0.955013	0.887287	0.443166	0.489619	0.362483
Q92530	PSMF1	0.994602	1.04137	0.993359	0.86085	0.878911	0.605031	0.382999	0.272654	0.200981	0.160838	0.994602	1.086	1.05273	0.934524	0.943988	0.64114	0.394377	0.258071	0.189634	0.144773	0.994602	1.0279	1.00535	0.898591	0.889385	0.603522	0.370974	0.228739	0.182522	0.139294	0.994602	1.03167	0.977356	0.902623	0.847071	0.627765	0.411592	0.267293	0.189335	0.116112	0.994602	1.05409	1.02653	0.912852	0.949703	0.631381	0.401658	0.259036
Q5EBL4	RILPL1
O15021	MAST4	0.994602	1.17471	1.1471	0.811871	0.904641	0.416918	0.527246	0.428835	0.286168	0.202712	0.994602	1.3801	1.3219	0.9371	1.01526	0.564904	0.669761	0.474155	0.360037	0.226863	0.994602	1.2066	1.03127	0.800571	0.85467	0.503368	0.639264	0.474711	0.317182	0.251928	0.994602	1.16844	1.19345	0.80896	0.975859	0.506183	0.707865	0.44706	0.410379	0.34412	0.994602	1.06247	1.07189	0.836093	0.941389	0.573666	0.592002	0.421433
Q6YN16	HSDL2	0.994602	0.761366	0.787089	0.86888	0.723059	0.466636	0.159523	0.122829	0.0698665	0.0253047	0.994602	0.975041	0.949157	0.799741	0.757681	0.330958	0.150152	0.115545	0.0467801	0.00753197	0.994602	1.09379	0.944105	0.842784	0.96859	0.412286	0.204513	0.128953	0.117038	0.077458	0.994602	1.11508	1.06371	0.856888	0.947593	0.395673	0.163792	0.10741	0.0740014	0.0292791	0.994602	1.0639	1.08129	0.876026	0.973598	0.37957	0.228643	0.141888
O15347	HMGB3	0.994602	0.762141	0.781476	0.87312	0.587939	0.634732	0.525601	0.578847	0.504207	0.384794	0.994602	0.779888	0.744497	0.911149	0.666826	0.685735	0.603496	0.610115	0.541581	0.524027	0.994602	0.72523	0.790847	0.933111	0.623084	0.676936	0.571657	0.603695	0.517533	0.527072	0.994602	0.756292	0.740296	0.920951	0.640577	0.699975	0.627957	0.626836	0.543456	0.544743	0.994602	0.678161	0.653306	0.7961	0.516875	0.591655	0.492836	0.539979
Q9HBH1	PDF
Q9NVM9	INTS13
Q9NZ09	UBAP1
Q00839	HNRNPU	0.994602	0.920969	0.83358	0.663291	0.419238	0.0986506	0.151566	0.125752	0.0789349	0.0454444	0.994602	0.872482	0.812123	0.610994	0.368572	0.0690567	0.122407	0.10113	0.0544247	0.0194132	0.994602	0.85887	0.810947	0.603357	0.39019	0.0951841	0.153131	0.118369	0.0798887	0.0421245	0.994602	0.854256	0.779811	0.582888	0.36837	0.0604506	0.125482	0.101687	0.0649022	0.0333174	0.994602	0.899478	0.777479	0.550722	0.371862	0.0790469	0.145297	0.117957
P29728	OAS2
Q58FF7	HSP90AB3P
Q6ZVM7	TOM1L2	0.994602	1.32179	1.15475	0.795053	0.967472	0.405651	0.285131	0.249161	0.214829	0.153482	0.994602	1.37134	1.15985	0.843908	1.04767	0.462983	0.419515	0.247123	0.233581	0.23243	0.994602	1.26869	1.21408	0.827709	0.997448	0.334786	0.356527	0.261502	0.208672	0.185026	0.994602	1.28683	1.1417	0.851454	0.933217	0.434627	0.376464	0.310362	0.201374	0.216305	0.994602	1.37467	1.33988	0.928941	1.12686	0.452542	0.402684	0.342785
Q6VMQ6	ATF7IP
O15530	PDPK1
P18858	LIG1
Q8NB90	SPATA5	0.994602	1.0986	1.07096	0.852428	1.03201	0.737814	0.685684	0.404838	0.2726	0.184942	0.994602	1.23934	1.23566	0.8323	1.10732	0.672771	0.754657	0.25231	0.156737	0.108698	0.994602	1.28653	1.28594	0.881972	1.3384	0.707233	0.79535	0.383588	0.236773	0.220314	0.994602	1.26947	1.31471	0.843561	1.30107	0.651307	0.827789	0.299664	0.139283	0.0739193	0.994602	1.23802	1.25336	0.902916	1.22776	0.694442	0.85561	0.282484
P16403	HIST1H1C	0.994602	0.904437	1.0688	1.16146	0.820241	0.571994	0.364043	0.225745	0.118311	0.0802873	0.994602	1.05594	1.39051	1.71051	1.17737	0.727033	0.421435	0.260583	0.137954	0.100284	0.994602	1.00815	1.17536	1.31243	0.928653	0.590778	0.376486	0.227075	0.139946	0.107304	0.994602	0.913629	1.03341	1.25191	0.889896	0.633584	0.466704	0.335932	0.156754	0.118968	0.994602	0.971456	1.07399	1.10783	0.79475	0.488106	0.380672	0.261499
Q8IWC1	MAP7D3
Q9ULK4	MED23
Q49B96	COX19
Q8IWE5	PLEKHM2
P05165	PCCA
Q7Z6J8	UBE3D
Q16595	FXN
Q8N0T1	C8orf59
Q9UPT9	USP22
Q6NXR4	TTI2
Q5HYK7	SH3D19
Q9ULQ0	STRIP2
Q9NUQ8	ABCF3
O95453	PARN	0.994602	1.10174	0.951964	0.772071	0.539698	0.209227	0.170058	0.155643	0.0791149	0.0246202	0.994602	1.00931	1.16418	0.96262	0.685291	0.229682	0.201798	0.165116	0.161129	0.112602	0.994602	0.974648	1.02028	0.931537	0.613203	0.255657	0.172634	0.132084	0.110901	0.0947742	0.994602	1.08557	1.16853	1.10758	0.86932	0.271134	0.302659	0.210487	0.144834	0.176281	0.994602	0.936289	1.01762	0.871899	0.599708	0.185954	0.163933	0.121113
Q9Y251	HPSE
P15735	PHKG2
Q0VDF9	HSPA14	0.994602	0.82678	0.723451	0.500506	0.402577	0.21114	0.219963	0.230273	0.19352	0.184946	0.994602	0.791217	0.705563	0.463613	0.33395	0.117676	0.190405	0.189386	0.177295	0.152139	0.994602	0.833148	0.689226	0.472727	0.35953	0.115915	0.169408	0.143025	0.101024	0.0825131	0.994602	0.819143	0.693218	0.482186	0.384151	0.0905823	0.182214	0.152186	0.115259	0.0716569	0.994602	0.878848	0.73127	0.527502	0.375128	0.156487	0.210781	0.182187
Q9P0V9	SEPT10	0.994602	1.10541	1.04554	0.916491	1.07205	0.676375	0.496325	0.331412	0.254913	0.149467	0.994602	0.941971	0.982544	0.829663	0.942942	0.569771	0.478222	0.334571	0.255057	0.206776	0.994602	1.10093	1.04109	0.948381	0.963143	0.737876	0.468468	0.284329	0.188705	0.145086	0.994602	1.13578	1.0661	0.952064	1.01521	0.706407	0.470067	0.31777	0.187111	0.159395	0.994602	1.12136	1.07491	0.948574	1.04673	0.683741	0.492604	0.361017
Q14315	FLNC	0.994602	0.9778	0.92323	0.844474	0.752889	0.428547	0.267663	0.179469	0.119159	0.0746389	0.994602	0.975272	0.937533	0.836087	0.746023	0.413948	0.244969	0.15848	0.0968416	0.056266	0.994602	0.972557	0.930144	0.827058	0.743471	0.419754	0.26719	0.171673	0.116218	0.0721269	0.994602	0.973362	0.930454	0.839525	0.764333	0.418951	0.249512	0.156906	0.103215	0.0634761	0.994602	0.983165	0.944227	0.855124	0.789568	0.435763	0.277092	0.181751
Q9Y3D6	FIS1	0.994602	1.131	1.04601	0.884476	0.893218	0.572758	0.543605	0.429252	0.412502	0.410626	0.994602	1.16439	0.977891	0.936272	0.860617	0.550615	0.518652	0.477976	0.465045	0.433844	0.994602	1.05758	1.00284	0.842089	0.830239	0.493431	0.530197	0.452422	0.4354	0.413748	0.994602	1.07256	1.02647	0.864175	0.975146	0.533266	0.555636	0.482942	0.457329	0.517357	0.994602	1.06914	0.989214	0.895633	0.89798	0.591533	0.547707	0.495628
P57737	CORO7
Q8NDH3	NPEPL1	0.994602	1.06139	1.00999	0.901479	1.01637	0.75698	0.857452	0.728458	0.741568	0.665359	0.994602	1.06739	1.09805	0.92625	1.04178	0.798117	0.900618	0.840275	0.838202	0.793949	0.994602	1.11167	1.10108	0.940205	1.11367	0.851474	0.974319	0.859515	0.949028	0.95106	0.994602	1.12121	1.11455	0.947729	1.11501	0.878406	0.926591	0.833399	0.938739	0.907573	0.994602	1.15467	1.15127	1.00981	1.1908	0.867688	0.970418	0.836577
P54278	PMS2
Q6DHV7	ADAL
P62841	RPS15	0.994602	0.943103	1.1613	1.50289	1.16505	1.09966	0.568272	0.28531	0.126754	0.0678148	0.994602	1.03622	1.56782	2.18848	1.68644	1.41476	0.64535	0.303456	0.113559	0.0419337	0.994602	1.21422	1.40304	1.639	1.65203	1.21681	0.652618	0.285232	0.139616	0.0803738	0.994602	0.976934	1.13876	1.5677	1.28743	1.25226	0.795908	0.459575	0.169812	0.0850616	0.994602	0.984971	1.15329	1.39772	1.13882	1.07731	0.694727	0.364726
Q6XUX3	DSTYK
Q7Z569	BRAP
Q7Z7F0	KHDC4
P0CG29	GSTT2											0.994602	1.42827	1.21542	1.54777	1.30913	0.950546	0.930658	1.04208	0.93562	0.860696	0.994602	1.19551	1.12812	1.4267	1.31296	0.622405	0.800865	0.950393	0.780052	0.914111	0.994602	1.12185	1.06452	1.13074	1.02601	0.74761	0.969757	0.834921	0.864798	0.83745	0.994602	1.04665	1.05806	1.11712	0.987331	0.772469	0.989175	1.01675
Q5EBM0	CMPK2
Q9UFN0	NIPSNAP3A	0.994602	0.935709	0.924235	0.963691	0.962439	1.07881	1.23197	1.45152	1.62759	1.5187	0.994602	0.942874	0.906845	0.943043	0.934349	1.04927	1.24799	1.52163	1.57838	1.79223	0.994602	0.975519	0.942823	0.978615	0.994384	1.09346	1.32789	1.64686	1.77492	2.0977	0.994602	1.00148	0.983688	0.996563	1.05456	1.12503	1.40181	1.64564	1.82707	2.13048	0.994602	0.968705	0.979714	0.964435	1.02319	1.07105	1.26867	1.60672
A5YKK6	CNOT1	0.994602	1.08648	1.04963	0.798047	0.716112	0.200449	0.202781	0.160009	0.111869	0.0753943	0.994602	1.07952	1.02021	0.724507	0.618131	0.170186	0.193125	0.14213	0.0960489	0.0523914	0.994602	1.09643	1.02391	0.761536	0.660206	0.208933	0.199226	0.137525	0.104482	0.0707589	0.994602	1.11195	1.05731	0.739128	0.662398	0.137244	0.179303	0.121021	0.0843397	0.0449008	0.994602	1.09212	1.0614	0.814592	0.701497	0.178051	0.193637	0.143724
Q99460	PSMD1	0.994602	0.879553	0.806775	0.781843	0.668455	0.67044	0.649959	0.243432	0.132754	0.0642002	0.994602	0.886372	0.811999	0.770877	0.674096	0.640594	0.624398	0.216476	0.121768	0.0673099	0.994602	0.894032	0.850274	0.796922	0.71271	0.65674	0.627619	0.24988	0.123198	0.0690008	0.994602	0.89931	0.847386	0.829784	0.733696	0.679923	0.680797	0.266376	0.122232	0.066392	0.994602	0.896115	0.840951	0.823061	0.717846	0.671175	0.647646	0.255368
P41208	CETN2	0.994602	0.841719	0.762549	0.837726	0.664147	0.638588	0.627191	0.662337	0.620608	0.591474	0.994602	0.854285	0.854586	0.894496	0.706818	0.592641	0.600672	0.658143	0.585433	0.666444	0.994602	0.817983	0.914255	0.847393	0.692886	0.571712	0.627177	0.627205	0.618046	0.714534	0.994602	0.9076	0.850607	0.8858	0.626692	0.568139	0.621015	0.666851	0.616441	0.76539	0.994602	0.799318	0.771342	0.786066	0.63277	0.564672	0.507605	0.562589
Q96EB6	SIRT1
P35249	RFC4	0.994602	0.976897	0.922337	0.830468	0.736314	0.447401	0.177078	0.134662	0.070268	0.0442325	0.994602	1.00834	0.877212	0.829293	0.688962	0.419207	0.171697	0.123591	0.040501	-0.00374341	0.994602	0.946479	0.888814	0.765134	0.647841	0.381014	0.183449	0.131907	0.0720115	0.0148616	0.994602	0.887318	0.788787	0.735693	0.589576	0.32518	0.147421	0.095777	0.0469275	-0.00169408	0.994602	0.976304	0.9016	0.741493	0.689109	0.361599	0.194237	0.128257
Q96RU3	FNBP1	0.994602	1.17427	1.25998	0.723132	1.2292	0.215316	0.297117	0.152449	0.123637	0.0748589	0.994602	1.47769	1.67151	0.749925	1.50136	0.298428	0.372585	0.188822	0.117505	0.0610257	0.994602	1.16859	1.19546	0.715555	1.01595	0.213822	0.287131	0.156077	0.11046	0.0631058	0.994602	1.27482	1.40248	0.762161	1.29008	0.274909	0.382417	0.209998	0.143068	0.100703	0.994602	1.57801	1.7455	0.765843	1.66296	0.294803	0.483181	0.154769
Q6NYC8	PPP1R18	0.994602	0.975243	0.97799	1.24137	1.28065	0.811064	0.484553	0.374888	0.286551	0.285792	0.994602	0.959344	0.981602	1.23262	1.2132	0.76531	0.504112	0.397228	0.300693	0.314049	0.994602	0.983545	1.01516	1.2132	1.21873	0.786277	0.516247	0.37439	0.30858	0.328641	0.994602	0.996467	0.976325	1.17027	1.25671	0.794453	0.491695	0.338269	0.296942	0.28466	0.994602	0.97642	0.958351	1.15401	1.16629	0.77226	0.466652	0.361037
Q9HBK9	AS3MT
P16792	TRM2																					0.994799	0.903153	0.808203	0.677243	0.500958	0.24432	0.233497	0.165713	0.124118	0.0773795	0.994799	0.866254	0.75692	0.585085	0.44814	0.197359	0.185194	0.131699	0.0883897	0.068182	0.994799	0.828237	0.720328	0.594799	0.43429	0.20779	0.183189	0.13406
Q9BTV5	FSD1
Q96AQ6	PBXIP1
P04156	PRNP
P07814	EPRS	0.994602	0.902051	0.796406	0.48103	0.352454	0.0756128	0.132534	0.109866	0.0699054	0.025705	0.994602	0.878552	0.75473	0.396823	0.291044	0.0354385	0.109379	0.0932306	0.0517862	0.0135745	0.994602	0.886766	0.780733	0.426994	0.327991	0.0663419	0.13533	0.102877	0.0697279	0.0305827	0.994602	0.91043	0.799878	0.468719	0.350706	0.0548258	0.125886	0.0999076	0.0660813	0.0318799	0.994602	0.903644	0.781559	0.459476	0.353536	0.074369	0.145292	0.112472
P07992	ERCC1
Q53GL7	PARP10
Q3MHD2	LSM12	0.994602	0.831128	0.873373	0.901156	0.681955	0.406471	0.267097	0.160515	0.114675	0.0751583	0.994602	0.866617	0.842161	0.788592	0.668509	0.376735	0.227558	0.133407	0.0735076	0.0442192	0.994602	0.820033	0.834267	0.850757	0.639629	0.395122	0.25509	0.157591	0.0935781	0.0657658	0.994602	0.82265	0.852876	0.911411	0.673189	0.417454	0.275907	0.153827	0.0868883	0.0456065	0.994602	0.766084	0.76749	0.784042	0.611964	0.390638	0.258195	0.160437
Q7Z478	DHX29	0.994602	1.0895	1.18057	1.01945	0.974344	0.355851	0.314026	0.312905	0.166693	0.129349	0.994602	1.10389	1.42334	1.26775	1.18123	0.440726	0.313527	0.334982	0.199052	0.222272	0.994602	0.989804	1.16588	1.13026	0.884487	0.307646	0.288445	0.292179	0.2095	0.208588	0.994602	1.34984	1.37831	1.35264	1.20089	0.401816	0.366655	0.354723	0.313969	0.291627	0.994602	1.14623	1.1311	0.985397	0.960014	0.322675	0.398402	0.291025
Q9BTC0	DIDO1
Q13642	FHL1	0.994602	0.833452	0.825708	0.895949	0.702257	0.770318	0.89143	0.987072	1.1036	0.670722	0.994602	0.882942	0.830131	0.886502	0.736972	0.754145	0.854547	0.962355	0.978724	1.07728	0.994602	0.856178	0.839473	0.910384	0.692089	0.715526	0.828702	0.939221	0.973936	1.08287	0.994602	0.849985	0.799549	0.895166	0.705691	0.745466	0.855429	1.02504	1.07632	1.21989	0.994602	0.883008	0.858127	0.908846	0.765233	0.745355	0.815613	0.973376
P51151	RAB9A
Q92636	NSMAF
P55809	OXCT1	0.994602	0.96935	0.935775	0.864595	0.892573	0.660138	0.271761	0.174589	0.107398	0.0673541	0.994602	0.931498	0.873279	0.875808	0.788097	0.634023	0.279553	0.194073	0.110934	0.0747868	0.994602	0.944047	0.919231	0.939115	0.924044	0.7856	0.337488	0.217644	0.131574	0.0828115	0.994602	0.899251	0.878151	0.914599	0.878639	0.797116	0.33173	0.215574	0.128292	0.0782025	0.994602	0.909978	0.888075	0.921872	0.886609	0.81212	0.330098	0.199051
Q7L2H7	EIF3M	0.994602	0.825951	0.808289	1.14623	0.694757	0.24501	0.167389	0.120211	0.0748684	0.0358919	0.994602	0.84339	0.826148	1.08582	0.671965	0.220123	0.16155	0.116528	0.0811719	0.0509516	0.994602	0.846459	0.832462	0.997674	0.583385	0.189851	0.158852	0.118788	0.0820063	0.0506472	0.994602	0.799019	0.774447	0.879557	0.504113	0.131172	0.126397	0.0942204	0.0567872	0.0242522	0.994602	0.823227	0.772849	0.847139	0.490349	0.14767	0.154693	0.111687
Q9H7B4	SMYD3
P45954	ACADSB
P39019	RPS19	0.994602	1.03274	1.27848	1.58411	1.35282	1.13879	0.715055	0.402792	0.258808	0.307595	0.994602	1.12025	1.64435	2.16589	1.79739	1.45732	0.808683	0.482788	0.337658	0.280434	0.994602	1.14202	1.34228	1.64643	1.45567	1.18783	0.725653	0.408978	0.263128	0.216175	0.994602	1.05889	1.23308	1.57705	1.44321	1.27695	0.927049	0.572897	0.295853	0.22133	0.994602	1.06689	1.22543	1.40791	1.25895	1.0964	0.811282	0.48007
Q9Y6M1	IGF2BP2	0.994602	0.909948	0.876532	0.463701	0.399909	0.109745	0.188675	0.132424	0.0809145	0.0364994	0.994602	0.879555	0.853425	0.342437	0.277372	0.0185267	0.0988156	0.0850342	0.047855	0.0101539	0.994602	0.954946	0.837295	0.350481	0.293426	0.0611827	0.132842	0.0946088	0.0670437	0.0275734	0.994602	0.916567	0.783848	0.339515	0.335577	0.036106	0.126893	0.0910748	0.0581588	0.0326955	0.994602	0.893743	0.740071	0.313894	0.294749	0.0508326	0.128096	0.0983013
Q96EH3	MALSU1
Q2KHT3	CLEC16A
Q4G0J3	LARP7
Q9UKI8	TLK1
O75937	DNAJC8	0.994602	0.825647	0.786701	0.760525	0.544342	0.364244	0.242251	0.218352	0.17197	0.163978	0.994602	0.776513	0.722419	0.745905	0.504372	0.320162	0.211601	0.18752	0.12814	0.112225	0.994602	0.813332	0.785576	0.799477	0.549833	0.351632	0.247439	0.205228	0.155304	0.121486	0.994602	0.821603	0.771539	0.768539	0.544454	0.301862	0.223584	0.179186	0.130263	0.109505	0.994602	0.774533	0.7144	0.761555	0.508122	0.319257	0.232145	0.210277
Q9H1K1	ISCU	0.994602	0.859435	0.82015	0.787947	0.785895	0.857576	0.771094	0.845356	0.769207	0.613942	0.994602	0.837646	0.830724	0.832401	0.809496	0.797394	0.842775	0.866222	0.764302	0.829232	0.994602	0.873573	0.882288	0.896675	0.865913	0.866675	0.880382	0.805183	0.825844	0.849367	0.994602	0.874256	0.892129	0.887967	0.864566	0.833251	0.833287	0.789052	0.783382	0.839224	0.994602	0.836671	0.856123	0.842073	0.800196	0.809576	0.742596	0.838896
Q96AB3	ISOC2	0.994602	1.08972	1.03454	1.00878	1.14999	0.960587	1.09286	0.758098	0.611555	0.278317	0.994602	1.03631	1.08128	0.937262	1.02314	0.857645	0.968133	0.757587	0.557884	0.41063	0.994602	1.10522	1.06	1.0045	1.09505	1.00883	1.15832	0.899622	0.714994	0.44462	0.994602	1.10847	1.09423	1.04253	1.08291	1.06461	1.05189	0.863645	0.687173	0.478788	0.994602	1.22584	1.22831	1.11979	1.23099	0.984776	1.17712	0.818396
Q05639	EEF1A2	0.994602	0.894732	0.886339	0.901902	0.769029	0.611495	0.433526	0.169618	0.092759	0.0461242	0.994602	0.900491	0.878445	0.905547	0.731259	0.558231	0.392034	0.132237	0.0658941	0.0186908	0.994602	0.894241	0.892827	0.899048	0.755293	0.58611	0.418126	0.174597	0.0875775	0.0330744	0.994602	0.88705	0.886208	0.922841	0.763037	0.602173	0.455361	0.193482	0.0926743	0.0358216	0.994602	0.902295	0.885418	0.923909	0.750226	0.589801	0.43018	0.189833
Q9Y333	LSM2	0.994602	0.898341	0.932078	1.05442	0.908195	1.09694	1.1881	1.43746	1.56583	1.574	0.994602	0.910844	0.900989	0.974008	0.895638	0.988598	1.09727	1.30994	1.34042	1.3745	0.994602	0.907019	0.918339	1.03894	0.892655	0.960155	1.08297	1.21979	1.30514	1.37641	0.994602	0.866411	0.869043	1.01331	0.830338	0.907739	1.06659	1.29929	1.40002	1.52669	0.994602	0.851363	0.843292	0.956719	0.783563	0.898722	0.959088	1.20584
Q9NY27	PPP4R2	0.994602	0.970377	1.05683	1.12777	0.863221	0.720441	0.459158	0.352946	0.28916	0.244557	0.994602	0.723666	0.683671	0.733462	0.515675	0.364732	0.297595	0.301212	0.202295	0.19192	0.994602	0.803036	0.851498	0.81004	0.57017	0.483246	0.334063	0.313299	0.244104	0.209362	0.994602	0.771506	0.69433	0.864862	0.520163	0.459857	0.307264	0.28622	0.19522	0.216345	0.994602	0.810799	0.867235	0.931646	0.791085	0.525986	0.383634	0.308537
Q09472	EP300
Q9BSB4	ATG101
P42684	ABL2
O95602	POLR1A
P52597	HNRNPF	0.994602	0.875584	0.76792	0.539639	0.385086	0.101527	0.139863	0.110515	0.065157	0.0289166	0.994602	0.86314	0.739323	0.502124	0.365347	0.0734885	0.121352	0.095815	0.0532957	0.0202063	0.994602	0.893004	0.770182	0.50477	0.37469	0.0860533	0.146396	0.108205	0.0741757	0.0372108	0.994602	0.948945	0.807913	0.495032	0.401739	0.0662792	0.143168	0.103089	0.0679554	0.0395007	0.994602	0.90072	0.768992	0.506795	0.395801	0.0903232	0.153568	0.112994
Q8IXM2	BAP18
Q7Z417	NUFIP2	0.994602	1.03754	1.05502	0.983376	0.983283	0.619725	0.40613	0.262315	0.194263	0.234299	0.994602	1.24423	1.32717	1.17192	1.16503	0.77936	0.569973	0.294873	0.231649	0.209637	0.994602	1.08689	1.05003	0.981186	0.975924	0.604858	0.476659	0.200545	0.148018	0.116445	0.994602	1.06812	1.10545	1.01721	0.971691	0.637716	0.445539	0.220761	0.170625	0.13312	0.994602	1.11053	1.12155	0.929987	0.975757	0.587222	0.414846	0.2361
Q9BYG3	NIFK
P11169	SLC2A3
P52209	PGD	0.994602	0.817602	0.794138	0.908497	0.69897	0.621909	0.263804	0.146514	0.0737403	0.0332798	0.994602	0.768391	0.74202	0.866545	0.648559	0.561606	0.214822	0.118413	0.0530274	0.0109585	0.994602	0.808949	0.827301	0.929004	0.713277	0.634698	0.297451	0.149259	0.0773475	0.0316026	0.994602	0.826608	0.799538	0.911471	0.717791	0.654294	0.287681	0.136411	0.0675563	0.0257935	0.994602	0.818929	0.787367	0.893648	0.702278	0.629804	0.273334	0.154648
O95336	PGLS	0.994602	0.951818	0.95105	0.922564	0.909852	0.791095	0.822312	0.710651	0.551649	0.246533	0.994602	0.978643	0.957185	0.934293	0.895056	0.773877	0.796046	0.706762	0.534642	0.25911	0.994602	0.973757	0.946771	0.938911	0.889209	0.780349	0.821475	0.759355	0.610163	0.298735	0.994602	1.02785	0.98869	0.943223	0.958544	0.819978	0.878946	0.772868	0.648583	0.32609	0.994602	0.969415	0.957335	0.945423	0.926521	0.77759	0.831676	0.743919
P43235	CTSK	0.994602	1.18525	1.15323	0.859515	1.07883	0.699836	0.742571	0.36758	0.205886	0.146084
Q05086	UBE3A	0.994602	1.05274	0.986214	0.879578	0.93472	0.612124	0.359149	0.208654	0.146312	0.0948504	0.994602	0.973764	0.874142	0.80369	0.759511	0.528663	0.266776	0.15256	0.116942	0.0748091	0.994602	1.01089	0.953507	0.854149	0.844009	0.58257	0.334892	0.197962	0.14093	0.0966336	0.994602	0.979306	0.942495	0.839244	0.797752	0.58993	0.252226	0.173002	0.11125	0.0746603	0.994602	1.05758	1.02588	0.909796	0.964177	0.637709	0.36538	0.197896
Q9UKB1	FBXW11
Q9BV44	THUMPD3	0.994602	0.925352	0.895192	0.895675	0.747932	0.647083	0.357537	0.15151	0.0831185	0.038059	0.994602	0.917575	0.904924	0.84852	0.723533	0.606121	0.341356	0.131232	0.0577833	0.0207427	0.994602	0.97594	0.909789	0.859831	0.752756	0.639564	0.345133	0.171626	0.110638	0.0722132	0.994602	0.893112	0.846779	0.802163	0.666329	0.556418	0.308922	0.154985	0.0687339	0.0318593	0.994602	0.942195	0.995945	0.892849	0.783251	0.600423	0.349733	0.16966
Q9Y5L4	TIMM13	0.994602	0.932172	0.866305	0.863369	0.894774	0.8855	0.784765	0.548302	0.432802	0.375777	0.994602	0.941945	0.910276	0.928568	0.887912	0.942272	0.873654	0.662074	0.4588	0.43605	0.994602	0.86543	0.904977	0.907424	0.85012	0.837893	0.703321	0.447161	0.329949	0.308556	0.994602	0.873598	0.852857	0.894546	0.843269	0.898919	0.752488	0.441096	0.298519	0.302465	0.994602	0.820906	0.826367	0.882235	0.793126	0.867452	0.682762	0.435578
Q00537	CDK17	0.994602	1.14675	1.00767	0.713381	0.749022	0.251347	0.195643	0.106881	0.0500028	-0.000151464	0.994602	1.05573	0.986406	0.752488	0.6922	0.348712	0.257568	0.121205	0.074375	0.0280434	0.994602	1.12618	0.983957	0.699923	0.693403	0.285092	0.234391	0.113856	0.0668696	0.0177702
Q9UBK9	UXT
Q9H871	RMND5A
Q9BUD6	SPON2
Q9UIU6	SIX4
Q6IQ49	SDE2
Q9H299	SH3BGRL3	0.994602	1.11335	1.09718	0.92439	1.02413	0.752877	0.686895	0.456086	0.370495	0.36229	0.994602	1.0794	1.0896	0.939796	1.08421	0.760026	0.709203	0.454021	0.359678	0.311886	0.994602	1.07821	1.05818	0.969666	1.01073	0.754994	0.683514	0.419147	0.323202	0.288285	0.994602	1.0798	1.05782	0.94926	1.02118	0.745624	0.686629	0.429086	0.362473	0.338951	0.994602	1.10112	1.06175	0.960686	1.06441	0.771387	0.677424	0.42707
P00367	GLUD1	0.994602	0.949097	0.906796	0.934308	0.992725	1.04772	1.22524	1.21731	1.16301	0.496245	0.994602	0.980483	0.921662	0.927965	1.01143	1.1153	1.24994	1.1974	0.998856	0.482286	0.994602	1.02783	0.998882	0.980525	1.14657	1.21578	1.48066	1.51841	1.33901	0.646453	0.994602	1.01695	0.987621	0.979943	1.10026	1.22265	1.5566	1.62707	1.57893	0.92923	0.994602	1.02263	0.978964	0.964997	1.11947	1.20633	1.43529	1.49019
Q9NRW1	RAB6B
Q9ULT8	HECTD1	0.994602	1.0901	1.02326	0.732431	0.705609	0.260276	0.245979	0.214412	0.156637	0.103349	0.994602	1.12134	1.06074	0.688425	0.580131	0.163655	0.178094	0.136941	0.0902194	0.0616525	0.994602	1.07414	0.977625	0.699577	0.601885	0.215881	0.208696	0.14527	0.109997	0.0752408	0.994602	1.08425	1.02298	0.635669	0.6353	0.202288	0.198762	0.15124	0.0983841	0.0650178	0.994602	1.10765	1.03698	0.664022	0.582145	0.193655	0.227001	0.162071
Q13547	HDAC1	0.994602	1.04674	0.969449	0.822076	0.69707	0.338836	0.269418	0.1779	0.130859	0.07758	0.994602	1.01419	0.899555	0.733376	0.585694	0.246327	0.229054	0.154214	0.104341	0.0802606	0.994602	1.04704	0.89068	0.710609	0.638161	0.295048	0.273373	0.193138	0.151726	0.125069	0.994602	1.03972	0.92282	0.688389	0.606462	0.188956	0.213595	0.142756	0.0955532	0.0579585	0.994602	0.980197	0.880817	0.656676	0.527762	0.185274	0.179792	0.125754
Q8N0Z6	TTC5
Q8TEA8	DTD1	0.994602	0.90887	0.87736	0.897241	0.831707	0.743745	0.847758	0.88953	0.846345	0.884977	0.994602	0.90176	0.89927	0.869277	0.804864	0.62638	0.659439	0.643742	0.54879	0.564463	0.994602	0.953666	0.962633	0.941679	0.873956	0.713415	0.772441	0.771177	0.68062	0.709132	0.994602	0.924385	0.907048	0.928598	0.847009	0.730687	0.84543	0.89863	0.886306	0.929414	0.994602	0.97764	0.943453	0.913798	0.891639	0.725975	0.785842	0.771289
P31321	PRKAR1B	0.994602	1.12699	1.20009	0.963037	1.08631	0.61905	0.348576	0.243101	0.169251	0.109996	0.994602	1.19726	1.17634	1.13481	1.01966	0.539372	0.401964	0.275008	0.210644	0.173521	0.994602	1.01195	0.910602	0.766329	0.879668	0.480025	0.284222	0.271897	0.25729	0.101401	0.994602	1.26244	1.23065	1.06948	1.0955	0.509867	0.405096	0.291762	0.190157	0.132153
O00399	DCTN6	0.994602	1.13307	1.11689	0.95397	0.929373	0.552175	0.65771	0.569853	0.64122	0.41092	0.994602	1.0113	0.960974	0.90718	0.765484	0.517173	0.585043	0.518775	0.557585	0.425693	0.994602	1.03183	0.999255	0.843996	0.892935	0.585311	0.673762	0.631957	0.622397	0.518323	0.994602	0.975242	0.952438	0.869213	0.781455	0.526045	0.584648	0.561463	0.568096	0.462246	0.994602	0.99868	0.957097	0.924687	0.750852	0.538436	0.570702	0.559127
O95379	TNFAIP8	0.994602	1.00956	0.972857	0.912094	0.884274	0.577665	0.299528	0.225713	0.140784	0.0421389	0.994602	1.17817	1.06877	0.878975	0.931654	0.527274	0.36274	0.298879	0.26375	0.236226	0.994602	1.22666	1.1413	0.99562	1.09322	0.626603	0.401824	0.318212	0.218866	0.200341	0.994602	1.23181	1.13476	0.943725	1.03243	0.586351	0.386567	0.306459	0.251139	0.22349	0.994602	1.1913	1.12227	1.0052	1.08973	0.579491	0.367708	0.235359
Q9UJX4	ANAPC5
Q8N108	MIER1											0.994602	1.11774	0.734804	0.255795	0.312449	0.0563802	0.0860455	0.0678544	0.0131645	-0.0133255	0.994602	1.08799	0.746927	0.330873	0.3741	0.114617	0.119482	0.0854984	0.0453649	0.00697439	0.994602	1.0096	0.691423	0.18588	0.260734	-0.00413951	0.0652617	0.0470319	0.0206781	-0.0127935	0.994602	1.06568	0.749422	0.338051	0.390172	0.10573	0.130383	0.0762066
Q99766	DMAC2L
Q9UET6	FTSJ1
P61964	WDR5	0.994602	0.895979	0.846117	0.844746	0.723191	0.564883	0.571624	0.499822	0.501939	0.486546	0.994602	0.915239	0.846216	0.902778	0.740384	0.605355	0.595897	0.571173	0.49512	0.530885	0.994602	0.874355	0.86703	0.886708	0.696816	0.546531	0.567726	0.526603	0.481513	0.535336	0.994602	0.808086	0.792974	0.747091	0.599797	0.476581	0.495982	0.44621	0.403606	0.409263	0.994602	0.823284	0.763165	0.763946	0.609294	0.500809	0.494389	0.467571
Q9UBE0	SAE1	0.994602	0.949225	0.903024	0.835583	0.718849	0.367099	0.199754	0.141731	0.10753	0.0578768	0.994602	0.925184	0.871351	0.7966	0.66039	0.337435	0.187406	0.133728	0.0811824	0.0399351	0.994602	0.892057	0.865147	0.807845	0.647614	0.344468	0.193206	0.126707	0.0765303	0.0367947	0.994602	0.907258	0.87469	0.822885	0.675918	0.362862	0.181665	0.117082	0.0720095	0.031119	0.994602	0.90664	0.85295	0.806601	0.662905	0.35403	0.195511	0.135395
Q9NZD2	GLTP	0.994602	1.32101	1.33886	0.998852	1.749	0.666864	0.541258	0.150273	0.124093	0.0595333	0.994602	1.08211	1.02914	0.921224	0.860327	0.574321	0.237898	0.133913	0.0910783	0.0324383	0.994602	1.02736	0.949534	0.8802	0.843902	0.581809	0.263425	0.148922	0.0944681	0.0575857	0.994602	1.0066	0.965123	0.888288	0.830493	0.573673	0.263952	0.133776	0.0893543	0.0507987	0.994602	0.975259	0.962521	0.922683	0.815435	0.573937	0.301307	0.152111
Q07812	BAX	0.994602	1.15028	1.06859	0.91257	1.03475	0.706423	0.650233	0.481623	0.427255	0.403766	0.994602	1.08275	1.05626	0.957428	1.06514	0.755873	0.720096	0.598552	0.45883	0.419656	0.994602	1.08107	1.04906	0.938251	1.03541	0.727218	0.63077	0.46491	0.375332	0.314215	0.994602	1.11856	1.11332	0.93517	1.05682	0.753434	0.688511	0.509971	0.433852	0.382777	0.994602	1.14603	1.14599	0.979023	1.1595	0.796031	0.759121	0.664565
O75165	DNAJC13	0.994602	1.05489	1.00271	0.754205	0.65939	0.35452	0.373366	0.361311	0.2491	0.144377	0.994602	1.27745	1.19698	0.860092	1.1421	0.449192	0.553556	0.337526	0.303729	0.219679	0.994602	1.12229	1.04553	0.816742	0.745783	0.358219	0.369595	0.333563	0.239977	0.19038	0.994602	1.09226	0.968912	0.746505	0.643659	0.265099	0.283512	0.325114	0.205383	0.159818	0.994602	1.17558	1.22625	0.874452	1.16123	0.469921	0.575425	0.423584
Q9BQD3	KXD1
P20020	ATP2B1
Q66K74	MAP1S	0.994602	1.07319	1.01564	0.820958	0.753212	0.302163	0.194096	0.142362	0.0998412	0.0696719	0.994602	1.10109	1.09224	0.905171	0.8007	0.318771	0.187479	0.126934	0.0798315	0.0361568	0.994602	1.03638	0.982136	0.801209	0.701046	0.278333	0.188184	0.131099	0.0870131	0.0505311	0.994602	1.04082	0.986069	0.817109	0.714969	0.270919	0.180631	0.122412	0.0778432	0.0377958	0.994602	1.03661	0.984221	0.827758	0.704876	0.252952	0.194135	0.139548
Q63HN8	RNF213	0.994602	1.02898	0.872848	0.424787	0.354952	0.0691124	0.135138	0.107428	0.071491	0.0476266	0.994602	1.04197	0.880527	0.38549	0.328009	0.0532464	0.127418	0.103791	0.0647392	0.027676	0.994602	1.03107	0.851476	0.400063	0.363308	0.0828338	0.16004	0.112885	0.0824578	0.0428048	0.994602	1.07026	0.959195	0.485157	0.41156	0.0771347	0.155944	0.110844	0.0817123	0.0493017	0.994602	1.06839	0.969466	0.543337	0.452479	0.111456	0.184475	0.13032
P12259	F5
Q16610	ECM1	0.994602	0.957682	0.924439	0.805221	0.823988	0.551074	0.541041	0.459275	0.428699	0.538375	0.994602	0.962435	0.995907	0.772003	0.797935	0.573867	0.619269	0.518756	0.4996	0.473145	0.994602	0.931406	0.926251	0.86672	0.803153	0.577195	0.594926	0.480288	0.468845	0.431731	0.994602	1.01274	0.964141	0.869541	0.846562	0.588514	0.620419	0.51335	0.511797	0.545642	0.994602	0.976028	0.971153	0.862522	0.86678	0.617674	0.639343	0.565841
Q9UHG3	PCYOX1	0.994602	0.935815	0.94295	0.747226	0.892546	0.652828	0.943622	1.11019	0.979715	1.05498	0.994602	0.848225	0.88345	0.773315	0.715459	0.659234	1.00821	1.28018	1.56664	1.56181	0.994602	1.008	1.02207	0.963697	0.883733	0.696953	0.981924	1.21773	1.48064	1.73261	0.994602	1.06453	1.02382	0.864674	0.928208	0.658016	1.18355	1.32111	1.81174	2.06831	0.994602	1.00022	0.919828	0.80194	0.97613	0.606743	0.995001	1.40158
Q01970	PLCB3	0.994602	1.06612	1.0378	0.910306	0.882912	0.412155	0.268777	0.163878	0.110589	0.0575613	0.994602	1.00589	1.07762	0.972499	0.860202	0.402893	0.220379	0.136662	0.0712415	0.0200174	0.994602	0.939513	0.976378	0.856692	0.762433	0.428489	0.256277	0.145513	0.105418	0.0451146	0.994602	1.0393	1.07287	0.893936	0.874376	0.427945	0.279934	0.175423	0.113793	0.0688702	0.994602	1.00974	1.03292	0.811573	0.845516	0.426293	0.259188	0.147039
Q9BZV1	UBXN6
P09874	PARP1	0.994602	1.14057	1.02424	0.412095	0.336458	0.0611435	0.122291	0.112734	0.0705092	0.0330474	0.994602	1.32902	1.39331	0.615035	0.401383	0.0851519	0.136516	0.109719	0.0802361	0.0414162	0.994602	1.28488	1.05744	0.433204	0.324351	0.0794595	0.146293	0.12626	0.0777746	0.0355065	0.994602	1.13333	0.926112	0.28473	0.25691	0.00343302	0.0974944	0.0805984	0.0485389	0.0173766	0.994602	1.15259	0.918581	0.332136	0.309141	0.0469548	0.126536	0.0997564
Q9UBF8	PI4KB	0.994602	1.0087	1.00241	0.917035	0.84701	0.584176	0.287901	0.197307	0.125139	0.102459	0.994602	1.09399	1.1094	1.00109	0.945066	0.612442	0.352104	0.258409	0.183254	0.134797	0.994602	1.00217	0.955831	0.880381	0.81669	0.525752	0.281099	0.162592	0.118119	0.0674472	0.994602	1.0051	0.973785	0.932012	0.849427	0.550734	0.289564	0.228932	0.144464	0.110195	0.994602	1.02439	0.973173	0.986137	0.907777	0.597542	0.34547	0.21702
P21796	VDAC1	0.994602	0.843462	0.808523	0.655038	0.739129	0.539895	0.806555	0.634797	0.632629	0.682491	0.994602	1.02772	0.965035	1.15691	0.903586	0.888562	1.30626	1.03039	0.898596	1.11763	0.994602	1.0969	0.957537	0.969521	1.08257	0.950886	1.1932	1.17692	0.979426	0.963628	0.994602	0.88491	0.923646	0.869164	0.881625	0.990457	1.19335	1.87978	1.89386	2.01266	0.994602	1.04165	0.962535	1.03468	1.01978	0.6645	1.17386	1.11513
P15880	RPS2	0.994602	0.957964	1.1743	1.4553	1.2112	1.01097	0.568591	0.281682	0.125137	0.0761338	0.994602	1.03618	1.47985	1.94827	1.5986	1.21897	0.566355	0.298889	0.133944	0.0809952	0.994602	1.08593	1.2664	1.54651	1.30481	1.04705	0.580375	0.28026	0.130584	0.0728678	0.994602	1.02718	1.18195	1.44517	1.31426	1.09061	0.751288	0.424316	0.172233	0.0881752	0.994602	1.04221	1.1814	1.28614	1.15998	0.951526	0.680395	0.364742
Q6ZMK1	CYHR1
P55042	RRAD
P49746	THBS3
Q9Y303	AMDHD2	0.994602	1.09126	1.04323	0.896	0.953061	0.721769	0.670775	0.441648	0.25453	0.169271	0.994602	1.06796	1.07696	0.897995	0.975495	0.723923	0.67536	0.398296	0.23185	0.13763	0.994602	1.00704	0.998305	0.908192	0.908915	0.715841	0.65018	0.433652	0.220426	0.117244	0.994602	1.12099	1.02273	0.917079	0.98935	0.733347	0.697606	0.444936	0.242325	0.100103	0.994602	1.13187	1.13351	0.950186	1.10142	0.740039	0.693271	0.412213
Q5T5Y3	CAMSAP1
O00506	STK25	0.994602	0.947549	0.882403	0.955706	0.789646	0.596258	0.301833	0.124043	0.0509199	0.0100889											0.994602	0.938904	0.905145	0.908381	0.756546	0.499669	0.27469	0.127463	0.0578168	0.00931202	0.994602	0.881804	0.831325	0.866245	0.679442	0.475783	0.267257	0.103971	0.0453599	0.00616478	0.994602	0.92678	0.838923	0.847309	0.664414	0.425838	0.229882	0.105381
P78345	RPP38
Q9NRY2	INIP
Q659C4	LARP1B
P13984	GTF2F2
P15153	RAC2	0.994602	0.747317	0.70335	0.754678	0.484786	0.264638	0.170333	0.153883	0.0912839	0.0371856	0.994602	0.761619	0.69025	0.769085	0.490084	0.258737	0.164216	0.148816	0.0886505	0.0344018	0.994602	0.79622	0.810564	0.851415	0.551607	0.320185	0.211854	0.192016	0.133324	0.0790515	0.994602	0.698647	0.649096	0.769873	0.471103	0.281691	0.189862	0.199331	0.12162	0.0884347	0.994602	0.764902	0.704244	0.758506	0.490473	0.262721	0.176344	0.147347
Q9UFF9	CNOT8
Q96EK6	GNPNAT1
Q8NFZ0	FBH1
Q9BZE2	PUS3
P62834	RAP1A
Q9BTM9	URM1	0.994602	1.1724	1.09647	0.790664	1.00214	0.462198	0.431435	0.291337	0.247525	0.152472	0.994602	1.12562	1.08794	0.826232	0.91674	0.471018	0.428599	0.356017	0.3052	0.28058	0.994602	1.14688	0.966737	0.703882	0.709238	0.307555	0.289291	0.215664	0.211325	0.156742	0.994602	1.20778	1.17121	0.754157	0.890925	0.382299	0.357235	0.235486	0.208722	0.134262	0.994602	1.37308	1.2723	0.909105	1.17726	0.50717	0.464512	0.332162
Q92844	TANK	0.994602	1.61726	1.42977	0.742621	1.24768	0.44953	0.563401	0.346266	0.356956	0.330978	0.994602	1.43337	1.34351	0.871968	1.09753	0.43795	0.520445	0.373716	0.346834	0.381906	0.994602	1.54026	1.48103	0.8793	1.18644	0.468617	0.556162	0.32564	0.333807	0.367445	0.994602	1.67378	1.51241	0.731745	1.15122	0.349381	0.51797	0.276641	0.294848	0.350948	0.994602	1.50798	1.45995	0.802259	0.984607	0.321867	0.448549	0.288385
Q8WWV3	RTN4IP1
P56192	MARS	0.994602	0.935425	0.81931	0.513072	0.402778	0.107736	0.143211	0.106301	0.0661248	0.032021	0.994602	0.905712	0.795451	0.460257	0.348767	0.079912	0.118914	0.09711	0.0569521	0.0179199	0.994602	0.937916	0.825499	0.483491	0.39543	0.112923	0.149559	0.101892	0.066392	0.0287403	0.994602	0.988136	0.867221	0.530347	0.438206	0.112421	0.141692	0.106685	0.0666801	0.0346918	0.994602	0.924412	0.813233	0.501864	0.40529	0.108989	0.151779	0.104787
O95229	ZWINT
O60331	PIP5K1C
Q13425	SNTB2
P36776	LONP1	0.994602	0.863948	0.810973	0.796268	0.725034	0.708212	0.589091	0.252963	0.119313	0.0669307	0.994602	0.932836	0.867056	0.818418	0.77795	0.817763	0.686296	0.262301	0.11622	0.0469741	0.994602	0.927257	0.849492	0.835744	0.804362	0.838361	0.755092	0.333563	0.150357	0.0780264	0.994602	0.87234	0.833376	0.842822	0.791043	0.87051	0.746739	0.302183	0.150646	0.0831526	0.994602	0.872115	0.837222	0.815978	0.803017	0.872566	0.695774	0.292308
Q05209	PTPN12	0.994602	1.2562	1.16478	0.778273	0.735494	0.305431	0.386428	0.291156	0.279416	0.279763	0.994602	1.19001	1.05033	0.688471	0.617457	0.166954	0.250756	0.209846	0.142303	0.108418	0.994602	1.33889	1.10976	0.755412	0.794433	0.433718	0.366625	0.231111	0.211087	0.1704	0.994602	1.14073	1.07175	0.650915	0.672185	0.28649	0.324185	0.219582	0.187465	0.143679	0.994602	1.25825	1.09098	0.760342	0.746026	0.32185	0.33945	0.263397
Q16563	SYPL1
P61158	ACTR3	0.994602	0.916257	0.898024	0.942517	0.826843	0.737282	0.784489	0.74823	0.627567	0.275888	0.994602	0.917094	0.887718	0.945536	0.823308	0.753773	0.77624	0.731982	0.561976	0.314429	0.994602	0.899929	0.926103	0.973642	0.847971	0.777934	0.808854	0.788482	0.606078	0.355418	0.994602	0.935379	0.911655	0.953021	0.860254	0.798429	0.842846	0.824546	0.675471	0.422071	0.994602	0.922097	0.903619	0.955846	0.852919	0.787986	0.791893	0.759361
Q8TBE9	NANP
P04040	CAT	0.994602	1.02168	1.01051	0.965085	1.05941	0.913168	1.08306	1.07792	1.23124	1.17038	0.994602	1.09366	1.05946	0.941563	1.08547	0.894841	1.09313	1.05852	1.13876	1.14428	0.994602	1.07543	1.0704	0.987688	1.11399	0.8859	1.02232	1.01593	1.09133	1.12847	0.994602	1.06485	1.04004	0.947191	1.09745	0.903496	1.06624	1.03673	1.22008	1.20273	0.994602	1.05515	1.01914	0.957228	1.07696	0.872579	1.06242	1.02747
O43299	AP5Z1
P17050	NAGA	0.994602	0.929872	0.895155	0.956492	0.883337	0.794384	0.860919	0.910099	0.877841	0.703101	0.994602	0.926301	0.992529	0.933132	0.890768	0.80468	0.772196	0.792363	0.709281	0.599182	0.994602	0.951698	0.974636	0.970683	0.91014	0.851941	0.894077	0.94187	0.897356	0.645502	0.994602	1.0016	0.995016	0.985292	0.966168	0.860865	0.953199	0.979364	0.937691	0.67519	0.994602	0.959285	0.916652	0.936195	0.856173	0.810658	0.819426	0.894558
P45984	MAPK9	0.994602	0.871288	0.765176	0.701395	0.470399	0.460473	0.183665	0.13614	0.0667014	0.0118305	0.994602	0.870147	0.772922	0.671298	0.46533	0.325133	0.165288	0.106757	0.0424465	0.00855472											0.994602	0.810032	0.741759	0.722623	0.481776	0.380117	0.200505	0.141035	0.0808761	0.0272594	0.994602	0.922387	0.775778	0.678975	0.478256	0.313818	0.163232	0.112589
O75821	EIF3G	0.994602	0.856279	0.824547	0.948061	0.72953	0.396956	0.26429	0.211783	0.167037	0.124925	0.994602	0.946272	0.945932	1.30761	1.08657	0.676961	0.42649	0.329153	0.288811	0.244875	0.994602	0.953657	0.936057	1.1442	0.919392	0.546574	0.35843	0.259332	0.209646	0.175747	0.994602	0.911612	0.883904	1.13464	0.865608	0.461305	0.324089	0.232468	0.195054	0.169275	0.994602	0.909264	0.877618	1.12434	0.87448	0.512755	0.320833	0.248988
Q01415	GALK2	0.994602	1.06295	1.04875	0.928778	1.04018	0.666245	0.642377	0.391072	0.209327	0.113365	0.994602	1.06766	0.971842	0.888058	0.968902	0.638276	0.637925	0.390476	0.241315	0.196344	0.994602	1.17122	1.09815	0.882185	1.10064	0.717244	0.672148	0.423457	0.231946	0.161877	0.994602	1.10942	1.04956	0.874845	1.05709	0.718237	0.754693	0.492313	0.30243	0.27048	0.994602	1.09838	1.04938	0.891576	1.05397	0.721385	0.70563	0.406652
Q9Y5J5	PHLDA3
Q15436	SEC23A	0.994602	0.929301	0.85152	0.71905	0.554699	0.142077	0.153071	0.11786	0.0746819	0.0362776	0.994602	0.911736	0.835494	0.769389	0.585203	0.152447	0.157154	0.127288	0.0803741	0.0421141	0.994602	0.951988	0.908344	0.840108	0.65331	0.189585	0.193784	0.144869	0.105619	0.062086	0.994602	0.958153	0.906921	0.838574	0.633831	0.171164	0.183566	0.137326	0.0969643	0.0570154	0.994602	0.982025	0.902248	0.807939	0.659847	0.194352	0.210794	0.157337
Q9NZ52	GGA3
O15514	POLR2D	0.994602	0.940461	0.972121	0.96207	0.912137	0.871768	0.889301	0.996241	0.892076	0.496983	0.994602	0.930524	0.960772	1.10645	1.06682	1.10818	1.09651	1.30618	1.10528	0.718645	0.994602	0.913175	0.990683	1.0928	1.01928	1.0412	1.12025	1.3117	1.15595	0.760434	0.994602	0.956728	0.930706	1.04939	0.97522	1.01303	1.13766	1.29375	1.13812	0.821765	0.994602	0.951977	0.95909	1.03454	1.0484	1.09292	1.12421	1.37189
Q9UI30	TRMT112	0.994602	1.41067	1.35485	0.880457	1.46105	0.612886	0.587393	0.359636	0.30632	0.207108	0.994602	1.33872	1.23758	0.802018	1.19065	0.598201	0.622217	0.398016	0.435838	0.367675	0.994602	1.44788	1.18912	0.779214	1.20247	0.623473	0.60409	0.406045	0.369151	0.341542	0.994602	1.35151	1.27356	0.755053	1.1103	0.458339	0.541452	0.276171	0.263931	0.205554	0.994602	1.36733	1.25047	0.826912	1.1658	0.51771	0.557389	0.345872
Q15056	EIF4H	0.994602	1.18333	1.13534	0.860756	0.932379	0.440595	0.351689	0.247493	0.186379	0.151385	0.994602	1.05764	1.04131	0.853844	0.801767	0.402717	0.313838	0.239043	0.180065	0.173353	0.994602	1.08533	1.06659	0.840143	0.849841	0.418561	0.321754	0.218681	0.169958	0.164617	0.994602	1.18569	1.10362	0.820742	0.872946	0.363155	0.303958	0.204586	0.158765	0.15697	0.994602	1.10092	1.04131	0.786305	0.806856	0.362484	0.296298	0.215084
O95671	ASMTL	0.994602	1.0288	1.04007	0.919044	0.894663	0.391086	0.271635	0.230686	0.16476	0.156117	0.994602	1.11665	1.03484	0.857039	0.824254	0.32205	0.256149	0.192099	0.143942	0.078832	0.994602	1.06516	1.01936	0.847795	0.824415	0.352542	0.272169	0.185859	0.138651	0.095325	0.994602	1.08402	1.08136	0.914299	0.876771	0.395702	0.273991	0.178154	0.142454	0.107049	0.994602	1.07471	1.03934	0.840179	0.833565	0.332027	0.264824	0.190659
P17655	CAPN2	0.994602	0.985474	0.938178	0.921296	0.885816	0.753468	0.708864	0.346253	0.133213	0.0611627	0.994602	0.97947	0.940801	0.934845	0.877626	0.736428	0.67043	0.309788	0.113496	0.0436175	0.994602	0.95424	0.900146	0.909654	0.855402	0.758465	0.681416	0.368393	0.152089	0.0769008	0.994602	0.969808	0.940471	0.920653	0.893923	0.771866	0.757184	0.396913	0.144636	0.07324	0.994602	0.956928	0.944289	0.952723	0.90902	0.7999	0.725543	0.378908
P26374	CHML
O75083	WDR1	0.994602	0.889832	0.856638	0.872904	0.682396	0.454856	0.216193	0.134109	0.076001	0.0340413	0.994602	0.877395	0.849789	0.858241	0.672346	0.455764	0.210133	0.122212	0.0633603	0.0215625	0.994602	0.877305	0.870066	0.865378	0.684604	0.455402	0.224689	0.133666	0.0773891	0.0347987	0.994602	0.89115	0.861379	0.856843	0.68216	0.425886	0.199094	0.119215	0.0654113	0.029077	0.994602	0.896343	0.867092	0.874101	0.678676	0.438259	0.219954	0.138038
Q6P3W7	SCYL2	0.994602	0.964181	0.918948	0.808326	0.746696	0.42547	0.234032	0.191851	0.142307	0.135007	0.994602	0.9532	0.902491	0.83657	0.734048	0.396033	0.219894	0.172252	0.115207	0.0714195	0.994602	0.96472	0.830973	0.752444	0.709541	0.393126	0.221574	0.176063	0.124963	0.0820652	0.994602	0.952342	0.886116	0.773966	0.711298	0.401456	0.214936	0.177955	0.11906	0.0847953	0.994602	0.939393	0.891191	0.764671	0.683266	0.402446	0.225878	0.157574
Q5JPE7	NOMO2	0.994602	1.08465	1.03657	0.700028	0.972276	0.37153	0.303348	0.173825	0.152271	0.198856	0.994602	1.27964	1.09619	0.705932	0.931372	0.329903	0.316382	0.255407	0.187061	0.171123	0.994602	1.80317	1.31546	0.696891	1.24143	0.3462	0.430877	0.287133	0.257085	0.142313	0.994602	1.82627	1.6905	0.915686	1.36106	0.58798	0.507116	0.410195	0.328978	0.375586	0.994602	1.41577	1.10212	0.858096	1.10106	0.50316	0.476851	0.233219
P47897	QARS	0.994602	1.0038	0.91729	0.551095	0.419183	0.0876242	0.140048	0.108496	0.0639905	0.021581	0.994602	1.00611	0.907061	0.466176	0.341227	0.055308	0.118281	0.103064	0.0610517	0.0292636	0.994602	1.01585	0.895388	0.472779	0.389589	0.0832573	0.146611	0.114203	0.0754991	0.0366294	0.994602	1.04273	0.946891	0.495324	0.419696	0.0574431	0.126732	0.0981494	0.0624681	0.0272094	0.994602	0.992553	0.885675	0.507785	0.398301	0.0843382	0.151379	0.117084
Q8WTS1	ABHD5
P41240	CSK	0.994602	1.09179	1.02582	0.754942	0.653712	0.149687	0.169656	0.121638	0.0833025	0.0309446	0.994602	1.00532	0.944075	0.701439	0.53714	0.118898	0.14498	0.10985	0.0700577	0.0275682	0.994602	1.06811	1.00187	0.713178	0.585743	0.131807	0.170386	0.12316	0.0863627	0.0470358	0.994602	1.08814	1.04975	0.7274	0.633851	0.129673	0.170278	0.123414	0.0806948	0.0420069	0.994602	1.08549	1.05092	0.737517	0.629975	0.152462	0.190918	0.139596
P52298	NCBP2
Q6QNY0	BLOC1S3
O76070	SNCG
P17151	UL112/UL113											0.994799	1.159	1.06349	0.81862	0.851662	0.54233	0.602673	0.44415	0.445989	0.417668	0.994799	1.08898	1.0643	0.846109	0.910683	0.535271	0.513442	0.355209	0.317253	0.282429	0.994799	1.19643	1.20149	0.985467	1.0705	0.614635	0.572017	0.393475	0.340323	0.302376	0.994799	1.12661	1.04531	0.871392	0.940069	0.526381	0.512307	0.379988
P82979	SARNP	0.994602	0.804826	0.757009	0.869738	0.68457	0.797636	0.879505	1.16182	1.1075	1.21739	0.994602	0.781855	0.757974	0.905569	0.717828	0.785787	0.836856	1.10096	0.841906	1.06005	0.994602	0.783725	0.783282	0.898929	0.704501	0.827813	1.05557	1.30656	1.21987	1.40395	0.994602	0.745355	0.750348	0.870845	0.706232	0.854472	0.969549	1.3134	1.09867	1.39188	0.994602	0.819736	0.794871	0.904301	0.763509	0.920898	0.9947	1.28791
P16810	IRL12																					0.994799	1.04759	1.09266	1.11084	1.17806	0.835588	0.725256	0.587509	0.576293	0.576227	0.994799	0.99735	0.959226	0.892911	0.901163	0.61402	0.768945	0.640583	0.530885	0.650745
O95155	UBE4B	0.994602	1.0933	1.04008	0.82199	0.874028	0.283487	0.220053	0.161462	0.110897	0.0691925	0.994602	1.13833	1.11938	0.911285	0.927716	0.269195	0.218586	0.162638	0.12088	0.0666418	0.994602	1.06422	1.00395	0.805503	0.785231	0.272086	0.226717	0.141658	0.102798	0.0626317	0.994602	1.16539	1.0638	0.833211	0.850572	0.291442	0.238422	0.158081	0.112063	0.072741	0.994602	1.08939	1.04675	0.853044	0.868435	0.274962	0.230454	0.163205
P48556	PSMD8	0.994602	1.06173	0.952663	0.815027	0.851819	0.701536	0.723224	0.277561	0.141008	0.0836614	0.994602	1.05759	0.970662	0.815757	0.850796	0.698994	0.693265	0.245211	0.121515	0.0523844	0.994602	1.06437	0.979709	0.804457	0.856383	0.694305	0.6724	0.273625	0.128761	0.0594657	0.994602	1.10314	1.01298	0.859647	0.919222	0.708732	0.742717	0.30111	0.136855	0.0722395	0.994602	1.07347	1.00918	0.868813	0.93261	0.731986	0.738209	0.294762
Q7Z7N9	TMEM179B
Q8N392	ARHGAP18	0.994602	1.20495	1.10655	0.843182	0.729956	0.176283	0.190184	0.134555	0.0906466	0.06183	0.994602	1.15965	1.16615	0.751158	0.511712	0.0345652	0.10538	0.0797685	0.0525162	0.0220977	0.994602	1.25292	1.22874	0.780504	0.561417	0.153235	0.206791	0.142449	0.0992754	0.0422536	0.994602	1.17315	1.03744	0.74884	0.641368	0.0882616	0.156541	0.128101	0.090972	0.0379206	0.994602	1.23215	1.06633	0.819294	0.550436	0.12645	0.201192	0.173838
Q15645	TRIP13	0.994602	0.939233	0.877493	0.869575	0.781277	0.625743	0.37054	0.164656	0.102746	0.036999	0.994602	0.933112	0.884605	0.8947	0.776143	0.632638	0.364142	0.165423	0.079903	0.0304348	0.994602	0.91212	0.860802	0.841051	0.77941	0.5562	0.336453	0.155901	0.0895958	0.0429907	0.994602	0.918479	0.876825	0.841979	0.762169	0.58709	0.346744	0.15494	0.0851134	0.0410733	0.994602	0.883434	0.84449	0.833926	0.742523	0.577318	0.344842	0.17863
P23508	MCC
P15336	ATF2
Q9Y6I3	EPN1	0.994602	1.02816	0.959282	0.824629	0.739765	0.302612	0.243258	0.177661	0.145765	0.111046	0.994602	1.04363	0.983834	0.842322	0.740289	0.292255	0.23833	0.168968	0.132269	0.0974574	0.994602	0.999075	0.9217	0.803788	0.715797	0.304142	0.248525	0.167665	0.129078	0.106579	0.994602	0.947649	0.897292	0.818632	0.687401	0.278903	0.226721	0.16013	0.111781	0.0921058	0.994602	1.00839	0.971345	0.874576	0.761433	0.382374	0.294577	0.225283
Q92567	FAM168A
P43307	SSR1
P83916	CBX1	0.994602	0.884023	0.896037	0.850513	0.724226	0.579745	0.445286	0.348122	0.267311	0.212039	0.994602	0.871594	0.921302	0.906055	0.831155	0.73778	0.624014	0.482514	0.42211	0.399995	0.994602	0.917729	0.867927	0.8488	0.735247	0.607556	0.522691	0.348563	0.24744	0.248103	0.994602	0.896654	0.938691	0.82966	0.712425	0.575208	0.517808	0.354159	0.278078	0.274666	0.994602	0.916239	0.893236	0.822873	0.701066	0.528927	0.447266	0.349499
Q9BZG8	DPH1
Q9NVD7	PARVA	0.994602	0.882063	0.805199	0.720579	0.545246	0.24631	0.152553	0.113805	0.0668954	0.0261546	0.994602	0.945208	0.858629	0.728529	0.571081	0.235563	0.152147	0.125625	0.0751164	0.0464484	0.994602	0.918869	0.836713	0.713066	0.587632	0.247532	0.186658	0.131042	0.0854064	0.0461148	0.994602	0.946169	0.880202	0.768986	0.672737	0.301584	0.218073	0.153613	0.104384	0.068623	0.994602	0.912688	0.852032	0.740861	0.625721	0.282651	0.191989	0.143056
O94966	USP19
O00743	PPP6C	0.994602	1.06179	1.00162	0.861087	0.931333	0.642869	0.702685	0.633616	0.480288	0.225949	0.994602	1.03975	1.02013	0.875026	0.887352	0.610279	0.669113	0.631302	0.510199	0.357826	0.994602	1.06566	1.01608	0.813485	0.902577	0.621507	0.682512	0.639294	0.527825	0.35442	0.994602	1.08178	1.07309	0.855025	0.921211	0.627508	0.683345	0.609918	0.484555	0.320533	0.994602	1.05347	1.01554	0.850729	0.891735	0.608928	0.645888	0.591406
Q92686	NRGN	0.994602	1.35457	1.25975	0.870802	1.31888	0.833421	0.987002	0.973832	1.08546	0.961162	0.994602	1.15404	1.14931	1.01776	1.34011	0.989687	1.12741	1.13155	1.12232	1.2903	0.994602	1.12068	1.1409	1.01412	1.11866	0.920711	1.16453	1.15301	1.23965	1.34608	0.994602	1.14974	1.12883	1.04258	1.23625	0.88147	1.20296	1.24297	1.4085	1.62926	0.994602	1.15282	1.12725	0.890673	1.16131	0.848934	0.9931	1.05724
Q14166	TTLL12
Q712K3	UBE2R2	0.994602	1.01456	0.983465	0.881989	0.907691	0.597625	0.336334	0.240074	0.17227	0.1239	0.994602	0.967286	0.956487	0.895229	0.862477	0.577251	0.292251	0.184959	0.128394	0.0986647	0.994602	0.965668	0.914349	0.840879	0.796809	0.534584	0.290747	0.200091	0.148983	0.0957523	0.994602	1.00969	0.957432	0.85973	0.81405	0.529621	0.279245	0.207816	0.145097	0.104637	0.994602	0.951605	0.921273	0.871461	0.792553	0.511433	0.301058	0.215925
P27540	ARNT
O15027	SEC16A	0.994602	0.895608	0.862871	0.63834	0.508788	0.259893	0.257424	0.27144	0.193814	0.161343	0.994602	0.921715	0.852584	0.671142	0.527798	0.259749	0.272192	0.247041	0.175048	0.154245	0.994602	0.963158	0.924623	0.641861	0.537666	0.265082	0.28426	0.236205	0.165217	0.162324	0.994602	0.931937	0.846383	0.667564	0.492027	0.219066	0.241097	0.209859	0.155945	0.124962	0.994602	0.933071	0.90207	0.709149	0.625755	0.303827	0.3296	0.27224
Q9BWJ5	SF3B5
P11498	PC
Q96G03	PGM2	0.994602	0.978324	0.955888	0.926006	0.926237	0.784218	0.841005	0.828251	0.801987	0.540409	0.994602	0.960027	0.928045	0.901222	0.859807	0.751988	0.812334	0.792236	0.696636	0.558375	0.994602	0.994253	0.96466	0.912219	0.903646	0.768783	0.84444	0.86421	0.80391	0.669153	0.994602	0.981076	0.95631	0.921527	0.924776	0.792554	0.891201	0.886942	0.848128	0.734563	0.994602	0.976016	0.932179	0.908764	0.887153	0.75922	0.824382	0.836064
O95302	FKBP9	0.994602	0.802583	0.755646	0.65835	0.545729	0.295647	0.27282	0.249002	0.195222	0.155079	0.994602	0.759789	0.682093	0.579304	0.480693	0.289674	0.289002	0.308771	0.264237	0.26338	0.994602	0.825834	0.792017	0.692291	0.563437	0.352034	0.349042	0.330179	0.264588	0.260972	0.994602	0.822156	0.781817	0.65903	0.576543	0.354918	0.348348	0.357509	0.314776	0.336777	0.994602	0.828914	0.778355	0.646435	0.617641	0.365052	0.365614	0.360748
P08134	RHOC	0.994602	1.01246	0.988612	0.871621	0.84274	0.459205	0.342214	0.239264	0.178957	0.120149	0.994602	1.04989	0.975261	0.854418	0.816401	0.442339	0.301105	0.21357	0.146514	0.0879762	0.994602	0.982114	0.945149	0.799198	0.791104	0.426964	0.312829	0.207083	0.157696	0.0913157	0.994602	1.00738	0.949402	0.8233	0.760229	0.413782	0.287282	0.205454	0.159048	0.0977427	0.994602	0.986449	0.944597	0.814924	0.782325	0.405752	0.291975	0.200102
Q92620	DHX38	0.994602	0.967837	0.904066	0.809528	0.67525	0.379186	0.198862	0.192382	0.144554	0.103074	0.994602	1.04025	1.00274	0.898393	0.772395	0.416373	0.218638	0.170472	0.119015	0.0730644	0.994602	0.987866	0.876863	0.81713	0.699699	0.355329	0.225809	0.169535	0.119204	0.0771023	0.994602	0.964765	0.924141	0.893574	0.754942	0.401163	0.222389	0.157523	0.0989545	0.0684612	0.994602	1.00014	0.932623	0.837078	0.669149	0.367286	0.217876	0.160538
O95721	SNAP29	0.994602	1.1574	1.07389	0.93222	0.930831	0.668389	0.651912	0.549244	0.581185	0.656399	0.994602	0.984837	0.954027	0.906999	0.824286	0.603275	0.572449	0.59683	0.511571	0.656931	0.994602	0.984611	0.962941	0.80565	0.754923	0.54242	0.592178	0.493756	0.460061	0.595885	0.994602	0.955775	0.93423	0.856212	0.825146	0.586148	0.602338	0.514017	0.491152	0.639196	0.994602	0.977321	0.968293	0.872348	0.855498	0.595091	0.571366	0.510881
Q9UQ80	PA2G4	0.994602	0.905096	0.979927	1.05959	0.810758	0.498001	0.238472	0.141111	0.0809536	0.0643405	0.994602	0.967632	1.11447	1.23039	0.950476	0.545498	0.232339	0.145103	0.0831398	0.0443311	0.994602	1.02016	1.07801	1.19206	0.963107	0.607413	0.275796	0.152295	0.09866	0.0606004	0.994602	0.964891	1.0279	1.17387	0.959888	0.63835	0.312881	0.161283	0.0925773	0.0519827	0.994602	1.02568	1.06279	1.06228	0.915135	0.575204	0.329799	0.170468
Q6XZF7	DNMBP
P24941	CDK2	0.994602	1.16791	0.995262	0.763158	0.832105	0.506923	0.385645	0.256245	0.215052	0.154352	0.994602	1.18379	1.09832	0.893517	0.966379	0.545832	0.508217	0.278713	0.226279	0.176384	0.994602	1.03411	0.986719	0.868885	0.795227	0.484916	0.372478	0.239057	0.171353	0.117252	0.994602	1.09474	0.991714	0.832882	0.8401	0.49153	0.366031	0.225306	0.173019	0.143824	0.994602	1.10749	1.0571	0.866956	0.877408	0.490856	0.390691	0.24126
Q9NRH2	SNRK
P05387	RPLP2	0.994602	0.912988	1.06232	1.28423	0.976073	0.911079	0.684995	0.787289	1.01147	2.29134	0.994602	1.02947	1.28953	1.75624	1.32092	1.12291	0.764482	0.970731	1.15043	2.45405	0.994602	1.02397	1.22257	1.47378	1.17713	0.994462	0.821812	0.81721	1.05375	2.23921	0.994602	0.943103	1.07993	1.42621	1.14673	1.06987	0.876183	0.899818	0.958545	2.16573	0.994602	0.956887	1.05343	1.22354	1.00639	0.919062	0.772996	0.817149
Q9Y508	RNF114	0.994602	0.918187	0.828724	0.891077	0.754217	0.590663	0.406883	0.366009	0.247184	0.180332	0.994602	0.863966	0.832231	0.874321	0.760564	0.583469	0.449972	0.354135	0.247849	0.22025	0.994602	0.860014	0.846503	0.865199	0.742822	0.552151	0.400757	0.275402	0.210563	0.166353	0.994602	0.921273	0.866089	0.874758	0.768296	0.564912	0.367835	0.265455	0.212643	0.184378	0.994602	0.88444	0.849026	0.886148	0.729058	0.552675	0.38435	0.285571
Q15008	PSMD6	0.994602	0.907412	0.82843	0.808494	0.719949	0.649417	0.602494	0.241754	0.113939	0.0614632	0.994602	0.847677	0.770027	0.763983	0.61818	0.572767	0.521458	0.208753	0.103858	0.0451117	0.994602	0.910023	0.858608	0.786594	0.705284	0.601724	0.539576	0.241102	0.126623	0.0703324	0.994602	0.924642	0.874702	0.823396	0.738069	0.621617	0.612441	0.283617	0.154199	0.0912386	0.994602	0.891741	0.818363	0.820156	0.690324	0.610811	0.565286	0.257025
Q9BRJ7	NUDT16L1
P83111	LACTB
O00148	DDX39A	0.994602	0.943293	0.854841	0.754099	0.700014	0.44286	0.242036	0.142191	0.0890341	0.0395691	0.994602	0.890193	0.802025	0.696043	0.605595	0.379885	0.208267	0.122837	0.0694604	0.033797	0.994602	0.902416	0.81643	0.655203	0.621637	0.339854	0.211632	0.124655	0.0758286	0.0410317	0.994602	0.939155	0.849443	0.657489	0.627036	0.318225	0.190465	0.107035	0.0608389	0.0295847	0.994602	0.918833	0.834834	0.670527	0.623061	0.313562	0.198249	0.126318
Q12789	GTF3C1
Q9UQE7	SMC3	0.994602	1.09508	1.13382	0.943081	0.93369	0.261958	0.184156	0.13087	0.0960224	0.0676641	0.994602	1.38394	1.7614	1.69031	1.6583	0.398887	0.290019	0.17341	0.130663	0.113587	0.994602	1.30098	1.26041	1.06508	1.08246	0.300707	0.188797	0.134083	0.0932257	0.0643018	0.994602	1.20947	1.17623	0.985556	0.951711	0.304185	0.172977	0.13102	0.0831752	0.0519271	0.994602	1.16605	1.1558	0.842386	0.899222	0.259279	0.178336	0.129097
Q9NY33	DPP3	0.994602	1.02415	0.991438	0.938742	0.953545	0.658465	0.373888	0.189895	0.119429	0.0712811	0.994602	1.03965	1.01098	0.919293	0.92575	0.624076	0.307174	0.167262	0.106763	0.0677944	0.994602	1.00925	0.990926	0.910873	0.925527	0.639561	0.333416	0.189529	0.12468	0.0834207	0.994602	1.05588	1.0152	0.927908	0.966939	0.673516	0.34811	0.173838	0.108865	0.0639059	0.994602	1.03258	0.995626	0.935623	0.945857	0.65147	0.328308	0.19074
P17844	DDX5	0.994602	1.15762	1.04374	0.557808	0.446359	0.132346	0.182721	0.158437	0.130724	0.0806368	0.994602	1.11973	1.02309	0.527331	0.378737	0.074418	0.138793	0.112145	0.0714663	0.0333945	0.994602	1.14544	0.994282	0.52911	0.405972	0.0893829	0.154476	0.120535	0.0940998	0.0523328	0.994602	1.17105	1.01809	0.546022	0.427242	0.0742927	0.148414	0.119235	0.087489	0.0529585	0.994602	1.17524	1.03209	0.531144	0.450166	0.104315	0.179134	0.141062
Q53LP3	SOWAHC
Q10713	PMPCA	0.994602	1.04682	0.965268	0.892393	0.94794	0.603787	0.266571	0.17761	0.126261	0.0610649	0.994602	1.06959	1.00561	0.891752	0.918963	0.632625	0.270681	0.178908	0.108627	0.0671289	0.994602	1.06975	0.962402	0.911524	1.00059	0.721629	0.30369	0.188813	0.121305	0.0737262	0.994602	1.1334	0.998802	0.912941	0.998939	0.662832	0.29838	0.177849	0.111016	0.0634555	0.994602	1.07585	1.0091	0.889455	1.0504	0.7007	0.301327	0.188773
P21964	COMT	0.994602	0.850378	0.787734	0.813539	0.589119	0.320799	0.191221	0.145046	0.107812	0.0921025	0.994602	0.8752	0.808852	0.822748	0.601608	0.296148	0.202482	0.156939	0.0997142	0.0710817	0.994602	0.866879	0.810987	0.826263	0.60253	0.335615	0.217357	0.161396	0.137624	0.119722	0.994602	0.862827	0.801532	0.846632	0.631488	0.338419	0.231464	0.171761	0.131835	0.0970568	0.994602	0.880473	0.823297	0.830725	0.619032	0.345017	0.232299	0.179067
Q9Y5S2	CDC42BPB	0.994602	1.00382	1.0807	0.829677	1.1295	0.326566	0.385849	0.276724	0.182634	0.126573	0.994602	0.939132	1.05055	0.93314	0.728357	0.3877	0.33287	0.272863	0.249369	0.208233	0.994602	1.0358	1.0908	0.872386	0.784288	0.402655	0.344735	0.282524	0.213988	0.199793	0.994602	1.01692	1.03391	0.708479	0.720063	0.279744	0.359445	0.287702	0.22136	0.169243	0.994602	0.921385	0.873639	0.741653	0.615204	0.258476	0.276932	0.229336
Q99594	TEAD3
Q96RK0	CIC
Q12797	ASPH	0.994602	0.924206	0.869805	0.628972	0.662066	0.198241	0.198288	0.154172	0.0982728	0.0474208	0.994602	0.933777	0.875858	0.676769	0.579829	0.236991	0.243312	0.15198	0.135372	0.0694712	0.994602	0.950382	0.933674	0.72318	0.770207	0.361185	0.303218	0.22213	0.161894	0.121351	0.994602	0.894247	0.852065	0.630219	0.670253	0.262538	0.286311	0.21592	0.184782	0.172624	0.994602	0.875401	0.847825	0.747015	0.677358	0.326305	0.329001	0.260654
Q9H467	CUEDC2
Q92564	DCUN1D4
P09234	SNRPC	0.994602	0.768434	0.762491	0.873006	0.736874	1.04531	1.17303	1.06059	1.117	1.22115	0.994602	0.808343	0.82168	0.931346	0.846468	1.31948	1.58881	1.46232	1.38599	1.78776	0.994602	0.809957	0.762888	0.821744	0.685966	0.999685	1.01927	0.847208	0.924235	1.13255	0.994602	0.83387	0.79233	0.876894	0.728696	0.877201	0.876255	0.770621	0.820717	1.08317	0.994602	0.829756	0.786131	0.81495	0.698743	1.00643	1.03073	0.971508
P23284	PPIB	0.994602	0.815598	0.767189	0.733769	0.563863	0.310299	0.259366	0.238381	0.170648	0.154029	0.994602	0.833159	0.824696	0.755692	0.565451	0.318481	0.28839	0.268213	0.208857	0.187544	0.994602	0.849513	0.832289	0.786695	0.577368	0.314523	0.276608	0.257985	0.197697	0.175443	0.994602	0.807443	0.762849	0.726192	0.535502	0.283314	0.276989	0.272917	0.236226	0.233002	0.994602	0.842667	0.800399	0.744842	0.570936	0.297585	0.288693	0.273045
Q8IV38	ANKMY2
P20290	BTF3	0.994602	0.875583	0.977338	1.158	0.852512	0.810068	0.673707	0.728598	0.838901	1.04636	0.994602	0.891578	1.05192	1.33495	0.940111	0.839187	0.686309	0.751526	0.851427	1.13684	0.994602	0.880296	0.965852	1.15504	0.879646	0.786386	0.681086	0.698686	0.775439	1.04468	0.994602	0.856143	0.913316	1.11435	0.860554	0.79421	0.736516	0.819614	0.823574	1.10903	0.994602	0.867457	0.904406	1.0127	0.806102	0.70048	0.616302	0.670117
Q14249	ENDOG	0.994602	0.987347	0.95483	0.793758	0.680775	0.287678	0.195981	0.164384	0.096416	0.0546722	0.994602	1.03059	1.04264	0.845011	0.642725	0.276361	0.181222	0.142447	0.0769421	0.0437258	0.994602	1.07234	0.997662	0.821945	0.669447	0.26087	0.194067	0.130766	0.0890243	0.0454164	0.994602	1.08109	0.990115	0.735984	0.625825	0.175742	0.155388	0.107609	0.0596005	0.0279151	0.994602	1.0686	1.05343	0.75058	0.690346	0.207343	0.1967	0.135152
Q8NFA0	USP32
Q96GA7	SDSL	0.994602	1.083	1.01783	0.880202	0.950157	0.723652	0.808759	0.688505	0.670416	0.418068	0.994602	1.06732	1.02017	1.0047	0.955285	0.771299	0.854199	0.763292	0.75775	0.611525	0.994602	1.05766	1.00777	0.929221	0.955229	0.770933	0.821785	0.76712	0.739689	0.637683	0.994602	1.03796	1.01732	0.930144	0.969508	0.777967	0.835501	0.772357	0.751147	0.663133	0.994602	1.00367	1.05115	0.986025	1.05107	0.770459	0.815442	0.7538
Q96H20	SNF8
O95297	MPZL1
P55263	ADK	0.994602	0.800136	0.768614	0.8645	0.668984	0.665538	0.591462	0.594944	0.31106	0.103492	0.994602	0.826559	0.769497	0.868004	0.695006	0.6451	0.575022	0.556268	0.306083	0.108491	0.994602	0.851577	0.831691	0.895741	0.728577	0.672707	0.594485	0.582498	0.31915	0.122865	0.994602	0.827903	0.805655	0.904587	0.739569	0.72536	0.67393	0.648404	0.343905	0.140959	0.994602	0.807617	0.768492	0.855188	0.69021	0.697706	0.621267	0.604692
Q9UIL1	SCOC
Q9Y4F5	CEP170B
Q15021	NCAPD2	0.994602	1.10856	0.989663	0.558903	0.423622	0.0791073	0.14825	0.105772	0.0800957	0.0215968	0.994602	1.21229	1.12441	0.544619	0.413586	0.0749557	0.145727	0.0981988	0.0695014	0.0197314	0.994602	1.18265	0.983152	0.475162	0.441055	0.0811151	0.146648	0.0986584	0.0722822	0.0284593	0.994602	1.05292	1.02469	0.487061	0.44231	0.0579714	0.146023	0.0926859	0.0532079	0.0260034	0.994602	1.13369	1.03927	0.589515	0.461269	0.0600676	0.144458	0.103222
Q9NSV4	DIAPH3
Q9P2N5	RBM27	0.994602	1.30806	1.18115	0.689564	0.789569	0.246852	0.314823	0.345199	0.384265	0.188879	0.994602	1.53843	1.35059	0.748998	0.687089	0.263097	0.252603	0.16856	0.164801	0.123371	0.994602	1.4567	1.23882	0.635248	0.629433	0.200357	0.227021	0.166597	0.16021	0.137525	0.994602	1.42065	1.27557	0.594547	0.671702	0.117502	0.200698	0.126647	0.124995	0.0811473	0.994602	1.44071	1.31774	0.700871	0.650531	0.181474	0.211761	0.140071
Q5VT52	RPRD2
P17544	ATF7
P43121	MCAM	0.994602	1.28661	1.3098	1.10648	1.95155	1.66316	2.21263	2.01413	2.52441	2.01738	0.994602	1.14016	1.07234	1.08067	1.63494	1.49401	2.034	1.59548	1.35768	1.24516	0.994602	1.18866	1.22114	1.0852	1.56284	1.37107	1.66774	1.52608	1.55852	1.69182	0.994602	1.24226	1.20962	1.18761	1.66866	1.52381	1.99498	1.75329	2.02319	2.04418	0.994602	1.05211	1.06187	1.01475	1.37544	1.10007	1.45257	1.17633
P62851	RPS25	0.994602	0.935362	1.13339	1.43499	1.15446	0.993644	0.583527	0.327903	0.18772	0.101091	0.994602	1.01011	1.37907	1.92092	1.49674	1.20295	0.614939	0.383775	0.210376	0.142405	0.994602	1.0073	1.20722	1.49108	1.21536	1.02566	0.617633	0.382556	0.244939	0.174982	0.994602	0.927271	1.09369	1.43399	1.20364	1.12363	0.814766	0.567313	0.305667	0.219385	0.994602	0.964547	1.10953	1.29454	1.09388	0.983352	0.723526	0.444386
Q8N5D0	WDTC1
Q9H0Q0	FAM49A	0.994602	1.03827	0.92579	0.748124	0.747384	0.445476	0.388011	0.198574	0.117203	0.0648503	0.994602	0.961072	0.931274	0.792333	0.639664	0.425047	0.345839	0.216769	0.119149	0.0994272											0.994602	0.953272	0.912595	0.839771	0.756565	0.52463	0.43807	0.239621	0.119947	0.0740131	0.994602	0.966174	0.960817	0.875326	0.745409	0.577933	0.452077	0.254859
P35270	SPR	0.994602	1.12988	1.15074	0.913239	1.16804	0.623628	0.483887	0.237136	0.163558	0.0949535	0.994602	1.03142	0.987943	0.82337	0.802518	0.517257	0.255483	0.166833	0.0840564	0.0397117	0.994602	0.956704	0.920864	0.894601	0.841163	0.614228	0.320985	0.182709	0.125709	0.0652945	0.994602	0.990617	0.957284	0.858033	0.853662	0.60324	0.33866	0.179599	0.109995	0.0627822	0.994602	0.991562	0.964041	0.905292	0.8803	0.631507	0.343821	0.195885
Q13459	MYO9B	0.994602	1.08187	0.940154	0.666589	0.540424	0.166186	0.201133	0.158464	0.115514	0.0855541	0.994602	1.04511	0.978107	0.586038	0.481257	0.102325	0.172775	0.143542	0.0881694	0.0569192	0.994602	1.02785	0.913045	0.592096	0.509983	0.161383	0.210121	0.15373	0.140868	0.0923744	0.994602	1.04301	0.905046	0.669306	0.509195	0.139125	0.18933	0.148231	0.117161	0.0726875	0.994602	1.11287	1.04228	0.703071	0.614306	0.148597	0.224261	0.154403
Q4L180	FILIP1L
Q9BRQ8	AIFM2	0.994602	1.02521	0.978712	0.834273	0.837986	0.378129	0.37957	0.23526	0.195853	0.124847	0.994602	1.1693	1.03297	0.852124	0.980183	0.487028	0.369836	0.198948	0.124267	0.0866053	0.994602	1.23033	1.04539	0.873777	1.15349	0.599691	0.44072	0.231753	0.151066	0.0783325	0.994602	1.22262	1.05105	0.917985	1.13615	0.609051	0.481784	0.217112	0.164543	0.130791	0.994602	1.1797	1.15393	0.871149	0.979711	0.480042	0.420417	0.224634
P48723	HSPA13	0.994602	0.993283	0.912963	0.7652	0.733894	0.462652	0.445053	0.411597	0.467838	0.416815	0.994602	1.05236	0.903277	0.559387	0.54758	0.188119	0.233699	0.208875	0.142737	0.0977604	0.994602	1.05619	0.975794	0.590353	0.566383	0.234177	0.238361	0.204168	0.21491	0.139862	0.994602	0.989946	0.964696	0.610208	0.62137	0.3676	0.363649	0.26785	0.224148	0.189215	0.994602	1.09168	0.983377	0.750425	0.700148	0.348132	0.339776	0.311882
Q96HP0	DOCK6
Q7Z6Z7	HUWE1	0.994602	1.04191	0.986643	0.878538	0.850092	0.34132	0.234016	0.173691	0.117549	0.0793643	0.994602	0.998956	0.966683	0.866864	0.803475	0.330682	0.225194	0.169055	0.12068	0.0793668	0.994602	1.01274	0.96621	0.835209	0.825247	0.356805	0.251534	0.172821	0.121959	0.0845617	0.994602	1.01818	0.983724	0.868819	0.847273	0.384469	0.242088	0.166933	0.115918	0.0779817	0.994602	1.01178	0.961548	0.866622	0.8432	0.371865	0.246997	0.168637
Q9Y4G6	TLN2	0.994602	0.947958	0.987136	1.01863	0.724092	0.412707	0.291501	0.170898	0.0882639	0.0449013	0.994602	1.01358	1.09634	1.14571	0.82883	0.449582	0.292925	0.173397	0.0895363	0.0417622	0.994602	0.987396	0.987798	0.919541	0.683555	0.305696	0.25832	0.152803	0.0977532	0.0501596	0.994602	0.992318	1.02897	1.07536	0.827674	0.502404	0.399083	0.272251	0.112539	0.0569844	0.994602	0.982107	1.00317	0.932001	0.694777	0.363432	0.326218	0.217931
O75391	SPAG7	0.994602	1.15823	1.13021	1.00313	0.952054	0.709022	0.590761	0.543712	0.493543	0.384384	0.994602	1.02858	0.973421	0.933726	0.969843	0.693875	0.599266	0.442223	0.383053	0.571324	0.994602	0.924642	0.910483	0.855485	0.774115	0.505048	0.439921	0.292098	0.298749	0.283158	0.994602	0.972459	1.01459	0.93797	0.96535	0.644163	0.500148	0.362491	0.323851	0.350076	0.994602	0.85767	0.887035	0.880226	0.726202	0.433738	0.374142	0.306741
Q9NSC5	HOMER3
O43181	NDUFS4	0.994602	0.885567	0.839101	1.05116	1.16655	2.02134	2.39288	2.95042	3.72806	4.58813	0.994602	1.08184	0.949769	1.57402	1.65775	3.45752	3.8431	4.91482	5.10469	6.45956	0.994602	0.787581	0.89182	1.40024	1.45421	3.15349	4.30542	5.84827	7.05569	9.55633	0.994602	1.0056	1.17736	1.44069	1.8717	3.89995	5.90743	7.32953	9.16059	11.7706	0.994602	0.988463	0.89654	1.56008	1.59005	3.16543	4.64006	6.41465
Q96JH7	VCPIP1	0.994602	1.06916	0.648996	0.204958	0.25925	0.0177518	0.12028	0.088295	0.0610085	0.0240207	0.994602	1.04467	0.630737	0.192025	0.227865	0.00495665	0.0996967	0.0903015	0.045435	0.0192724	0.994602	1.00731	0.651196	0.218356	0.270111	0.052962	0.141749	0.109161	0.0859418	0.043084	0.994602	1.05544	0.646561	0.161096	0.233145	-0.00707691	0.101957	0.092868	0.0727476	0.03566	0.994602	1.02884	0.632954	0.216081	0.233461	0.0319773	0.12149	0.112854
Q92896	GLG1
Q86XP3	DDX42	0.994602	1.14736	1.02944	0.236233	0.325742	0.0645598	0.149011	0.116301	0.0883423	0.0467103	0.994602	1.12766	1.05116	0.236532	0.277483	0.0320227	0.138534	0.111581	0.0649153	0.0344705	0.994602	1.14862	0.947528	0.307906	0.366408	0.0899178	0.188518	0.132878	0.103355	0.0593352	0.994602	1.09734	1.01114	0.236515	0.301561	0.036796	0.148538	0.111161	0.078437	0.0371835	0.994602	1.14752	1.09616	0.298052	0.341448	0.0763082	0.171623	0.132412
Q9H0F6	SHARPIN
P10070	GLI2
P00374	DHFR
Q9NPQ8	RIC8A	0.994602	1.06657	0.995519	0.696297	0.540323	0.137228	0.174031	0.129514	0.0916584	0.0497388	0.994602	1.09874	1.04297	0.680485	0.538876	0.122843	0.158582	0.118243	0.0785425	0.0495215	0.994602	1.12169	0.986565	0.658897	0.528149	0.137578	0.184659	0.124542	0.080495	0.0478044	0.994602	1.07706	0.98162	0.637004	0.497146	0.109088	0.172989	0.123797	0.0841497	0.0455027	0.994602	1.07885	0.969866	0.701069	0.592735	0.192677	0.24184	0.150523
Q52LJ0	FAM98B	0.994602	0.910612	0.886849	0.818765	0.60187	0.158112	0.145265	0.10602	0.0576446	0.0155342	0.994602	0.893132	0.847455	0.835005	0.583014	0.140674	0.145096	0.0959432	0.0573032	0.0157317	0.994602	0.861574	0.857544	0.807677	0.587662	0.187558	0.166379	0.109727	0.0760924	0.0285035	0.994602	0.860618	0.83153	0.814351	0.574242	0.148526	0.154519	0.0945452	0.0630658	0.0229335	0.994602	0.891579	0.875934	0.85351	0.595695	0.199771	0.189512	0.126141
Q13625	TP53BP2
Q14681	KCTD2
A8MXV4	NUDT19
Q96GX9	APIP	0.994602	0.848052	0.835259	0.926254	0.787141	0.798918	0.789768	0.966263	1.04008	0.728053	0.994602	0.809271	0.780736	0.913105	0.772272	0.824537	0.895172	1.24764	1.22103	1.363	0.994602	0.850371	0.89434	0.971832	0.816337	0.842642	0.916229	1.26836	1.29876	1.44556	0.994602	0.843076	0.845247	0.971593	0.796757	0.822788	0.878648	1.23897	1.26557	1.49994	0.994602	0.875125	0.862253	0.910131	0.804009	0.802489	0.780362	1.01862
Q15388	TOMM20
Q96RP9	GFM1	0.994602	0.7864	0.729644	0.709807	0.531504	0.176302	0.191806	0.180167	0.147143	0.0717054	0.994602	0.826954	0.732416	0.64988	0.48767	0.156638	0.16656	0.152698	0.101918	0.0757331	0.994602	0.773054	0.754847	0.706759	0.487718	0.151163	0.158902	0.131867	0.0965325	0.0611014	0.994602	0.789303	0.757048	0.72043	0.542613	0.195801	0.181914	0.14835	0.1674	0.0886636	0.994602	0.771847	0.717676	0.706904	0.488509	0.160132	0.174642	0.13593
P53582	METAP1	0.994602	1.35503	1.25074	0.735551	0.953674	0.328689	0.319445	0.160232	0.112007	0.0851868	0.994602	1.26938	1.21424	0.742794	0.919569	0.380221	0.30519	0.166627	0.0933614	0.0520962	0.994602	1.27146	1.09817	0.623219	0.862964	0.317526	0.295126	0.152228	0.123876	0.0780652	0.994602	1.34595	1.30935	0.699729	0.974428	0.345241	0.305398	0.156368	0.101967	0.0536269	0.994602	1.2735	1.19377	0.689612	0.965134	0.393799	0.364314	0.177978
Q9NU23	LYRM2
Q12805	EFEMP1
P35052	GPC1
O43765	SGTA	0.994602	0.850808	0.836478	0.855104	0.657217	0.339558	0.214215	0.166093	0.124833	0.0898967	0.994602	0.85688	0.825191	0.831693	0.660118	0.294369	0.197589	0.153998	0.110227	0.0782362	0.994602	0.858876	0.867665	0.833833	0.675031	0.32005	0.231193	0.157309	0.115266	0.0754631	0.994602	0.848834	0.799748	0.81577	0.619669	0.279541	0.191652	0.139855	0.0975058	0.0737139	0.994602	0.841264	0.800324	0.812767	0.615402	0.2984	0.207841	0.167985
Q96EV2	RBM33
Q13216	ERCC8
O60869	EDF1	0.994602	0.864119	0.961173	1.11157	0.817967	0.767772	0.776673	0.950243	1.23805	1.59908	0.994602	0.92513	1.12722	1.38008	1.04193	0.934964	0.980988	1.24868	1.57658	2.03108	0.994602	0.941995	1.09841	1.28814	0.952228	0.869396	0.934923	1.16769	1.52454	2.0175	0.994602	0.88825	1.00886	1.21882	0.960205	0.874302	0.877526	1.12541	1.41208	1.93784	0.994602	0.903383	1.00689	1.18397	0.879974	0.849133	0.823802	1.09935
P56945	BCAR1	0.994602	0.912021	0.763951	0.384967	0.387418	0.131783	0.179451	0.1423	0.0975063	0.0482918	0.994602	0.936443	0.733411	0.384177	0.409481	0.180491	0.218074	0.183166	0.128276	0.0769822	0.994602	0.847072	0.721612	0.442389	0.393681	0.204458	0.238871	0.176829	0.130368	0.0904803	0.994602	0.884511	0.709838	0.377979	0.375205	0.137596	0.187858	0.137488	0.0905813	0.0739419	0.994602	0.938178	0.77753	0.414818	0.426168	0.17931	0.205802	0.15961
Q13868	EXOSC2	0.994602	1.07993	1.11491	1.23582	1.36205	1.10281	1.08309	0.822258	0.537084	0.257105	0.994602	1.04366	1.16143	1.42164	1.39188	1.31985	1.21262	0.97734	0.666312	0.313863	0.994602	1.04205	1.17464	1.39497	1.40374	1.2628	1.222	0.999308	0.646091	0.300526	0.994602	1.10118	1.18148	1.42274	1.42352	1.30207	1.26028	0.994661	0.673522	0.320281	0.994602	1.04275	1.1334	1.37636	1.33083	1.24913	1.1517	0.930075
P49368	CCT3	0.994602	0.968072	0.929063	0.925527	0.860028	0.741135	0.601746	0.242072	0.132777	0.0519981	0.994602	0.943274	0.90602	0.932816	0.834657	0.745072	0.590874	0.235455	0.122663	0.0470348	0.994602	0.953179	0.938177	0.925741	0.869319	0.750148	0.590716	0.271316	0.144423	0.0658756	0.994602	0.970866	0.92716	0.937403	0.865495	0.763653	0.599135	0.251299	0.128396	0.0567771	0.994602	0.958857	0.919063	0.932603	0.860993	0.750058	0.584928	0.267568
Q8NFW8	CMAS
Q01804	OTUD4
P13929	ENO3																					0.994602	1.11971	1.07962	0.911006	1.09889	0.721613	0.659082	0.412196	0.277298	0.170831	0.994602	1.17324	1.18027	0.952196	1.19677	0.71216	0.698164	0.408528	0.301704	0.197172
Q8IXB1	DNAJC10	0.994602	1.09684	1.02961	0.816996	0.965042	0.605077	0.486135	0.285147	0.175422	0.124661	0.994602	1.14537	1.08065	0.780543	0.928907	0.593808	0.50628	0.339875	0.241566	0.194375	0.994602	1.14678	1.0306	0.776746	0.993703	0.564475	0.512639	0.286999	0.229975	0.127888	0.994602	1.20856	1.09263	0.714292	1.01255	0.536837	0.470638	0.292531	0.234059	0.234805	0.994602	1.24935	1.05526	0.814465	1.03365	0.648492	0.54758	0.356549
Q9BSJ2	TUBGCP2	0.994602	1.03324	0.914284	0.617469	0.55945	0.171071	0.184534	0.158175	0.0921791	0.0847956	0.994602	1.04362	0.946317	0.632695	0.511301	0.129388	0.192528	0.143539	0.0925825	0.0370261	0.994602	1.04125	0.939948	0.645048	0.562313	0.186196	0.221295	0.153642	0.113179	0.0719379	0.994602	1.10425	1.01525	0.691803	0.635578	0.147931	0.195317	0.154287	0.12966	0.0858521	0.994602	1.05111	0.926726	0.728834	0.682824	0.332321	0.324866	0.279514
Q13409	DYNC1I2	0.994602	0.915983	0.865266	0.863504	0.749654	0.554939	0.373475	0.246265	0.156134	0.0965978	0.994602	0.862158	0.826045	0.855502	0.726878	0.544385	0.375701	0.257452	0.154772	0.105055	0.994602	0.911406	0.906267	0.894807	0.76979	0.583908	0.410893	0.278417	0.177307	0.129793	0.994602	0.901759	0.87187	0.911523	0.774856	0.616888	0.404983	0.274531	0.16962	0.122168	0.994602	0.897547	0.877229	0.87254	0.78143	0.578707	0.394445	0.263412
Q8TCF1	ZFAND1
P48634	PRRC2A	0.994602	1.07187	1.07735	1.13224	1.22726	0.94156	0.973449	0.727123	0.608555	0.618929	0.994602	1.04853	1.03265	1.23828	1.22827	0.974736	0.977818	0.706662	0.562698	0.703634	0.994602	1.02747	1.04452	1.15413	1.14026	0.927571	0.971147	0.656538	0.539426	0.592247	0.994602	1.07105	1.01396	1.08745	1.09379	0.8724	0.917516	0.679203	0.576168	0.661769	0.994602	1.02342	1.01199	1.01856	1.09834	0.84024	0.827925	0.605984
P08174	CD55
P35268	RPL22	0.994602	1.05661	1.31971	1.42596	1.34695	0.93837	0.570622	0.336761	0.170004	0.0962778	0.994602	1.08895	1.66193	2.03864	1.82557	1.21416	0.661782	0.363917	0.183742	0.113615	0.994602	1.21082	1.45589	1.64776	1.60767	1.08039	0.637013	0.325594	0.159559	0.0942883	0.994602	1.1032	1.35559	1.59136	1.60718	1.17324	0.862733	0.522641	0.195481	0.085637	0.994602	1.08956	1.3007	1.36642	1.33369	0.936241	0.703319	0.420515
Q5T8P6	RBM26																					0.994602	1.41685	1.19526	0.634723	0.652703	0.188084	0.228363	0.161918	0.151285	0.128601	0.994602	1.47829	1.30754	0.575916	0.634923	0.140123	0.195451	0.122376	0.109784	0.0736102	0.994602	1.58694	1.32812	0.69063	0.667179	0.198477	0.191944	0.132634
Q8NBL1	POGLUT1	0.994602	1.33207	1.17532	0.80116	0.949427	0.355749	0.363635	0.313982	0.262131	0.251306	0.994602	1.18796	1.13625	0.829907	0.85327	0.387141	0.341282	0.284202	0.22371	0.195124	0.994602	1.21126	1.06397	0.730009	0.86999	0.304832	0.296554	0.216559	0.20302	0.184674	0.994602	1.30178	1.13724	0.783611	0.922484	0.325739	0.328963	0.274652	0.235333	0.237932	0.994602	1.27994	1.16029	0.89072	1.03227	0.333238	0.342186	0.217157
Q96TA1	FAM129B	0.994602	0.889505	0.86259	0.911588	0.704352	0.422023	0.175414	0.129493	0.0851632	0.0320566	0.994602	0.888068	0.863713	0.913196	0.718225	0.42717	0.160156	0.118643	0.0662074	0.0271151	0.994602	0.883489	0.872805	0.920587	0.736714	0.459673	0.194373	0.132452	0.0887389	0.0489084	0.994602	0.87979	0.855718	0.910935	0.719154	0.417885	0.18373	0.12929	0.0837963	0.0531002	0.994602	0.894787	0.881225	0.928499	0.745739	0.44815	0.212627	0.14897
Q9BXW6	OSBPL1A
Q6P1J9	CDC73
O60220	TIMM8A	0.994602	0.994224	1.06736	0.881424	1.11016	0.969297	1.10103	0.763815	0.749151	0.552109	0.994602	1.11177	1.17922	1.08394	1.25453	1.11889	1.19639	0.874154	0.72835	0.736506	0.994602	1.06062	1.06575	0.966719	1.16112	1.03768	1.07358	0.650359	0.576636	0.690289	0.994602	1.04475	1.0628	0.965302	1.11005	0.963557	0.993762	0.616096	0.526662	0.604266	0.994602	1.03734	1.01933	0.954366	1.1096	0.943851	0.915493	0.602421
Q5SW79	CEP170	0.994602	1.01277	0.980829	0.907443	0.782373	0.420912	0.32468	0.245537	0.17476	0.156483	0.994602	1.05542	1.04784	0.988846	0.803297	0.433426	0.330302	0.239414	0.169047	0.13667	0.994602	1.00925	0.991489	0.886951	0.751506	0.388342	0.327836	0.213399	0.156603	0.107935	0.994602	0.982987	0.922576	0.813733	0.713067	0.354459	0.295903	0.225011	0.154905	0.121368	0.994602	0.961135	0.914596	0.784801	0.705002	0.363511	0.28829	0.221405
P62942	FKBP1A	0.994602	1.39448	1.34599	1.01071	1.53558	0.843731	0.815297	0.434268	0.341397	0.209776	0.994602	1.39881	1.37129	1.08051	1.50538	0.929005	0.881811	0.474226	0.340586	0.235699	0.994602	1.37892	1.34673	1.00063	1.47617	0.824298	0.798238	0.412281	0.322509	0.225351	0.994602	1.42942	1.38881	1.07118	1.49452	0.852081	0.820666	0.459916	0.345248	0.235792	0.994602	1.43108	1.40981	1.05408	1.55253	0.801976	0.796754	0.411567
P04264	KRT1
P08123	COL1A2	0.994602	1.26205	1.151	0.718445	1.06196	0.547248	0.725567	0.539816	0.523378	0.609334	0.994602	1.08571	1.05761	0.773947	1.23715	0.926033	1.20801	1.05084	1.20676	1.30625	0.994602	1.31069	1.28015	0.919279	1.48903	1.27991	2.51073	2.31973	2.61504	2.80685	0.994602	1.3271	1.28982	0.873768	1.49062	1.01466	2.09148	2.01142	2.50968	2.6858	0.994602	1.31152	1.3062	0.968391	1.61329	1.07782	2.06139	2.2932
O75382	TRIM3
Q9ULP9	TBC1D24
Q9H0N5	PCBD2
Q8N5A5	ZGPAT
Q92734	TFG	0.994602	0.944628	0.932742	0.91991	0.87975	0.790647	0.859237	0.991491	1.03893	1.03585	0.994602	1.03028	1.0079	0.963268	1.01456	0.837534	0.925051	1.0296	0.95872	1.05961	0.994602	0.986017	1.00328	0.963635	0.968041	0.826843	0.91678	1.05462	1.10085	1.23382	0.994602	0.960292	0.946444	0.935395	0.925902	0.807506	0.91039	1.10629	1.14262	1.34939	0.994602	0.954227	0.918991	0.913687	0.910209	0.827724	0.869677	1.08095
Q9H8M7	MINDY3
O15258	RER1
P25686	DNAJB2	0.994602	1.02748	0.922658	0.620704	0.577907	0.322889	0.272146	0.163053	0.126889	0.0975923	0.994602	1.01497	0.744463	0.528682	0.48248	0.271996	0.246714	0.139038	0.110457	0.0617197	0.994602	0.939527	0.816677	0.544344	0.486855	0.286201	0.240161	0.142783	0.0929889	0.0646768	0.994602	0.967793	0.831526	0.587496	0.5789	0.252106	0.231709	0.128544	0.0490179	0.0645603	0.994602	0.95497	0.765146	0.538282	0.554235	0.232997	0.24096	0.15593
O14965	AURKA
P57764	GSDMD
O43290	SART1	0.994602	1.30437	1.33726	1.15566	1.48389	0.835095	0.718112	0.48193	0.403171	0.344795	0.994602	1.21114	1.53461	1.22619	1.57512	0.826477	0.724397	0.671631	0.538971	0.51877	0.994602	1.36557	1.45264	1.12392	1.5314	0.857193	0.680382	0.498636	0.415831	0.442323	0.994602	1.24495	1.34172	1.10985	1.46298	0.734698	0.692974	0.433745	0.357615	0.365274	0.994602	1.22799	1.35394	1.05715	1.34213	0.658193	0.594111	0.405807
Q9UKX7	NUP50	0.994602	1.18575	1.11705	1.07314	1.14513	0.986298	0.706483	0.454639	0.418043	0.244582	0.994602	1.1192	1.10244	1.04131	1.04356	0.916289	0.607927	0.395344	0.305663	0.285399	0.994602	1.13518	1.06764	0.863594	1.03552	0.749518	0.523209	0.302042	0.245973	0.217207	0.994602	1.17491	1.04965	0.893758	1.06187	0.742021	0.520986	0.272116	0.240431	0.208862	0.994602	1.1362	1.05394	0.954413	1.08524	0.771591	0.565479	0.344223
Q16656	NRF1
P13010	XRCC5	0.994602	0.844513	0.720319	0.219503	0.220321	0.00868821	0.0956482	0.080359	0.041864	0.00697782	0.994602	0.822987	0.680192	0.198928	0.204187	-0.000872169	0.0844691	0.0734568	0.0331753	-9.12e-06	0.994602	0.837469	0.719384	0.242217	0.236495	0.0213954	0.110596	0.0812151	0.048924	0.0107453	0.994602	0.839754	0.718662	0.217795	0.221005	-0.0137397	0.0924027	0.0718772	0.0403916	0.0112477	0.994602	0.832165	0.692465	0.232096	0.242456	0.020767	0.115087	0.0876867
Q9Y2Z4	YARS2	0.994602	0.879962	0.67428	0.271653	0.334401	0.0918234	0.150599	0.139339	0.0881568	0.0455178	0.994602	0.863153	0.613894	0.266046	0.305207	0.0976539	0.155714	0.148195	0.080339	0.0493704	0.994602	0.913635	0.667533	0.247204	0.301115	0.073031	0.172183	0.132338	0.0917019	0.0603586	0.994602	0.887495	0.698698	0.2233	0.309784	0.0598763	0.167857	0.13777	0.0924776	0.0392644	0.994602	0.898743	0.717015	0.261571	0.351183	0.119382	0.201896	0.171006
Q9BUL5	PHF23
Q8IX04	UEVLD	0.994602	0.947131	0.936602	0.782088	0.63421	0.242586	0.258123	0.196292	0.103249	0.0485359	0.994602	1.05519	0.990564	0.674537	0.591389	0.250845	0.347074	0.233186	0.13864	0.179352	0.994602	1.02947	0.916654	0.677578	0.642771	0.285	0.269408	0.191179	0.132861	0.0766042	0.994602	1.10008	0.976229	0.692777	0.765433	0.321843	0.30955	0.209393	0.166645	0.103497	0.994602	1.24395	1.2232	0.942586	0.971066	0.391789	0.353356	0.219295
Q9BUA3	SPINDOC
P50613	CDK7	0.994602	1.10694	0.975504	0.881785	0.907977	0.619523	0.446578	0.210627	0.143344	0.111737	0.994602	1.03424	0.983505	0.827716	0.810374	0.545501	0.387932	0.146481	0.0788224	0.0176545	0.994602	1.15221	1.06273	0.859641	0.978948	0.631067	0.455645	0.198129	0.103525	0.0559949	0.994602	1.09398	1.00242	0.837079	0.926918	0.59308	0.448362	0.196175	0.123152	0.0664724	0.994602	1.12298	1.05594	0.938921	1.02408	0.673399	0.502557	0.250142
P15927	RPA2	0.994602	1.21832	1.08389	0.759914	0.768528	0.441274	0.527585	0.228399	0.0988748	0.056818	0.994602	1.17631	1.09296	0.726685	0.743888	0.429757	0.561195	0.239746	0.108379	0.0339773	0.994602	1.13389	0.986748	0.695072	0.738435	0.455211	0.544321	0.2656	0.132757	0.045333	0.994602	1.16328	1.13018	0.797711	0.845283	0.530443	0.600792	0.27945	0.137978	0.0514436	0.994602	1.15526	1.06803	0.804967	0.866851	0.531991	0.603221	0.280833
P42785	PRCP	0.994602	0.938557	0.914934	0.91398	0.863705	0.759303	0.814968	0.894921	0.873243	0.6799	0.994602	0.943608	0.907473	0.892813	0.833964	0.768147	0.793705	0.882648	0.837589	0.761193	0.994602	0.997975	0.958101	0.934425	0.90757	0.77818	0.833044	0.927136	0.908742	0.751557	0.994602	1.00683	0.988462	0.923928	0.934856	0.768694	0.872502	0.930686	0.924337	0.809751	0.994602	0.990604	0.961787	0.932561	0.900787	0.760479	0.807362	0.876798
Q92484	SMPDL3A	0.994602	1.0184	1.00911	0.968545	0.970932	0.832517	0.906506	0.875348	0.91954	0.81614	0.994602	1.0344	1.00861	0.91135	0.940288	0.822943	0.888297	0.916976	0.850948	0.822577	0.994602	0.989898	0.976883	0.941035	0.941093	0.786651	0.851007	0.846306	0.83367	0.686146	0.994602	0.985704	1.03276	0.901177	0.919354	0.738789	0.841931	0.813214	0.815961	0.681622	0.994602	1.00311	0.971644	0.913981	0.934693	0.774557	0.860876	0.808678
P53990	IST1	0.994602	0.848888	0.797744	0.856307	0.629654	0.311136	0.276075	0.238704	0.22093	0.241853	0.994602	0.769939	0.721805	0.768307	0.532505	0.241623	0.217125	0.217669	0.180282	0.16619	0.994602	0.794606	0.794206	0.796366	0.540941	0.251282	0.243262	0.223409	0.224022	0.202062	0.994602	0.818373	0.791113	0.799995	0.603091	0.257854	0.236622	0.230151	0.227515	0.201414	0.994602	0.784178	0.756032	0.77617	0.552471	0.282865	0.228109	0.205705
Q02078	MEF2A
Q9H788	SH2D4A	0.994602	1.18267	1.03712	0.722249	0.598772	0.118987	0.15968	0.130611	0.100573	0.0908194	0.994602	1.01661	1.00775	0.684826	0.52384	0.154577	0.177248	0.0817182	0.0636118	0.0515937	0.994602	1.03092	0.798782	0.439722	0.560837	0.189383	0.299892	0.215121	0.137882	0.0930918	0.994602	1.08724	0.917116	0.579196	0.467443	0.122895	0.180526	0.140024	0.148404	0.104308	0.994602	0.989503	0.877982	0.66315	0.659887	0.258222	0.261144	0.165258
Q9BX68	HINT2	0.994602	0.950143	0.933366	0.927397	0.933295	0.832446	0.755735	0.544369	0.335865	0.223113	0.994602	0.954388	0.938395	0.917761	0.931417	0.861763	0.751207	0.583347	0.351328	0.218372	0.994602	0.970643	0.958386	0.925714	0.930108	0.897877	0.865294	0.632885	0.441021	0.300987	0.994602	0.88871	0.897946	0.935859	0.897662	0.834429	0.823603	0.619808	0.409142	0.262921	0.994602	0.979665	0.995037	0.918523	1.00418	0.907998	0.88616	0.619311
Q96CD0	FBXL8
P32455	GBP1	0.994602	0.932639	0.879936	0.861753	0.55704	0.118365	0.140991	0.10589	0.0671936	0.0216261	0.994602	0.924625	0.880179	0.831764	0.501637	0.0753776	0.117494	0.0920685	0.0448122	0.00947355	0.994602	0.907011	0.871599	0.831731	0.488747	0.101564	0.141666	0.0971128	0.0615086	0.0208389	0.994602	0.908236	0.876669	0.844496	0.528683	0.0912376	0.137094	0.0985237	0.0627652	0.0307679	0.994602	0.924489	0.89142	0.878324	0.559541	0.111573	0.155487	0.111667
Q9C0I1	MTMR12	0.994602	0.963022	0.890208	0.862079	0.794701	0.54415	0.564523	0.31886	0.157653	0.0820514	0.994602	1.19619	1.18976	0.812146	1.06034	0.555978	0.598249	0.298767	0.156607	0.0527753	0.994602	0.999673	0.950339	0.812293	0.803193	0.52816	0.526271	0.338997	0.168732	0.0807335	0.994602	1.01513	0.973155	0.814919	0.845561	0.595377	0.628272	0.354584	0.179928	0.0895982	0.994602	0.993258	0.983824	0.793842	0.832586	0.535197	0.558485	0.301253
Q96KP1	EXOC2	0.994602	1.27661	1.21542	0.749909	0.635214	0.101062	0.13952	0.103797	0.0626485	0.0120853	0.994602	1.34604	1.39259	0.812529	0.626158	0.0959196	0.150797	0.110034	0.077655	0.0354264	0.994602	1.24947	1.1219	0.65838	0.571803	0.0873754	0.153804	0.101892	0.0654016	0.0294463	0.994602	1.18663	1.15805	0.674265	0.578276	0.0936982	0.143407	0.0943007	0.0547916	0.0215443	0.994602	1.1862	1.15079	0.661569	0.548076	0.0859418	0.145435	0.1022
Q00613	HSF1
Q68E01	INTS3
P46934	NEDD4	0.994602	0.946939	0.839617	0.70489	0.526404	0.139321	0.172741	0.146221	0.1136	0.0832967	0.994602	0.985574	0.978384	0.726036	0.551815	0.151445	0.238638	0.153313	0.162316	0.119558	0.994602	1.06849	1.03534	0.837249	0.55567	0.134156	0.245954	0.163979	0.211613	0.125432	0.994602	0.856492	0.871687	0.684121	0.456616	0.109059	0.135455	0.145697	0.128401	0.123394
Q9UBQ0	VPS29	0.994602	0.960382	0.924913	0.93009	0.894304	0.729653	0.660936	0.41118	0.238552	0.11167	0.994602	0.893737	0.868937	0.906841	0.793466	0.720518	0.626699	0.387744	0.192819	0.0726403	0.994602	0.952952	0.92066	0.931601	0.864008	0.741368	0.67784	0.440836	0.248627	0.104379	0.994602	0.962727	0.918532	0.905937	0.862197	0.723638	0.681434	0.415718	0.236708	0.101887	0.994602	0.902082	0.873778	0.888789	0.812861	0.710606	0.642235	0.426072
O15427	SLC16A3	0.994602	1.10196	0.968807	0.816762	1.10035	0.6795	0.977593	0.894098	0.978809	0.980032	0.994602	1.00782	1.0569	0.938553	1.04566	0.839207	1.36066	1.10368	1.07755	1.18051	0.994602	1.20915	1.06607	1.00458	1.44282	0.957597	1.40593	1.428	1.72621	1.69082	0.994602	1.20315	1.14346	0.96672	1.28457	0.880255	1.67892	1.51098	1.76028	2.09296	0.994602	1.34235	1.1106	0.913255	1.1519	0.68251	1.3517	1.56551
O00291	HIP1
O95670	ATP6V1G2
Q7Z401	DENND4A
Q8N8N7	PTGR2
Q92979	EMG1	0.994602	1.03077	0.993831	1.07343	1.20898	0.882615	0.595422	0.585818	0.449357	0.290968	0.994602	0.900486	1.16101	1.42607	1.30176	1.24827	0.978971	0.659126	0.466933	0.3005	0.994602	1.12848	1.37233	1.38854	1.39029	1.12415	0.861948	0.624759	0.489495	0.326939	0.994602	1.14944	1.1656	1.28772	1.31825	1.12075	0.848185	0.584422	0.431801	0.321614	0.994602	0.985536	1.1144	1.3044	1.28768	1.22555	0.988036	0.781305
Q9H3F6	KCTD10
O43896	KIF1C
Q4G176	ACSF3
P82650	MRPS22
Q15853	USF2
O95989	NUDT3	0.994602	1.13992	1.12006	0.979085	1.17037	0.786903	0.695648	0.343427	0.175754	0.115518	0.994602	1.15204	1.14863	0.979707	1.19982	0.828139	0.786246	0.363795	0.222296	0.131556	0.994602	1.15582	1.17899	1.01571	1.10722	0.805223	0.768598	0.416466	0.243007	0.145208	0.994602	1.24515	1.15761	0.990327	1.14349	0.771371	0.675282	0.353567	0.179877	0.122156	0.994602	1.25217	1.12387	1.03023	1.20849	0.897541	0.728494	0.368579
Q5SRE5	NUP188	0.994602	0.859958	0.886346	0.811204	0.666295	0.298486	0.280104	0.185523	0.155816	0.122866	0.994602	0.869048	0.812655	0.573059	0.437019	0.194856	0.151372	0.0986506	0.0773574	0.0459996	0.994602	0.756707	0.734661	0.521912	0.375157	0.143326	0.204911	0.098364	0.0686364	0.0356619	0.994602	0.808121	0.734712	0.486365	0.372879	0.128936	0.132916	0.100954	0.080125	0.0518315	0.994602	0.751983	0.736445	0.52711	0.423027	0.198998	0.196312	0.115602
P10606	COX5B	0.994602	0.976326	0.93443	0.887168	0.918976	0.829071	0.973162	0.945727	1.18888	1.62277	0.994602	0.981049	0.955842	0.848523	0.912038	0.80771	0.901928	0.896901	1.17377	2.01346	0.994602	0.915457	0.90406	0.923464	0.877283	0.825394	0.93143	0.865559	1.04969	1.83958	0.994602	0.984879	0.978575	0.859892	0.952295	0.811508	0.871863	0.8591	1.1081	2.23348	0.994602	0.936408	0.870962	0.839764	0.822677	0.751895	0.805518	0.88522
P61106	RAB14	0.994602	1.02015	0.950367	0.858127	0.884592	0.547712	0.531287	0.360384	0.224472	0.151478	0.994602	0.979238	0.92636	0.860783	0.868197	0.605206	0.599596	0.398157	0.257723	0.184999	0.994602	1.07715	1.02331	0.862162	0.979426	0.583091	0.564049	0.371164	0.258449	0.179727	0.994602	1.08486	1.02108	0.905632	0.95223	0.636487	0.570887	0.377183	0.287592	0.203311	0.994602	1.03262	0.98968	0.878374	0.925743	0.608887	0.567527	0.360866
Q92616	GCN1	0.994602	1.00839	0.676607	0.19775	0.27235	0.0346347	0.125205	0.0989619	0.063841	0.0199329	0.994602	0.98848	0.659937	0.161983	0.227644	0.00103658	0.0947585	0.0809064	0.0393846	0.00170026	0.994602	0.946944	0.650887	0.196654	0.263321	0.0355522	0.131773	0.0950914	0.0667348	0.0281995	0.994602	0.972213	0.729489	0.23215	0.274655	0.0127504	0.116129	0.0884792	0.0578743	0.0278154	0.994602	0.984617	0.737424	0.26885	0.301268	0.0461113	0.14066	0.106586
Q5GJ75	TNFAIP8L3
O95425	SVIL
Q96NM4	TOX2
P49257	LMAN1	0.994602	0.815576	0.769984	0.802008	0.570453	0.208863	0.147458	0.10341	0.048748	0.00931562	0.994602	0.973975	0.821128	0.820315	0.512249	0.115908	0.146494	0.0745919	0.0263555	-0.00828546	0.994602	0.925831	0.863419	0.748813	0.632575	0.321024	0.223712	0.167742	0.119172	0.0587443	0.994602	0.925255	0.836835	0.791223	0.692957	0.312148	0.239208	0.183046	0.117887	0.0894671	0.994602	0.843812	0.773725	0.843732	0.666937	0.363662	0.297094	0.221788
P07711	CTSL	0.994602	1.17682	1.11514	0.898453	1.07807	0.730876	0.701966	0.397132	0.253072	0.179453	0.994602	1.12217	1.11426	0.85837	1.05258	0.696738	0.657687	0.354914	0.232618	0.140716	0.994602	1.06975	1.05087	0.905521	0.996363	0.718094	0.631522	0.322511	0.194648	0.132728	0.994602	1.13453	1.12663	0.88995	1.08754	0.749409	0.698246	0.317431	0.204371	0.140828	0.994602	1.1517	1.09795	0.925	1.13719	0.764226	0.681309	0.294742
Q8TD55	PLEKHO2	0.994602	1.25925	1.163	0.835965	1.00726	0.532158	0.447073	0.240755	0.165455	0.105863	0.994602	1.35629	1.27335	0.893947	1.09485	0.554813	0.48932	0.262735	0.174699	0.13278	0.994602	1.41639	1.22034	0.864281	1.13506	0.539745	0.462188	0.251529	0.183097	0.134333	0.994602	1.32505	1.24009	0.830377	1.06267	0.453928	0.382396	0.221404	0.155691	0.109745	0.994602	1.32655	1.29714	0.917332	1.14837	0.515953	0.447563	0.245348
P40818	USP8	0.994602	1.2289	1.07626	0.688416	0.513561	0.199322	0.242401	0.244318	0.207775	0.128968	0.994602	1.14423	1.00809	0.645046	0.44023	0.179127	0.214749	0.184323	0.120126	0.105618	0.994602	1.17986	1.06127	0.652291	0.49676	0.185943	0.203732	0.137345	0.0877995	0.0424515	0.994602	1.11548	1.04728	0.632461	0.490489	0.14111	0.19852	0.174377	0.0962695	0.0539479	0.994602	1.20321	1.04457	0.633574	0.487419	0.154572	0.22308	0.147107
Q9BYC9	MRPL20
Q9H3H9	TCEAL2
Q9Y399	MRPS2
Q16643	DBN1	0.994602	0.928154	0.914452	1.14955	1.10988	0.851797	0.445042	0.334506	0.277658	0.211828	0.994602	0.923625	0.947042	1.20641	1.16056	0.882548	0.483242	0.347786	0.299375	0.29021	0.994602	0.918014	0.960331	1.18176	1.10301	0.808683	0.434527	0.316771	0.261383	0.244207	0.994602	0.871973	0.896425	1.08632	1.12081	0.882964	0.421141	0.292657	0.248791	0.218953	0.994602	0.971367	0.97447	1.14395	1.18714	0.921467	0.433493	0.311904
O95347	SMC2	0.994602	0.88041	0.805308	0.631314	0.484327	0.143593	0.186512	0.152717	0.0898259	0.0647632	0.994602	0.876725	0.824704	0.669604	0.433684	0.106525	0.154486	0.118665	0.0767731	0.0384327	0.994602	0.882409	0.832815	0.627583	0.451425	0.121721	0.174887	0.124026	0.0854805	0.0434816	0.994602	0.901332	0.845976	0.633818	0.474024	0.10638	0.167954	0.12582	0.0781502	0.0353667	0.994602	0.868138	0.773886	0.594489	0.445585	0.111213	0.181022	0.125895
Q9H5N1	RABEP2
Q14152	EIF3A	0.994602	0.893611	0.843186	1.01652	0.649959	0.228669	0.221968	0.203106	0.142401	0.12587	0.994602	0.949407	1.02497	1.41082	0.825108	0.312277	0.257056	0.226351	0.162844	0.140041	0.994602	1.07961	1.02878	1.15073	0.73011	0.282059	0.249115	0.209772	0.190357	0.158044	0.994602	0.924809	0.87958	0.941068	0.573107	0.166455	0.175821	0.142302	0.109091	0.0721372	0.994602	0.972778	0.919286	0.928685	0.609661	0.217447	0.233922	0.204088
P62263	RPS14	0.994602	1.07473	1.22773	1.31108	1.3105	0.910555	0.507422	0.250774	0.140717	0.0988898	0.994602	1.14319	1.48578	1.65691	1.58871	1.00385	0.540948	0.279992	0.159266	0.110994	0.994602	1.18211	1.31319	1.38367	1.42465	0.94702	0.546224	0.265793	0.144749	0.0856005	0.994602	1.14707	1.25135	1.33009	1.44756	1.00848	0.700138	0.373882	0.182641	0.104028	0.994602	1.0977	1.18126	1.18435	1.23459	0.819497	0.59428	0.306305
Q9H0E2	TOLLIP	0.994602	1.07584	1.02304	0.864632	0.884746	0.409678	0.267299	0.215127	0.159999	0.120321	0.994602	1.13567	1.1274	0.890022	0.965993	0.487003	0.327151	0.233699	0.193673	0.155293	0.994602	1.0869	1.0318	0.8531	0.875542	0.451111	0.302359	0.210545	0.161298	0.128283	0.994602	1.17223	1.11166	0.823602	0.952386	0.420814	0.287227	0.186405	0.141559	0.102556	0.994602	1.16812	1.15262	0.897114	0.975603	0.446396	0.300622	0.200689
Q9Y3Z3	SAMHD1	0.994602	0.94777	0.877727	0.8263	0.728284	0.544204	0.306419	0.177385	0.111061	0.0609561	0.994602	0.947432	0.875556	0.834317	0.740766	0.580402	0.392155	0.221659	0.135875	0.0669467	0.994602	0.935739	0.887542	0.836722	0.755008	0.58056	0.392785	0.209989	0.120179	0.0649376	0.994602	1.00073	0.951577	0.865312	0.851285	0.6262	0.435964	0.219725	0.142587	0.0822701	0.994602	0.95341	0.941014	0.867005	0.827339	0.615265	0.450721	0.252034
P0C870	JMJD7
Q9BXB4	OSBPL11
Q9NZP8	C1RL
P29372	MPG
P01130	LDLR
O14818	PSMA7	0.994602	0.970658	0.914354	0.84666	0.826218	0.766821	0.867287	0.943097	1.01508	0.869032	0.994602	0.922624	0.858966	0.798577	0.762609	0.701765	0.776949	0.853009	0.840218	0.897467	0.994602	0.952994	0.921923	0.834573	0.801511	0.747007	0.856157	0.982831	1.03223	1.12554	0.994602	0.974939	0.912145	0.836098	0.818161	0.725275	0.843826	0.959549	1.04587	1.18	0.994602	0.963987	0.898641	0.831894	0.811898	0.730325	0.827133	0.92474
P14678	SNRPB	0.994602	1.07679	1.04318	0.98981	1.02307	1.11031	1.16731	0.832051	0.702119	0.790363	0.994602	1.07505	1.08502	1.09785	1.19249	1.30819	1.3811	1.03193	0.851459	0.786932	0.994602	1.0471	1.10197	1.13735	1.05297	1.11922	1.10717	0.756908	0.570935	0.669486	0.994602	1.03863	1.04279	1.00335	1.06172	1.00972	0.992107	0.710634	0.623875	0.596938	0.994602	1.07084	1.03722	1.0003	1.0377	1.0812	1.07337	0.738489
Q9BV38	WDR18
Q9H6T3	RPAP3
Q9H9Y6	POLR1B
P47224	RABIF
Q96RL1	UIMC1
O00329	PIK3CD
P25705	ATP5F1A	0.994602	0.975036	0.961355	0.922267	1.00238	0.94013	1.14167	1.78343	2.92973	4.0323	0.994602	1.079	1.04329	0.993165	1.06728	1.05825	1.29811	1.93217	2.95948	4.07427	0.994602	1.0291	1.02246	1.01616	1.05606	1.09098	1.35116	2.14818	3.24872	4.48466	0.994602	0.988827	0.990196	0.949233	1.00682	0.972868	1.21018	1.8279	2.81532	3.95879	0.994602	1.06076	1.04577	0.986376	1.12089	1.118	1.34717	2.00466
Q9H8H0	NOL11
Q9UK41	VPS28	0.994602	0.821954	0.76589	0.748338	0.515917	0.189354	0.161482	0.140375	0.102993	0.0924493	0.994602	0.817756	0.778278	0.767113	0.51005	0.208896	0.201237	0.188017	0.205431	0.152235	0.994602	0.818246	0.806691	0.740612	0.504176	0.212471	0.206934	0.168761	0.162872	0.122656	0.994602	0.788758	0.744824	0.704302	0.480977	0.156305	0.169931	0.137973	0.117723	0.0905353	0.994602	0.791338	0.767991	0.732234	0.492603	0.193317	0.18366	0.140606
P27708	CAD	0.994602	1.02391	0.940779	0.755899	0.634039	0.182611	0.171067	0.125583	0.0787842	0.038599	0.994602	1.01581	0.937838	0.727771	0.584209	0.150214	0.144801	0.114521	0.0708506	0.0356781	0.994602	1.00692	0.921592	0.694316	0.585098	0.163462	0.173714	0.123277	0.0860192	0.0502248	0.994602	1.02677	0.948851	0.76656	0.669245	0.19769	0.181281	0.119288	0.0771648	0.0439088	0.994602	1.03887	0.960455	0.776319	0.676294	0.19655	0.183695	0.122425
Q02818	NUCB1	0.994602	1.02271	0.968534	0.864022	0.924036	0.663669	0.845672	0.921064	1.0452	1.27177	0.994602	1.02925	1.0086	0.924682	1.04738	0.785738	0.985359	1.10988	1.18055	1.39095	0.994602	1.01077	0.990862	0.949506	0.980999	0.792124	0.999991	0.978669	1.12852	1.42851	0.994602	1.00837	0.978642	0.90487	0.973251	0.719688	0.895345	1.00636	1.19447	1.53001	0.994602	1.01055	0.949683	0.87194	0.957936	0.733368	0.871719	0.964231
Q9UBN7	HDAC6
Q8TC07	TBC1D15	0.994602	0.896298	0.865105	0.737868	0.558594	0.141652	0.17402	0.12962	0.0880803	0.042598	0.994602	0.922425	0.884848	0.744386	0.531772	0.165348	0.206367	0.133191	0.108322	0.0697698	0.994602	0.894937	0.831168	0.653104	0.511036	0.125851	0.166408	0.109017	0.0688056	0.0247262	0.994602	0.942109	0.842951	0.723218	0.511777	0.114219	0.164554	0.113688	0.075815	0.0302848	0.994602	0.866882	0.78769	0.696187	0.498877	0.12399	0.156497	0.111517
Q9H3Y8	PPDPF
P11216	PYGB	0.994602	0.895321	0.827664	0.810801	0.753399	0.579518	0.347045	0.188509	0.104026	0.0520617	0.994602	0.891173	0.836976	0.848821	0.743185	0.594229	0.328912	0.185287	0.100179	0.0529196	0.994602	0.928798	0.900184	0.890606	0.824391	0.651912	0.390106	0.209445	0.116962	0.0623704	0.994602	0.943859	0.901863	0.892153	0.84614	0.671564	0.434834	0.232565	0.13501	0.0766199	0.994602	0.938499	0.885213	0.882775	0.818766	0.669631	0.456786	0.252932
Q8TEV9	SMCR8
Q9HCJ6	VAT1L	0.994602	0.909658	0.89729	0.928404	0.81411	0.80158	0.88563	1.01631	1.08913	1.00792	0.994602	0.911559	0.881045	0.930321	0.82505	0.813722	0.892051	0.999656	1.00138	1.07425	0.994602	0.88438	0.873011	0.959565	0.776133	0.834748	0.88876	1.08212	1.16298	1.27584	0.994602	0.885691	0.864535	0.942221	0.799084	0.797826	0.876608	1.0578	1.11692	1.28718	0.994602	0.863623	0.831823	0.940937	0.758468	0.836843	0.850322	1.07412
Q9BPX5	ARPC5L	0.994602	1.05718	1.04253	0.935191	0.980225	0.680281	0.711989	0.619152	0.532971	0.312197	0.994602	1.10549	1.08821	0.962131	0.976518	0.701059	0.720212	0.618342	0.466811	0.29052	0.994602	1.02839	1.00038	0.926773	0.941711	0.687602	0.714541	0.622441	0.48425	0.304079	0.994602	1.0963	1.0757	0.945244	1.02982	0.717527	0.751857	0.638295	0.531383	0.355551	0.994602	1.07622	1.05845	0.947205	1.02055	0.722235	0.746784	0.6227
Q9HBL0	TNS1	0.994602	1.06046	0.940444	0.631794	0.582086	0.236083	0.236144	0.172884	0.122723	0.0837975	0.994602	1.08673	0.977261	0.595404	0.51759	0.159093	0.201507	0.152244	0.0911439	0.056159	0.994602	1.05266	0.921095	0.548143	0.487947	0.169287	0.202661	0.143027	0.0938942	0.065482	0.994602	1.0624	0.954646	0.567284	0.530696	0.177382	0.219019	0.152943	0.10545	0.0755204	0.994602	1.12362	1.01123	0.628645	0.582043	0.199332	0.234836	0.163728
Q5TDH0	DDI2	0.994602	0.96915	0.940547	0.862385	0.868435	0.594129	0.402408	0.308268	0.242828	0.15345	0.994602	0.892207	0.897658	0.819345	0.761976	0.516752	0.380235	0.33285	0.23046	0.236642	0.994602	0.975762	1.02206	0.880415	0.845377	0.511118	0.341693	0.219797	0.157249	0.109066	0.994602	0.953521	0.956752	0.88181	0.852381	0.542394	0.366076	0.244193	0.17718	0.131395	0.994602	0.944597	0.947223	0.889843	0.873928	0.603235	0.419827	0.260871
P29466	CASP1	0.994602	0.970411	0.897793	0.587844	0.45078	0.124511	0.160684	0.127257	0.0780417	0.043179	0.994602	0.983256	0.913486	0.589586	0.427835	0.126708	0.165477	0.130937	0.0845636	0.0548036	0.994602	0.997645	0.877001	0.513655	0.378871	0.103031	0.147058	0.110592	0.0702259	0.0308048	0.994602	0.952395	0.855012	0.498481	0.363048	0.0723722	0.13864	0.110774	0.0683534	0.0339332	0.994602	1.04061	0.954683	0.632387	0.492267	0.14972	0.180738	0.142522
Q9H488	POFUT1	0.994602	0.824421	0.795078	0.837061	0.675264	0.632226	0.488916	0.327916	0.160123	0.108968	0.994602	0.827608	0.784126	0.799133	0.67129	0.642586	0.468789	0.313995	0.154299	0.108384	0.994602	0.796427	0.830203	0.879452	0.699734	0.677424	0.504111	0.347394	0.196429	0.1338	0.994602	0.824171	0.800006	0.829369	0.70537	0.697342	0.525103	0.362343	0.221832	0.162757	0.994602	0.841628	0.813999	0.855345	0.725136	0.732783	0.53516	0.387063
Q96DV4	MRPL38
Q7Z7E8	UBE2Q1	0.994602	0.90819	0.84357	0.79205	0.551767	0.182349	0.167162	0.120425	0.0825841	0.0463294	0.994602	0.861204	0.822336	0.778926	0.513129	0.18082	0.133916	0.100028	0.0513667	0.0096259	0.994602	0.819914	0.804704	0.702736	0.47217	0.162492	0.159748	0.101892	0.0642443	0.0380394	0.994602	0.866214	0.835522	0.718047	0.51985	0.144408	0.150281	0.111466	0.0657429	0.0390638	0.994602	0.838814	0.821906	0.740146	0.530517	0.204251	0.205477	0.150687
Q96QG7	MTMR9
Q9UHB4	NDOR1
Q86YS6	RAB43
P62805	HIST1H4A	0.994602	0.882843	0.783163	0.607173	0.598902	0.262002	0.314043	0.227004	0.198246	0.259455	0.994602	1.03732	0.856679	0.915321	0.6393	0.34068	0.372273	0.339037	0.324722	0.303542	0.994602	0.946356	0.791442	0.669561	0.609837	0.290482	0.33985	0.314843	0.287859	0.212183	0.994602	0.904009	0.826112	0.589687	0.57238	0.293095	0.301653	0.294898	0.239208	0.23086	0.994602	0.969007	0.787387	0.576412	0.540946	0.32232	0.301626	0.238616
Q9H6R3	ACSS3
Q15365	PCBP1	0.994602	0.994056	0.923988	0.73371	0.579764	0.210342	0.189302	0.137584	0.0920759	0.0500468	0.994602	1.01376	0.953807	0.72779	0.561919	0.18536	0.167115	0.128706	0.0822769	0.0398846	0.994602	0.960923	0.880775	0.652374	0.531187	0.17529	0.17324	0.116934	0.0826029	0.041595	0.994602	0.960158	0.904451	0.667053	0.542507	0.165557	0.162717	0.110994	0.0749151	0.0410996	0.994602	0.988279	0.92137	0.716062	0.591448	0.210074	0.193318	0.134623
P98160	HSPG2	0.994602	1.27237	1.22319	0.933657	1.0987	0.631341	0.577412	0.409673	0.303003	0.234477	0.994602	1.29958	1.30233	1.00596	1.22914	0.6474	0.710494	0.52201	0.39021	0.245225	0.994602	1.45035	1.37277	0.98731	1.21152	0.797921	0.799277	0.588267	0.469306	0.310437	0.994602	1.22129	1.32285	0.892899	1.24513	0.623789	0.762926	0.434784	0.430756	0.353101	0.994602	1.21594	1.32437	1.00239	1.49866	0.704812	0.782436	0.541459
Q9C040	TRIM2
O75116	ROCK2	0.994602	1.06811	1.0177	0.821834	0.683109	0.157533	0.224191	0.142253	0.0918768	0.0575261	0.994602	0.982514	0.955683	0.764036	0.53689	0.129361	0.182053	0.132843	0.0963491	0.0583849	0.994602	0.965263	0.911042	0.721931	0.516304	0.142306	0.181149	0.130219	0.0986262	0.0517485	0.994602	0.964774	0.900109	0.768998	0.51343	0.136456	0.184452	0.134563	0.105006	0.0572434	0.994602	0.932975	0.895088	0.751517	0.501098	0.131091	0.174091	0.129895
Q04726	TLE3
Q9NYU1	UGGT2
O94776	MTA2	0.994602	1.74811	1.41182	0.876999	1.34995	0.442519	0.360226	0.228093	0.198798	0.098368	0.994602	1.60104	1.50216	0.841071	1.05096	0.379675	0.363679	0.273633	0.131231	0.0900399	0.994602	1.33913	1.21046	0.722001	0.833125	0.323211	0.261877	0.197442	0.156757	0.115492	0.994602	1.55639	1.44953	0.774067	1.09226	0.347672	0.317994	0.186115	0.11847	0.104957	0.994602	1.7667	1.6965	0.81811	1.27613	0.418648	0.36172	0.20874
O76021	RSL1D1
Q9UEE5	STK17A
O60934	NBN
Q15643	TRIP11
P13995	MTHFD2	0.994602	1.16186	1.09655	0.910572	1.23834	0.851723	0.479732	0.23923	0.173086	0.141355	0.994602	1.22439	1.20319	0.965623	1.29693	0.987001	0.6014	0.208188	0.119518	0.0719264	0.994602	1.09458	1.036	0.868483	1.15772	0.933629	0.609302	0.324552	0.250745	0.212644	0.994602	1.17786	1.13472	0.8978	1.28231	0.941244	0.61542	0.273223	0.15139	0.132823	0.994602	1.12489	1.06723	0.965393	1.3438	0.992724	0.628365	0.269401
Q9BRG1	VPS25	0.994602	1.0354	0.993362	0.860088	0.836718	0.448494	0.255573	0.205884	0.16074	0.109488	0.994602	0.974374	0.925736	0.833744	0.795292	0.421586	0.310345	0.231861	0.196478	0.135922	0.994602	0.991552	0.896515	0.813742	0.727557	0.413574	0.247839	0.157603	0.105245	0.0506228	0.994602	0.952071	0.908343	0.814482	0.711123	0.387539	0.268368	0.18835	0.147123	0.0965377	0.994602	0.966472	0.955321	0.860121	0.72091	0.432548	0.274487	0.206445
Q14624	ITIH4
Q96KB5	PBK	0.994602	1.07516	0.897318	0.471231	0.349312	0.143167	0.187458	0.195041	0.155346	0.035937	0.994602	0.941852	0.849204	0.393008	0.253801	0.0224405	0.0895923	0.110643	0.0527021	0.027287	0.994602	1.01321	0.82059	0.359149	0.296019	0.0481686	0.116218	0.0999995	0.0823425	0.0424673	0.994602	0.999193	0.826685	0.366293	0.322222	0.0327028	0.105524	0.0867183	0.0523148	0.0212909	0.994602	1.0666	0.863676	0.383629	0.326695	0.0553065	0.123415	0.1232
Q16698	DECR1	0.994602	0.916548	0.908256	0.998294	0.944542	1.02007	1.00126	0.703789	0.399725	0.176297	0.994602	0.914133	0.857783	0.877934	0.878951	0.958399	0.885498	0.585821	0.287799	0.119533	0.994602	0.926096	0.89648	0.948736	0.95426	1.08934	1.04912	0.744491	0.378452	0.158838	0.994602	0.91583	0.878896	0.978949	0.94653	1.0912	1.06426	0.719418	0.359659	0.152083	0.994602	0.895659	0.868673	0.969538	0.952109	1.14471	1.10553	0.748088
Q9Y2Q5	LAMTOR2
Q86W50	METTL16
P36915	GNL1	0.994602	1.10592	1.10219	0.974558	0.948651	0.40689	0.311776	0.236403	0.191714	0.138285	0.994602	1.17119	1.29227	1.08662	1.04366	0.436758	0.335417	0.211588	0.207384	0.148149	0.994602	1.15761	1.15361	0.941708	0.904662	0.33838	0.25637	0.170597	0.135064	0.0805895	0.994602	1.19598	1.13858	0.895795	0.903444	0.334614	0.280898	0.203868	0.14731	0.106464	0.994602	1.13422	1.12299	0.858903	0.852983	0.33744	0.274542	0.224006
P54725	RAD23A	0.994602	0.833785	0.806771	0.824648	0.647104	0.685106	0.656064	0.74298	0.64887	0.681999	0.994602	0.842975	0.817438	0.866401	0.74582	0.705795	0.715429	0.762553	0.611825	0.560563	0.994602	0.865516	0.843406	0.884478	0.74103	0.696997	0.729477	0.740312	0.676755	0.560416	0.994602	0.83852	0.786827	0.908788	0.690742	0.700283	0.719885	0.800058	0.710131	0.64502	0.994602	0.891695	0.845122	0.870223	0.752191	0.703337	0.653197	0.722253
Q92499	DDX1	0.994602	0.9248	0.887051	0.790664	0.583782	0.155714	0.159711	0.122095	0.0755861	0.0388589	0.994602	0.901444	0.878307	0.785624	0.547626	0.141448	0.146166	0.118179	0.0727601	0.0346343	0.994602	0.938952	0.898555	0.803923	0.580591	0.150167	0.159951	0.114691	0.0814093	0.0439139	0.994602	0.935584	0.905293	0.813733	0.598757	0.131262	0.150288	0.113157	0.0784831	0.0476833	0.994602	0.932559	0.899882	0.802212	0.579404	0.142222	0.158766	0.115344
P30837	ALDH1B1	0.994602	0.950019	0.899245	0.831905	0.886781	0.733366	0.266108	0.178559	0.0960828	0.0482724	0.994602	1.02131	0.953368	0.850478	0.913529	0.745888	0.285274	0.171189	0.0815902	0.0302509	0.994602	1.00487	0.953663	0.907704	0.982173	0.823135	0.32146	0.195007	0.1121	0.0661842	0.994602	0.983851	0.945598	0.903747	0.954936	0.868893	0.319437	0.179995	0.101043	0.0543893	0.994602	0.953879	0.927801	0.902373	0.955325	0.910543	0.329536	0.199159
Q99986	VRK1	0.994602	0.965904	0.826915	0.455885	0.322983	0.0685676	0.146959	0.116297	0.0649325	0.02195	0.994602	0.934343	0.755677	0.444258	0.261714	0.0566538	0.12051	0.128598	0.0759511	0.0560154	0.994602	0.89658	0.755535	0.418943	0.279602	0.0493034	0.132205	0.107404	0.0747255	0.0288558	0.994602	0.871499	0.806087	0.373575	0.273369	0.0485079	0.144705	0.118191	0.068592	0.0461277	0.994602	0.905258	0.75987	0.427029	0.282906	0.0705086	0.141855	0.130273
Q9BRA2	TXNDC17	0.994602	0.890567	0.862255	0.838081	0.676846	0.398507	0.33467	0.261097	0.178532	0.109414	0.994602	0.835226	0.798545	0.809608	0.60979	0.35849	0.287136	0.224131	0.140621	0.0802416	0.994602	0.865428	0.855795	0.830843	0.607003	0.359052	0.297854	0.224613	0.152427	0.0967103	0.994602	0.893845	0.830454	0.79735	0.590576	0.292093	0.254734	0.197025	0.125644	0.097052	0.994602	0.909821	0.862187	0.812133	0.631208	0.35678	0.309578	0.234534
P35527	KRT9
P27701	CD82	0.994602	0.938604	0.877421	0.934603	0.894551	0.760214	0.844076	0.827249	0.805869	0.823685	0.994602	0.881723	0.899493	0.96412	0.853592	0.85854	1.00858	0.946155	0.951827	1.11494	0.994602	0.933379	0.919602	1.00461	0.842034	0.845382	0.893755	1.05945	1.16792	1.26874	0.994602	0.901366	0.88535	0.962753	0.834884	0.884574	1.01976	1.23926	1.30898	1.5107	0.994602	0.963763	0.921355	0.972028	0.936039	0.85957	1.00377	1.09768
Q3B7T1	EDRF1
P25398	RPS12	0.994602	0.939427	1.09685	1.50721	1.18196	1.19763	0.951453	0.880993	0.897857	0.765501	0.994602	0.967706	1.21339	1.84729	1.30771	1.31134	0.967047	1.01141	0.968056	0.956651	0.994602	0.956791	1.14267	1.55856	1.13167	1.16321	0.896799	0.772124	0.759874	0.749242	0.994602	0.897625	0.976599	1.40214	1.00954	1.13982	0.872202	0.809726	0.668363	0.646539	0.994602	0.926104	0.9783	1.22716	0.929459	0.964935	0.767276	0.735112
Q12965	MYO1E	0.994602	0.934747	0.848888	0.846343	0.640667	0.158173	0.198275	0.136198	0.0979048	0.0697484	0.994602	0.916388	0.860961	0.816512	0.560776	0.152321	0.171354	0.138157	0.0878405	0.0521409	0.994602	0.84885	0.812397	0.798774	0.533638	0.204313	0.224708	0.155739	0.125915	0.0793974	0.994602	0.904728	0.875471	0.794413	0.549086	0.125773	0.165915	0.126683	0.0738549	0.0397091	0.994602	0.909966	0.821318	0.806008	0.562271	0.135461	0.189843	0.123805
Q9Y5A7	NUB1
Q9UJY1	HSPB8	0.994602	0.871078	0.813884	0.741542	0.579299	0.408418	0.339523	0.277915	0.303632	0.312173	0.994602	0.842495	0.733744	0.677819	0.518722	0.369788	0.322695	0.286868	0.278588	0.394585	0.994602	0.874902	0.778434	0.746297	0.544004	0.384654	0.330113	0.274166	0.265323	0.407335	0.994602	0.839662	0.734795	0.788582	0.582942	0.395371	0.348543	0.278852	0.296336	0.445021	0.994602	0.797038	0.726574	0.687586	0.497808	0.355885	0.290266	0.260179
Q9Y2K2	SIK3
O94760	DDAH1	0.994602	0.927814	0.904694	0.911337	0.853326	0.759623	0.796986	0.60194	0.348533	0.169504	0.994602	0.907023	0.888959	0.921338	0.814965	0.743772	0.742841	0.543537	0.294411	0.151879	0.994602	0.934242	0.920491	0.929087	0.844279	0.786396	0.780526	0.57826	0.322058	0.144204	0.994602	0.970503	0.925338	0.916618	0.877744	0.757991	0.767614	0.565185	0.328784	0.161889	0.994602	0.918422	0.891066	0.921634	0.837716	0.786025	0.760952	0.57326
Q9NUP1	BLOC1S4
Q9UKU9	ANGPTL2
P62826	RAN	0.994602	0.878471	0.85911	0.888685	0.736491	0.728119	0.754165	0.64509	0.313643	0.105569	0.994602	0.839395	0.820888	0.87226	0.719163	0.712874	0.7166	0.588698	0.254097	0.074531	0.994602	0.867499	0.871108	0.896607	0.740864	0.748291	0.75505	0.636562	0.296081	0.0949045	0.994602	0.845481	0.835255	0.880328	0.714305	0.724852	0.757881	0.655835	0.298417	0.0934341	0.994602	0.848441	0.814953	0.866235	0.706639	0.723418	0.713573	0.636357
P11137	MAP2
Q8TCE6	FAM45A	0.994602	1.07555	0.987227	0.705943	0.606063	0.157517	0.169524	0.139266	0.104414	0.0424347	0.994602	1.11176	1.00335	0.699823	0.593983	0.123415	0.147952	0.120873	0.0930642	0.0438778	0.994602	1.06328	0.909291	0.68151	0.576488	0.123887	0.15941	0.107667	0.0705291	0.0242788	0.994602	1.06791	0.993226	0.691384	0.621723	0.11037	0.151723	0.119504	0.0774735	0.0511448	0.994602	1.04232	0.967581	0.758404	0.637241	0.140587	0.157348	0.11831
P22670	RFX1
Q04727	TLE4
Q75N03	CBLL1
Q03405	PLAUR
O43813	LANCL1	0.994602	1.06449	1.03839	0.931232	0.984773	0.753355	0.83206	0.715574	0.510682	0.212292	0.994602	0.975352	0.934431	0.876863	0.826047	0.724214	0.812195	0.678904	0.530772	0.29751	0.994602	0.978474	1.02988	0.952233	0.928947	0.748762	0.789264	0.640396	0.477714	0.253119	0.994602	0.936703	0.890063	0.887388	0.815872	0.706515	0.781658	0.681128	0.552591	0.282871	0.994602	0.961918	0.941684	0.915348	0.863178	0.738952	0.70997	0.646158
Q9Y6K9	IKBKG	0.994602	0.918513	0.809106	0.59492	0.58186	0.475535	0.561675	0.551233	0.479626	0.474503	0.994602	0.907341	0.797644	0.522134	0.552403	0.367347	0.482296	0.484566	0.435968	0.466313	0.994602	0.922473	0.839431	0.557655	0.570893	0.387284	0.508449	0.401172	0.376394	0.418348	0.994602	0.977511	0.840574	0.560026	0.578852	0.383981	0.49377	0.425884	0.418072	0.478798	0.994602	0.980593	0.838459	0.577038	0.615441	0.402879	0.49195	0.423334
Q14696	MESD	0.994602	0.819936	0.787092	0.824337	0.653041	0.584719	0.450188	0.391993	0.277624	0.222714	0.994602	0.796034	0.744957	0.767701	0.630247	0.583062	0.448842	0.383093	0.281048	0.236412	0.994602	0.831845	0.832907	0.879634	0.688404	0.637271	0.522183	0.413759	0.30136	0.254972	0.994602	0.817651	0.77472	0.845392	0.673849	0.613392	0.524021	0.459546	0.367154	0.345279	0.994602	0.831209	0.7731	0.811893	0.69004	0.615248	0.494557	0.437159
Q01658	DR1	0.994602	1.11806	1.17298	1.02528	1.07722	0.738622	0.891177	0.739771	0.663718	0.78904	0.994602	1.2291	1.28504	1.24515	1.34808	0.882397	0.984022	0.915229	0.771121	0.789954	0.994602	1.10134	1.13917	1.10544	1.07126	0.703162	0.750246	0.665843	0.502336	0.56607	0.994602	1.08068	1.096	0.953683	1.04258	0.645243	0.714584	0.57349	0.485221	0.532422	0.994602	1.03462	1.05711	0.917465	0.913376	0.581371	0.589036	0.509066
Q9NXJ5	PGPEP1
Q6PD74	AAGAB
Q9BSL1	UBAC1	0.994602	1.20313	1.21349	0.977201	0.957969	0.325326	0.284186	0.191806	0.119984	0.118299	0.994602	1.08821	1.09479	0.894432	0.76345	0.325677	0.208857	0.137986	0.116354	0.0738122	0.994602	0.98416	1.0411	0.775809	0.85294	0.254639	0.223813	0.186812	0.112986	0.0794582	0.994602	1.18384	1.02825	0.81834	0.875163	0.225025	0.20651	0.171004	0.0907981	0.0864398	0.994602	1.26658	1.17884	0.97346	1.00796	0.333974	0.291113	0.203691
O94915	FRYL	0.994602	0.965237	0.84819	0.852435	0.847023	0.516792	0.315363	0.227875	0.212197	0.127542	0.994602	0.953692	1.01539	1.01142	0.937658	0.590308	0.297953	0.299383	0.100229	0.0575442	0.994602	1.09528	1.03697	1.04103	0.812546	0.526809	0.420178	0.310911	0.238281	0.157748	0.994602	0.896735	0.947672	0.844198	0.705991	0.448057	0.187039	0.14411	0.125875	0.0396613	0.994602	0.80849	0.811965	0.806764	0.616703	0.361409	0.194866	0.113063
Q96CN4	EVI5L
Q9NUP9	LIN7C
P42772	CDKN2B
Q10469	MGAT2
Q9Y2R9	MRPS7
Q9H8K7	C10orf88
P09493	TPM1	0.994602	0.928043	0.914001	0.984685	0.82879	0.87706	0.915124	1.16722	1.15353	1.27638	0.994602	0.861	0.851387	0.952297	0.87837	0.825595	0.914739	1.1214	1.00046	1.1259	0.994602	0.866579	0.890519	0.998392	0.790423	0.820295	0.984188	1.1203	1.1106	1.26855	0.994602	0.890593	0.878343	1.00759	0.84688	0.845573	0.991556	1.21324	1.22538	1.48428	0.994602	0.831799	0.794441	0.916624	0.752	0.823846	0.861098	1.1878
O94808	GFPT2	0.994602	1.10282	1.02019	0.907055	0.912581	0.50967	0.367415	0.228507	0.144388	0.110385	0.994602	1.12448	1.06986	0.858963	0.871826	0.427915	0.318114	0.202573	0.107316	0.0595131	0.994602	1.21114	1.10735	0.863552	1.01304	0.541611	0.423535	0.251506	0.148996	0.0757382	0.994602	1.18199	1.11408	0.876717	0.993644	0.549552	0.431098	0.249429	0.144718	0.0694225	0.994602	1.19606	1.14168	0.9074	1.06832	0.536135	0.456004	0.25227
Q9HCL0	PCDH18
Q9H2U2	PPA2	0.994602	0.898257	0.875181	0.930499	0.869984	0.962923	0.934877	0.671374	0.434812	0.240019	0.994602	0.897637	0.856263	0.924125	0.885624	0.914134	0.889159	0.619659	0.367399	0.249836	0.994602	0.886969	0.886087	1.00998	0.879254	1.01357	1.03039	0.741559	0.45487	0.30679	0.994602	0.845157	0.830111	0.955573	0.83789	1.0307	1.02677	0.794994	0.477784	0.358144	0.994602	0.885293	0.851437	0.925774	0.874041	0.999316	0.942715	0.705081
Q9NRN9	METTL5
Q9Y2Q9	MRPS28
Q6IPR3	TYW3
P09884	POLA1
Q7Z7F7	MRPL55
P40763	STAT3	0.994602	0.987513	0.891139	0.619871	0.438087	0.103315	0.1512	0.11956	0.0829923	0.0417282	0.994602	0.928643	0.841832	0.537845	0.339371	0.05917	0.112227	0.0883161	0.04895	0.0103987	0.994602	0.908989	0.80241	0.537234	0.358129	0.0956336	0.145486	0.109836	0.0762052	0.035069	0.994602	0.902799	0.831534	0.489682	0.336604	0.0456369	0.122596	0.0920544	0.057408	0.0268714	0.994602	0.923897	0.822006	0.518661	0.350196	0.0769325	0.138998	0.105904
Q7Z7L8	C11orf96
Q9H8V3	ECT2
P23141	CES1
P55084	HADHB	0.994602	0.941665	0.875733	0.757158	0.668091	0.241435	0.153171	0.109489	0.0672997	0.0271362	0.994602	0.942343	0.854211	0.741314	0.629264	0.184502	0.148887	0.105115	0.0552257	0.0176853	0.994602	0.918058	0.84894	0.792204	0.709342	0.288869	0.171635	0.110595	0.0670305	0.0272168	0.994602	0.900976	0.854869	0.768646	0.722636	0.306654	0.162655	0.113423	0.0720067	0.0378086	0.994602	0.840536	0.808034	0.786635	0.691916	0.388674	0.182473	0.121895
Q13643	FHL3	0.994602	0.957887	0.909811	0.858441	0.804373	0.635569	0.619034	0.476649	0.436532	0.221826	0.994602	0.894441	0.833243	0.82972	0.817033	0.606793	0.601038	0.449078	0.411029	0.462813	0.994602	0.882376	0.862677	0.825956	0.749022	0.57084	0.523025	0.361111	0.316789	0.355726	0.994602	0.8771	0.838637	0.827398	0.775741	0.536637	0.528008	0.405918	0.348826	0.418241	0.994602	0.876597	0.793943	0.703175	0.737961	0.528112	0.471344	0.409963
P55265	ADAR
Q9UL46	PSME2	0.994602	0.943636	0.912428	0.923676	0.875547	0.70934	0.390291	0.214824	0.130055	0.0768261	0.994602	0.941429	0.919636	0.925676	0.865076	0.716089	0.372359	0.21187	0.124934	0.0760098	0.994602	0.982097	0.945276	0.91146	0.90864	0.733402	0.421046	0.22051	0.139329	0.0815637	0.994602	0.948265	0.919433	0.913991	0.850045	0.721372	0.419746	0.228015	0.143542	0.0962581	0.994602	0.968895	0.939754	0.955992	0.886038	0.736295	0.432122	0.244333
Q15061	WDR43
Q96BY7	ATG2B	0.994602	0.950726	0.957127	0.88426	0.951822	0.602268	0.49321	0.246992	0.172689	0.110782	0.994602	1.09475	0.917057	0.957123	0.788581	0.541227	0.467611	0.227999	0.121302	0.102925	0.994602	0.994078	0.86371	0.82081	0.781621	0.547482	0.472831	0.273885	0.130286	0.108785	0.994602	0.9279	0.889414	0.773303	0.782439	0.550547	0.478861	0.262509	0.142425	0.112857	0.994602	0.945293	0.861541	0.784218	0.715249	0.548096	0.415716	0.259517
Q8IZH2	XRN1
Q9NRW7	VPS45
O14980	XPO1	0.994602	0.923957	0.86775	0.800879	0.565317	0.103442	0.129815	0.0950802	0.0533247	0.016359	0.994602	0.926924	0.868787	0.796241	0.517889	0.0794391	0.115793	0.0866342	0.0434046	0.0044538	0.994602	0.922056	0.844248	0.750156	0.513484	0.095738	0.131686	0.0875281	0.0540127	0.0112144	0.994602	0.92632	0.881204	0.770081	0.540811	0.0748832	0.121682	0.0842775	0.0470585	0.0109335	0.994602	0.931117	0.877807	0.773091	0.538139	0.102164	0.144007	0.0991546
P47736	RAP1GAP
Q96CT7	CCDC124	0.994602	0.994059	1.02085	1.00271	1.05623	0.762285	0.779469	0.572268	0.527244	0.701336	0.994602	0.998192	1.04905	1.15817	1.11368	0.910224	0.757207	0.60061	0.583108	0.741011	0.994602	1.1428	1.15553	1.21361	1.28687	1.03497	0.907603	0.636339	0.582814	0.69773	0.994602	1.13369	1.14711	1.12852	1.33518	0.991149	1.01228	0.761858	0.567574	0.656438	0.994602	1.06069	1.08351	1.07746	1.08402	0.861873	0.90955	0.740704
Q96B54	ZNF428	0.994602	1.29634	1.2363	0.808998	1.16369	0.904433	0.933666	1.06029	1.08408	1.25935	0.994602	0.897073	1.13768	0.996016	1.1343	0.813096	0.977917	0.873244	0.994645	0.946882	0.994602	1.22185	1.09493	0.997784	1.29999	1.00431	1.06401	0.929592	1.23962	1.31457	0.994602	1.04928	1.15437	1.0234	1.15227	0.867341	0.95345	1.01343	1.16331	1.23481	0.994602	1.50286	1.2412	1.17563	1.39526	1.15335	1.17473	1.16083
Q9Y657	SPIN1
Q86WN1	FCHSD1	0.994602	1.49769	1.19733	0.833821	1.17877	0.44957	0.363472	0.259306	0.246963	0.0818098	0.994602	1.38387	1.14511	0.791339	0.973918	0.452006	0.243119	0.226957	0.175901	0.152016	0.994602	1.42084	1.32128	0.901272	1.02073	0.404659	0.296224	0.171995	0.137534	0.0850571	0.994602	1.35638	1.05881	0.756609	1.0129	0.374032	0.246063	0.165022	0.141344	0.077394	0.994602	1.25438	1.08453	0.75414	1.00272	0.355988	0.266379	0.162716
Q9Y3B8	REXO2	0.994602	0.958056	0.933158	0.948825	0.881614	0.868073	0.969172	1.04591	1.14457	1.18319	0.994602	0.976528	0.959306	0.943633	0.899713	0.87501	0.995338	1.07217	1.13343	1.22764	0.994602	0.958091	0.963351	0.974228	0.908649	0.901287	1.04713	1.19404	1.33193	1.49857	0.994602	0.939108	0.919647	0.950183	0.876574	0.892028	1.04179	1.18486	1.30487	1.49991	0.994602	0.964314	0.93699	0.946218	0.91466	0.886969	1.01645	1.13094
Q9P2T1	GMPR2	0.994602	1.01256	0.994358	0.932416	1.01813	0.826131	0.923707	0.917785	0.953818	0.909775	0.994602	0.990418	0.967729	0.941381	0.919081	0.803375	0.931197	0.944534	0.903999	0.967724	0.994602	0.974881	0.982014	0.929997	0.957804	0.795471	0.925804	0.969008	0.996579	1.09154	0.994602	1.02949	1.00154	0.976199	1.00447	0.854371	1.01888	1.07503	1.20785	1.32014	0.994602	1.00786	0.978204	0.967776	0.991679	0.871295	0.980263	1.03154
P48059	LIMS1	0.994602	1.06279	0.995225	0.86	0.877799	0.533991	0.512908	0.336688	0.208506	0.0686339	0.994602	1.01937	0.980641	0.872805	0.821678	0.513303	0.535391	0.356121	0.225534	0.100027	0.994602	1.00932	0.928683	0.819877	0.787145	0.512123	0.489884	0.330402	0.19848	0.0995253	0.994602	1.0001	0.946691	0.857832	0.782841	0.506869	0.46288	0.308238	0.18311	0.0965151	0.994602	1.01682	0.985386	0.860706	0.841032	0.519073	0.486485	0.317279
P18124	RPL7	0.994602	1.01732	1.32024	1.52299	1.33725	1.0292	0.63595	0.328675	0.125239	0.0756824	0.994602	1.1724	1.82327	2.27569	2.05456	1.42821	0.750218	0.397718	0.184463	0.110964	0.994602	1.17913	1.4367	1.7584	1.55907	1.21071	0.715369	0.359446	0.154317	0.0897036	0.994602	1.09229	1.32658	1.63378	1.51055	1.23227	0.931483	0.603486	0.211568	0.103958	0.994602	1.07652	1.27765	1.35642	1.26666	0.981131	0.780893	0.476685
O00487	PSMD14	0.994602	0.956183	0.886231	0.784872	0.723198	0.641345	0.626573	0.193647	0.0946682	0.0322135	0.994602	0.925429	0.845263	0.762315	0.700336	0.608025	0.579955	0.171576	0.0897011	0.0352478	0.994602	0.946455	0.875888	0.784498	0.731256	0.626163	0.601569	0.201515	0.0978846	0.0419299	0.994602	0.953183	0.892919	0.823643	0.748131	0.640541	0.642823	0.209559	0.0880638	0.0288564	0.994602	0.956446	0.880365	0.828186	0.765782	0.649113	0.624989	0.21797
P42285	MTREX	0.994602	1.06558	1.07552	1.35049	1.10758	0.502087	0.281216	0.215508	0.18958	0.128431	0.994602	0.980298	1.27129	1.60556	1.35945	0.654815	0.353085	0.231183	0.162451	0.118608	0.994602	1.06234	1.21797	1.69164	1.38999	0.728091	0.345579	0.275676	0.192467	0.096397	0.994602	0.987834	1.07278	1.29183	1.0397	0.580777	0.315927	0.22227	0.150065	0.110613	0.994602	1.01108	1.14971	1.33283	1.07073	0.640583	0.393317	0.299375
Q4V9L6	TMEM119
Q15208	STK38	0.994602	1.25817	1.04073	0.669898	0.634064	0.292618	0.315661	0.248323	0.226625	0.230551	0.994602	1.08201	0.996258	0.635488	0.520266	0.28871	0.297865	0.246782	0.198382	0.157894	0.994602	1.04304	0.952217	0.652829	0.566336	0.255875	0.269653	0.194317	0.178132	0.135958	0.994602	1.17943	1.08671	0.65089	0.514645	0.18574	0.268695	0.18968	0.172115	0.119552	0.994602	1.07556	0.99567	0.728606	0.60905	0.304566	0.354425	0.229703
O95104	SCAF4
Q15532	SS18
Q6P6B1	ERICH5
Q6IQ22	RAB12	0.994602	1.18058	1.09807	0.916919	1.07082	0.648077	0.624284	0.487453	0.357813	0.265248	0.994602	1.03354	1.00078	0.809214	0.8509	0.594031	0.49044	0.274373	0.201916	0.109448	0.994602	1.26484	1.25742	1.01376	1.15771	0.696345	0.647996	0.32312	0.239995	0.199337	0.994602	1.12681	1.15765	0.998515	1.03016	0.722365	0.645845	0.516377	0.465417	0.353309	0.994602	0.997562	1.10035	1.00807	0.988991	0.651938	0.56468	0.361268
O75475	PSIP1	0.994602	0.964431	0.926613	0.998406	0.74884	0.468972	0.366629	0.286334	0.227643	0.171773	0.994602	0.991212	1.04483	1.19125	0.895485	0.493851	0.359038	0.27493	0.172374	0.168816	0.994602	0.925099	0.92908	1.00458	0.716419	0.421494	0.339289	0.239579	0.175765	0.156986	0.994602	0.869239	0.834112	0.955516	0.659585	0.377228	0.282809	0.206189	0.134848	0.136199	0.994602	0.840913	0.828721	0.93784	0.602929	0.388899	0.291943	0.201159
Q6P2C8	MED27
Q14151	SAFB2	0.994602	1.05286	0.988852	0.838436	0.933895	0.773704	0.906853	0.821483	0.679794	0.541732	0.994602	0.960179	0.880589	0.87693	0.86264	0.785695	0.939955	0.858758	0.723976	0.697893	0.994602	0.960491	0.938897	0.950436	0.856531	0.770288	0.854276	0.751308	0.63253	0.628995	0.994602	0.903542	0.885754	0.864791	0.755664	0.652261	0.704882	0.676033	0.578404	0.548217	0.994602	0.99202	0.915214	0.867151	0.804816	0.637216	0.698204	0.651942
P63220	RPS21	0.994602	1.03767	1.24739	1.52011	1.23946	1.03355	0.830687	0.645749	0.712418	0.807291	0.994602	1.19883	1.59602	1.87949	1.72915	1.36253	1.05991	0.861036	0.960252	1.27484	0.994602	1.16389	1.34755	1.61421	1.41359	1.15199	0.84935	0.564879	0.634284	0.902484	0.994602	1.13057	1.28083	1.46487	1.45025	1.18025	1.00671	0.71591	0.713089	1.15507	0.994602	1.1034	1.23489	1.32569	1.21067	0.974793	0.836532	0.565947
P06753	TPM3	0.994602	0.926683	0.887782	0.955178	0.812186	0.857204	0.910607	1.38589	1.33794	1.53562	0.994602	0.856494	0.840646	0.943981	0.85506	0.846625	0.91938	1.32157	1.15643	1.39013	0.994602	0.87135	0.885777	0.979329	0.778894	0.806827	0.941644	1.22323	1.18476	1.38877	0.994602	0.856158	0.846088	0.962229	0.8019	0.794943	0.914525	1.27864	1.23931	1.57317	0.994602	0.843007	0.798043	0.882236	0.75924	0.787966	0.809107	1.26825
P41250	GARS	0.994602	0.909877	0.881918	0.935058	0.827391	0.836449	0.9224	1.03943	1.06509	0.569912	0.994602	0.882996	0.870174	0.926304	0.791122	0.816852	0.880453	1.02304	0.965489	0.84743	0.994602	0.907126	0.907287	0.971304	0.844722	0.854896	0.925355	1.09552	1.09943	0.968735	0.994602	0.904786	0.889375	0.955097	0.841125	0.85631	0.975724	1.14706	1.15724	1.03892	0.994602	0.912115	0.889036	0.955121	0.844377	0.844497	0.9013	1.0595
Q16352	INA																					0.994602	0.88824	0.889216	1.01949	1.13546	1.55857	1.01666	0.533082	0.452962	0.506212											0.994602	0.953547	0.876295	0.98765	1.00402	1.24978	0.937177	0.55273
P10301	RRAS	0.994602	1.13998	1.10545	0.951305	1.11995	0.79012	0.91622	0.604888	0.361568	0.245443	0.994602	1.1061	1.11262	0.990831	1.05812	0.757215	1.05087	0.602049	0.428289	0.288666
P29353	SHC1	0.994602	1.01224	0.987308	0.925108	0.938783	0.594151	0.486696	0.306962	0.201867	0.137245	0.994602	0.91413	0.911474	0.82954	0.797466	0.473743	0.483339	0.343184	0.244542	0.254474	0.994602	0.992703	0.946182	0.85705	0.855271	0.51459	0.466392	0.314975	0.216183	0.172331	0.994602	0.949123	0.969818	0.870035	0.849264	0.559159	0.441804	0.264922	0.201533	0.13191	0.994602	0.944547	0.975723	0.835909	0.956178	0.570578	0.471419	0.300093
P30153	PPP2R1A	0.994602	0.886521	0.861969	0.899921	0.742389	0.606107	0.25111	0.148689	0.0772835	0.0357517	0.994602	0.908135	0.888434	0.924651	0.785335	0.60778	0.263722	0.157308	0.0796315	0.0462756	0.994602	0.898157	0.893927	0.922396	0.779058	0.646604	0.288662	0.163593	0.0951721	0.0490752	0.994602	0.888154	0.869251	0.912658	0.757046	0.629708	0.258349	0.136193	0.0736951	0.0330548	0.994602	0.943599	0.918198	0.922835	0.815089	0.638981	0.309232	0.169731
Q9NZB8	MOCS1
Q86X02	CDR2L
P46926	GNPDA1	0.994602	1.01622	0.981521	0.942592	0.948569	0.830792	0.955809	0.963924	1.05618	0.774319	0.994602	1.0191	0.983802	0.931252	0.932259	0.819252	0.938626	0.924302	0.985969	1.02017	0.994602	1.03102	0.99271	0.963008	0.963765	0.840314	0.970625	0.999631	1.06304	1.16631	0.994602	1.03789	1.01848	0.940606	0.979775	0.837409	1.0137	0.980486	1.1074	1.19325	0.994602	1.02689	0.9926	0.982681	0.96793	0.850913	1.0015	0.979827
C9JRZ8	AKR1B15
Q9NS93	TM7SF3
Q8IUR0	TRAPPC5	0.994602	1.21306	1.02814	0.755316	0.783796	0.270113	0.234779	0.151527	0.0932798	0.0534223	0.994602	1.18209	1.14578	0.732987	0.709483	0.171199	0.145611	0.11475	0.0678526	0.0389753	0.994602	1.12753	0.981327	0.66288	0.689014	0.221015	0.185809	0.127679	0.081409	0.0275315	0.994602	1.17155	1.06267	0.68787	0.717847	0.233453	0.191733	0.124483	0.0748472	0.0368625	0.994602	1.14566	1.05402	0.734627	0.717497	0.200371	0.208719	0.114494
O75143	ATG13
Q9UPT5	EXOC7	0.994602	0.963997	0.881796	0.712677	0.509697	0.159687	0.218649	0.188244	0.140351	0.11212	0.994602	1.10456	1.02813	0.803142	0.566081	0.188766	0.234707	0.178553	0.127638	0.0935612	0.994602	1.01515	0.936256	0.708306	0.482468	0.148228	0.208651	0.143012	0.112687	0.0781169	0.994602	0.985981	0.943771	0.667721	0.499335	0.155268	0.19771	0.133777	0.110978	0.0704721	0.994602	0.972054	0.906113	0.705965	0.522463	0.154174	0.187645	0.142736
P00441	SOD1	0.994602	1.02649	0.959621	0.913986	0.881045	0.765621	0.878136	0.915128	0.907174	0.887783	0.994602	0.962582	0.927463	0.863394	0.917605	0.759578	0.892682	1.01069	0.976269	1.07529	0.994602	0.944889	0.917152	0.962079	0.825575	0.772128	0.958418	0.954747	0.941149	1.09792	0.994602	0.873757	0.872074	0.921185	0.855919	0.784948	0.975468	1.09893	1.20813	1.47286	0.994602	0.923364	0.902367	0.949847	0.853402	0.800652	0.875005	0.998317
Q6P1R3	MSANTD2
Q15149	PLEC	0.994602	1.05362	1.0596	1.04115	1.03529	0.515744	0.402138	0.325252	0.285711	0.278647	0.994602	1.08897	1.06307	1.06814	1.04903	0.550877	0.419019	0.333897	0.297563	0.277242	0.994602	1.04453	1.02569	1.01184	1.03176	0.518695	0.416943	0.319181	0.27691	0.256666	0.994602	1.06298	1.03087	1.03941	1.09046	0.525139	0.406478	0.313028	0.268538	0.251751	0.994602	1.07048	1.05121	1.02539	1.06783	0.503894	0.399698	0.302357
Q96AE7	TTC17
Q9NPA8	ENY2
P63173	RPL38	0.994602	0.793895	0.961318	1.45872	0.861056	0.983697	0.583554	0.430395	0.241683	0.217638	0.994602	0.860578	1.1766	1.86305	1.13361	1.1592	0.622011	0.487192	0.275993	0.208404	0.994602	0.885117	1.09574	1.63397	1.04707	1.08347	0.621897	0.438632	0.226586	0.150489	0.994602	0.822431	0.954034	1.53582	0.9756	1.15393	0.819288	0.731786	0.307189	0.206843	0.994602	0.807322	0.918431	1.27267	0.807005	0.91722	0.661194	0.549778
O14777	NDC80
P12268	IMPDH2	0.994602	0.914815	0.891624	0.977028	0.817915	0.795354	0.58679	0.220137	0.131012	0.063102	0.994602	0.880131	0.827835	0.85188	0.741494	0.666881	0.45233	0.176581	0.107737	0.057848	0.994602	0.897256	0.891822	0.901864	0.774686	0.688118	0.46358	0.215316	0.139247	0.0928813	0.994602	0.898573	0.88116	0.902706	0.774121	0.71364	0.478061	0.207123	0.128737	0.0902388	0.994602	0.893254	0.878798	0.936505	0.77817	0.746976	0.438956	0.21064
O43150	ASAP2
Q7Z7H5	TMED4
P08237	PFKM	0.994602	0.975546	0.938504	0.906967	0.911045	0.755171	0.842701	0.892253	0.971913	0.703294	0.994602	0.98311	0.958232	0.917878	0.893185	0.765244	0.834283	0.900127	0.925505	0.972102	0.994602	0.954548	0.933476	0.921172	0.896554	0.788051	0.869108	0.97532	1.07249	1.11028	0.994602	1.00778	0.984984	0.933346	0.944405	0.816767	0.93994	0.999306	1.10235	1.18328	0.994602	0.981775	0.953775	0.933401	0.910163	0.794973	0.86311	0.940393
P48454	PPP3CC	0.994602	0.959933	0.881079	0.737487	0.853609	0.472025	0.46595	0.359734	0.262776	0.217	0.994602	0.982664	0.906729	0.799989	0.772859	0.554389	0.462441	0.356941	0.312878	0.293338	0.994602	1.01329	0.928908	0.830303	0.73101	0.533955	0.519228	0.486391	0.400648	0.384225	0.994602	1.00953	0.973857	0.762779	0.827986	0.528655	0.448332	0.30892	0.268899	0.194302	0.994602	1.06635	0.946135	0.825232	0.794248	0.499591	0.447823	0.310002
Q5VTB9	RNF220	0.994602	1.56573	1.35953	0.856161	1.32638	0.223725	0.174082	0.201372	0.191675	0.0461296	0.994602	1.53404	1.34621	1.06077	1.33634	0.276005	0.321968	0.248563	0.174828	0.0912115	0.994602	1.58205	1.50008	0.928285	1.36064	0.300765	0.296259	0.189864	0.146797	0.100324	0.994602	1.5058	1.48796	0.764393	1.38121	0.204515	0.229518	0.154892	0.100165	0.0950295	0.994602	1.54235	1.46367	0.869334	1.19564	0.302705	0.239127	0.195365
Q9Y5W9	SNX11
Q8IVH4	MMAA
P61927	RPL37	0.994602	0.9366	1.2096	1.49663	1.21201	1.01106	0.644142	0.338731	0.12602	0.0618897	0.994602	1.1519	1.85616	2.28262	2.08209	1.37703	0.721478	0.354827	0.138014	0.0651591	0.994602	1.20005	1.46078	1.70445	1.58559	1.13973	0.716852	0.33131	0.138097	0.0737484	0.994602	1.03314	1.27256	1.61335	1.47521	1.21438	0.874918	0.581201	0.201775	0.087361	0.994602	1.01368	1.19676	1.38356	1.17201	0.972867	0.773025	0.480363
Q13884	SNTB1
P08708	RPS17	0.994602	0.948617	1.19575	1.53648	1.18967	1.12882	0.665532	0.379332	0.222648	0.130777	0.994602	1.04111	1.46991	2.02938	1.54203	1.31197	0.695587	0.40937	0.231819	0.144362	0.994602	1.06805	1.24645	1.63747	1.293	1.1966	0.692468	0.380075	0.214071	0.1365	0.994602	0.986304	1.12387	1.54547	1.251	1.23892	0.84066	0.508219	0.232646	0.125111	0.994602	0.995044	1.11942	1.3605	1.10718	1.06049	0.742198	0.414964
Q9Y618	NCOR2
Q9GZT3	SLIRP	0.994602	0.923994	0.777861	0.338418	0.34949	0.149717	0.21178	0.187766	0.139247	0.0990077	0.994602	0.936022	0.739477	0.364033	0.328568	0.117377	0.187746	0.166531	0.12205	0.110122	0.994602	0.885916	0.724798	0.317656	0.318686	0.132557	0.208647	0.170063	0.155512	0.118331	0.994602	0.888201	0.790459	0.361442	0.353303	0.195527	0.239132	0.205622	0.169643	0.16228	0.994602	0.77418	0.64003	0.303429	0.327256	0.167958	0.237152	0.192261
Q9HAV7	GRPEL1	0.994602	0.821523	0.802885	0.917279	0.724218	0.599777	0.213823	0.151644	0.0900479	0.0543507	0.994602	0.769194	0.739833	0.900858	0.701731	0.684084	0.191669	0.148443	0.0849052	0.0409893	0.994602	0.81447	0.815356	0.951998	0.761829	0.733165	0.24809	0.162262	0.0901699	0.0459512	0.994602	0.814845	0.810087	0.924703	0.798513	0.729907	0.202391	0.139092	0.0801768	0.0412763	0.994602	0.819263	0.789733	0.937225	0.754487	0.723598	0.210139	0.150696
Q8TDZ2	MICAL1	0.994602	0.978121	0.874001	0.402237	0.351271	0.0495618	0.113583	0.103415	0.0639056	0.0197261	0.994602	1.1358	0.994172	0.463211	0.482013	0.196589	0.228359	0.118952	0.063026	0.0103965	0.994602	1.13686	0.912256	0.381219	0.389094	0.0489337	0.144044	0.0841189	0.0578369	0.0159819	0.994602	0.988001	0.875504	0.34427	0.376607	0.018758	0.108597	0.0656585	0.044794	0.00601673	0.994602	1.06559	0.987164	0.439232	0.42592	0.133092	0.214725	0.111746
Q9H8Y8	GORASP2	0.994602	0.952781	0.890143	0.630833	0.39728	0.084248	0.133645	0.105787	0.0646407	0.0476432	0.994602	0.999218	0.888782	0.590612	0.372476	0.0857677	0.136625	0.102486	0.070794	0.0359835	0.994602	0.907025	0.819307	0.527045	0.364506	0.0873661	0.14669	0.0986821	0.0674132	0.0313786	0.994602	1.03389	0.921639	0.538227	0.404073	0.0975184	0.159988	0.113065	0.0740837	0.0384647	0.994602	0.918054	0.849771	0.556214	0.377933	0.0914966	0.157164	0.106584
Q5TCZ1	SH3PXD2A
Q9Y312	AAR2
Q86WB0	ZC3HC1
Q9H0R1	AP5M1
Q9BXW7	HDHD5
Q9Y294	ASF1A
Q99755	PIP5K1A
P19878	NCF2
P33947	KDELR2
Q8WVN6	SECTM1
Q96I15	SCLY	0.994602	1.02217	1.03446	0.973275	0.967125	0.767709	0.806947	0.658509	0.483723	0.280484	0.994602	0.943778	0.931584	0.872473	0.815746	0.665714	0.596375	0.483181	0.410661	0.306039	0.994602	0.921967	0.945852	0.850446	0.794733	0.649222	0.622274	0.545358	0.370214	0.282231	0.994602	0.925658	0.942725	0.90209	0.867541	0.757044	0.747146	0.586608	0.406699	0.280025	0.994602	0.947243	0.879777	0.916731	0.890992	0.801305	0.754325	0.568566
P54764	EPHA4
P11940	PABPC1	0.994602	0.982625	1.01825	0.945874	0.856506	0.451018	0.199895	0.142068	0.0883569	0.0517736	0.994602	1.04041	1.0901	0.985727	0.890918	0.435874	0.201197	0.137207	0.0876916	0.0477283	0.994602	1.05271	1.03536	0.905726	0.830116	0.391588	0.210182	0.141472	0.0936606	0.056132	0.994602	1.02664	1.00018	0.885958	0.808029	0.353996	0.179193	0.119088	0.0757743	0.0454707	0.994602	1.00125	0.970935	0.841651	0.7574	0.341343	0.195428	0.134153
P78344	EIF4G2	0.994602	1.02063	0.90172	0.365271	0.338052	0.0711556	0.139858	0.111848	0.0779971	0.0425303	0.994602	1.05693	0.889699	0.360546	0.329497	0.0850231	0.147511	0.124635	0.0784688	0.0390895	0.994602	1.03324	0.874498	0.359361	0.345184	0.0804772	0.150981	0.106975	0.075802	0.0362948	0.994602	1.03037	0.885793	0.372379	0.347279	0.0608344	0.140033	0.110255	0.0704744	0.0376154	0.994602	1.0054	0.896322	0.407945	0.363183	0.0830392	0.158711	0.118706
Q9H1A4	ANAPC1
Q9UHI6	DDX20
Q96AG4	LRRC59	0.994602	0.94108	0.914932	0.812105	0.803942	0.568524	0.532482	0.359551	0.281102	0.237635	0.994602	0.953304	0.884494	0.815556	0.7544	0.554042	0.49708	0.363094	0.320236	0.272149	0.994602	0.976733	0.926569	0.920162	0.827193	0.605357	0.560306	0.379981	0.325184	0.304895	0.994602	1.02164	0.971203	0.949427	0.907417	0.717148	0.611841	0.385348	0.319975	0.33497	0.994602	1.00913	0.9661	0.934974	0.889517	0.691571	0.61328	0.408973
P49590	HARS2	0.994602	0.944179	0.907059	0.86918	0.877535	0.818635	0.950432	0.732776	0.587761	0.274548	0.994602	0.931671	0.885026	0.885683	0.821411	0.810765	0.878398	0.569213	0.412115	0.23415	0.994602	0.920584	0.859942	0.886105	0.853545	0.854925	0.957449	0.800091	0.595562	0.337545	0.994602	1.02688	0.939614	0.894812	0.945802	0.905801	0.987797	0.806961	0.641687	0.394629	0.994602	0.969326	0.940207	0.939381	0.939488	0.865457	0.930886	0.675439
Q9UBG0	MRC2
P78356	PIP4K2B
A4D1P6	WDR91
Q9UJY5	GGA1	0.994602	0.645282	0.639391	0.70268	0.436778	0.318157	0.14718	0.163055	0.0928088	0.0721949	0.994602	0.663344	0.619585	0.878847	0.506844	0.327646	0.190915	0.175466	0.110212	0.0776435	0.994602	0.595875	0.665554	0.840993	0.39481	0.308567	0.225803	0.178295	0.102327	0.0549361	0.994602	0.60701	0.63711	0.742193	0.427331	0.313713	0.183025	0.178446	0.0958418	0.0525548	0.994602	0.661496	0.566865	0.732982	0.464194	0.32656	0.164555	0.161357
P45880	VDAC2
P52701	MSH6
Q99426	TBCB	0.994602	1.01884	0.968994	0.831828	0.729383	0.249386	0.215119	0.160936	0.0998436	0.054424	0.994602	1.05758	1.01575	0.773818	0.690732	0.189985	0.181312	0.1307	0.082635	0.0319097	0.994602	1.08974	1.03634	0.777318	0.731467	0.221468	0.21223	0.143459	0.108736	0.050798	0.994602	1.01189	0.969147	0.745554	0.640907	0.14192	0.14957	0.104991	0.0729144	0.0372588	0.994602	1.18212	1.12881	0.802433	0.786434	0.191638	0.202939	0.134587
Q8TF05	PPP4R1	0.994602	1.03879	1.02232	0.88858	0.921493	0.383233	0.281354	0.232352	0.173387	0.174075	0.994602	1.05115	1.04891	0.948174	0.930719	0.417326	0.278588	0.197568	0.161153	0.12806	0.994602	1.0504	1.04758	0.876584	0.950158	0.409705	0.28914	0.216755	0.150045	0.0866393	0.994602	1.05534	1.02024	0.927454	0.908362	0.361781	0.242437	0.170725	0.134861	0.106608	0.994602	1.08415	1.08017	0.941757	0.977724	0.424023	0.284999	0.206029
Q9P2D3	HEATR5B
Q9Y580	RBM7
Q15818	NPTX1
P49915	GMPS	0.994602	0.896793	0.860213	0.850225	0.688747	0.409638	0.196248	0.146349	0.0910247	0.0513792	0.994602	0.905693	0.870541	0.824868	0.663086	0.356368	0.170255	0.120712	0.0705478	0.0324596	0.994602	0.895397	0.857545	0.829881	0.65937	0.376289	0.187565	0.123234	0.0773777	0.0373125	0.994602	0.908909	0.869907	0.867602	0.698655	0.402786	0.184042	0.115886	0.0651142	0.0299403	0.994602	0.896822	0.8509	0.854954	0.700327	0.414235	0.216486	0.140902
Q9HAS0	C17orf75
O00429	DNM1L	0.994602	1.02236	0.958191	0.926542	0.890961	0.394702	0.19784	0.130603	0.0851759	0.0582846	0.994602	1.04754	1.01928	0.955746	0.901689	0.379799	0.182794	0.127183	0.0778965	0.0465168	0.994602	1.02044	0.969517	0.908871	0.860815	0.378783	0.204863	0.123787	0.0825908	0.0438911	0.994602	1.04255	0.999295	0.929157	0.888546	0.381831	0.188401	0.116002	0.0772526	0.0348459	0.994602	1.00574	0.985031	0.922592	0.868305	0.377959	0.205145	0.135642
P26583	HMGB2	0.994602	0.769489	0.796612	0.919323	0.599993	0.662761	0.520712	0.548014	0.468094	0.334984	0.994602	0.784185	0.799909	0.932828	0.676488	0.67967	0.525406	0.501953	0.422434	0.438105	0.994602	0.748886	0.777795	0.942111	0.61853	0.652024	0.532935	0.53151	0.43299	0.467723	0.994602	0.732002	0.718324	0.915971	0.58017	0.652978	0.575832	0.605184	0.50158	0.533403	0.994602	0.726335	0.693405	0.850286	0.568226	0.611567	0.46897	0.480938
Q9NP66	HMG20A
Q9NZM3	ITSN2
Q96ED9	HOOK2
Q15843	NEDD8	0.994602	0.966432	0.918736	0.910044	0.802812	0.6696	0.624123	0.512345	0.366567	0.346233	0.994602	0.945858	0.943429	0.937918	0.959536	0.711744	0.685217	0.529581	0.338471	0.316737	0.994602	0.908386	0.93434	0.970907	0.828951	0.691778	0.649537	0.499637	0.351949	0.299073	0.994602	0.958875	0.931831	0.937322	0.892157	0.680705	0.689347	0.547872	0.400632	0.358458	0.994602	0.945198	0.884727	0.907171	0.835369	0.686013	0.613967	0.511932
Q9BQL6	FERMT1											0.994602	0.81035	0.790194	0.918691	0.661842	0.643739	0.452328	0.176193	0.0697486	0.00753158
Q14694	USP10	0.994602	1.00444	1.00693	0.972421	0.735344	0.331018	0.263636	0.226487	0.198928	0.146265	0.994602	1.07404	1.22688	1.06467	0.836439	0.324772	0.289946	0.227396	0.1243	0.0948612	0.994602	0.9911	1.00947	0.910657	0.730124	0.290138	0.25407	0.203647	0.154662	0.114913	0.994602	1.05018	1.08419	0.95653	0.807509	0.258738	0.19739	0.135918	0.0805539	0.0652014	0.994602	1.06192	1.0902	0.942247	0.807424	0.335053	0.294401	0.206952
Q8WV92	MITD1
Q6PKG0	LARP1	0.994602	0.921293	0.909428	0.85211	0.739466	0.386024	0.27675	0.221386	0.168175	0.137068	0.994602	0.939813	0.923163	0.834859	0.705018	0.330463	0.252857	0.233875	0.164784	0.156815	0.994602	0.956071	0.904262	0.816385	0.71588	0.370911	0.315799	0.263791	0.198246	0.168225	0.994602	0.91909	0.883562	0.827066	0.728483	0.38978	0.272172	0.234727	0.186553	0.151905	0.994602	0.92048	0.872172	0.784497	0.642847	0.356251	0.258432	0.247039
Q13404	UBE2V1	0.994602	1.10272	1.03373	0.95316	1.02342	0.79651	0.711218	0.314149	0.156304	0.0791534	0.994602	1.08382	1.07659	0.973584	1.04022	0.827263	0.69768	0.290359	0.145854	0.0696336	0.994602	1.08394	1.01646	0.964983	1.03844	0.855068	0.712362	0.322309	0.165027	0.0961248	0.994602	1.10821	1.06573	0.965362	1.03976	0.85595	0.730026	0.322004	0.159667	0.090648	0.994602	1.05231	1.02285	0.974685	1.0311	0.843967	0.707175	0.336163
Q92539	LPIN2
Q96R05	RBP7
P55268	LAMB2	0.994602	1.24759	1.24596	0.808341	1.03339	0.500523	0.472517	0.356406	0.261755	0.210135	0.994602	1.11918	1.03322	0.657715	0.835461	0.420867	0.4269	0.33629	0.298636	0.286938	0.994602	1.14621	1.01248	0.667913	0.771232	0.418143	0.43142	0.311276	0.289851	0.287867	0.994602	1.22689	1.03865	0.731833	0.902353	0.424497	0.473047	0.41092	0.347412	0.372272	0.994602	1.15947	1.05073	0.749946	0.934183	0.39976	0.479885	0.365588
Q13257	MAD2L1	0.994602	1.10505	1.03353	0.688862	0.686511	0.228868	0.242176	0.197637	0.166389	0.0969185	0.994602	1.27995	1.18716	0.725182	0.772226	0.291807	0.282523	0.248431	0.208326	0.165496	0.994602	1.12684	0.975323	0.595018	0.647788	0.200416	0.195367	0.142074	0.121759	0.069619	0.994602	1.10639	1.02297	0.676814	0.690647	0.234482	0.233447	0.216258	0.190378	0.163774	0.994602	1.01375	0.960327	0.665293	0.629032	0.235587	0.247556	0.193189
O15541	RNF113A	0.994602	1.10451	1.08353	0.955468	1.09988	0.745285	0.856715	0.748862	0.764883	0.655021	0.994602	1.01856	1.05473	0.947928	1.01195	0.74244	0.845437	0.773639	0.77786	0.810996	0.994602	0.993323	0.989177	0.929664	0.949845	0.736104	0.793308	0.689956	0.716481	0.798045	0.994602	0.975906	0.970509	0.89839	0.88495	0.682594	0.769476	0.682762	0.716892	0.810322	0.994602	0.980892	0.924013	0.839769	0.90851	0.66697	0.772259	0.66537
P17302	GJA1
Q9BWW4	SSBP3
Q8N0W3	FUK
Q5SW96	LDLRAP1
P16749	UL69											0.994799	0.818736	0.694075	0.703422	0.598046	0.440388	0.307036	0.275805	0.22156	0.196927	0.994799	0.846173	0.826139	0.779464	0.609655	0.447967	0.342923	0.264571	0.233583	0.177787	0.994799	0.867298	0.876437	0.774562	0.718896	0.473768	0.39993	0.244834	0.217116	0.200568	0.994799	0.870681	0.763768	0.767483	0.650572	0.522848	0.39921	0.417094
Q9NPI6	DCP1A	0.994602	0.968331	0.817839	0.418668	0.469579	0.18609	0.256459	0.216842	0.145526	0.109097	0.994602	0.950527	0.720914	0.378568	0.316242	0.112678	0.148451	0.121731	0.0896026	0.0623808	0.994602	0.862497	0.669044	0.372485	0.326636	0.0657859	0.149348	0.126688	0.0735177	0.0344978	0.994602	0.866777	0.714856	0.334032	0.298119	0.060146	0.151242	0.105832	0.0784733	0.050897	0.994602	0.87942	0.724585	0.354085	0.354002	0.0952799	0.170956	0.131474
P24864	CCNE1
Q92922	SMARCC1
O60231	DHX16	0.994602	1.17818	1.02875	0.760104	0.832306	0.345604	0.425066	0.321257	0.438667	0.230204	0.994602	1.1018	1.21062	0.805136	0.962056	0.377992	0.419507	0.372863	0.334237	0.273648	0.994602	1.24202	1.11545	0.73646	0.735405	0.291575	0.245727	0.238421	0.182458	0.140199	0.994602	1.18976	1.03152	0.77851	0.734537	0.228363	0.235184	0.138231	0.147091	0.210168	0.994602	1.2785	1.15628	0.724507	0.842834	0.252111	0.299982	0.215538
Q9Y2S7	POLDIP2
P46020	PHKA1
P35251	RFC1
P05556	ITGB1	0.994602	0.832469	0.803656	0.774478	0.707592	0.603585	0.747716	0.741348	0.718236	0.843112	0.994602	0.824069	0.789941	0.854146	0.681794	0.666482	0.931764	0.862602	0.759698	0.833277	0.994602	0.915562	0.930457	0.94123	0.928811	0.873516	1.03609	1.30183	1.40741	1.61145	0.994602	0.946499	0.960397	0.941456	0.91048	0.895836	1.12791	1.59266	1.76407	1.97938	0.994602	0.99031	0.987859	0.929332	0.891789	0.753415	1.05952	1.32261
Q6P2P2	PRMT9
P84077	ARF1
Q5TBB1	RNASEH2B
Q9H9P8	L2HGDH
P46379	BAG6	0.994602	1.06464	0.990404	0.827365	0.811355	0.317594	0.245796	0.181207	0.136677	0.103024	0.994602	1.08716	1.03089	0.823678	0.822757	0.339165	0.254898	0.173691	0.127612	0.0912377	0.994602	1.0319	0.95245	0.785159	0.754475	0.346205	0.264171	0.190675	0.135279	0.104789	0.994602	1.07342	0.967667	0.771955	0.792393	0.345586	0.255994	0.165441	0.117152	0.0801065	0.994602	1.10951	1.03712	0.804369	0.888424	0.387177	0.300666	0.188056
Q86U28	ISCA2
O95630	STAMBP	0.994602	0.833651	0.822301	0.687671	0.412908	0.166234	0.216366	0.216549	0.130945	0.0677485	0.994602	0.78072	0.713893	0.559773	0.334981	0.158284	0.139854	0.111459	0.0639797	0.0350077	0.994602	0.854982	0.795562	0.582787	0.399132	0.193642	0.177989	0.146962	0.0840166	0.0665193	0.994602	0.778884	0.734142	0.538993	0.316088	0.134459	0.168602	0.128533	0.0932019	0.0354484	0.994602	0.837018	0.715541	0.572279	0.363345	0.138224	0.143884	0.147811
Q9H267	VPS33B
Q96P11	NSUN5
O15511	ARPC5	0.994602	0.998672	0.974588	0.916021	0.907965	0.69946	0.761015	0.698292	0.574848	0.288441	0.994602	0.978426	0.96658	0.945284	0.9009	0.705304	0.737595	0.720412	0.539449	0.347154	0.994602	0.958242	0.957088	0.908577	0.880329	0.692948	0.789473	0.726349	0.563095	0.358929	0.994602	0.946747	0.936411	0.927993	0.878017	0.741173	0.795782	0.78216	0.643365	0.444964	0.994602	0.957415	0.946856	0.927407	0.897738	0.745625	0.759986	0.742871
Q13557	CAMK2D	0.994602	0.847553	0.697867	0.543805	0.437691	0.18945	0.176989	0.12924	0.0940196	0.0533117	0.994602	0.798561	0.646885	0.432966	0.365951	0.136909	0.166798	0.131252	0.0849095	0.0436424	0.994602	0.761647	0.630177	0.447525	0.362027	0.161772	0.183248	0.138959	0.10034	0.0569436	0.994602	0.755294	0.618107	0.407736	0.366808	0.12162	0.153261	0.11386	0.0787535	0.0463865	0.994602	0.759571	0.65012	0.497735	0.421618	0.199399	0.206339	0.14853
Q9Y3E7	CHMP3	0.994602	0.932838	0.895361	0.879806	0.795065	0.606857	0.251734	0.221357	0.137624	0.0954969	0.994602	0.934661	0.894361	0.856028	0.76593	0.516063	0.230043	0.180221	0.118287	0.0714221	0.994602	0.931334	0.910582	0.870488	0.759412	0.516647	0.267593	0.217211	0.180461	0.131006	0.994602	0.901508	0.855447	0.845297	0.728052	0.482559	0.239159	0.211871	0.159275	0.10679	0.994602	0.927882	0.890736	0.85028	0.742708	0.506652	0.231925	0.183471
Q6IA69	NADSYN1	0.994602	1.05906	1.00958	0.925947	0.955893	0.733958	0.779792	0.625237	0.442324	0.159784	0.994602	0.994617	0.96303	0.877801	0.902342	0.741803	0.744466	0.605489	0.352236	0.209881	0.994602	1.00891	0.939105	0.939901	0.860722	0.705483	0.696808	0.584046	0.380336	0.19496	0.994602	1.0561	0.947315	0.897426	0.935644	0.743858	0.726577	0.667516	0.377339	0.185116	0.994602	1.14979	1.07945	1.00959	1.08002	0.778811	0.740064	0.566394
Q8N543	OGFOD1
Q96DG6	CMBL	0.994602	0.872098	0.829888	0.89717	0.713003	0.572195	0.430504	0.278158	0.158489	0.0863422	0.994602	0.785673	0.748155	0.826341	0.631346	0.460307	0.340477	0.237328	0.126418	0.0720979	0.994602	0.831939	0.815137	0.893901	0.677274	0.576543	0.427319	0.288547	0.174765	0.116982	0.994602	0.842606	0.820629	0.872568	0.678623	0.535682	0.416097	0.283892	0.188578	0.153877	0.994602	0.866982	0.817062	0.879112	0.72143	0.579069	0.418535	0.298195
P61978	HNRNPK	0.994602	1.02313	0.964133	0.752598	0.589921	0.190321	0.170586	0.121069	0.0791532	0.0419076	0.994602	1.01889	0.970275	0.772258	0.594925	0.191568	0.165141	0.120252	0.0759386	0.0444927	0.994602	1.01442	0.946823	0.739801	0.597897	0.187508	0.177258	0.11218	0.0765884	0.0424674	0.994602	1.01083	0.952202	0.726766	0.573654	0.149688	0.148746	0.0997444	0.065736	0.0369881	0.994602	1.01773	0.958453	0.744321	0.603203	0.183723	0.180416	0.123182
O75179	ANKRD17
P04350	TUBB4A																															0.994602	1.12638	1.07675	0.940271	1.05915	0.765885	0.771711	0.532268	0.30945	0.122735	0.994602	1.10229	1.07369	0.948532	1.05021	0.741036	0.730364	0.488152
Q9UEE9	CFDP1	0.994602	0.872847	0.903513	1.04191	0.766902	0.884912	1.77621	2.57628	2.64768	2.7628	0.994602	0.943389	1.02753	1.32203	1.00294	1.16021	1.90989	2.97718	2.8081	3.18822	0.994602	0.963382	1.00527	1.14444	0.86249	0.835689	1.29784	1.75765	1.87705	2.17665	0.994602	0.868709	0.847894	0.925103	0.717509	0.705298	0.997138	1.40011	1.44784	1.77392	0.994602	0.881191	0.848389	0.864617	0.706323	0.704517	0.947109	1.43922
O94763	URI1
Q7Z6B7	SRGAP1	0.994602	1.02578	0.897529	0.803808	0.640682	0.173307	0.160385	0.118805	0.0661103	0.0466758	0.994602	1.07418	0.970859	0.895767	0.694258	0.288841	0.277692	0.207163	0.218491	0.142902	0.994602	0.87874	0.817873	0.712534	0.484282	0.135282	0.175737	0.0978738	0.0703245	0.0297107	0.994602	0.832402	0.736759	0.720538	0.516973	0.165728	0.214303	0.14138	0.0981096	0.0805505	0.994602	0.972866	1.01957	0.77065	0.74536	0.187419	0.177844	0.124844
Q9UNE7	STUB1	0.994602	0.966778	0.750488	0.304925	0.333706	0.0710185	0.137043	0.107341	0.0616461	0.0239652	0.994602	0.976783	0.772806	0.30519	0.377803	0.101544	0.176689	0.149031	0.120613	0.0803977	0.994602	0.941867	0.715189	0.273062	0.307195	0.0826214	0.161765	0.122214	0.110208	0.0680822	0.994602	0.953396	0.774683	0.302535	0.369385	0.0896235	0.144158	0.119506	0.096497	0.0577751	0.994602	0.995967	0.824326	0.342415	0.402652	0.107316	0.171489	0.123342
P19388	POLR2E	0.994602	1.09022	0.956469	0.572646	0.519374	0.190297	0.216502	0.179283	0.130066	0.0686182	0.994602	1.10485	1.11084	0.810827	0.694215	0.250024	0.254188	0.199699	0.135868	0.0934014	0.994602	1.22492	1.05831	0.621109	0.637308	0.214512	0.222148	0.183609	0.141671	0.0766712	0.994602	1.13136	0.975002	0.585783	0.585803	0.191799	0.248489	0.22002	0.151617	0.112717	0.994602	1.26817	1.12926	0.692959	0.747658	0.234823	0.253344	0.195848
Q99707	MTR
Q14CX7	NAA25	0.994602	1.10448	1.06119	0.984562	1.01547	0.515399	0.323153	0.232468	0.194068	0.128796	0.994602	1.11938	1.08353	0.996921	1.01292	0.509106	0.296024	0.20158	0.172897	0.127647	0.994602	1.12376	1.07	0.96012	1.04747	0.521675	0.304896	0.171703	0.154796	0.112998	0.994602	1.22035	1.18322	1.05172	1.1774	0.625293	0.372943	0.20545	0.206812	0.165355	0.994602	1.14587	1.15724	1.0062	1.10817	0.589811	0.318115	0.182214
Q15031	LARS2	0.994602	1.14425	1.03615	0.819014	0.871917	0.33512	0.324045	0.198093	0.155482	0.0976939	0.994602	1.14233	1.02964	0.821831	0.82842	0.348663	0.300525	0.197459	0.161987	0.0988013	0.994602	1.13677	1.03437	0.851587	0.853649	0.349744	0.354927	0.220912	0.172667	0.110048	0.994602	1.18117	1.06583	0.837651	0.917671	0.316312	0.30587	0.181557	0.153844	0.101946	0.994602	1.06529	1.02277	0.782173	0.77384	0.214108	0.233711	0.143016
P35555	FBN1	0.994602	1.16678	1.15657	0.928606	1.18649	0.705652	0.804942	0.625827	0.590005	0.408977	0.994602	1.00077	0.994905	0.764777	1.00491	0.568722	0.650094	0.53859	0.506101	0.492243	0.994602	1.18232	1.16122	0.936724	1.24864	0.785987	0.881904	0.61657	0.656093	0.656804	0.994602	1.26538	1.21207	0.940773	1.25283	0.831694	0.965827	0.730694	0.784065	0.823972	0.994602	1.23319	1.59506	1.32921	1.86254	1.22514	1.10812	0.87894
Q16718	NDUFA5
O14782	KIF3C
Q86SQ0	PHLDB2
Q86W92	PPFIBP1	0.994602	0.946069	0.876459	0.703353	0.479171	0.114858	0.175941	0.111761	0.0842259	0.041971	0.994602	1.00403	0.881344	0.708042	0.446496	0.110916	0.148141	0.120236	0.0821721	0.0355839	0.994602	0.836413	0.783689	0.565031	0.412575	0.100867	0.1511	0.107413	0.0679998	0.0325154	0.994602	0.91718	0.832256	0.590088	0.466449	0.111632	0.169564	0.119601	0.072725	0.0364184	0.994602	0.874521	0.755962	0.550344	0.37256	0.0861536	0.146345	0.0957739
Q8IYM9	TRIM22	0.994602	0.9843	0.83758	0.550258	0.360781	0.0322764	0.104846	0.0677721	0.0401974	-0.0124028	0.994602	0.956655	0.881093	0.481029	0.298811	-0.000164577	0.0953304	0.062053	0.0199684	-0.0282045	0.994602	0.97987	0.881638	0.523911	0.368537	0.170966	0.187332	0.139377	0.118657	0.0760829	0.994602	0.937471	0.888177	0.482287	0.369797	0.0978657	0.18494	0.139914	0.0957701	0.0839432	0.994602	0.913115	0.826721	0.497758	0.284423	0.0451056	0.149934	0.105126
Q9NYU2	UGGT1	0.994602	0.857548	0.795246	0.729657	0.624968	0.437463	0.26349	0.224159	0.149822	0.120086	0.994602	0.867845	0.782822	0.660481	0.599123	0.459557	0.296261	0.253537	0.187215	0.155641	0.994602	0.880772	0.827458	0.729676	0.657875	0.488752	0.334065	0.283893	0.211119	0.182714	0.994602	0.890652	0.815234	0.729375	0.670996	0.510477	0.343323	0.316637	0.269511	0.253849	0.994602	0.856723	0.78963	0.74628	0.670513	0.501959	0.33854	0.30105
Q13123	IK
O75153	CLUH	0.994602	1.00314	0.953391	0.728925	0.535544	0.142717	0.154859	0.133927	0.0807299	0.0397983	0.994602	1.03931	0.967332	0.754407	0.529324	0.107584	0.126206	0.10898	0.0712667	0.0308034	0.994602	0.997353	0.946839	0.749154	0.560056	0.139481	0.152906	0.109446	0.0771108	0.0377579	0.994602	1.02857	0.972649	0.778811	0.595618	0.115595	0.145895	0.102413	0.0698713	0.0384333	0.994602	0.996556	0.94354	0.774528	0.570207	0.116624	0.148278	0.110942
Q8ND24	RNF214	0.994602	1.01899	0.91282	0.664797	0.523667	0.195837	0.237054	0.234872	0.218261	0.138581	0.994602	1.00391	0.88416	0.536827	0.455851	0.106212	0.18547	0.162258	0.123402	0.0980651	0.994602	0.954513	0.872201	0.584365	0.464687	0.177134	0.220286	0.255189	0.232373	0.234297	0.994602	1.05008	0.908729	0.554273	0.471192	0.126881	0.165365	0.146713	0.124304	0.103354	0.994602	1.05025	0.949974	0.581599	0.517147	0.140766	0.191603	0.177659
O95218	ZRANB2
O14745	SLC9A3R1	0.994602	1.05192	1.04236	0.997645	1.10558	0.931132	0.926303	0.768911	0.746748	0.764164	0.994602	1.08982	1.08812	1.08328	1.20518	0.978035	1.00265	0.818539	0.749645	0.792393	0.994602	1.07461	1.06535	1.053	1.14755	0.976699	1.00734	0.743125	0.695443	0.748576	0.994602	1.06055	1.04852	1.02779	1.0955	0.922572	0.933941	0.73834	0.772618	0.876479	0.994602	1.09954	1.08435	1.00703	1.17646	0.943357	0.916699	0.714071
Q96EQ0	SGTB	0.994602	0.914485	0.829662	0.857512	0.712745	0.5632	0.259884	0.224968	0.241943	0.228405	0.994602	0.870085	0.890164	0.951294	0.73738	0.593305	0.248227	0.211618	0.129096	0.124649	0.994602	0.924556	0.831585	0.988319	0.688075	0.474249	0.261084	0.175769	0.145111	0.107749	0.994602	0.825322	0.822516	0.816338	0.659493	0.477341	0.227668	0.186288	0.0928074	0.0994962	0.994602	0.947575	0.973355	0.879204	0.687253	0.564202	0.253092	0.19372
Q9BYM8	RBCK1	0.994602	1.13111	1.0621	0.662653	0.714488	0.275046	0.265634	0.190605	0.141255	0.0704668	0.994602	1.09181	0.986765	0.635645	0.609348	0.257809	0.232439	0.182268	0.149498	0.108913	0.994602	1.08732	0.97676	0.590354	0.55387	0.214013	0.22562	0.153915	0.0953709	0.051636	0.994602	1.12694	1.05652	0.62005	0.640745	0.247482	0.257357	0.170159	0.110906	0.09239	0.994602	1.10309	0.988367	0.683752	0.744129	0.29716	0.286976	0.19957
Q14966	ZNF638
P16845	UL22A											0.994799	0.620938	0.687577	0.872192	0.598983	0.876075	1.04558	1.84069	1.71589	2.2329	0.994799	0.720593	0.753542	0.973619	0.588627	0.870006	1.06116	1.72464	1.82538	2.23669	0.994799	0.663216	0.652782	0.936273	0.574968	0.820285	0.984943	1.91799	2.26787	2.65402	0.994799	0.737241	0.703081	0.855987	0.606531	0.794275	0.833055	1.51964
Q9UMX1	SUFU
P27797	CALR	0.994602	0.685029	0.651396	0.647193	0.418156	0.234332	0.223984	0.257659	0.195187	0.188265	0.994602	0.661182	0.607748	0.559111	0.364236	0.210177	0.227544	0.282998	0.208299	0.216154	0.994602	0.690119	0.67385	0.642021	0.409069	0.255043	0.272365	0.32523	0.261334	0.275203	0.994602	0.692527	0.640074	0.602936	0.390415	0.221615	0.261801	0.355132	0.296315	0.346862	0.994602	0.685574	0.630471	0.613721	0.406197	0.252264	0.272718	0.35171
Q567U6	CCDC93	0.994602	1.16283	1.08112	0.861653	0.794559	0.292062	0.234911	0.177448	0.11724	0.0870427	0.994602	1.19644	1.15594	0.854282	0.920765	0.306871	0.322227	0.252371	0.171942	0.115839	0.994602	1.23179	1.07818	0.733327	0.793174	0.187818	0.215241	0.163981	0.115815	0.0598679	0.994602	1.26519	1.14367	0.79045	0.795808	0.223953	0.225746	0.173484	0.105916	0.0636759	0.994602	1.1185	0.999981	0.793168	0.778543	0.242591	0.241665	0.170445
Q5VZF2	MBNL2
O94822	LTN1	0.994602	0.946269	0.933133	0.670245	0.471276	0.167422	0.193644	0.241689	0.175542	0.148205	0.994602	1.09955	0.972117	0.777974	0.490105	0.146411	0.239311	0.210717	0.112551	0.0849897	0.994602	0.93937	0.933349	0.60457	0.434158	0.168069	0.164875	0.208112	0.151298	0.0988736	0.994602	0.894586	0.893302	0.73834	0.457715	0.123406	0.153663	0.200737	0.112927	0.0711688	0.994602	0.867997	0.867058	0.601541	0.464817	0.142994	0.2349	0.186101
Q9H5X1	CIAO2A	0.994602	1.48483	1.40743	0.963286	1.30862	0.818193	0.841343	0.521316	0.485926	0.296394	0.994602	1.4261	1.32849	1.03738	1.36217	0.902135	0.920738	0.604928	0.429071	0.304903	0.994602	1.32004	1.2585	1.05261	1.303	0.832117	0.813542	0.532416	0.456243	0.244489	0.994602	1.46057	1.30955	0.958731	1.39353	0.848513	0.939557	0.600733	0.544567	0.311693	0.994602	1.26877	1.19998	0.865042	1.30129	0.739325	0.790781	0.534935
O75414	NME6
Q07157	TJP1	0.994602	0.952598	0.948009	0.980738	0.800732	0.537465	0.465676	0.388469	0.281839	0.256135	0.994602	1.04736	1.10707	1.16127	1.00727	0.576512	0.496548	0.406454	0.306791	0.264644	0.994602	0.980296	1.01728	1.05096	0.806837	0.488287	0.461701	0.365175	0.288994	0.255313	0.994602	0.971503	0.976039	0.93488	0.74139	0.344938	0.339981	0.254219	0.175698	0.154304	0.994602	1.03457	1.01775	0.958254	0.77716	0.39514	0.372865	0.298665
Q9Y4C2	TCAF1	0.994602	1.13297	1.03266	0.661328	0.567181	0.238635	0.266862	0.206	0.147398	0.111803	0.994602	1.07647	0.94016	0.511804	0.492282	0.165222	0.191146	0.162054	0.0944995	0.068811	0.994602	1.19773	1.00197	0.567266	0.582645	0.180359	0.2351	0.169951	0.112553	0.0701682	0.994602	1.1106	0.965554	0.596342	0.558681	0.197385	0.231864	0.164244	0.142275	0.109059	0.994602	1.2243	1.03755	0.631404	0.586342	0.204047	0.244608	0.186364
P51398	DAP3
Q9BZZ5	API5	0.994602	0.955179	0.928515	0.927226	0.836808	0.681765	0.242845	0.148718	0.0862192	0.0497816	0.994602	0.928414	0.899734	0.894922	0.830391	0.653977	0.226842	0.127816	0.0674894	0.0232853	0.994602	0.950799	0.895569	0.877601	0.850778	0.660675	0.242232	0.148603	0.0847789	0.0501436	0.994602	0.958428	0.903677	0.934963	0.856833	0.720854	0.229621	0.136869	0.0740504	0.0381245	0.994602	0.913192	0.8723	0.912673	0.869146	0.703551	0.259917	0.141987
Q96DI7	SNRNP40	0.994602	1.1151	1.15117	1.22441	1.23194	0.862763	0.567829	0.498061	0.383005	0.274946	0.994602	1.03913	1.11861	1.09318	1.07066	0.766576	0.470235	0.406511	0.30729	0.292786	0.994602	1.17309	1.15447	1.03219	1.09613	0.605815	0.41786	0.342434	0.303285	0.242781	0.994602	1.15134	1.18003	1.05377	1.11312	0.624149	0.412766	0.352879	0.29117	0.256525	0.994602	1.05828	1.08244	0.980302	0.955967	0.570533	0.414976	0.331299
Q9Y2S2	CRYL1
P30044	PRDX5	0.994602	0.950136	0.926599	0.948363	0.914832	0.864741	0.852634	0.633555	0.377949	0.142242	0.994602	1.00524	0.95711	0.935993	0.934517	0.852397	0.847848	0.615035	0.38228	0.181383	0.994602	0.95159	0.92997	0.939456	0.935377	0.889405	0.867844	0.603699	0.368897	0.183195	0.994602	0.962721	0.913103	0.946245	0.916237	0.891731	0.867534	0.597255	0.35053	0.171197	0.994602	0.943676	0.897028	0.948534	0.907014	0.897013	0.852248	0.620389
Q15404	RSU1	0.994602	0.913453	0.88095	0.862927	0.737293	0.479343	0.399828	0.266041	0.167368	0.0620187	0.994602	0.950723	0.908199	0.872288	0.736317	0.443869	0.361725	0.240153	0.129707	0.0468388	0.994602	0.947208	0.917693	0.87007	0.757294	0.451158	0.37442	0.251819	0.156132	0.0782086	0.994602	0.937489	0.906089	0.856224	0.733261	0.417047	0.33435	0.211137	0.120651	0.0573806	0.994602	0.925214	0.885727	0.860037	0.726817	0.42084	0.315097	0.21166
P63010	AP2B1	0.994602	0.933817	0.850428	0.767041	0.642287	0.362537	0.195598	0.135733	0.076478	0.0274792	0.994602	0.971396	0.921486	0.827716	0.681198	0.371262	0.197042	0.134311	0.067994	0.0253504	0.994602	0.950575	0.867342	0.759602	0.658028	0.356023	0.214054	0.146877	0.0949469	0.0515486	0.994602	0.917667	0.84785	0.714587	0.625309	0.328962	0.19544	0.132171	0.0723392	0.035471	0.994602	0.950562	0.87625	0.745547	0.645501	0.344368	0.212088	0.148137
Q16881	TXNRD1	0.994602	0.970568	0.940187	0.91776	0.801335	0.558694	0.409421	0.346942	0.307374	0.207082	0.994602	0.967274	0.941671	0.92928	0.806953	0.607428	0.428248	0.335504	0.280345	0.247271	0.994602	0.940539	0.91626	0.910065	0.787313	0.566462	0.404552	0.315166	0.252095	0.21796	0.994602	0.9608	0.92719	0.915187	0.812377	0.569684	0.400696	0.298347	0.236919	0.204444	0.994602	0.961332	0.916759	0.917373	0.803563	0.545655	0.373532	0.281257
Q99717	SMAD5
P35637	FUS	0.994602	0.921124	0.861544	0.750633	0.654264	0.525535	0.531124	0.457194	0.436603	0.316257	0.994602	0.91105	0.890527	0.854093	0.781208	0.607795	0.620513	0.554371	0.481482	0.529028	0.994602	0.927882	0.895081	0.81729	0.720261	0.560042	0.594004	0.443449	0.386696	0.424662	0.994602	0.886578	0.868913	0.825276	0.748708	0.549738	0.537263	0.469437	0.452686	0.469315	0.994602	0.947457	0.872573	0.815485	0.724938	0.577049	0.567543	0.491941
Q92793	CREBBP	0.994602	0.903024	0.820758	0.834202	0.664037	0.404108	0.327394	0.292346	0.214397	0.144942	0.994602	0.947153	0.927705	1.05573	0.836833	0.681594	0.356712	0.317992	0.339431	0.226099	0.994602	0.879499	0.884951	0.89317	0.698535	0.53892	0.299359	0.315923	0.243852	0.172799	0.994602	0.945471	0.926217	0.933221	0.85909	0.537939	0.352503	0.255762	0.223787	0.146463	0.994602	0.8693	0.852618	0.89251	0.826307	0.65175	0.341351	0.317007
P36405	ARL3	0.994602	0.939532	0.908296	0.942938	0.833926	0.718877	0.574728	0.35062	0.222449	0.12508	0.994602	0.93636	0.904833	0.942863	0.849817	0.725777	0.573718	0.352972	0.207568	0.136066	0.994602	0.929041	0.911711	0.944213	0.848436	0.702568	0.574339	0.362607	0.241931	0.157416	0.994602	0.900139	0.88674	0.93425	0.79543	0.70639	0.565268	0.352292	0.213425	0.151449	0.994602	0.911274	0.902853	0.923398	0.829143	0.685956	0.530751	0.355366
Q969T7	NT5C3B
Q9P013	CWC15	0.994602	1.02788	1.02014	1.03137	1.00086	0.947052	1.07345	1.15599	1.13461	1.1537	0.994602	0.983285	0.984348	1.02941	1.05174	0.930196	1.05461	1.10112	1.04714	1.20733	0.994602	0.965034	0.973829	1.00653	0.98812	0.961684	1.13603	1.11317	1.13854	1.37992	0.994602	0.998215	1.02575	0.990403	1.03711	0.950228	1.1188	1.16474	1.22329	1.49608	0.994602	0.978818	0.968823	0.986646	0.977688	0.973685	1.09729	1.17444
O43719	HTATSF1
Q13185	CBX3	0.994602	0.78619	0.774259	0.816826	0.562852	0.348296	0.283509	0.232995	0.212577	0.121393	0.994602	0.723541	0.700583	0.764789	0.497642	0.319782	0.258973	0.22437	0.193609	0.173142	0.994602	0.768776	0.789993	0.840831	0.553951	0.324768	0.274612	0.215229	0.174771	0.150207	0.994602	0.686046	0.680157	0.734732	0.444949	0.257183	0.214132	0.190069	0.146876	0.139093	0.994602	0.754277	0.690062	0.739309	0.465613	0.262306	0.227908	0.207806
Q5TAX3	TUT4
Q92791	P3H4	0.994602	1.31503	1.09517	0.521017	0.711427	0.202889	0.265243	0.172212	0.133078	0.104723	0.994602	1.46505	1.13964	0.470471	0.718295	0.286022	0.349021	0.25257	0.169828	0.148207	0.994602	1.3087	0.925353	0.523678	0.792637	0.298252	0.339693	0.250808	0.21877	0.156678	0.994602	1.42048	1.1278	0.539975	0.923615	0.332273	0.411021	0.320849	0.344389	0.259594	0.994602	1.37937	1.18481	0.65867	0.90714	0.352709	0.468038	0.403881
P40123	CAP2	0.994602	0.936094	0.898223	0.808415	0.604602	0.255112	0.18455	0.140465	0.0847588	0.0440062	0.994602	0.950154	0.932839	0.825528	0.612975	0.237301	0.164155	0.122189	0.0744562	0.0340239	0.994602	0.962278	0.894999	0.782061	0.586046	0.224501	0.179655	0.124509	0.079811	0.0456954	0.994602	0.950583	0.950689	0.797453	0.6213	0.215263	0.172726	0.119783	0.0746317	0.0420346	0.994602	0.966099	0.926819	0.820414	0.649138	0.247334	0.19271	0.140475
Q96S55	WRNIP1
P06756	ITGAV
P42574	CASP3	0.994602	0.934885	0.925536	0.965205	0.954134	0.842005	0.985026	1.11504	1.20777	1.21902	0.994602	0.97763	0.995485	0.943328	0.929935	0.837327	0.929996	1.05694	1.0604	1.14375	0.994602	0.933401	0.926755	0.945851	0.852768	0.811179	0.930591	1.13584	1.18957	1.25556	0.994602	0.957174	0.936227	0.949311	0.907458	0.849718	1.00258	1.18009	1.2711	1.45496	0.994602	0.928492	0.91735	0.934505	0.887272	0.83614	0.911635	1.08218
O43854	EDIL3
Q9Y6G3	MRPL42
Q9Y3C4	TPRKB
P62280	RPS11	0.994602	0.879852	1.04738	1.43049	1.01623	0.93441	0.505626	0.269936	0.107335	0.0461296	0.994602	0.924406	1.3021	1.94851	1.34825	1.16052	0.523852	0.288664	0.118727	0.0612775	0.994602	0.962252	1.1543	1.59681	1.14358	1.06306	0.547688	0.285905	0.130125	0.0659543	0.994602	0.939777	1.03731	1.457	1.09952	1.0911	0.710248	0.447325	0.157177	0.0765747	0.994602	0.918716	1.01979	1.25255	0.965525	0.937756	0.619575	0.375089
P17931	LGALS3	0.994602	0.908007	0.859536	0.876561	0.745914	0.5789	0.35166	0.2413	0.180759	0.123423	0.994602	0.90208	0.875814	0.856791	0.732497	0.543325	0.343421	0.230773	0.164267	0.116789	0.994602	0.969787	0.909824	0.870379	0.812496	0.58428	0.372808	0.251102	0.197594	0.150478	0.994602	0.939415	0.885396	0.893693	0.761334	0.564094	0.354398	0.241265	0.18051	0.137427	0.994602	0.93722	0.893037	0.910836	0.75928	0.573623	0.361088	0.247449
P61006	RAB8A	0.994602	0.963554	0.951984	0.929185	0.88875	0.674945	0.510902	0.308509	0.229226	0.190416	0.994602	0.950528	0.934323	0.914266	0.84574	0.650097	0.501872	0.300061	0.220379	0.162039	0.994602	0.954919	0.940528	0.938121	0.869964	0.659542	0.480454	0.303589	0.221868	0.168059	0.994602	0.9892	0.970827	0.927666	0.89861	0.659405	0.490517	0.316459	0.251003	0.196953	0.994602	0.943651	0.940209	0.949688	0.864996	0.687044	0.500155	0.319925
Q6PI48	DARS2
Q9H9A5	CNOT10
Q96JY6	PDLIM2	0.994602	1.22242	1.15071	0.961789	1.19639	0.824796	0.866014	0.674717	0.658185	0.471626	0.994602	1.12614	1.14197	1.00553	1.27948	0.869753	0.937179	0.70789	0.671013	0.683136	0.994602	1.10651	1.07171	0.981565	1.05369	0.861687	0.846472	0.551359	0.532091	0.578581	0.994602	1.07925	1.04312	0.979369	1.06185	0.808633	0.832077	0.619537	0.626457	0.688666	0.994602	1.08597	1.03558	0.954302	1.05567	0.807152	0.775563	0.586467
Q96B36	AKT1S1	0.994602	0.965215	0.921246	0.909137	0.771693	0.642122	0.606449	0.554555	0.511609	0.533002	0.994602	0.95298	0.94288	0.985005	0.883147	0.666082	0.67419	0.59525	0.534272	0.6455	0.994602	0.925271	0.967429	0.89688	0.795395	0.686185	0.628445	0.492237	0.475357	0.587087	0.994602	0.892088	0.845382	0.896917	0.740767	0.636727	0.573582	0.480203	0.462136	0.596978	0.994602	0.94579	0.985554	0.964227	0.864585	0.720956	0.626944	0.529801
Q5JPI9	EEF1AKMT2
Q9Y230	RUVBL2	0.994602	0.934597	0.883603	0.83181	0.783106	0.704591	0.750428	0.48969	0.356293	0.269095	0.994602	0.942903	0.897649	0.888414	0.837423	0.804391	0.881282	0.536266	0.39277	0.289417	0.994602	0.957979	0.909808	0.836954	0.754555	0.676235	0.734268	0.494133	0.335321	0.235211	0.994602	0.920517	0.851599	0.77417	0.693527	0.582704	0.664152	0.446706	0.294948	0.193374	0.994602	0.968254	0.898574	0.788879	0.747585	0.620125	0.684372	0.425804
P57721	PCBP3
P86790	CCZ1B
O95817	BAG3	0.994602	0.930556	0.862564	0.81488	0.709805	0.609007	0.62537	0.547519	0.562425	0.674363	0.994602	0.945304	0.865833	0.777209	0.715421	0.558265	0.576695	0.529746	0.524338	0.665653	0.994602	0.896389	0.878552	0.78005	0.68677	0.560425	0.624748	0.529227	0.55516	0.722292	0.994602	0.881073	0.837339	0.81655	0.667879	0.547341	0.581592	0.514365	0.570898	0.757332	0.994602	0.904146	0.835053	0.785113	0.678443	0.5603	0.555319	0.531709
Q9BRP4	PAAF1	0.994602	1.42266	1.34138	0.850553	1.42846	0.578647	0.580282	0.34233	0.316054	0.197247	0.994602	1.36162	1.31191	0.843529	1.14885	0.502185	0.538232	0.346598	0.271702	0.123924	0.994602	1.40627	1.28297	0.810516	1.20251	0.495081	0.485495	0.338749	0.257905	0.119353	0.994602	1.65397	1.47797	0.896496	1.43001	0.538948	0.539386	0.305907	0.251538	0.130717	0.994602	1.56205	1.48679	0.928983	1.4194	0.529953	0.580562	0.309857
P36873	PPP1CC	0.994602	1.00249	0.962952	0.96983	0.901341	0.58215	0.437367	0.273211	0.158714	0.0999977	0.994602	0.998218	0.961454	0.982366	0.892363	0.636875	0.521016	0.354808	0.200329	0.0950782	0.994602	0.969098	0.934282	0.940902	0.87522	0.596415	0.476903	0.30228	0.173182	0.0897466	0.994602	0.959954	0.95065	0.94047	0.870097	0.614236	0.513204	0.312302	0.178222	0.121339	0.994602	1.00833	0.98424	0.95115	0.891834	0.62231	0.498346	0.300258
P25787	PSMA2	0.994602	1.006	0.968753	0.913002	0.940256	0.880498	1.0232	1.06467	1.19016	1.00523	0.994602	0.998183	0.96004	0.90411	0.863286	0.886485	1.00058	1.06934	1.1171	1.15169	0.994602	0.98701	0.956229	0.880898	0.898272	0.853912	0.996207	1.09574	1.20168	1.29195	0.994602	1.00124	0.986909	0.919016	0.947912	0.874464	1.0539	1.11206	1.3132	1.42487	0.994602	1.0178	0.986698	0.92137	0.941332	0.859247	0.987637	1.04747
P15954	COX7C
Q92841	DDX17	0.994602	1.15967	1.10914	0.753426	0.680011	0.193843	0.207638	0.154037	0.12492	0.0779804	0.994602	1.07498	1.03885	0.697048	0.585614	0.152042	0.186076	0.132414	0.0898064	0.0537257	0.994602	1.1273	1.02664	0.749247	0.647026	0.191554	0.233664	0.15414	0.124179	0.0913075	0.994602	1.14881	1.03865	0.742792	0.663246	0.169225	0.195903	0.157471	0.114071	0.090223	0.994602	1.09432	1.04205	0.67424	0.646259	0.174066	0.210289	0.147951
O95816	BAG2	0.994602	0.888827	0.742112	0.561801	0.533088	0.327756	0.32194	0.245319	0.236147	0.145375	0.994602	0.924041	0.717994	0.536798	0.52749	0.325542	0.348157	0.26736	0.274983	0.254915	0.994602	0.887144	0.763533	0.605958	0.553541	0.377667	0.375879	0.281983	0.272704	0.244115	0.994602	1.0058	0.873666	0.649293	0.691969	0.388021	0.395499	0.261785	0.229535	0.217786	0.994602	0.989883	0.833689	0.663453	0.668307	0.400293	0.389328	0.260314
Q9NY26	SLC39A1
O15234	CASC3
Q9UKD1	GMEB2
P19838	NFKB1	0.994602	1.07165	0.941964	0.534556	0.507539	0.170389	0.215074	0.205687	0.183555	0.135628	0.994602	1.04645	0.869951	0.446689	0.362036	0.0696677	0.140886	0.14645	0.100258	0.0809595	0.994602	0.981948	0.845063	0.449279	0.382968	0.131372	0.167471	0.123994	0.097667	0.0774605	0.994602	0.996663	0.852143	0.493127	0.382914	0.066847	0.141859	0.117624	0.0795074	0.0378998	0.994602	1.09079	0.935071	0.493328	0.458458	0.119404	0.175849	0.141496
Q9Y6M4	CSNK1G3
Q15181	PPA1	0.994602	0.932001	0.906105	0.894608	0.787634	0.689542	0.411636	0.226236	0.121152	0.055932	0.994602	0.907778	0.884477	0.904307	0.870604	0.684748	0.40921	0.208237	0.106472	0.0448663	0.994602	0.891925	0.938384	0.998474	0.824727	0.72175	0.448842	0.227412	0.124726	0.0615472	0.994602	0.896672	0.888577	0.95458	0.835912	0.710769	0.438014	0.228635	0.121382	0.0595641	0.994602	0.882367	0.835236	0.890485	0.773903	0.694039	0.426795	0.244867
Q96GY0	ZC2HC1A	0.994602	1.01259	0.962136	0.957483	0.894227	0.780491	0.744209	0.764647	0.69888	0.308079	0.994602	0.813601	0.798146	0.882141	0.704279	0.699402	0.689526	0.743307	0.58979	0.369637	0.994602	0.798973	0.832908	0.908147	0.718606	0.669475	0.677772	0.717938	0.660838	0.444359	0.994602	0.81751	0.80971	0.907291	0.699558	0.695821	0.704016	0.781879	0.68894	0.554284	0.994602	0.803749	0.78762	0.889514	0.680273	0.682216	0.660312	0.748976
P0C0S5	H2AFZ	0.994602	0.909367	0.707076	0.493068	0.407497	0.255716	0.289882	0.318449	0.327432	0.291143	0.994602	0.955767	0.770151	0.583604	0.44428	0.270039	0.258338	0.21273	0.229886	0.178727	0.994602	0.850801	0.681617	0.3749	0.343269	0.200433	0.249903	0.255409	0.296222	0.237978	0.994602	0.885908	0.651792	0.40376	0.369804	0.259942	0.3264	0.408469	0.471486	0.443313	0.994602	0.861225	0.66249	0.434122	0.346314	0.212208	0.262644	0.288211
Q15637	SF1	0.994602	1.09712	1.02987	0.899254	0.966465	0.681684	0.65114	0.479625	0.391343	0.304977	0.994602	0.994079	0.932964	0.948132	0.885748	0.706895	0.670619	0.571684	0.437458	0.448851	0.994602	1.10009	1.06506	0.895796	1.01383	0.692358	0.721735	0.47238	0.376006	0.368366	0.994602	0.983864	0.951258	0.923721	0.876268	0.690201	0.620976	0.497693	0.398332	0.41428	0.994602	1.02946	0.968712	0.903241	0.929221	0.696781	0.590431	0.459099
P10909	CLU	0.994602	1.23054	1.11512	0.856838	0.942675	0.420791	0.412902	0.328454	0.252215	0.272885	0.994602	1.15845	1.12374	0.700659	0.853341	0.470859	0.483723	0.394914	0.345947	0.381484	0.994602	1.07257	1.04912	0.846867	0.894091	0.536615	0.517821	0.524335	0.502122	0.482665	0.994602	1.16139	1.09352	0.814212	0.900314	0.459686	0.564098	0.404496	0.39344	0.416901	0.994602	1.19376	1.10502	0.860943	1.0761	0.588734	0.589642	0.515008
Q15907	RAB11B
Q9BYX4	IFIH1
Q9BYK8	HELZ2
Q15836	VAMP3
P07305	H1F0	0.994602	1.09874	1.29712	1.23025	1.20146	0.634028	0.38071	0.247609	0.159076	0.157023	0.994602	1.20564	1.53567	1.70522	1.53938	0.836172	0.473743	0.324928	0.195387	0.160932	0.994602	1.18292	1.40029	1.48295	1.29707	0.66798	0.403747	0.253312	0.163314	0.125113	0.994602	1.12187	1.29045	1.43013	1.40897	0.795761	0.48965	0.378806	0.166571	0.122839	0.994602	1.11638	1.28174	1.13226	1.12887	0.525054	0.371187	0.26511
Q8WUW1	BRK1	0.994602	1.00826	0.963381	0.919955	0.824332	0.589099	0.622196	0.586998	0.504747	0.39951	0.994602	1.013	0.986632	0.919047	0.897686	0.615083	0.625424	0.59796	0.491526	0.4146	0.994602	0.958438	0.941481	0.92674	0.820592	0.589017	0.609385	0.56911	0.525768	0.429366	0.994602	0.982179	0.970444	0.945649	0.86439	0.615041	0.624438	0.6259	0.561371	0.518853	0.994602	0.983535	0.92489	0.890443	0.829232	0.579703	0.552511	0.556693
P15260	IFNGR1
P01111	NRAS
Q969Z0	TBRG4	0.994602	1.21135	0.975864	0.402844	0.490109	0.108976	0.180978	0.117313	0.0694698	0.0852593	0.994602	1.05023	0.856105	0.390007	0.37616	0.0433357	0.140629	0.108294	0.0442979	0.0276262	0.994602	1.11966	0.880413	0.392774	0.383749	0.0988291	0.168041	0.114692	0.0776332	0.0501833	0.994602	1.14698	0.916666	0.409663	0.332546	0.0428996	0.148138	0.102138	0.0734678	0.0355804	0.994602	1.05268	0.83492	0.348965	0.342179	0.0555904	0.142997	0.117187
P42677	RPS27	0.994602	1.01581	1.23514	1.45473	1.25221	1.02341	0.630471	0.301297	0.158274	0.103105	0.994602	1.13302	1.60507	1.89654	1.60514	1.25338	0.695902	0.345923	0.191694	0.134369	0.994602	1.14247	1.25101	1.39659	1.35336	1.07742	0.622936	0.31063	0.181898	0.131683	0.994602	1.10596	1.22839	1.36511	1.29792	1.12315	0.772769	0.411439	0.192739	0.109419	0.994602	1.16775	1.27047	1.28711	1.21635	0.94591	0.689021	0.376787
Q5R372	RABGAP1L	0.994602	1.28403	1.20664	0.884145	0.96341	0.355349	0.222989	0.168511	0.125286	0.0838476	0.994602	1.17791	1.12189	0.936291	0.790715	0.359285	0.279976	0.225467	0.217395	0.132958	0.994602	1.2028	1.09819	0.844717	0.944267	0.350068	0.253708	0.1864	0.159873	0.0822504	0.994602	1.16662	1.03771	0.788932	0.841679	0.32792	0.245158	0.192837	0.168618	0.120035	0.994602	1.18964	1.1384	0.881721	0.948256	0.324458	0.249576	0.169196
Q96CX2	KCTD12	0.994602	1.1053	1.09143	0.95409	1.18578	0.79123	0.927024	0.799855	0.730064	0.52292	0.994602	1.06137	1.06189	0.948757	1.08455	0.777084	0.849842	0.745197	0.643606	0.443636	0.994602	1.08627	1.06825	0.955706	1.10707	0.791612	0.84126	0.777183	0.705701	0.526569	0.994602	1.1176	1.09781	0.96626	1.1418	0.816151	0.922111	0.828338	0.774073	0.564881	0.994602	1.09279	1.08727	0.955403	1.14575	0.776204	0.847403	0.737194
Q14353	GAMT	0.994602	0.880492	0.825052	0.855401	0.627409	0.342896	0.187333	0.130787	0.0568147	0.0315036	0.994602	0.890182	0.882597	0.864381	0.628553	0.293652	0.196756	0.127828	0.080031	0.0356354	0.994602	0.925428	0.860682	0.861014	0.644631	0.350944	0.19966	0.126156	0.0699142	0.0281878	0.994602	0.868018	0.810998	0.864363	0.641792	0.374282	0.188703	0.129257	0.0785119	0.0576961	0.994602	0.890622	0.903234	0.90253	0.65663	0.371167	0.203529	0.140964
Q96JJ3	ELMO2	0.994602	1.00647	0.894175	0.649427	0.50003	0.124943	0.165131	0.12442	0.090922	0.0457747	0.994602	0.959112	0.81394	0.589396	0.399565	0.0696873	0.121339	0.104655	0.0592233	0.0241979	0.994602	0.98948	0.868755	0.647685	0.510107	0.139643	0.195286	0.138074	0.103057	0.0647375	0.994602	1.07486	0.949422	0.708571	0.573725	0.149209	0.200649	0.151983	0.102904	0.0731907	0.994602	1.01233	0.919908	0.654537	0.470603	0.102875	0.162464	0.113622
P62714	PPP2CB
Q13045	FLII	0.994602	1.12927	1.0426	0.812147	0.712772	0.140527	0.150133	0.110465	0.0684632	0.0388393	0.994602	1.13583	1.122	0.852007	0.711185	0.121138	0.131558	0.0967045	0.0574082	0.0225743	0.994602	1.16134	1.05359	0.782535	0.696083	0.139417	0.160791	0.102505	0.067015	0.0313946	0.994602	1.14948	1.08937	0.79303	0.70615	0.130135	0.148111	0.0991586	0.0621638	0.0318962	0.994602	1.17168	1.11945	0.808833	0.729894	0.135417	0.171004	0.120535
Q12851	MAP4K2
Q9C0C2	TNKS1BP1	0.994602	1.03314	0.992883	0.938037	0.960558	0.785269	0.907647	0.822088	0.830835	0.880409	0.994602	1.01151	0.999281	0.985412	0.983967	0.829751	0.933555	0.878742	0.795069	0.87729	0.994602	0.997776	0.989095	0.949668	0.951332	0.826701	0.952181	0.81931	0.832521	0.959056	0.994602	1.00614	0.968112	0.935661	0.956876	0.82839	0.94024	0.837007	0.855312	1.03782	0.994602	1.00059	0.978693	0.946755	0.964995	0.859895	0.913353	0.85304
Q9NRX1	PNO1
Q9P265	DIP2B	0.994602	0.990231	0.974652	0.904699	0.891063	0.655616	0.471924	0.305614	0.211443	0.141345	0.994602	1.09893	1.10158	1.07813	0.954667	0.739409	0.463489	0.316932	0.221821	0.225415	0.994602	0.979379	0.938677	0.896915	0.813863	0.635979	0.436877	0.256961	0.200336	0.138417	0.994602	0.941041	0.916471	0.894205	0.809273	0.655352	0.401338	0.230284	0.170963	0.146604	0.994602	0.965172	0.929601	0.892913	0.858941	0.6344	0.379502	0.239417
Q86YH6	PDSS2
Q15773	MLF2
Q8TAG9	EXOC6
F5HIG1	UL102											0.994799	1.21245	1.08119	0.665162	0.690155	0.182298	0.186847	0.12099	0.0861188	0.0443664	0.994799	1.2619	1.06348	0.649336	0.765419	0.213264	0.192507	0.115151	0.0919349	0.040346	0.994799	1.33786	1.14035	0.676208	0.807819	0.205094	0.186118	0.11615	0.080951	0.0465366	0.994799	1.28223	1.10497	0.700574	0.78556	0.217253	0.203794	0.128344
Q6ICL3	TANGO2	0.994602	1.31155	1.15479	0.802752	1.33085	0.545276	0.547751	0.212967	0.225492	0.238468	0.994602	1.51317	1.24218	1.00737	1.43626	0.673806	0.598265	0.26304	0.277133	0.205088	0.994602	1.1729	1.15994	1.01513	1.03658	0.605006	0.447045	0.344506	0.190916	0.195607	0.994602	1.47517	1.32341	1.00306	1.07652	0.624111	0.596854	0.313	0.254064	0.166976	0.994602	1.38826	1.49245	1.02702	1.24324	0.632215	0.51466	0.341848
Q8IYK4	COLGALT2
Q6PL24	TMED8
O75648	TRMU
Q16739	UGCG
Q9NYR9	NKIRAS2
P56181	NDUFV3	0.994602	0.799292	0.900696	1.05087	1.17221	2.40653	3.2601	3.28412	3.04475	3.2666	0.994602	0.94232	1.00744	1.22035	1.53172	2.83042	3.53651	3.41496	3.21969	3.7484	0.994602	0.92731	1.25713	1.32644	1.4412	2.66439	3.94434	3.64901	3.31198	4.06945	0.994602	0.828388	0.869049	0.934731	1.12441	1.94692	2.61264	2.60752	2.53731	2.9226	0.994602	1.03571	0.991479	1.08441	1.08943	2.13173	2.97098	2.81189
Q9C0J8	WDR33
Q5VIR6	VPS53
O14972	DSCR3
O96033	MOCS2
O43739	CYTH3
Q9Y6Y0	IVNS1ABP
P37235	HPCAL1	0.994602	0.841476	0.798713	0.769072	0.564642	0.436581	0.326651	0.237305	0.186962	0.176432	0.994602	0.86786	0.802266	0.739262	0.545728	0.372838	0.27595	0.216732	0.186901	0.144161	0.994602	0.844005	0.785878	0.742022	0.544667	0.391648	0.299231	0.233875	0.182192	0.170039	0.994602	0.802031	0.748612	0.702316	0.496269	0.361907	0.272581	0.226843	0.189496	0.178428	0.994602	0.85413	0.813648	0.726632	0.568315	0.367058	0.281049	0.213032
Q8NFJ9	BBS1
P98175	RBM10
P62081	RPS7	0.994602	0.999871	1.21362	1.48162	1.23987	1.00158	0.564991	0.270032	0.120757	0.0862002	0.994602	1.06006	1.45725	1.92341	1.51605	1.16379	0.558917	0.276634	0.130197	0.0660423	0.994602	1.12976	1.30455	1.57551	1.37969	1.06348	0.600439	0.288819	0.142393	0.0799416	0.994602	1.03848	1.19001	1.51155	1.33751	1.14579	0.768001	0.431159	0.163816	0.0736331	0.994602	1.06183	1.17834	1.30339	1.17646	0.966059	0.693368	0.358891
Q8WTV0	SCARB1
Q13098	GPS1	0.994602	1.04798	0.984609	0.948139	0.972462	0.685061	0.454954	0.2123	0.135032	0.0787457	0.994602	1.01852	1.01378	0.925385	0.942781	0.638419	0.398196	0.186624	0.10122	0.05733	0.994602	0.969683	0.923345	0.897644	0.858978	0.639847	0.402224	0.178038	0.102366	0.0523597	0.994602	1.01689	0.965481	0.891672	0.885504	0.613067	0.387802	0.167893	0.108585	0.0632862	0.994602	1.01209	0.992984	0.892994	0.932049	0.632963	0.408381	0.207691
O94842	TOX4
P52564	MAP2K6
Q9Y2Q3	GSTK1	0.994602	0.848281	0.79716	0.8032	0.61792	0.311484	0.153262	0.118072	0.0725191	0.0336948	0.994602	0.825855	0.771168	0.804231	0.645838	0.402889	0.152629	0.121252	0.0735432	0.0356384	0.994602	0.850304	0.817493	0.872543	0.693555	0.426629	0.169505	0.122665	0.0722766	0.0329634	0.994602	0.805576	0.768742	0.827742	0.633874	0.370469	0.146414	0.106633	0.0704171	0.0378443	0.994602	0.791942	0.758051	0.798706	0.617678	0.373353	0.167076	0.116931
Q9BX40	LSM14B
P42126	ECI1	0.994602	0.927739	0.918729	0.91945	0.981782	0.957143	1.09001	1.14661	1.30739	0.968181	0.994602	1.02534	1.00721	0.962787	1.10054	1.1499	1.30439	1.37415	1.52467	1.69615	0.994602	1.00838	1.00923	1.0427	1.09625	1.1387	1.28747	1.40532	1.55773	1.7576	0.994602	0.995591	1.01249	0.970229	1.10138	1.07511	1.2631	1.2844	1.49357	1.66199	0.994602	1.01542	1.01293	0.989019	1.14452	1.22583	1.46002	1.55918
F5HGU6	UL132																																									0.994799	0.830406	0.802773	0.858261	0.784848	0.688156	0.598486	0.471667
P67870	CSNK2B	0.994602	1.13373	1.0872	0.911667	0.872808	0.41468	0.345452	0.198227	0.119482	0.112427	0.994602	1.14707	1.22691	0.94213	0.92744	0.525279	0.451016	0.284149	0.182567	0.118246	0.994602	1.21901	1.09131	0.854022	0.794744	0.415997	0.380457	0.234758	0.157968	0.100562	0.994602	1.10349	0.999627	0.733166	0.699741	0.312157	0.287657	0.180928	0.106407	0.0706422	0.994602	1.14078	1.03174	0.713972	0.692678	0.306498	0.317446	0.193448
Q9Y265	RUVBL1	0.994602	0.944488	0.904246	0.867522	0.809418	0.748395	0.802571	0.53722	0.41524	0.31208	0.994602	0.930627	0.900242	0.93754	0.841433	0.886583	0.985518	0.605778	0.456604	0.338977	0.994602	0.91918	0.888614	0.875437	0.746593	0.743243	0.806255	0.572122	0.391183	0.281571	0.994602	0.932814	0.873332	0.824849	0.730217	0.627133	0.738908	0.484983	0.337977	0.229302	0.994602	0.9436	0.876342	0.800015	0.731979	0.648006	0.71421	0.456033
P05155	SERPING1
Q8N4T8	CBR4
P21980	TGM2	0.994602	0.838082	0.798271	0.82502	0.675084	0.584397	0.331189	0.19389	0.133135	0.0726599	0.994602	0.85626	0.821011	0.865006	0.744677	0.642666	0.383227	0.206851	0.147264	0.11446	0.994602	0.909035	0.903099	0.94384	0.793133	0.669289	0.393793	0.21301	0.136392	0.0875824	0.994602	0.889702	0.860737	0.918987	0.757679	0.643062	0.378499	0.190688	0.11106	0.0835806	0.994602	0.864725	0.807724	0.858901	0.691209	0.601084	0.365717	0.197804
Q7L7X3	TAOK1
P62736	ACTA2
Q96A65	EXOC4	0.994602	1.04151	1.02841	0.75388	0.685643	0.198578	0.272757	0.185845	0.154761	0.101859	0.994602	1.10994	1.08235	0.828786	0.609074	0.186425	0.261262	0.20674	0.135754	0.113764	0.994602	1.11797	1.04103	0.682594	0.56829	0.13385	0.214851	0.156647	0.111177	0.0875303	0.994602	1.05383	1.01797	0.706849	0.567633	0.158954	0.20383	0.152284	0.125617	0.0936458	0.994602	1.0418	0.971442	0.629408	0.506365	0.104958	0.195355	0.131293
Q9UII4	HERC5
O95819	MAP4K4	0.994602	1.34701	1.40514	0.931236	1.24417	0.317206	0.308594	0.238191	0.150459	0.160058	0.994602	1.24734	1.46805	1.13183	1.19205	0.272584	0.334007	0.246677	0.184215	0.150656	0.994602	1.44887	1.43321	1.00263	1.16151	0.333607	0.255021	0.196938	0.13935	0.145845	0.994602	1.31901	1.33688	0.872227	0.966744	0.226678	0.25343	0.174647	0.150824	0.102634	0.994602	1.25269	1.21217	0.724678	0.78231	0.190041	0.256881	0.154481
P51452	DUSP3	0.994602	0.988336	0.930235	0.857146	0.69499	0.24663	0.221692	0.148651	0.0877546	0.0330463	0.994602	0.965191	0.923552	0.842798	0.619359	0.207178	0.184737	0.132869	0.0850741	0.0449317	0.994602	0.951174	0.912724	0.835648	0.639432	0.241021	0.211146	0.140949	0.0924859	0.0460077	0.994602	0.939673	0.904338	0.805505	0.610622	0.190392	0.174422	0.115959	0.0707151	0.0360398	0.994602	0.953244	0.922534	0.82603	0.647268	0.232977	0.221178	0.150171
Q96LD4	TRIM47
Q15847	ADIRF
P38606	ATP6V1A	0.994602	0.962692	0.927305	0.880788	0.777681	0.602146	0.624304	0.559412	0.413428	0.181444	0.994602	0.931963	0.915115	0.929769	0.806985	0.650552	0.671388	0.618047	0.454837	0.211399	0.994602	0.967579	0.949275	0.933653	0.849408	0.641814	0.662508	0.621627	0.477487	0.243991	0.994602	0.959931	0.927356	0.935345	0.827223	0.639456	0.669415	0.625352	0.481533	0.242941	0.994602	0.96252	0.926918	0.935833	0.840766	0.645593	0.659804	0.616603
O94927	HAUS5
Q14197	MRPL58
O75380	NDUFS6	0.994602	0.997955	0.875876	0.772237	0.924009	1.3267	1.54872	2.11109	2.27387	1.9243	0.994602	1.00973	1.01544	0.930799	1.1324	1.72226	2.19138	2.94967	3.12419	3.95999	0.994602	0.803634	0.839061	0.651686	0.65866	0.982196	1.32536	1.69758	1.89582	2.48473	0.994602	0.793443	0.66042	0.515391	0.473723	0.591148	0.968027	1.2512	1.45214	2.05297	0.994602	0.988921	0.928562	0.857884	1.06111	1.75156	2.18961	3.28076
P51665	PSMD7	0.994602	0.888839	0.838621	0.805876	0.705737	0.644633	0.604493	0.256017	0.134329	0.0593321	0.994602	0.885114	0.806905	0.783892	0.708984	0.644519	0.609133	0.241392	0.134004	0.0676374	0.994602	0.893822	0.842808	0.820096	0.725229	0.651428	0.593512	0.23762	0.123476	0.0633403	0.994602	0.907617	0.867035	0.852044	0.773126	0.675616	0.645586	0.253197	0.115692	0.0583564	0.994602	0.893157	0.834351	0.830723	0.727875	0.652391	0.603542	0.245945
Q674X7	KAZN
P62136	PPP1CA	0.994602	1.02065	1.00175	0.988743	0.987788	0.626745	0.462461	0.24938	0.136285	0.0698721	0.994602	1.03668	1.02872	1.02466	0.983227	0.674559	0.522586	0.310645	0.16861	0.079527	0.994602	1.00784	0.980507	0.960922	0.939224	0.6242	0.50224	0.290498	0.158033	0.0743222	0.994602	0.99417	0.981087	0.956088	0.954007	0.632626	0.504875	0.28271	0.14483	0.0722101	0.994602	1.02406	1.01712	0.980594	0.957279	0.649563	0.525936	0.289946
Q9HB90	RRAGC	0.994602	1.00859	0.978121	0.970632	0.935653	0.849323	0.967596	0.943147	1.03369	0.71508	0.994602	1.02143	0.984735	0.950674	0.916723	0.809501	0.897538	0.869412	0.866412	0.762426	0.994602	0.983117	0.941707	0.914496	0.916079	0.805778	0.923063	0.941167	0.96411	0.860006	0.994602	1.03767	0.991506	0.972486	0.973248	0.887231	1.06397	1.01641	1.09595	0.989115	0.994602	0.991164	0.96874	0.979485	0.944878	0.865987	0.971201	0.958647
P28799	GRN	0.994602	0.986698	0.925957	0.794162	0.85345	0.678139	0.802717	0.75545	0.81561	0.850004	0.994602	1.03855	0.987622	0.805689	0.861623	0.659662	0.765662	0.858868	0.860789	0.924972	0.994602	1.00483	0.976307	0.840003	0.907325	0.756337	1.0323	0.934025	1.00146	1.16843	0.994602	0.992545	0.915523	0.85263	0.881899	0.777097	1.00203	1.06941	1.24803	1.35813	0.994602	0.919747	0.890883	0.820649	0.839467	0.737327	0.964905	1.01877
P11387	TOP1	0.994602	0.771184	0.806803	0.476191	0.247556	0.0749492	0.13333	0.118182	0.0858372	0.044249	0.994602	0.99592	1.20092	0.987265	0.454646	0.238303	0.245387	0.220105	0.154486	0.120786	0.994602	0.983471	1.07613	0.727506	0.379949	0.122685	0.175407	0.15647	0.0964547	0.0475886	0.994602	0.945419	0.856416	0.640261	0.311589	0.0587123	0.134027	0.120473	0.0747514	0.0378765	0.994602	0.938745	0.968754	0.568792	0.306399	0.107636	0.16108	0.172764
P35221	CTNNA1	0.994602	0.922499	0.911697	0.99343	0.86723	0.773576	0.437491	0.229346	0.141746	0.0833157	0.994602	0.939804	0.911711	0.970805	0.855934	0.684762	0.387436	0.203492	0.11913	0.0695845	0.994602	0.944323	0.921473	0.956558	0.875556	0.717633	0.415928	0.225209	0.147997	0.0962176	0.994602	0.912242	0.89601	0.941019	0.847844	0.696778	0.396574	0.222337	0.142156	0.0982867	0.994602	0.898812	0.889702	0.955594	0.849823	0.712596	0.420901	0.252187
Q9H4X1	RGCC
Q9UNZ5	C19orf53	0.994602	0.976133	1.07254	1.04738	0.901987	0.62539	0.547973	0.411723	0.2445	0.251055	0.994602	1.01904	1.18167	1.29193	1.03742	0.705015	0.579331	0.416903	0.282681	0.212741	0.994602	1.08149	1.14878	1.18669	1.03462	0.7434	0.629572	0.451089	0.286564	0.212264	0.994602	0.988687	1.04826	1.18619	1.05221	0.787055	0.682843	0.503313	0.318893	0.239666	0.994602	0.966981	1.03534	1.15301	0.957641	0.723345	0.614971	0.426901
Q9UQ03	CORO2B
P55145	MANF	0.994602	0.841985	0.806405	0.871083	0.665278	0.760938	0.778711	0.820812	0.843184	0.813732	0.994602	0.817256	0.792556	0.842295	0.657086	0.75496	0.843302	0.934908	0.905044	1.02837	0.994602	0.80351	0.82764	0.901773	0.692805	0.803591	0.849577	0.818298	0.833714	1.0059	0.994602	0.750973	0.722141	0.824438	0.634059	0.782402	0.859413	0.893954	0.896732	1.11439	0.994602	0.796994	0.767522	0.884459	0.65559	0.840836	0.855965	0.902077
Q92759	GTF2H4
Q96S59	RANBP9	0.994602	1.27268	1.19145	0.967221	1.08017	0.472663	0.461759	0.387725	0.289729	0.304977	0.994602	1.2075	1.18459	0.888417	0.98484	0.434588	0.348563	0.243223	0.206627	0.172047	0.994602	1.15797	1.18494	0.857988	0.98585	0.464521	0.397372	0.400848	0.283268	0.218563	0.994602	1.23437	1.28351	1.0622	1.08727	0.614431	0.414372	0.270847	0.346966	0.277761	0.994602	1.25846	1.18358	0.877475	1.07936	0.476265	0.322269	0.254191
P13674	P4HA1	0.994602	0.831959	0.755859	0.623493	0.510577	0.341053	0.356193	0.303451	0.189836	0.145566	0.994602	0.850556	0.739571	0.567646	0.491104	0.344541	0.366345	0.300615	0.20222	0.163068	0.994602	0.868682	0.785716	0.628439	0.535655	0.345173	0.365642	0.304236	0.21263	0.176271	0.994602	0.845729	0.746877	0.590941	0.526225	0.336579	0.377098	0.337461	0.274029	0.258296	0.994602	0.861647	0.759046	0.640869	0.574038	0.391184	0.39577	0.354033
Q16891	IMMT
Q96P70	IPO9	0.994602	0.97182	0.876148	0.723312	0.596226	0.322457	0.206907	0.147497	0.0908462	0.0439951	0.994602	1.00104	0.924374	0.717443	0.606181	0.37196	0.189951	0.127877	0.0732545	0.0362221	0.994602	0.998187	0.894986	0.693413	0.629763	0.379783	0.213753	0.142277	0.0946049	0.0520033	0.994602	0.980217	0.929998	0.732399	0.640912	0.363877	0.198402	0.126688	0.0770113	0.0447502	0.994602	1.0054	0.945157	0.785332	0.721284	0.43152	0.236847	0.149871
Q6ICB0	DESI1
Q14376	GALE	0.994602	1.06565	1.02688	0.910412	0.911054	0.502468	0.21294	0.140505	0.0675732	0.0274633	0.994602	1.05824	1.04336	0.868456	0.892936	0.449155	0.204382	0.108464	0.0504318	0.00820197	0.994602	1.03246	0.991187	0.878052	0.90435	0.587114	0.252786	0.139437	0.0763417	0.0289184	0.994602	1.05282	1.01983	0.919944	0.909696	0.58476	0.229217	0.127491	0.0594363	0.0251336	0.994602	1.06834	1.01847	0.948381	0.947209	0.640127	0.297757	0.161942
P49327	FASN	0.994602	1.02307	0.983618	0.893243	0.850021	0.421516	0.19151	0.135581	0.0814847	0.0376773	0.994602	1.01148	0.980598	0.891445	0.809632	0.38575	0.17643	0.12855	0.0756558	0.0388726	0.994602	1.00643	0.964106	0.863688	0.8215	0.409757	0.207456	0.135811	0.0883685	0.0477554	0.994602	1.03245	0.997489	0.893031	0.854474	0.428812	0.202052	0.131917	0.0815529	0.0452645	0.994602	1.01435	0.979233	0.902471	0.84189	0.421233	0.22488	0.154184
Q7LBC6	KDM3B
Q96I25	RBM17
Q96G74	OTUD5
P08559	PDHA1	0.994602	1.11662	1.01914	0.728064	0.828978	0.266099	0.220033	0.123513	0.0718018	0.0341434	0.994602	1.15706	1.04923	0.771493	0.823889	0.386852	0.290417	0.134916	0.0819232	0.0321915	0.994602	1.13615	1.02595	0.783161	0.937429	0.472759	0.323059	0.140007	0.0756435	0.0325112	0.994602	1.15065	1.08198	0.871378	1.01863	0.508454	0.261918	0.13163	0.0734556	0.0351003	0.994602	1.10223	1.0863	0.863914	1.06787	0.604128	0.294483	0.15208
P53384	NUBP1
Q9UBK8	MTRR
Q9Y2U5	MAP3K2
P51970	NDUFA8
Q9UK59	DBR1	0.994602	1.13096	1.01857	0.95017	0.984877	0.65775	0.555124	0.391919	0.247893	0.231368	0.994602	0.902594	0.896171	0.83599	0.785897	0.601316	0.513054	0.37812	0.251283	0.133335	0.994602	0.992717	0.990553	0.950103	0.888695	0.626339	0.569323	0.426853	0.285417	0.153001	0.994602	1.019	0.99375	0.926424	0.877075	0.678365	0.560919	0.462424	0.291652	0.146421	0.994602	1.01428	0.96	0.894106	0.854142	0.638243	0.547135	0.422195
Q9H1H9	KIF13A
P40925	MDH1	0.994602	0.837762	0.818906	0.918112	0.742965	0.789569	0.812806	0.662379	0.247675	0.0873993	0.994602	0.819205	0.788699	0.904156	0.711034	0.750896	0.77683	0.624124	0.236772	0.0631499	0.994602	0.825423	0.845545	0.929918	0.752875	0.788116	0.82521	0.713515	0.293161	0.0828382	0.994602	0.816312	0.792788	0.913435	0.722083	0.787979	0.833886	0.725154	0.278378	0.089479	0.994602	0.838218	0.802607	0.912421	0.732827	0.786683	0.788368	0.677426
Q6WKZ4	RAB11FIP1
Q86UY8	NT5DC3	0.994602	1.08213	0.988134	0.910882	1.11715	0.95631	0.850121	0.309456	0.146257	0.077918	0.994602	1.16404	1.07725	0.985832	1.17608	1.13916	1.12947	0.38116	0.155903	0.0616437	0.994602	1.08705	1.02313	0.982246	1.24782	1.23719	1.16013	0.40243	0.151219	0.0737893	0.994602	1.11648	1.05654	0.956244	1.20335	1.11381	1.08874	0.33863	0.146727	0.074073	0.994602	1.08094	1.04662	0.993064	1.19946	1.08191	1.03746	0.354875
P12109	COL6A1	0.994602	1.06921	1.04165	0.886498	0.950762	0.646206	0.571777	0.402215	0.286801	0.240913	0.994602	1.01124	1.0288	0.912248	0.960332	0.901419	0.937722	0.686569	0.550228	0.460662	0.994602	0.993553	0.994351	0.902024	0.940829	0.763136	0.757188	0.561079	0.434658	0.361555	0.994602	1.05081	1.05793	0.948428	1.07489	0.867142	0.827336	0.571283	0.44243	0.386634	0.994602	1.05277	1.19238	1.0639	1.27829	0.896065	0.858441	0.526824
Q8WX93	PALLD	0.994602	0.931349	0.875277	0.78686	0.598411	0.201531	0.158374	0.118617	0.0707148	0.0399949	0.994602	0.937704	0.877943	0.758544	0.558083	0.17258	0.154271	0.121966	0.074535	0.0451114	0.994602	0.919516	0.879926	0.754617	0.569137	0.207986	0.193031	0.134011	0.0880508	0.057302	0.994602	0.920538	0.875182	0.72323	0.573098	0.181715	0.166208	0.1221	0.0777328	0.047951	0.994602	0.967489	0.955107	0.754613	0.638122	0.21037	0.196492	0.153281
Q9ULC4	MCTS1	0.994602	0.86029	0.828056	0.883266	0.730404	0.654567	0.539414	0.319598	0.119724	0.053961	0.994602	0.880709	0.870227	0.905704	0.772161	0.663668	0.537761	0.316361	0.134749	0.065733	0.994602	0.891637	0.862392	0.908532	0.787096	0.696322	0.562409	0.338799	0.149119	0.068612	0.994602	0.863449	0.8241	0.905836	0.73787	0.6707	0.541357	0.335711	0.133387	0.0573526	0.994602	0.90466	0.878255	0.899751	0.813924	0.71376	0.568395	0.351577
Q92522	H1FX	0.994602	1.05857	1.18279	0.998323	0.998012	0.461777	0.345453	0.18515	0.124043	0.0863422	0.994602	1.15491	1.33701	1.20812	1.12933	0.59806	0.364882	0.203586	0.128457	0.0951433	0.994602	1.11289	1.13377	0.994193	0.962468	0.532727	0.318393	0.218046	0.13786	0.0893952	0.994602	1.1369	1.18387	1.10786	1.0198	0.573153	0.390291	0.244812	0.153888	0.108379	0.994602	1.19392	1.21658	0.995667	1.00135	0.507498	0.410121	0.252799
Q9NQG5	RPRD1B	0.994602	1.07968	0.97209	0.841259	0.716938	0.274794	0.308803	0.189895	0.119077	0.0723569	0.994602	1.10983	0.996878	0.889538	0.750423	0.321121	0.331548	0.223345	0.190058	0.130138	0.994602	1.12738	1.01614	0.784451	0.692456	0.231891	0.218987	0.12017	0.112447	0.0542609	0.994602	1.10488	1.00244	0.773404	0.706994	0.219528	0.241221	0.157531	0.128779	0.0897059	0.994602	1.06164	1.02007	0.768865	0.76424	0.189051	0.256534	0.157652
P38159	RBMX	0.994602	0.885053	0.859936	0.842831	0.705417	0.503064	0.495749	0.404854	0.305357	0.327216	0.994602	1.15077	1.08625	0.928961	0.896266	0.543807	0.519304	0.39264	0.319604	0.274266	0.994602	0.927739	0.892318	0.838778	0.697696	0.49932	0.461239	0.342152	0.263701	0.234519	0.994602	0.997255	0.906869	0.811268	0.707935	0.422649	0.420249	0.310488	0.239751	0.22491	0.994602	0.905033	0.823145	0.715036	0.615534	0.397836	0.373337	0.307037
P46459	NSF	0.994602	1.02852	1.0949	1.21448	1.25312	0.575384	0.391541	0.210629	0.162367	0.116791	0.994602	1.17796	0.973297	1.16773	1.13813	0.519546	0.359825	0.253278	0.176911	0.141166	0.994602	1.03028	1.12232	1.21455	1.2131	0.542699	0.352106	0.195362	0.177871	0.133292	0.994602	1.06121	1.135	1.37722	1.31696	0.69265	0.483463	0.310927	0.262669	0.224588	0.994602	1.15394	1.2845	1.48065	1.4524	0.745797	0.502808	0.300616
P11021	HSPA5	0.994602	0.789877	0.724022	0.68141	0.573708	0.513564	0.549756	0.430318	0.247844	0.223331	0.994602	0.756274	0.672423	0.593378	0.502258	0.505439	0.560946	0.45933	0.280358	0.242291	0.994602	0.771527	0.721902	0.669769	0.551629	0.569702	0.637918	0.541381	0.328118	0.282947	0.994602	0.768681	0.692232	0.64255	0.546788	0.559681	0.666972	0.621701	0.383708	0.373637	0.994602	0.787977	0.70965	0.67502	0.580615	0.590996	0.650128	0.576584
Q9NR46	SH3GLB2	0.994602	0.982087	0.929992	0.684229	0.597185	0.184509	0.223592	0.0796829	0.0491897	0.0681565	0.994602	1.2124	0.974881	0.883003	0.632758	0.11754	0.13326	0.119229	0.121055	0.107681	0.994602	0.941658	0.768351	0.490336	0.400964	0.0911358	0.151295	0.127106	0.0820096	0.0723136	0.994602	0.939449	0.875062	0.643759	0.478364	0.0508516	0.168541	0.147226	0.0994287	0.0599815	0.994602	1.06219	0.91654	0.673542	0.492833	0.0913986	0.184971	0.155737
P30085	CMPK1	0.994602	0.843344	0.811166	0.879213	0.60676	0.414484	0.185411	0.142573	0.0873893	0.0532447	0.994602	0.856144	0.7998	0.841237	0.605459	0.372635	0.176482	0.131713	0.0762326	0.0454492	0.994602	0.841541	0.840076	0.905294	0.642713	0.435386	0.21692	0.147465	0.0934638	0.056368	0.994602	0.814114	0.793834	0.885748	0.604439	0.424876	0.178059	0.124965	0.0695663	0.0419862	0.994602	0.809451	0.779631	0.861781	0.593269	0.418871	0.197261	0.139148
P15374	UCHL3	0.994602	1.02159	0.973188	0.890748	0.792464	0.404579	0.253904	0.170861	0.115246	0.0819701	0.994602	1.04314	1.0116	0.88804	0.772189	0.441314	0.227504	0.16448	0.112072	0.0680853	0.994602	1.06108	0.991434	0.857623	0.784758	0.41827	0.246513	0.159784	0.108698	0.074652	0.994602	1.02133	0.961647	0.835971	0.735122	0.375128	0.225167	0.147718	0.0969986	0.0576573	0.994602	1.06536	1.02367	0.926199	0.787329	0.43911	0.26156	0.172849
Q9ULH0	KIDINS220
Q9NZ08	ERAP1	0.994602	0.910433	0.843688	0.662965	0.582095	0.265757	0.247858	0.204024	0.150731	0.117641	0.994602	0.865372	0.783743	0.590814	0.487468	0.239514	0.251239	0.21453	0.161224	0.130815	0.994602	0.904782	0.827924	0.648286	0.554088	0.279549	0.275069	0.235585	0.174471	0.13594	0.994602	0.978378	0.898692	0.670951	0.622698	0.28665	0.29234	0.261566	0.226247	0.221735	0.994602	0.939545	0.849958	0.69752	0.630459	0.32307	0.314983	0.279158
Q13188	STK3	0.994602	1.00259	0.914406	0.827849	0.871142	0.649698	0.532755	0.280232	0.177085	0.0960342	0.994602	0.950258	0.832974	0.900162	0.828343	0.640666	0.572865	0.241207	0.124278	0.061884	0.994602	0.934498	0.891117	0.883272	0.80635	0.675071	0.527061	0.261974	0.145964	0.0991181	0.994602	0.96565	0.911797	0.905531	0.835215	0.730348	0.588213	0.303339	0.149618	0.0717135	0.994602	0.952245	0.877072	0.937701	0.804274	0.684839	0.502203	0.276048
Q92466	DDB2	0.994602	1.09349	1.01787	0.918251	1.05804	0.671198	0.648378	0.474555	0.415355	0.16885	0.994602	1.04984	1.12227	0.968539	1.00941	0.739207	0.665297	0.469267	0.400127	0.231673	0.994602	1.02347	1.09572	0.904567	1.02291	0.661452	0.617973	0.461758	0.390277	0.264927	0.994602	1.09934	1.1383	0.925021	1.0974	0.716169	0.646335	0.447098	0.389707	0.290081	0.994602	1.17198	1.22853	0.998306	1.17742	0.732511	0.732232	0.508095
O43395	PRPF3
Q99973	TEP1
O60216	RAD21
P37840	SNCA	0.994602	0.945528	0.914573	0.938625	0.802815	0.828693	0.899712	0.811828	0.712745	0.732419	0.994602	1.06902	0.918576	1.06919	0.863497	0.859512	0.845837	0.917192	0.690378	0.810057	0.994602	0.874677	0.848704	0.836956	0.721912	0.744763	0.885298	0.883927	0.872221	0.851844	0.994602	0.812637	0.838072	0.895318	0.770508	0.756897	0.835206	0.814341	0.755431	0.833813	0.994602	0.842126	0.837464	0.908388	0.770248	0.853563	0.807599	0.895729
P55083	MFAP4
Q86U44	METTL3
Q8IZP0	ABI1	0.994602	1.17501	1.04691	0.8976	0.879479	0.335366	0.232301	0.155031	0.107119	0.0632896	0.994602	1.13387	1.05304	0.953993	0.814688	0.365145	0.197631	0.1508	0.0885155	0.0574521	0.994602	1.04463	0.993278	0.863305	0.811728	0.373523	0.265224	0.17564	0.123699	0.0717459	0.994602	1.07346	1.00367	0.892959	0.790822	0.376924	0.24697	0.163881	0.118898	0.088186	0.994602	1.09769	1.03791	0.892168	0.827229	0.354903	0.236232	0.171645
Q9Y484	WDR45
Q8TDY2	RB1CC1
F5HG98	UL38											0.994799	1.26693	0.90829	0.452429	0.488781	0.0811696	0.174145	0.11025	0.0846255	0.0353683	0.994799	1.44676	0.98935	0.581818	0.597573	0.17415	0.193354	0.126618	0.0901189	0.0488229	0.994799	1.29268	1.15434	0.781445	0.801736	0.27914	0.296274	0.176635	0.0610167	0.0290903	0.994799	1.38162	1.12349	0.594993	0.678287	0.138948	0.192068	0.119563
Q9Y5A9	YTHDF2	0.994602	0.891376	0.801309	0.76834	0.517507	0.220198	0.133464	0.107221	0.0631117	0.0385107	0.994602	0.890798	0.78236	0.659384	0.507792	0.219619	0.144481	0.105827	0.0815406	0.0443714	0.994602	0.79206	0.749676	0.668955	0.48482	0.208587	0.154859	0.107164	0.0745671	0.0344682	0.994602	0.781035	0.714599	0.673314	0.496785	0.210663	0.118413	0.0904417	0.0500548	0.018577	0.994602	0.845231	0.726758	0.662432	0.488387	0.261595	0.149673	0.109693
O60361	NME2P1
P56537	EIF6	0.994602	0.979688	0.943692	0.89622	0.959914	0.56981	0.642419	0.500807	0.359699	0.19344	0.994602	0.818525	0.787705	0.89979	0.738658	0.530314	0.504956	0.474213	0.325333	0.133451	0.994602	0.853551	0.869822	0.952098	0.777594	0.578902	0.56845	0.56971	0.413166	0.187739	0.994602	0.841534	0.83326	0.946348	0.809379	0.625663	0.636562	0.636857	0.42217	0.231872	0.994602	0.877036	0.85373	0.894274	0.774668	0.541085	0.554804	0.555886
Q02952	AKAP12	0.994602	0.938925	0.914583	0.914749	0.830998	0.750359	0.765972	0.843284	0.797715	0.750059	0.994602	0.881664	0.856704	0.929393	0.814664	0.758853	0.802407	0.89535	0.792722	0.822953	0.994602	0.902795	0.908822	0.972583	0.813215	0.768087	0.855665	0.940495	0.930283	0.982799	0.994602	0.863161	0.842474	0.945733	0.765864	0.777532	0.86304	1.0578	1.05486	1.17455	0.994602	0.872388	0.827469	0.880592	0.762605	0.752242	0.774099	0.954768
P55210	CASP7	0.994602	1.05794	1.13375	0.988009	1.08657	0.723751	0.728079	0.624721	0.38148	0.381983	0.994602	0.934475	1.11076	0.71779	1.06423	0.685469	0.67414	0.512495	0.395852	0.167677	0.994602	1.06573	1.12231	0.878849	1.24774	0.616369	0.666291	0.456587	0.377002	0.248653	0.994602	1.20582	1.20471	0.883649	1.32808	0.755986	0.738038	0.463074	0.328966	0.237528	0.994602	1.69402	1.92976	1.21589	2.38884	0.747432	0.931036	0.525903
Q9Y343	SNX24
P10515	DLAT	0.994602	0.974849	0.936474	0.872508	0.926701	0.749402	0.619581	0.27715	0.192567	0.123124	0.994602	1.1082	1.01913	0.88864	0.968079	0.953385	0.833149	0.364124	0.232299	0.144666	0.994602	0.935634	0.887375	0.883649	0.903222	0.827811	0.72858	0.346029	0.196512	0.125767	0.994602	0.975277	0.933505	0.919248	0.953318	0.914587	0.687749	0.299638	0.16845	0.112412	0.994602	0.996598	0.958843	0.922141	1.00612	0.881559	0.640939	0.317487
Q5T0F9	CC2D1B	0.994602	0.989746	0.93321	0.711804	0.586831	0.238026	0.24259	0.223948	0.1641	0.127377	0.994602	0.971895	0.887255	0.736439	0.602221	0.24426	0.278243	0.258782	0.18141	0.139159	0.994602	0.995923	0.971525	0.760692	0.653302	0.249359	0.289361	0.197058	0.168728	0.1458	0.994602	0.958176	0.943428	0.760732	0.647922	0.280451	0.324153	0.257719	0.236046	0.242063	0.994602	1.03347	0.930787	0.794935	0.660728	0.285579	0.310116	0.284039
Q9Y4K0	LOXL2
Q96CN7	ISOC1	0.994602	0.974326	0.961596	0.915586	0.904996	0.766943	0.69336	0.310282	0.158957	0.0742677	0.994602	0.934076	0.936419	0.927856	0.854675	0.787606	0.724423	0.308686	0.131973	0.0445935	0.994602	0.987095	0.985762	0.954437	0.927614	0.785573	0.748692	0.333042	0.148304	0.0644108	0.994602	0.959988	0.957094	0.93653	0.881411	0.798606	0.745739	0.318151	0.133111	0.0526312	0.994602	0.983711	0.935985	0.932527	0.932008	0.810833	0.760074	0.34504
Q13107	USP4
Q6GYQ0	RALGAPA1
Q9H840	GEMIN7
Q8IX12	CCAR1	0.994602	0.923163	0.925575	0.955683	0.660095	0.457508	0.432652	0.471473	0.244024	0.233619	0.994602	1.11542	1.32518	1.45488	1.01593	0.714999	0.659425	0.528135	0.452065	0.452228	0.994602	0.969239	0.99706	0.935722	0.681832	0.392014	0.454128	0.344305	0.265721	0.231015	0.994602	0.83063	0.884328	0.80964	0.539167	0.19697	0.233321	0.213364	0.19991	0.186535	0.994602	0.961278	0.900447	0.90549	0.612428	0.299827	0.33534	0.202436
P47974	ZFP36L2
Q96AX1	VPS33A	0.994602	0.985584	0.968857	0.689132	0.558847	0.156739	0.20435	0.135171	0.117181	0.0468593	0.994602	0.957888	0.958737	0.719544	0.591952	0.133372	0.179772	0.103773	0.0805737	0.0537102	0.994602	1.0317	0.928566	0.651695	0.523414	0.162846	0.163474	0.125845	0.0962614	0.0551597	0.994602	1.13393	1.05017	0.680862	0.617596	0.141058	0.182305	0.0997847	0.0972827	0.056195	0.994602	0.939267	0.865728	0.650664	0.535359	0.163014	0.247584	0.150939
Q8N128	FAM177A1
P48960	CD97	0.994602	1.50246	1.36217	1.00601	1.44997	0.737138	0.807181	0.701334	0.524507	0.599413	0.994602	1.48678	1.56445	1.43974	1.66397	0.852731	1.11084	0.69176	0.805162	1.05515	0.994602	1.6196	1.36586	1.17062	1.48692	0.862086	0.926221	0.751786	0.647664	1.0294	0.994602	1.29848	1.32326	1.34751	1.45657	0.870066	1.07719	0.73089	0.618036	1.12747	0.994602	1.38536	1.29478	1.41781	1.37492	0.975513	0.990261	0.76755
Q96T51	RUFY1	0.994602	1.38777	1.41644	0.792486	1.19236	0.327824	0.31006	0.160451	0.121839	0.113483	0.994602	1.21966	1.09915	0.581541	0.560583	0.144045	0.181555	0.180654	0.132513	0.108934	0.994602	1.26527	1.08364	0.572116	0.606861	0.151452	0.214317	0.152491	0.111163	0.0589084	0.994602	1.33076	1.15725	0.543104	0.579193	0.112599	0.177257	0.148172	0.108443	0.0891201	0.994602	1.2884	1.09829	0.612149	0.64939	0.167239	0.190611	0.14621
Q13177	PAK2	0.994602	0.861181	0.832993	0.913208	0.712132	0.704329	0.457257	0.230795	0.116237	0.0578255	0.994602	0.873482	0.845267	0.930847	0.732418	0.718423	0.487612	0.243915	0.123174	0.0723405	0.994602	0.853394	0.84346	0.908055	0.720546	0.707586	0.492617	0.258322	0.136021	0.0801904	0.994602	0.825321	0.802267	0.889642	0.689526	0.700738	0.49701	0.234734	0.114172	0.0665325	0.994602	0.85772	0.83749	0.917072	0.71828	0.714805	0.516411	0.270034
P41743	PRKCI
Q9NVN3	RIC8B											0.994602	0.875167	0.835221	0.567505	0.400078	0.102672	0.137063	0.196762	0.160076	0.168351
Q9BYG5	PARD6B
P52907	CAPZA1	0.994602	0.946424	0.924862	0.938523	0.828385	0.703668	0.531306	0.444524	0.395752	0.263129	0.994602	0.9304	0.915688	0.94565	0.83293	0.691023	0.513474	0.410857	0.32557	0.234277	0.994602	0.926754	0.942039	0.970428	0.821872	0.713998	0.547668	0.418856	0.339377	0.238837	0.994602	0.917241	0.907727	0.951697	0.819301	0.703681	0.531188	0.415382	0.337175	0.23906	0.994602	0.929457	0.915049	0.937607	0.834204	0.703658	0.515602	0.406808
Q7RTS9	DYM
P10109	FDX1	0.994602	0.917283	0.893298	0.95892	0.912229	0.929382	0.684021	0.636014	0.623802	0.586525	0.994602	0.897083	0.878895	0.957375	0.961013	0.972424	0.780293	0.723674	0.64467	0.705347	0.994602	1.05133	1.01426	0.955262	1.10075	1.02106	0.766959	0.51405	0.472755	0.577198	0.994602	0.972762	0.954922	0.975531	1.05286	0.961981	0.635677	0.499574	0.448899	0.600279	0.994602	1.01412	1.01337	0.965756	1.08757	0.984681	0.616224	0.51014
Q96CW1	AP2M1	0.994602	0.892833	0.814458	0.750705	0.610443	0.345605	0.173473	0.124302	0.0656728	0.0192376	0.994602	0.961865	0.918044	0.828348	0.71008	0.361184	0.185951	0.128349	0.0714655	0.0235193	0.994602	0.982632	0.882344	0.751902	0.688478	0.343884	0.202582	0.133703	0.0863227	0.0411714	0.994602	0.92941	0.850332	0.708503	0.629172	0.321068	0.184783	0.126644	0.07442	0.0348066	0.994602	0.97843	0.897039	0.760439	0.687703	0.349921	0.207379	0.140781
Q53T59	HS1BP3	0.994602	1.14814	1.07387	0.773718	0.700382	0.270073	0.296869	0.283434	0.238496	0.142195	0.994602	1.1101	1.02469	0.692978	0.632622	0.238918	0.267308	0.269927	0.21454	0.180736	0.994602	1.13034	1.01656	0.685077	0.606603	0.215341	0.251071	0.208612	0.173225	0.127719	0.994602	1.16718	1.09812	0.679147	0.62096	0.155972	0.212907	0.161098	0.115127	0.0836944	0.994602	1.13172	1.04165	0.705392	0.613366	0.199525	0.232546	0.188112
Q9BST9	RTKN
Q15063	POSTN
P11172	UMPS	0.994602	0.9834	0.900803	0.713476	0.694027	0.378091	0.286575	0.178522	0.120768	0.067534	0.994602	0.968825	0.892105	0.720471	0.692182	0.404337	0.29075	0.187186	0.0953508	0.0460931	0.994602	0.992506	0.907212	0.717365	0.685465	0.410729	0.2968	0.164107	0.0949371	0.040548	0.994602	1.01029	0.921145	0.74862	0.692986	0.406696	0.305288	0.166124	0.0965947	0.048241	0.994602	0.971781	0.910691	0.728724	0.697378	0.41081	0.317038	0.156457
Q5TAQ9	DCAF8
P60510	PPP4C	0.994602	1.14164	1.11975	0.979878	1.09582	0.70542	0.709449	0.570857	0.470254	0.27466	0.994602	1.1092	1.11947	0.960521	1.06976	0.703269	0.686962	0.581452	0.468306	0.36009	0.994602	1.10902	1.07564	0.924564	1.03072	0.693841	0.65606	0.557983	0.456426	0.345384	0.994602	1.14288	1.11669	0.941255	1.07633	0.718815	0.716353	0.521238	0.432679	0.303012	0.994602	1.12552	1.07783	0.994086	1.09769	0.703432	0.66555	0.530496
Q8IY47	KBTBD2
O14950	MYL12B
Q9HBR0	SLC38A10
O60749	SNX2	0.994602	0.924593	0.887654	0.879161	0.733406	0.428605	0.209449	0.152143	0.0987657	0.0545269	0.994602	0.897826	0.856666	0.879725	0.672143	0.351999	0.159446	0.118662	0.0636124	0.0307689	0.994602	0.887112	0.859902	0.85441	0.674145	0.357251	0.186596	0.128457	0.0829988	0.0417958	0.994602	0.874436	0.843272	0.861183	0.689363	0.380314	0.186758	0.134648	0.0794696	0.0440764	0.994602	0.874641	0.832988	0.86587	0.680895	0.388163	0.204643	0.152609
P27361	MAPK3	0.994602	1.13526	1.07278	0.829731	0.939107	0.398007	0.30345	0.167358	0.097583	0.0439478	0.994602	1.16484	1.07894	0.796578	0.874435	0.407269	0.326434	0.194316	0.118393	0.0665887	0.994602	1.2169	1.10603	0.804164	0.918547	0.384729	0.295331	0.18582	0.109814	0.0659765	0.994602	1.29505	1.18169	0.816322	0.964804	0.343255	0.265918	0.152426	0.0917886	0.0508783	0.994602	1.19145	1.10606	0.822606	0.892176	0.355978	0.270387	0.174615
P21810	BGN
Q92990	GLMN
O95182	NDUFA7	0.994602	1.17472	1.08482	1.21995	1.84841	2.5207	3.72533	3.27117	3.87027	3.06677	0.994602	0.954982	1.07534	1.21562	1.69177	3.05054	3.98297	3.74648	4.02956	4.71445	0.994602	1.26123	1.23967	1.07368	1.94746	2.47624	3.23898	2.64402	3.11451	4.08555	0.994602	1.19214	1.20737	1.41116	1.98038	3.43911	4.75317	4.09665	4.70633	5.91616	0.994602	1.18163	1.20708	1.23982	2.22703	4.06523	5.37489	4.50103
Q14738	PPP2R5D	0.994602	1.00989	0.941376	0.732078	0.576369	0.135834	0.177376	0.16188	0.11754	0.0662446	0.994602	0.944357	0.888577	0.699959	0.490123	0.123359	0.157368	0.15207	0.0889069	0.0557366	0.994602	0.961823	0.890262	0.672808	0.4829	0.130259	0.174851	0.142587	0.0984613	0.0563617	0.994602	0.947943	0.867086	0.668063	0.512781	0.155665	0.189549	0.154202	0.0944978	0.0495631	0.994602	0.973726	0.88494	0.722554	0.555212	0.207805	0.209938	0.166633
Q63HR2	TNS2
Q5EG05	CARD16	0.994602	0.992961	0.929399	0.774918	0.661509	0.295571	0.228681	0.162076	0.12675	0.0684071	0.994602	1.07099	0.970247	0.734552	0.649778	0.298433	0.247267	0.176272	0.142682	0.112375	0.994602	0.936495	0.899551	0.679326	0.563798	0.245562	0.235501	0.179146	0.131842	0.0827436	0.994602	1.12282	1.11479	0.906198	0.945201	0.318364	0.337695	0.170975	0.160443	0.120651	0.994602	0.980992	0.895902	0.744112	0.683843	0.291718	0.280501	0.213313
P0C0L4	C4A
P53634	CTSC	0.994602	0.950957	0.917938	0.971457	0.860249	0.802405	0.879948	0.934461	0.960264	0.878421	0.994602	0.887196	0.873288	0.88905	0.762694	0.709315	0.770915	0.85043	0.819532	0.798473	0.994602	0.890239	0.87425	0.888921	0.794032	0.767715	0.821993	0.952358	0.965477	0.884832	0.994602	0.887209	0.872966	0.894522	0.803941	0.782417	0.885388	0.993452	0.997911	0.907936	0.994602	0.957142	0.915993	0.972157	0.865268	0.834553	0.896791	0.945237
A6NIH7	UNC119B
Q9UHQ4	BCAP29
P67936	TPM4	0.994602	0.859553	0.844131	0.925159	0.754676	0.807324	0.850424	1.21804	1.21545	1.24715	0.994602	0.771501	0.764325	0.907322	0.769929	0.771509	0.82856	1.22997	1.04728	1.24546	0.994602	0.824111	0.853036	0.966816	0.745244	0.800872	0.926334	1.21996	1.17891	1.39276	0.994602	0.842749	0.819244	0.955343	0.780521	0.784086	0.900828	1.28767	1.26241	1.58374	0.994602	0.806752	0.772398	0.864075	0.728559	0.778387	0.791621	1.2154
Q92783	STAM	0.994602	0.917966	0.897492	0.91717	0.769977	0.596076	0.313544	0.242878	0.190076	0.120297	0.994602	0.96145	0.90334	0.89311	0.79008	0.525767	0.270727	0.185293	0.138824	0.0980728	0.994602	0.954789	0.910423	0.875536	0.769646	0.556263	0.308664	0.193572	0.143574	0.105743	0.994602	0.913305	0.904813	0.867691	0.736829	0.504025	0.274802	0.197976	0.142622	0.106178	0.994602	0.981685	0.95606	0.879884	0.857178	0.540171	0.323016	0.199339
Q9UHJ6	SHPK	0.994602	1.14765	1.0988	0.859535	0.945516	0.25392	0.243676	0.15006	0.112509	0.0993646	0.994602	1.22158	1.1805	0.909556	0.991136	0.298812	0.271265	0.146878	0.109869	0.0623031	0.994602	1.16268	0.973036	0.81486	0.860876	0.25122	0.209322	0.156182	0.113873	0.0685356	0.994602	1.28411	1.21159	0.840035	1.02609	0.239582	0.218688	0.129848	0.0884979	0.0637648	0.994602	1.25747	1.34909	0.899147	1.13916	0.324732	0.352681	0.167366
Q8TAF3	WDR48
P50570	DNM2	0.994602	0.989077	0.929169	0.785862	0.688089	0.186227	0.15799	0.118669	0.0716409	0.0340231	0.994602	0.985445	0.925281	0.789021	0.654187	0.164917	0.13959	0.10706	0.0620059	0.024239	0.994602	0.942798	0.882251	0.735287	0.636208	0.177354	0.159272	0.10882	0.0750625	0.0354468	0.994602	0.972804	0.907101	0.743496	0.658861	0.162983	0.145978	0.103712	0.067715	0.0329299	0.994602	0.949918	0.902725	0.769098	0.668804	0.182667	0.172998	0.119475
P27695	APEX1	0.994602	0.921486	0.890759	0.820459	0.609234	0.197679	0.163486	0.125528	0.0898641	0.0471827	0.994602	0.94697	0.913786	0.785572	0.594232	0.182285	0.150727	0.118196	0.0847627	0.0373647	0.994602	0.941539	0.918598	0.805933	0.629675	0.221629	0.206058	0.149165	0.118849	0.061175	0.994602	0.936055	0.893478	0.787207	0.58808	0.184151	0.168801	0.12982	0.0970792	0.0551775	0.994602	0.910724	0.878251	0.774136	0.584961	0.198407	0.181573	0.133923
Q9H3P2	NELFA
Q9UBC2	EPS15L1	0.994602	1.13785	1.05632	0.731888	0.816628	0.298544	0.285957	0.214	0.18199	0.15398	0.994602	1.20816	1.14882	0.769043	0.829717	0.319557	0.279438	0.206585	0.165707	0.127541	0.994602	1.14705	1.04729	0.700144	0.737249	0.294682	0.281751	0.175936	0.142098	0.110233	0.994602	1.23266	1.11712	0.752768	0.797385	0.289776	0.246221	0.163384	0.137718	0.0975653	0.994602	1.16847	1.10152	0.765467	0.861963	0.339384	0.319725	0.199249
P04216	THY1	0.994602	0.852512	0.823294	0.804307	0.705419	0.457003	0.655564	0.525789	0.561982	0.801343	0.994602	0.882262	0.892398	0.875476	0.658323	0.42053	0.60102	0.493478	0.535143	0.556764	0.994602	0.924597	0.94328	0.907526	0.735081	0.458541	0.460271	0.581251	0.65443	0.785179	0.994602	1.04045	1.06158	0.956831	0.94962	0.738516	0.670708	1.08235	1.24722	1.27613	0.994602	0.94373	1.00467	0.970042	0.894172	0.712928	1.08755	1.00297
Q96MF7	NSMCE2
Q9Y5Z4	HEBP2	0.994602	0.928249	0.911904	0.879711	0.794192	0.599653	0.395764	0.255356	0.193799	0.181509	0.994602	0.885921	0.853844	0.847243	0.752002	0.544245	0.374819	0.240951	0.15603	0.127256	0.994602	0.923313	0.899092	0.86861	0.768853	0.551136	0.389625	0.234578	0.155313	0.120891	0.994602	0.921985	0.891062	0.875732	0.765283	0.560373	0.397274	0.232092	0.171538	0.13817	0.994602	0.886072	0.879735	0.842111	0.730926	0.541446	0.381412	0.253819
Q92882	OSTF1	0.994602	0.997596	0.971473	0.732759	0.603882	0.193784	0.203955	0.151381	0.120761	0.0702551	0.994602	1.04537	1.01855	0.644181	0.530133	0.116432	0.160883	0.110885	0.0826177	0.0466077	0.994602	1.0235	0.952016	0.619477	0.530399	0.164442	0.194039	0.135528	0.0968215	0.0686602	0.994602	1.06915	0.996495	0.604164	0.527926	0.138928	0.181548	0.116176	0.0916709	0.0532795	0.994602	1.11432	1.01165	0.611162	0.524096	0.104699	0.164709	0.107407
Q13769	THOC5
O43639	NCK2
Q9C0B1	FTO	0.994602	1.03348	1.01618	0.931261	0.927677	0.603999	0.526588	0.405908	0.379451	0.388927	0.994602	1.01003	0.952069	0.890414	0.8576	0.645126	0.599747	0.477485	0.422018	0.338242	0.994602	0.940811	0.924065	0.866065	0.802866	0.602228	0.553142	0.446631	0.375922	0.276867	0.994602	0.974373	0.968718	0.951597	0.865757	0.662108	0.574884	0.396992	0.352077	0.285526	0.994602	1.01879	0.966323	0.936254	0.877284	0.655123	0.590916	0.443773
P16278	GLB1	0.994602	1.07217	1.03371	0.921589	1.07494	0.759567	0.801607	0.679601	0.482987	0.269666	0.994602	1.05726	1.06476	0.935678	1.02379	0.752513	0.777013	0.607855	0.417312	0.253144	0.994602	1.14933	1.0886	0.913595	1.14267	0.787868	0.8139	0.619528	0.397934	0.235972	0.994602	1.10557	1.04928	0.932857	1.03967	0.795819	0.876499	0.681926	0.422349	0.24253	0.994602	1.13864	1.11336	0.980143	1.14767	0.800359	0.843294	0.602626
P31689	DNAJA1	0.994602	0.830302	0.707148	0.586363	0.430894	0.219148	0.20267	0.170784	0.12708	0.0855495	0.994602	0.847752	0.703647	0.541622	0.403402	0.172631	0.177326	0.15411	0.0986299	0.080343	0.994602	0.82976	0.731574	0.565153	0.42188	0.202584	0.206444	0.170218	0.126789	0.115394	0.994602	0.872311	0.766016	0.58704	0.462203	0.197097	0.192731	0.150763	0.109324	0.0945075	0.994602	0.853814	0.749779	0.581651	0.454264	0.207418	0.199708	0.167766
Q9NYB0	TERF2IP	0.994602	0.910355	0.891921	0.728951	0.594378	0.347751	0.252793	0.209715	0.188389	0.162974	0.994602	0.835373	0.74493	0.688072	0.509155	0.265898	0.244206	0.217505	0.175565	0.170477	0.994602	0.902285	0.871081	0.727957	0.55757	0.272239	0.244879	0.196746	0.174663	0.161009	0.994602	0.873699	0.788058	0.6285	0.491385	0.233596	0.216991	0.170041	0.150468	0.133439	0.994602	0.833528	0.768968	0.614606	0.513402	0.258177	0.229875	0.187038
Q15075	EEA1	0.994602	0.922086	0.88119	0.804368	0.775558	0.732503	0.813069	0.932928	0.948347	0.877617	0.994602	0.921881	0.875223	0.779008	0.779476	0.701787	0.795374	0.906841	0.868276	0.927432	0.994602	0.889751	0.893829	0.778132	0.755997	0.719965	0.846823	0.951565	0.954721	1.08226	0.994602	0.870819	0.840067	0.758263	0.753367	0.726875	0.817011	0.997135	1.00912	1.20568	0.994602	0.870486	0.832582	0.7755	0.764175	0.739792	0.779542	0.946482
Q9P2J5	LARS	0.994602	0.90598	0.808833	0.510265	0.375715	0.101651	0.13561	0.104694	0.0624415	0.025573	0.994602	0.878092	0.761694	0.450852	0.319127	0.0640513	0.106229	0.0844182	0.0425232	0.00582196	0.994602	0.895506	0.791125	0.467415	0.357706	0.0873244	0.137233	0.0976718	0.0620595	0.0209808	0.994602	0.907695	0.808103	0.496084	0.365455	0.0623325	0.116986	0.0847423	0.0514151	0.0154853	0.994602	0.888998	0.782774	0.487526	0.35763	0.0837076	0.133218	0.0951349
Q9P2R3	ANKFY1	0.994602	1.05626	0.899904	0.373717	0.392389	0.110571	0.175797	0.141773	0.105375	0.0603428	0.994602	0.983349	0.809342	0.296177	0.294711	0.0539668	0.141661	0.121909	0.0872143	0.0654456	0.994602	1.05891	0.860099	0.324586	0.346917	0.0927984	0.169943	0.148236	0.116539	0.0951168	0.994602	1.06117	0.879425	0.298079	0.342945	0.0455646	0.145228	0.124366	0.0985386	0.0781293	0.994602	1.02953	0.838544	0.352851	0.344525	0.0806497	0.168924	0.152693
P08047	SP1
Q5T1C6	THEM4
Q9H0D6	XRN2	0.994602	1.01706	0.931495	0.874551	0.826185	0.645268	0.678662	0.670415	0.660929	0.413763	0.994602	1.00943	0.927468	0.898283	0.843315	0.66411	0.698082	0.683959	0.633442	0.532526	0.994602	0.954915	0.917735	0.892967	0.781104	0.654893	0.678543	0.740579	0.693874	0.591322	0.994602	0.943584	0.890447	0.862688	0.78717	0.651408	0.689017	0.666146	0.627286	0.515186	0.994602	0.984964	0.936935	0.857359	0.830132	0.624738	0.647903	0.622858
P31040	SDHA
Q96S19	METTL26
Q14677	CLINT1	0.994602	0.906605	0.776177	0.682014	0.648693	0.431652	0.368667	0.258611	0.219688	0.206677	0.994602	0.977037	0.81877	0.682866	0.693588	0.473267	0.400468	0.323102	0.247724	0.220028	0.994602	0.951215	0.798517	0.652836	0.657272	0.475646	0.368568	0.253724	0.212651	0.187228	0.994602	0.889838	0.750636	0.560022	0.617137	0.449805	0.381702	0.268754	0.210724	0.197193	0.994602	0.88427	0.759713	0.592282	0.674622	0.460353	0.398417	0.275431
O14578	CIT
O43681	ASNA1	0.994602	1.01415	0.969404	0.934578	0.902271	0.751653	0.78533	0.493257	0.288811	0.114223	0.994602	1.017	0.972529	0.936849	0.894779	0.739489	0.757955	0.454016	0.214785	0.0880049	0.994602	0.988142	0.946687	0.900999	0.902526	0.745398	0.751449	0.511354	0.23216	0.0973376	0.994602	0.998329	0.969243	0.926837	0.910342	0.76147	0.791948	0.557378	0.243275	0.0861746	0.994602	0.989335	0.964148	0.921538	0.907911	0.750165	0.739767	0.479215
P49757	NUMB	0.994602	0.984524	0.924034	0.889548	0.819373	0.437785	0.310036	0.24155	0.188676	0.185395	0.994602	1.01328	1.01817	0.951922	0.875804	0.463579	0.315689	0.219394	0.172261	0.140742	0.994602	0.971094	0.970538	0.890862	0.794117	0.435228	0.259681	0.166274	0.107117	0.0671767	0.994602	0.980558	0.988713	0.92708	0.844196	0.432642	0.277664	0.184249	0.133277	0.109567	0.994602	1.0224	1.03508	0.921425	0.90447	0.477498	0.303157	0.209296
Q9BZ29	DOCK9
P61026	RAB10	0.994602	1.02677	0.975031	0.911044	0.913119	0.591234	0.464754	0.272324	0.173544	0.133672	0.994602	1.0378	0.990532	0.947409	0.904802	0.644614	0.491887	0.26932	0.182507	0.132067	0.994602	1.00021	0.934241	0.908652	0.871356	0.623303	0.443632	0.271372	0.20044	0.164602	0.994602	1.02127	0.984165	0.91128	0.894679	0.615021	0.431322	0.267681	0.199754	0.157459	0.994602	1.02717	0.99956	0.941974	0.936747	0.655545	0.469323	0.270996
P80217	IFI35	0.994602	1.03029	1.04881	1.00508	1.02956	0.856502	0.804872	0.379282	0.152751	0.0770995	0.994602	1.04236	0.995459	0.919498	1.00368	0.788349	0.76132	0.379436	0.141918	0.0666548	0.994602	1.01691	0.973973	0.937483	0.980129	0.793331	0.737784	0.417692	0.207884	0.0823618	0.994602	1.06577	1.04664	0.959614	1.101	0.844307	0.7986	0.409334	0.183562	0.0950113	0.994602	1.03779	1.00387	0.989426	1.02877	0.797286	0.774909	0.392455
Q96IR7	HPDL
O95249	GOSR1
P62888	RPL30	0.994602	0.964008	1.16738	1.47704	1.10651	0.951728	0.570311	0.332916	0.164485	0.135181	0.994602	1.01817	1.45237	1.97522	1.50633	1.13061	0.57935	0.361866	0.196296	0.134811	0.994602	1.07473	1.27727	1.62286	1.31282	1.0505	0.605493	0.354343	0.178146	0.114059	0.994602	0.961547	1.13692	1.51166	1.22678	1.04858	0.754685	0.540636	0.207016	0.105627	0.994602	0.96795	1.11336	1.31889	1.04349	0.91291	0.70943	0.457928
F5HC71	UL111A
P49662	CASP4	0.994602	1.14183	1.09266	0.83469	0.727153	0.178647	0.207791	0.142209	0.111944	0.0669862	0.994602	1.16687	1.08192	0.825116	0.643469	0.16475	0.196194	0.138224	0.109051	0.0707451	0.994602	1.19412	1.06205	0.735594	0.675401	0.176616	0.215839	0.14204	0.101729	0.0562645	0.994602	1.21592	1.16689	0.854671	0.834407	0.202826	0.20517	0.147456	0.120331	0.0700915	0.994602	1.23183	1.16248	0.815247	0.796614	0.193253	0.230159	0.148277
O75530	EED
O14974	PPP1R12A	0.994602	0.961307	0.982615	1.09053	0.876769	0.436078	0.397954	0.356878	0.268071	0.246332	0.994602	1.02161	1.0711	1.22398	0.987394	0.49017	0.398669	0.343832	0.275528	0.250322	0.994602	0.967502	0.988978	1.07533	0.857266	0.378284	0.359112	0.279219	0.211804	0.178859	0.994602	0.918274	0.895782	0.969223	0.810018	0.326605	0.325401	0.242485	0.196857	0.166903	0.994602	0.953285	0.918979	0.941059	0.799038	0.322639	0.294616	0.248195
Q9BZX2	UCK2	0.994602	0.892869	0.96369	0.865999	0.848782	0.66875	0.560018	0.486809	0.368302	0.1911	0.994602	1.02527	0.962046	0.868837	0.808252	0.623368	0.558276	0.488779	0.387111	0.31967	0.994602	1.02299	1.03254	0.838353	0.864823	0.546783	0.475857	0.439735	0.364165	0.274595	0.994602	1.08926	1.06087	0.868073	0.900474	0.589657	0.534515	0.51807	0.450543	0.345262	0.994602	1.04772	0.99676	0.817719	0.904524	0.581161	0.577343	0.435737
Q9BTX7	TTPAL
Q9Y6G9	DYNC1LI1	0.994602	0.861703	0.837633	0.883017	0.677418	0.511674	0.205462	0.148326	0.0867608	0.0437119	0.994602	0.861354	0.834038	0.882304	0.689473	0.466931	0.172598	0.127475	0.068255	0.0314732	0.994602	0.82377	0.836238	0.871854	0.665395	0.481785	0.214649	0.140927	0.0863885	0.0484748	0.994602	0.818565	0.805832	0.890386	0.64975	0.509413	0.206056	0.1372	0.0800311	0.0494727	0.994602	0.839174	0.810204	0.875334	0.642897	0.509896	0.216843	0.149776
Q12906	ILF3	0.994602	0.986363	1.0238	1.13249	0.960696	0.796586	0.578382	0.351616	0.174032	0.0902564	0.994602	0.969294	1.09728	1.23604	1.01759	0.840326	0.628969	0.394316	0.178274	0.0937456	0.994602	1.00783	1.08681	1.16053	0.997604	0.766117	0.550415	0.331939	0.16175	0.0841223	0.994602	0.978834	1.01134	1.1389	0.970412	0.778782	0.558118	0.326421	0.154632	0.0892705	0.994602	0.976139	0.999467	1.04512	0.892585	0.691314	0.547905	0.314522
O95810	CAVIN2	0.994602	1.08152	1.03401	0.983124	0.999615	0.635767	0.714434	0.657608	0.629938	0.889836	0.994602	1.17113	1.2028	1.15152	1.15387	0.770523	0.782659	0.755342	0.843799	0.924382	0.994602	1.07426	1.04452	0.943528	0.994485	0.674873	0.727945	0.670987	0.672889	0.742675	0.994602	0.999914	0.904212	0.873047	0.826294	0.527083	0.592291	0.574542	0.604253	0.63268	0.994602	1.08231	1.12463	0.998554	1.05577	0.626759	0.690935	0.63875
Q8IY33	MICALL2
Q8N954	GPATCH11
Q9H0U6	MRPL18
Q7L0Y3	TRMT10C
P12429	ANXA3	0.994602	1.16687	1.08077	0.927811	1.00799	0.567492	0.283518	0.188118	0.113079	0.0941713	0.994602	1.20372	1.18853	0.891603	1.11991	0.523828	0.250018	0.15415	0.100319	0.0606496	0.994602	1.1789	1.08794	0.901248	1.06491	0.580358	0.283546	0.16634	0.108777	0.0736715	0.994602	1.20593	1.13086	0.908379	1.10687	0.554266	0.245981	0.132709	0.083124	0.0399612	0.994602	1.10841	1.07136	0.916781	1.03513	0.528972	0.274399	0.165829
P40938	RFC3
Q9HAP2	MLXIP
P16930	FAH	0.994602	1.00267	0.983549	0.986135	0.952567	0.849174	0.943717	1.0212	1.09059	0.823541	0.994602	0.998133	0.993104	0.986363	0.954304	0.871271	0.983243	1.00598	1.05975	1.09184	0.994602	0.995107	0.979789	0.970802	0.931422	0.858943	0.942745	1.00317	1.0897	1.13549	0.994602	1.06236	1.03617	1.0103	0.994108	0.893152	0.985863	1.00388	1.10355	1.1763	0.994602	1.05167	1.00071	1.04225	0.99714	0.87638	0.946173	0.986455
Q9UK99	FBXO3
Q96PU8	QKI
Q9UL18	AGO1
P16753	UL80											0.994799	1.19605	1.13801	0.862299	1.03502	0.59449	0.590188	0.463022	0.449413	0.48885	0.994799	1.12377	1.0896	0.872168	0.967502	0.608108	0.58487	0.420411	0.40495	0.476581	0.994799	1.12084	1.01906	0.909183	0.914953	0.613743	0.54968	0.441537	0.42833	0.48579	0.994799	1.09974	1.06187	0.87938	0.939908	0.56759	0.5256	0.433164
Q9UJ70	NAGK	0.994602	1.04261	1.00646	0.927405	0.990798	0.770481	0.746314	0.440935	0.208307	0.0810703	0.994602	1.049	1.00976	0.945005	0.973797	0.776424	0.723018	0.438761	0.198602	0.0649967	0.994602	1.04111	1.00237	0.946113	1.00428	0.812523	0.763767	0.481481	0.218844	0.0883326	0.994602	1.09145	1.04417	0.945665	1.01269	0.788975	0.760496	0.436362	0.202365	0.0833114	0.994602	1.05245	1.0331	0.958522	1.03624	0.786266	0.739791	0.433015
P19623	SRM	0.994602	1.02512	0.977809	0.856778	0.794894	0.362317	0.196904	0.126681	0.0721435	0.0244772	0.994602	1.01877	0.963997	0.78014	0.598271	0.176772	0.143639	0.104471	0.0574673	0.02301	0.994602	1.02135	0.948404	0.768548	0.658713	0.227295	0.16205	0.108253	0.0610478	0.0265198	0.994602	0.998246	0.953546	0.836244	0.695762	0.306381	0.185122	0.119002	0.0741048	0.0412832	0.994602	0.978683	0.938067	0.805058	0.684558	0.277617	0.1921	0.134727
P40939	HADHA	0.994602	0.946545	0.879384	0.767081	0.697856	0.257241	0.170031	0.128414	0.0829372	0.048011	0.994602	1.00285	0.916879	0.749853	0.670296	0.207997	0.164629	0.123237	0.0818686	0.0412197	0.994602	0.935472	0.863633	0.765887	0.716379	0.327362	0.202111	0.138673	0.0905409	0.0473881	0.994602	0.920531	0.870952	0.802335	0.743657	0.333642	0.182041	0.127654	0.0836632	0.0497207	0.994602	0.892391	0.829621	0.793973	0.724658	0.39481	0.196266	0.135997
P32321	DCTD	0.994602	1.14761	1.0735	0.962868	1.10597	0.825069	0.942937	0.792975	0.698962	0.380306	0.994602	1.17809	1.10632	0.985076	1.1043	0.89325	1.00176	0.862606	0.734891	0.434346	0.994602	1.09618	1.11328	0.913203	1.18376	0.856019	0.989976	0.891679	0.81357	0.565412	0.994602	1.2145	1.18311	0.972568	1.18705	0.908635	1.15823	0.97811	0.907847	0.590833	0.994602	1.22989	1.18278	1.06565	1.20633	0.947427	1.0575	0.906532
Q9UJC5	SH3BGRL2
P30711	GSTT1	0.994602	1.14799	1.09007	0.903425	1.06393	0.745363	0.806948	0.657559	0.654131	0.456807	0.994602	1.04472	1.0038	0.885182	0.923876	0.766056	0.794223	0.757349	0.765128	0.739931	0.994602	1.07023	1.00608	0.940477	0.992769	0.791751	0.872049	0.81456	0.854612	0.859687	0.994602	1.13573	1.11698	0.942441	1.07398	0.808282	0.934242	0.78278	0.874312	0.852089	0.994602	1.11433	1.05135	0.930075	1.01352	0.761404	0.883419	0.759388
Q96SL4	GPX7	0.994602	0.871013	0.796924	0.460908	0.378484	0.144386	0.199562	0.171687	0.120935	0.107882	0.994602	0.946831	0.815631	0.417309	0.370496	0.119503	0.196687	0.162418	0.100371	0.0733749	0.994602	0.906977	0.77462	0.446034	0.406788	0.178296	0.231491	0.177016	0.139034	0.111851	0.994602	0.908559	0.814979	0.436299	0.397811	0.146483	0.205522	0.184254	0.148385	0.138576	0.994602	0.933102	0.792766	0.419207	0.39418	0.117513	0.198342	0.173187
Q3LXA3	TKFC	0.994602	1.10369	1.04305	0.906147	1.01478	0.752535	0.735933	0.432112	0.193042	0.0910993	0.994602	1.10534	1.06505	0.919891	1.00058	0.746017	0.712079	0.438491	0.237917	0.152568	0.994602	1.05955	1.01466	0.923188	0.989027	0.750065	0.697185	0.446737	0.273831	0.19738	0.994602	1.14437	1.10342	0.943785	1.07773	0.749149	0.743621	0.429903	0.219179	0.139036	0.994602	1.06306	1.028	0.921366	1.02406	0.732621	0.692599	0.409664
Q5VT25	CDC42BPA
P36957	DLST	0.994602	0.948523	0.895465	0.869774	0.9747	0.997617	1.24242	1.46381	1.65215	1.24542	0.994602	1.00855	0.987011	0.927808	1.07322	1.16971	1.49761	1.82411	1.97892	2.10795	0.994602	1.00954	0.983575	0.96236	1.08644	1.16202	1.57279	1.99667	2.28851	2.50768	0.994602	0.968565	0.932309	0.912952	1.04386	1.18717	1.68164	2.18547	2.52416	2.91488	0.994602	0.984283	0.960271	0.91856	1.07282	1.21376	1.64615	2.10029
Q66LE6	PPP2R2D	0.994602	0.935119	0.876496	0.927135	0.819211	0.706894	0.49394	0.257316	0.11718	0.0656326	0.994602	0.855476	0.857695	0.963769	0.811099	0.786698	0.479088	0.261063	0.0982117	0.0355704	0.994602	0.903283	0.915799	0.992543	0.863974	0.805029	0.516342	0.289372	0.116984	0.0449211
P51153	RAB13	0.994602	0.887257	0.840947	0.837912	0.757921	0.532416	0.343895	0.210297	0.155961	0.0952357	0.994602	0.866818	0.829152	0.829647	0.714403	0.489336	0.326725	0.210844	0.147047	0.0989048	0.994602	0.877109	0.841557	0.847777	0.735482	0.528394	0.321489	0.190484	0.130738	0.0884182	0.994602	0.974041	0.928303	0.869003	0.830389	0.55618	0.349541	0.205547	0.151653	0.101232	0.994602	0.898695	0.854768	0.866139	0.737115	0.544543	0.336984	0.205971
Q9HCN8	SDF2L1	0.994602	1.24109	1.04563	0.662181	0.784585	0.432074	0.499121	0.313286	0.262058	0.155627	0.994602	1.09159	0.976789	0.532241	0.680073	0.413974	0.58486	0.360519	0.295934	0.205697	0.994602	1.15407	0.857778	0.539962	0.701911	0.435618	0.506621	0.323261	0.263468	0.201028	0.994602	1.27503	1.0575	0.628025	0.821139	0.514535	0.590459	0.344792	0.361488	0.227556	0.994602	1.22498	1.06736	0.740338	0.891103	0.559598	0.63772	0.378958
Q9Y697	NFS1	0.994602	1.35972	1.22438	0.931656	1.50693	0.742714	0.67316	0.408519	0.320838	0.239473	0.994602	1.32527	1.36513	1.0577	1.46009	0.966496	0.741076	0.422349	0.372618	0.207857	0.994602	1.18212	1.09983	0.980822	1.40643	0.969651	0.583705	0.487696	0.327003	0.256574	0.994602	1.09972	1.18021	1.01144	1.39138	0.975459	0.731778	0.465344	0.42298	0.288527	0.994602	1.22664	1.25656	1.00922	1.579	0.93454	0.740447	0.397769
Q92878	RAD50	0.994602	1.00336	0.918814	0.648639	0.572205	0.224947	0.221264	0.169724	0.113577	0.0804034	0.994602	1.04842	0.990202	0.695791	0.630523	0.235562	0.213208	0.145305	0.13735	0.0746808	0.994602	0.95447	0.878179	0.6674	0.537136	0.22232	0.194649	0.131754	0.088476	0.0474726	0.994602	0.940489	0.826384	0.650825	0.492659	0.140144	0.142477	0.0963868	0.0553543	0.0374268	0.994602	0.992694	0.843774	0.642288	0.564244	0.188108	0.181625	0.122393
Q9NTZ6	RBM12	0.994602	0.97739	0.904244	0.67467	0.517034	0.149439	0.166079	0.126332	0.0816072	0.0349858	0.994602	0.918859	0.847002	0.649523	0.439675	0.105817	0.120177	0.103809	0.052822	0.0219536	0.994602	0.944702	0.866986	0.639888	0.484489	0.123536	0.154282	0.114552	0.0768721	0.0388065	0.994602	0.911031	0.82945	0.596375	0.445144	0.0839909	0.13907	0.0965425	0.0627431	0.0307773	0.994602	0.919893	0.838706	0.611317	0.470308	0.107851	0.165713	0.122485
P51659	HSD17B4	0.994602	1.06329	1.07209	0.985879	1.17515	0.85323	0.717296	0.411704	0.357598	0.308795	0.994602	1.0742	1.08054	1.01573	1.15426	0.896633	0.818727	0.490368	0.419679	0.40763	0.994602	1.09873	1.11601	0.997834	1.20562	0.932302	0.865478	0.548236	0.476088	0.463206	0.994602	1.10552	1.0982	1.01109	1.20636	0.953009	0.856091	0.519281	0.522008	0.531787	0.994602	1.03439	1.00286	0.98921	1.13248	0.905523	0.885307	0.660034
Q9NV88	INTS9
Q7Z7H8	MRPL10	0.994602	0.733566	0.687253	0.668729	0.547344	0.350668	0.184186	0.134452	0.0751476	0.0464353	0.994602	0.799545	0.686503	0.749058	0.600261	0.395359	0.163615	0.111768	0.0664077	0.0164524	0.994602	0.863615	0.790266	0.916757	0.710425	0.512158	0.245559	0.156172	0.14247	0.0943843	0.994602	0.781747	0.693448	0.715579	0.572894	0.457769	0.21354	0.16965	0.10133	0.0770681	0.994602	0.770897	0.763257	0.761876	0.631197	0.506424	0.209692	0.18665
Q8TB22	SPATA20
P39023	RPL3	0.994602	0.897819	1.13351	1.47508	1.06228	0.930312	0.526165	0.308161	0.109222	0.0565629	0.994602	1.0135	1.51029	2.21227	1.63204	1.26987	0.611174	0.359588	0.147493	0.089871	0.994602	0.997068	1.23758	1.74471	1.22039	1.10796	0.604117	0.347135	0.150123	0.0962923	0.994602	0.930751	1.08726	1.58753	1.20616	1.1323	0.760861	0.590251	0.196738	0.101418	0.994602	0.918165	1.05287	1.30188	0.995073	0.898032	0.638575	0.459292
P32929	CTH
Q9BVK6	TMED9
P57723	PCBP4
Q9GZQ3	COMMD5	0.994602	0.937118	0.855736	0.843615	0.716715	0.491557	0.314894	0.202568	0.146609	0.0959636	0.994602	0.941405	0.947164	0.841262	0.705459	0.458174	0.299669	0.183641	0.122313	0.0733447	0.994602	0.892399	0.855598	0.831416	0.669302	0.446212	0.289407	0.187659	0.13707	0.110411	0.994602	0.940505	0.91568	0.767557	0.712102	0.414902	0.282557	0.181988	0.120388	0.0809745	0.994602	0.941769	0.885676	0.761899	0.689144	0.38963	0.283053	0.197018
Q99653	CHP1
P61221	ABCE1	0.994602	0.944205	0.956176	1.08531	1.10202	1.09204	1.20789	1.29344	1.21889	0.681271	0.994602	0.943432	0.945746	1.09412	1.11241	1.09341	1.15652	1.26568	1.13531	0.812628	0.994602	0.987992	1.00006	1.07789	1.13486	1.09777	1.16379	1.29846	1.19376	0.880893	0.994602	0.987278	0.969357	1.07528	1.08693	1.10835	1.18016	1.27981	1.18551	0.893413	0.994602	0.990907	0.997111	1.05887	1.10974	1.03176	1.0705	1.1424
Q15477	SKIV2L
Q96AY3	FKBP10	0.994602	0.986075	0.904432	0.714184	0.715755	0.405753	0.399436	0.345819	0.311073	0.315136	0.994602	0.946384	0.856667	0.625039	0.608493	0.387332	0.413008	0.391194	0.357546	0.355334	0.994602	0.944319	0.86915	0.656167	0.644443	0.398754	0.432633	0.408489	0.386175	0.414008	0.994602	0.950849	0.846044	0.646564	0.650745	0.382493	0.451252	0.432718	0.43488	0.478403	0.994602	0.939726	0.86618	0.689438	0.695546	0.428234	0.471962	0.454527
Q969E8	TSR2
Q9H3S7	PTPN23	0.994602	1.3043	1.1845	0.777705	0.647596	0.243306	0.261158	0.172885	0.124368	0.0836337	0.994602	1.29297	1.23645	0.754187	0.657222	0.252332	0.315683	0.21675	0.187411	0.139211	0.994602	1.11782	1.05774	0.824941	0.650221	0.391448	0.380084	0.262156	0.176295	0.113703	0.994602	1.29186	1.15897	0.777415	0.666442	0.276426	0.317284	0.215052	0.156844	0.108056	0.994602	1.28896	1.23607	0.820813	0.727591	0.348291	0.346094	0.250499
Q15653	NFKBIB
P52434	POLR2H
Q8NCW5	NAXE	0.994602	1.05389	1.03492	0.967816	1.07684	0.906429	1.07973	1.03042	1.17023	1.04076	0.994602	1.04027	0.997713	0.954473	1.01416	0.909978	1.01445	0.984667	1.06057	1.04507	0.994602	1.05116	1.03292	0.970533	1.02481	0.901884	1.02261	1.08099	1.17343	1.20775	0.994602	1.04926	1.02321	0.958983	1.04941	0.899434	1.07518	1.08916	1.24109	1.30261	0.994602	1.05508	1.0349	0.961118	1.06364	0.893424	1.02401	1.02625
P52789	HK2	0.994602	1.19931	1.12037	0.737471	0.828988	0.267843	0.308493	0.199601	0.140481	0.0844352	0.994602	1.18942	1.19917	0.810671	0.852363	0.220917	0.260609	0.162108	0.114281	0.0641477	0.994602	1.22395	1.11136	0.627215	0.75333	0.24558	0.288751	0.189072	0.140497	0.0851757	0.994602	1.25751	1.25356	0.602047	0.891123	0.204129	0.283245	0.132431	0.0923462	0.05399	0.994602	1.18416	1.15808	0.747834	0.733007	0.22715	0.307559	0.184105
Q2M2I8	AAK1	0.994602	1.02042	0.964571	0.82337	0.75157	0.357283	0.244298	0.187055	0.147308	0.12564	0.994602	1.03909	1.00874	0.848936	0.760302	0.340655	0.230323	0.177715	0.105274	0.0571688	0.994602	1.08639	0.994273	0.793425	0.769799	0.358929	0.269188	0.192051	0.131946	0.0885219	0.994602	0.977534	0.951633	0.760793	0.689807	0.314749	0.231679	0.178977	0.120165	0.0881859	0.994602	1.06192	1.01283	0.796403	0.750332	0.319575	0.260405	0.173776
A2RUS2	DENND3
Q15262	PTPRK
O60826	CCDC22	0.994602	1.09758	0.993848	0.854029	0.747783	0.202603	0.203503	0.143864	0.105618	0.032956	0.994602	1.07561	1.00463	0.810841	0.703395	0.165276	0.188059	0.147904	0.0869243	0.0334237	0.994602	1.07316	0.976722	0.743189	0.670854	0.197375	0.20819	0.14804	0.10301	0.0607101	0.994602	1.12752	1.01661	0.75894	0.681598	0.138681	0.179855	0.136302	0.0964846	0.0528996	0.994602	1.07972	0.980041	0.755524	0.687766	0.184587	0.202549	0.150136
Q5PRF9	SAMD4B
P84090	ERH	0.994602	0.959085	0.955338	1.00795	1.03849	1.11065	1.32975	1.27525	1.14117	0.811847	0.994602	0.952686	1.04363	1.05772	1.10632	1.14531	1.32394	1.21833	1.31533	1.31944	0.994602	0.954865	0.949902	1.02946	0.948493	1.03555	1.11063	0.871302	0.750441	0.770578	0.994602	0.950183	0.961944	1.02834	0.983917	0.991816	1.02564	0.9411	0.885619	0.876452	0.994602	0.989668	0.989874	0.960625	0.991826	0.924743	0.909255	0.858925
Q15113	PCOLCE
Q8N335	GPD1L	0.994602	1.09007	1.06176	0.806201	0.941555	0.481077	0.332447	0.234239	0.203642	0.160403	0.994602	1.08484	1.17073	0.885921	1.06914	0.495989	0.297725	0.171037	0.120379	0.0465463	0.994602	1.21419	1.17896	0.983019	1.21149	0.652042	0.337683	0.180293	0.130991	0.0571872	0.994602	1.14809	1.07004	0.864184	1.11971	0.610147	0.338407	0.171219	0.0997105	0.0661853	0.994602	1.08196	1.05044	0.914629	1.0863	0.636261	0.348736	0.165233
Q16143	SNCB
Q9NZN5	ARHGEF12
P62879	GNB2
P83731	RPL24	0.994602	0.984966	1.20837	1.47578	1.16755	0.89215	0.527249	0.277477	0.0961209	0.0472906	0.994602	1.09986	1.65464	2.1628	1.73684	1.23984	0.615851	0.314681	0.124984	0.0642784	0.994602	1.16841	1.3769	1.697	1.46483	1.06405	0.601994	0.287785	0.111982	0.0532289	0.994602	1.00429	1.179	1.56721	1.30586	1.11765	0.788685	0.524101	0.166173	0.06857	0.994602	1.02791	1.18161	1.33512	1.1462	0.901722	0.671743	0.404716
P42765	ACAA2	0.994602	0.999262	0.960044	0.955575	1.02067	1.02553	1.24187	1.3216	1.44033	0.993889	0.994602	1.0085	0.998314	0.944558	1.02022	1.0527	1.26739	1.37402	1.44755	1.4737	0.994602	0.974251	0.937975	0.94745	0.974951	1.04021	1.26511	1.46236	1.58665	1.64222	0.994602	1.01899	0.975608	0.97408	1.07587	1.11489	1.44076	1.59592	1.79243	1.85019	0.994602	0.960085	0.936031	0.961164	0.995906	1.12367	1.31969	1.51382
Q9ULV3	CIZ1
Q9UII2	ATP5IF1	0.994602	0.902249	0.890435	0.90124	0.835932	0.889873	1.00138	1.13063	1.20421	1.32449	0.994602	0.897417	0.860834	0.892756	0.897136	0.918914	0.970881	1.16479	1.337	1.73422	0.994602	0.859212	0.858649	0.995852	0.877337	1.01111	1.09543	1.18377	1.25048	1.66718	0.994602	0.852376	0.829739	0.936523	0.872199	1.02568	1.11444	1.34215	1.55731	2.01009	0.994602	0.843513	0.808744	0.876079	0.782299	0.962616	0.958365	1.11986
Q9NV35	NUDT15
Q99714	HSD17B10	0.994602	1.02841	0.989441	0.905464	1.09127	0.960151	0.520337	0.227592	0.125172	0.0822256	0.994602	1.07566	1.05902	0.912916	1.14917	1.07945	0.5486	0.211639	0.1175	0.0676465	0.994602	1.11082	1.02456	0.94879	1.24395	1.22274	0.646618	0.266003	0.147062	0.0841812	0.994602	1.06359	1.03932	0.949435	1.26071	1.20882	0.582001	0.228783	0.123229	0.0735724	0.994602	1.06272	1.05841	0.962771	1.24503	1.22148	0.601584	0.237823
Q9P258	RCC2	0.994602	1.12775	1.08393	0.990385	0.905439	0.377791	0.18636	0.118662	0.0624751	0.0436104	0.994602	1.17107	1.27154	1.1264	1.00649	0.421188	0.185279	0.122303	0.0584379	0.0288183	0.994602	1.17352	1.09494	0.967425	0.883124	0.325871	0.169633	0.0933056	0.0605074	0.0137509	0.994602	1.11093	1.04241	0.858561	0.829219	0.326218	0.141633	0.0904322	0.0423991	0.0102219	0.994602	1.13998	1.06133	0.866183	0.822071	0.299391	0.162238	0.101171
A1X283	SH3PXD2B	0.994602	1.09041	1.00471	0.672489	0.499284	0.117634	0.176169	0.148562	0.112425	0.0741084	0.994602	1.00232	0.924015	0.620065	0.44154	0.112425	0.174618	0.157022	0.157009	0.103802	0.994602	1.06901	0.980013	0.601298	0.490821	0.128808	0.195904	0.144471	0.161442	0.079599	0.994602	1.10119	1.00518	0.633984	0.473899	0.106267	0.170018	0.127805	0.0936917	0.0744964	0.994602	1.03085	0.955144	0.625784	0.457844	0.12674	0.188608	0.152232
Q9H444	CHMP4B	0.994602	0.948872	0.901031	0.941838	0.833399	0.873878	0.95685	1.03562	0.950568	1.16808	0.994602	0.933321	0.917033	1.00596	0.921758	0.872661	0.927933	0.997462	0.86338	0.998597	0.994602	0.951281	0.973477	1.04342	0.907727	0.943593	1.08646	1.04739	0.992122	1.18834	0.994602	0.900685	0.91617	1.05665	0.90222	0.902928	1.01489	1.06763	1.08087	1.31366	0.994602	0.906958	0.893643	0.999262	0.873951	0.926453	0.930533	1.07223
Q9UNM6	PSMD13	0.994602	0.946059	0.860875	0.800218	0.734428	0.645462	0.636742	0.233252	0.127954	0.072148	0.994602	0.968854	0.877417	0.776724	0.711062	0.609607	0.581819	0.191686	0.100174	0.0471971	0.994602	0.925186	0.861448	0.777246	0.720408	0.621694	0.593623	0.216322	0.104299	0.0493265	0.994602	0.952603	0.907185	0.823031	0.777851	0.646852	0.665592	0.227906	0.108599	0.0510418	0.994602	0.949454	0.892108	0.823085	0.765756	0.637641	0.634907	0.22527
Q9HCS7	XAB2
Q6UVY6	MOXD1
Q8N142	ADSSL1
Q9NRW3	APOBEC3C
Q8IV08	PLD3	0.994602	1.0605	1.01415	0.911323	1.02081	0.765019	0.88037	0.797523	0.72907	0.517746	0.994602	1.02182	0.979029	0.879413	0.946856	0.75918	0.846926	0.754386	0.648759	0.445248	0.994602	1.05522	0.992589	0.895828	0.996085	0.749145	0.822482	0.74974	0.604843	0.372584	0.994602	1.12328	1.05082	0.914518	1.02567	0.760445	0.852138	0.758887	0.639798	0.403387	0.994602	1.0788	1.02568	0.916142	1.04661	0.754396	0.816259	0.696923
P33993	MCM7	0.994602	0.940744	0.879101	0.794232	0.753573	0.391162	0.211587	0.159157	0.113518	0.0789051	0.994602	0.907222	0.837724	0.747153	0.680536	0.344193	0.168401	0.119449	0.0646029	0.0338238	0.994602	0.945267	0.877113	0.773232	0.697691	0.322892	0.205151	0.141614	0.0935356	0.0498202	0.994602	0.926731	0.859501	0.744158	0.686542	0.3254	0.186463	0.133565	0.0873768	0.0536394	0.994602	0.954572	0.864633	0.724674	0.692693	0.299678	0.197811	0.131983
P48509	CD151
Q9NZN4	EHD2	0.994602	1.04446	0.956424	0.773025	0.710917	0.246479	0.156062	0.111359	0.0654522	0.0318786	0.994602	1.04428	0.961192	0.74296	0.659624	0.222211	0.159164	0.118585	0.0742078	0.0403493	0.994602	1.0436	0.920773	0.702209	0.651131	0.20714	0.168985	0.11507	0.0821295	0.0454159	0.994602	1.03544	0.940394	0.722059	0.665261	0.199236	0.159471	0.110747	0.0775521	0.0445602	0.994602	1.05341	0.979297	0.7303	0.701187	0.214636	0.1854	0.121529
Q06787	FMR1
Q49AR2	C5orf22	0.994602	0.820612	0.84095	0.898122	0.701691	0.506069	0.321313	0.317252	0.211497	0.165511	0.994602	0.833752	0.742572	0.824513	0.634717	0.431856	0.278988	0.222344	0.180003	0.109789	0.994602	0.93874	0.879947	0.983129	0.813002	0.583092	0.345291	0.277704	0.190588	0.16537	0.994602	0.971208	0.890111	1.01806	0.895478	0.675462	0.41209	0.279314	0.187161	0.134953	0.994602	0.956729	0.874414	0.90234	0.833862	0.643822	0.464164	0.322552
P25789	PSMA4	0.994602	0.865968	0.801812	0.844268	0.713793	0.78043	0.87895	1.08596	1.16236	1.00401	0.994602	0.842638	0.770317	0.802471	0.658739	0.726948	0.820953	1.02356	0.995031	1.10439	0.994602	0.832775	0.798469	0.846365	0.675281	0.741054	0.856699	1.10306	1.16525	1.29395	0.994602	0.850433	0.803418	0.831078	0.707619	0.746573	0.890322	1.13016	1.20169	1.41069	0.994602	0.851229	0.792799	0.83603	0.686417	0.741025	0.815505	1.05041
Q6PII3	CCDC174
P61081	UBE2M	0.994602	0.927465	0.87415	0.873471	0.747349	0.355365	0.200265	0.160559	0.10873	0.0579846	0.994602	0.923875	0.874978	0.87275	0.749569	0.320515	0.18447	0.137151	0.0928558	0.0603823	0.994602	0.974124	0.938638	0.861676	0.803361	0.328319	0.20759	0.140117	0.102729	0.0648444	0.994602	0.932434	0.878484	0.877365	0.731527	0.312746	0.178103	0.126668	0.0825498	0.0524225	0.994602	0.898432	0.859724	0.845192	0.711492	0.307757	0.19416	0.127662
Q96AY4	TTC28
Q9H944	MED20	0.994602	0.90188	0.875009	0.73694	0.699509	0.481201	0.424868	0.316187	0.204708	0.159352	0.994602	1.00396	0.922512	0.712644	0.763623	0.416591	0.477967	0.386479	0.239908	0.170664	0.994602	1.07662	1.02072	0.840402	0.748475	0.500168	0.493636	0.392783	0.234266	0.201695	0.994602	1.02666	0.883886	0.772777	0.663952	0.40687	0.519677	0.435699	0.23082	0.191494	0.994602	0.977318	0.973653	0.736238	0.806624	0.493573	0.552591	0.403986
O75496	GMNN
P48449	LSS
P17858	PFKL	0.994602	1.04442	1.00126	0.925372	0.981448	0.744553	0.8299	0.794028	0.835776	0.588234	0.994602	1.04956	1.02325	0.920149	0.973999	0.757376	0.82429	0.791988	0.792895	0.747604	0.994602	1.06388	1.01264	0.908758	1.01957	0.770671	0.845377	0.85387	0.884404	0.839681	0.994602	1.10222	1.05034	0.943854	1.0556	0.80361	0.90656	0.879846	0.964279	0.938255	0.994602	1.07286	1.03792	0.944163	1.03682	0.779124	0.857434	0.81599
Q8WW12	PCNP	0.994602	0.820703	0.781033	0.862887	0.619215	0.720341	0.79384	0.949597	0.93437	0.96403	0.994602	0.856002	0.787591	0.904553	0.680358	0.721413	0.743628	0.942497	0.847757	0.976993	0.994602	0.774122	0.789501	0.853572	0.596884	0.679064	0.815648	0.957847	0.947463	1.02881	0.994602	0.741894	0.713595	0.818841	0.59761	0.651249	0.735126	0.907101	0.933647	1.10726	0.994602	0.799461	0.767558	0.84414	0.628282	0.702234	0.709507	0.88385
P19022	CDH2
P17275	JUNB
Q9UH03	SEPT3
Q9NZ32	ACTR10	0.994602	0.939597	0.888514	0.885341	0.76254	0.451214	0.480566	0.468171	0.520393	0.313121	0.994602	0.938826	0.911717	0.849066	0.802529	0.459143	0.479133	0.506073	0.506352	0.428314	0.994602	1.01895	0.947673	0.885034	0.834799	0.474206	0.515582	0.506157	0.539687	0.447281	0.994602	0.939452	0.940314	0.847528	0.777133	0.430459	0.482828	0.461013	0.451235	0.405891	0.994602	0.91675	0.908772	0.871625	0.751101	0.420962	0.452781	0.459882
P46781	RPS9	0.994602	0.986836	1.17737	1.45648	1.19087	0.983821	0.531633	0.263141	0.114317	0.0590794	0.994602	1.06369	1.52111	2.01958	1.66013	1.20802	0.567215	0.26212	0.106444	0.0489341	0.994602	1.11138	1.29692	1.61215	1.39747	1.07805	0.585367	0.265643	0.134598	0.0763586	0.994602	1.03982	1.19788	1.51134	1.37236	1.12566	0.773138	0.419953	0.164245	0.0798849	0.994602	1.02691	1.14958	1.3097	1.17128	0.949454	0.654766	0.334247
P20908	COL5A1	0.994602	1.15358	1.07854	0.820267	1.0386	0.906969	1.41327	1.36496	1.41063	1.61	0.994602	1.06979	1.18493	1.34001	2.24166	2.75274	3.16184	3.38911	3.42267	3.7724	0.994602	1.05966	1.37998	1.18256	1.75296	2.45162	3.75268	3.83069	4.18445	4.81374	0.994602	1.07252	1.07414	1.18654	1.26431	1.32602	2.22876	2.10817	2.31539	2.49467	0.994602	1.39238	1.45373	1.47583	2.06592	2.54112	4.41578	5.37658
Q96T60	PNKP
P22694	PRKACB	0.994602	0.872893	0.823349	0.763702	0.638637	0.447254	0.206417	0.126138	0.0682977	0.0354512	0.994602	0.866983	0.781582	0.780302	0.582491	0.443079	0.204977	0.125888	0.058686	0.0151071
P53680	AP2S1	0.994602	1.04614	0.933351	0.742126	0.731184	0.320902	0.172014	0.112954	0.0634359	0.0272786	0.994602	1.02109	0.960615	0.790042	0.754502	0.335938	0.184606	0.127221	0.0811449	0.0440801	0.994602	1.05369	0.936475	0.747235	0.714603	0.335555	0.19957	0.135652	0.100785	0.0444549	0.994602	1.04691	0.962819	0.707303	0.781784	0.291938	0.167854	0.107746	0.0614272	0.0201805	0.994602	1.04564	0.954878	0.742883	0.738447	0.316543	0.200476	0.132984
O43488	AKR7A2	0.994602	0.866059	0.834471	0.878529	0.704949	0.473167	0.192553	0.138752	0.0750002	0.0346935	0.994602	0.855782	0.836489	0.889693	0.725355	0.457399	0.1896	0.128998	0.0709159	0.0388629	0.994602	0.879444	0.884387	0.927074	0.767226	0.528616	0.228794	0.144486	0.0879079	0.0513716	0.994602	0.877537	0.848839	0.917708	0.749227	0.510086	0.20117	0.127561	0.0705802	0.0390801	0.994602	0.870733	0.845565	0.903168	0.7307	0.50534	0.213736	0.1401
Q9GZU8	FAM192A	0.994602	0.902039	0.891125	0.906383	0.861595	0.805171	0.872765	1.04022	1.07402	1.09307	0.994602	0.939467	0.903781	0.925851	0.871169	0.785262	0.873488	1.01257	0.952241	1.10577	0.994602	0.944617	0.977984	0.963916	0.905334	0.827067	0.936181	1.05008	1.05785	1.19964	0.994602	0.883356	0.893	0.908847	0.849285	0.802867	0.909669	1.08318	1.14733	1.39489	0.994602	0.912583	0.890202	0.894795	0.861506	0.765166	0.859578	0.998145
Q96F86	EDC3
P22392	NME2	0.994602	0.821163	0.803919	0.916082	0.697109	0.840364	0.908528	1.13911	1.2834	0.972206	0.994602	0.79168	0.765601	0.907706	0.699277	0.815518	0.899283	1.11567	1.14081	1.22229	0.994602	0.809656	0.853688	0.961686	0.731323	0.836911	0.945241	1.192	1.30819	1.40194	0.994602	0.787422	0.776361	0.934122	0.709346	0.844376	0.952893	1.27072	1.37307	1.56751	0.994602	0.798718	0.764986	0.902349	0.67931	0.837261	0.86238	1.17318
Q99733	NAP1L4	0.994602	0.99436	0.933965	0.820182	0.767361	0.416192	0.216694	0.13362	0.0810188	0.0413506	0.994602	0.923457	0.87483	0.809781	0.665476	0.390798	0.204965	0.142282	0.0786559	0.0405363	0.994602	1.00607	0.973904	0.825057	0.76758	0.409594	0.226509	0.145518	0.0943248	0.0515023	0.994602	1.08136	0.972222	0.822026	0.773017	0.372882	0.205115	0.12523	0.078029	0.0429734	0.994602	0.993511	0.925594	0.822815	0.73896	0.392063	0.219511	0.139745
O95376	ARIH2	0.994602	1.00137	0.942994	0.967858	0.782149	0.469159	0.242565	0.132558	0.0670257	0.0396577	0.994602	0.932607	0.90446	0.903997	0.791648	0.478513	0.220713	0.140865	0.0690129	0.0278257	0.994602	0.971998	0.918795	0.909637	0.837503	0.489774	0.25281	0.155304	0.0776155	0.0291958	0.994602	0.951761	0.913899	0.92068	0.756329	0.425724	0.240931	0.148479	0.103544	0.0383099	0.994602	0.948477	0.935971	0.956589	0.792895	0.438058	0.252046	0.144636
Q9NX70	MED29
P11182	DBT	0.994602	1.13354	1.07994	0.859856	1.18362	0.736646	0.551807	0.230289	0.115327	0.0558412	0.994602	1.16447	1.09809	0.926518	1.05814	0.898642	0.669384	0.266466	0.152413	0.0835474	0.994602	1.02765	0.955407	0.892651	0.994823	0.821895	0.632504	0.324897	0.190588	0.0872341	0.994602	1.10599	1.0689	0.909552	1.12213	0.803465	0.535083	0.229131	0.130929	0.0721696	0.994602	0.996919	0.999686	0.885956	0.989346	0.708133	0.48812	0.282162
P82970	HMGN5	0.994602	0.9687	0.940227	0.882022	0.802546	0.747421	0.754692	0.832228	0.806361	0.889142	0.994602	0.743819	0.745982	0.794206	0.752242	0.639142	0.75066	0.849424	0.831074	0.930573	0.994602	0.752607	0.804054	0.964606	0.680449	0.756951	0.912789	1.03725	1.12398	1.23234	0.994602	0.723119	0.69821	0.914211	0.621587	0.800992	0.844283	1.17672	1.20939	1.44433	0.994602	0.73316	0.666653	0.817476	0.585356	0.710669	0.710771	1.03146
Q16539	MAPK14	0.994602	0.982872	0.867429	0.494159	0.436738	0.117917	0.154491	0.114261	0.072138	0.0240037	0.994602	0.975619	0.843863	0.4803	0.406794	0.101287	0.140581	0.109166	0.0600954	0.0236401	0.994602	1.01172	0.827301	0.503313	0.484636	0.178842	0.183036	0.107816	0.0869199	0.065562	0.994602	0.993141	0.887177	0.516269	0.491713	0.127892	0.165995	0.114648	0.0633069	0.0276938	0.994602	1.11059	1.00602	0.616883	0.59755	0.238435	0.229546	0.166862
O75688	PPM1B	0.994602	1.01635	0.956177	0.901812	0.756111	0.405723	0.245252	0.20321	0.130086	0.101654	0.994602	0.871058	0.826041	0.801835	0.603306	0.338605	0.186745	0.160688	0.113962	0.0802726	0.994602	0.859396	0.86234	0.828967	0.694872	0.330971	0.197471	0.169096	0.129345	0.0866293	0.994602	1.02274	0.938976	0.817436	0.737963	0.330217	0.220956	0.164641	0.145948	0.0831569	0.994602	0.937041	0.905272	0.821304	0.723974	0.359901	0.20248	0.162949
P56211	ARPP19	0.994602	0.976219	0.94674	0.925386	0.773263	0.804473	0.946918	1.1173	1.15009	1.24473	0.994602	1.01207	0.970935	1.01055	0.971346	0.880548	1.08183	1.23665	1.126	1.31485	0.994602	0.949275	0.975336	0.962165	0.865837	0.832046	0.986004	0.989324	0.995406	1.1878	0.994602	0.885061	0.87671	0.971151	0.804045	0.783087	0.867783	1.00801	1.09679	1.25496	0.994602	0.947686	0.902747	0.934612	0.811455	0.804671	0.846588	1.01583
Q9C035	TRIM5	0.994602	1.21487	1.05374	0.56057	0.503295	0.146483	0.183602	0.141068	0.0987583	0.0393344	0.994602	1.26702	1.11185	0.511048	0.403822	0.0807627	0.152482	0.121037	0.0732254	0.0417175	0.994602	1.31527	1.11586	0.478503	0.447568	0.114945	0.159751	0.120758	0.0849424	0.0478931	0.994602	1.32254	1.09522	0.518775	0.494913	0.129255	0.197008	0.141637	0.103049	0.0816299	0.994602	1.29284	1.11045	0.563503	0.460497	0.121431	0.214094	0.172955
Q8TAP9	MPLKIP
Q96MG7	NSMCE3
Q9UGR2	ZC3H7B
P42771	CDKN2A
Q96CW5	TUBGCP3	0.994602	1.10082	0.999856	0.735828	0.688184	0.290225	0.250066	0.187254	0.141098	0.126359	0.994602	1.19419	1.18711	0.826199	0.827431	0.362286	0.343887	0.239971	0.151773	0.157592	0.994602	1.10013	1.00114	0.810094	0.776308	0.328871	0.287302	0.236995	0.189182	0.169587	0.994602	1.22866	1.05537	0.860697	0.814889	0.309723	0.337694	0.20146	0.192116	0.12181	0.994602	1.15332	1.16366	0.893993	0.868334	0.338608	0.329281	0.281271
Q9NW82	WDR70
Q6NXT1	ANKRD54	0.994602	1.00095	0.948985	0.807308	0.719218	0.485767	0.365564	0.288762	0.238701	0.188627	0.994602	1.11663	1.02864	0.910583	0.847353	0.489642	0.339135	0.233013	0.143604	0.120615	0.994602	0.989051	0.999622	0.823617	0.814655	0.446165	0.308469	0.200307	0.149112	0.134785	0.994602	0.898802	0.884204	0.82348	0.685872	0.385662	0.28845	0.174933	0.147231	0.109255	0.994602	0.992689	0.966613	0.855525	0.854164	0.493325	0.325608	0.215268
Q5VZE5	NAA35	0.994602	0.907685	0.906792	0.835111	0.80879	0.365025	0.271614	0.215756	0.167763	0.130517	0.994602	1.1876	0.989575	0.923598	1.16201	0.416191	0.32705	0.243313	0.164696	0.10324	0.994602	0.934633	0.902973	0.869289	0.855104	0.369431	0.24649	0.172034	0.136172	0.0849825	0.994602	1.0718	0.934751	1.00978	1.12883	0.439773	0.355442	0.191774	0.159314	0.131412	0.994602	1.03911	0.967716	0.964995	0.884904	0.437915	0.341783	0.241091
P35443	THBS4
Q7L5D6	GET4	0.994602	0.854303	0.768467	0.745688	0.533768	0.221087	0.165489	0.127771	0.0747704	0.0567821	0.994602	0.827014	0.745899	0.682604	0.494812	0.173819	0.111221	0.0925638	0.0449375	0.00765076	0.994602	0.826389	0.759126	0.680225	0.490437	0.180945	0.143119	0.0988608	0.0612503	0.01833	0.994602	0.821697	0.749152	0.679101	0.480114	0.17033	0.124352	0.0868293	0.0503549	0.015156	0.994602	0.81146	0.720658	0.680211	0.470448	0.180201	0.137168	0.102376
Q08379	GOLGA2
Q99798	ACO2	0.994602	0.859614	0.829662	0.878057	0.708586	0.317162	0.174917	0.128827	0.0695689	0.0319069	0.994602	0.881541	0.825647	0.84706	0.731465	0.367596	0.181438	0.125054	0.0696022	0.0301781	0.994602	0.862029	0.834769	0.897506	0.75125	0.406844	0.20465	0.133297	0.0805843	0.0377144	0.994602	0.862958	0.825583	0.892097	0.750608	0.379023	0.176875	0.112311	0.0654494	0.0293516	0.994602	0.893526	0.855806	0.899174	0.765591	0.394788	0.206043	0.131155
P78560	CRADD
Q86V48	LUZP1	0.994602	1.16989	1.11185	0.841969	0.750962	0.404855	0.366101	0.309075	0.298913	0.262793	0.994602	1.01563	0.9351	0.727669	0.627699	0.386169	0.336114	0.250495	0.1651	0.132831	0.994602	1.10366	1.0077	0.872831	0.707506	0.332295	0.370685	0.222516	0.19251	0.148624	0.994602	1.15387	1.02207	0.819115	0.714265	0.339588	0.338977	0.248882	0.160928	0.13307	0.994602	1.10245	1.05221	0.718678	0.633566	0.278082	0.326254	0.236618
O75794	CDC123	0.994602	0.730705	0.717063	0.754802	0.535035	0.397791	0.236847	0.262409	0.183636	0.122529	0.994602	0.781771	0.749422	0.714212	0.550068	0.292869	0.159862	0.145368	0.0837801	0.0573861	0.994602	0.853563	0.815755	0.937446	0.697059	0.452727	0.265135	0.161174	0.10974	0.0571915	0.994602	0.771381	0.767975	0.842688	0.556049	0.411199	0.27109	0.222326	0.139388	0.0967978	0.994602	0.729091	0.682031	0.709253	0.530227	0.369575	0.264338	0.205799
Q8TF42	UBASH3B
Q9UBU9	NXF1
P12107	COL11A1
O95905	ECD
Q8TCA0	LRRC20
Q9HAV0	GNB4
Q69YQ0	SPECC1L	0.994602	0.717166	0.708328	1.00271	0.609577	0.381193	0.402365	0.373177	0.289088	0.28778	0.994602	0.646081	0.667499	0.924241	0.577763	0.399436	0.388538	0.392934	0.276892	0.238372	0.994602	0.723458	0.782914	1.05179	0.602093	0.44554	0.418138	0.375235	0.282487	0.260829	0.994602	0.678381	0.668862	1.00916	0.602229	0.423552	0.398956	0.390998	0.300126	0.293048	0.994602	0.797236	0.754319	0.946607	0.632642	0.50016	0.497267	0.414053
Q16798	ME3	0.994602	0.959597	0.958819	0.911676	1.08869	0.949512	1.09239	0.960578	0.847953	0.596393	0.994602	0.982127	0.97339	0.855443	1.03949	0.89339	0.984152	0.893855	0.854053	0.691657	0.994602	0.906089	1.07082	1.00499	1.04617	1.04439	1.19532	1.15614	1.10245	0.83799	0.994602	1.05913	1.05466	0.983061	1.08878	1.11393	1.30685	1.14427	1.0505	0.937957	0.994602	0.996274	1.01968	0.910897	1.16013	1.03601	1.13738	1.02524
Q96ER3	SAAL1
Q9BVS4	RIOK2
O76003	GLRX3	0.994602	1.03222	0.987039	0.811023	0.658436	0.206096	0.189025	0.127303	0.0765466	0.0314679	0.994602	0.984193	0.945446	0.779293	0.594144	0.177053	0.155121	0.108818	0.0582066	0.0169716	0.994602	0.988389	0.919182	0.741773	0.571522	0.16276	0.161466	0.104396	0.0641043	0.0219495	0.994602	0.978771	0.941088	0.756606	0.570024	0.152357	0.161053	0.109926	0.0778082	0.042386	0.994602	0.992129	0.94413	0.77003	0.593477	0.170424	0.177751	0.120039
P68402	PAFAH1B2	0.994602	1.39867	1.2976	0.780035	0.840962	0.245047	0.25423	0.154926	0.117995	0.0801135	0.994602	1.32174	1.29031	0.712677	0.744378	0.203802	0.219084	0.153782	0.108472	0.0768038	0.994602	1.32585	1.16306	0.67098	0.775942	0.244872	0.25164	0.163491	0.132848	0.0973986	0.994602	1.35881	1.24617	0.70921	0.750095	0.205921	0.21977	0.146655	0.114681	0.0709081	0.994602	1.36705	1.27412	0.782719	0.860198	0.282645	0.30187	0.182936
Q9P2B4	CTTNBP2NL	0.994602	0.925484	0.894001	0.753624	0.570508	0.272096	0.294828	0.24266	0.160698	0.124199	0.994602	0.888874	0.877015	0.701658	0.476981	0.223021	0.252954	0.22857	0.126723	0.0883828	0.994602	0.89395	0.833929	0.689107	0.501068	0.262086	0.294525	0.255407	0.157906	0.112157	0.994602	0.887001	0.858423	0.70268	0.532674	0.258324	0.317006	0.236326	0.147129	0.126808	0.994602	0.898622	0.883495	0.744477	0.560409	0.286361	0.302218	0.233971
P09001	MRPL3
O15498	YKT6	0.994602	0.895621	0.844234	0.917239	0.735211	0.683381	0.608968	0.361765	0.160653	0.0684127	0.994602	0.905527	0.862904	0.929077	0.786549	0.702867	0.603934	0.346165	0.152374	0.062323	0.994602	0.904919	0.866191	0.917806	0.761878	0.697489	0.587552	0.372984	0.172183	0.0751942	0.994602	0.861135	0.826861	0.882125	0.729376	0.675193	0.607326	0.372663	0.173005	0.0864441	0.994602	0.874721	0.843162	0.880067	0.763739	0.702317	0.602373	0.381386
Q9H4G4	GLIPR2
Q96MM6	HSPA12B
Q8NFI3	ENGASE
O75762	TRPA1
Q53H82	LACTB2	0.994602	0.896769	0.861882	0.851469	0.791245	0.6637	0.694826	0.678188	0.604035	0.437552	0.994602	0.91425	0.893154	0.870547	0.823538	0.734023	0.745149	0.723823	0.620745	0.477567	0.994602	0.890446	0.894383	0.928674	0.845914	0.773474	0.811076	0.867765	0.77365	0.581079	0.994602	0.866632	0.849701	0.879296	0.803172	0.774571	0.849659	0.8948	0.745139	0.635286	0.994602	0.915532	0.893055	0.901072	0.83963	0.763279	0.796817	0.81223
P55287	CDH11
Q15345	LRRC41
Q6YHU6	THADA
Q14142	TRIM14
P00736	C1R
Q96FJ2	DYNLL2
P78417	GSTO1	0.994602	0.866988	0.82732	0.920771	0.730814	0.670067	0.514195	0.312383	0.166998	0.139886	0.994602	0.856594	0.822106	0.914458	0.724989	0.669364	0.515305	0.29957	0.14402	0.0820315	0.994602	0.846103	0.831955	0.923057	0.731695	0.695682	0.52218	0.31086	0.15934	0.0918184	0.994602	0.865385	0.836767	0.932497	0.745782	0.721152	0.575249	0.320741	0.153845	0.0931802	0.994602	0.871122	0.840763	0.933686	0.762093	0.712672	0.543712	0.308286
P61289	PSME3	0.994602	0.967799	0.941453	0.923606	0.901625	0.771893	0.869522	0.947221	1.02918	1.11186	0.994602	0.944014	0.912331	0.931469	0.866384	0.750432	0.807839	0.852917	0.845052	0.924424	0.994602	0.980789	0.942157	0.894389	0.900734	0.766145	0.847101	0.901826	0.989666	1.0876	0.994602	0.982149	0.928591	0.918443	0.889397	0.796571	0.88608	1.01568	1.10083	1.26044	0.994602	0.956825	0.917078	0.917792	0.884092	0.786624	0.830792	0.923831
P52732	KIF11
P48506	GCLC	0.994602	0.850719	0.802407	0.865634	0.642781	0.310284	0.157391	0.121594	0.0546358	0.0304035	0.994602	0.891292	0.848282	0.921157	0.679489	0.421496	0.159067	0.128198	0.0769831	0.0503056	0.994602	0.911706	0.838633	0.829611	0.684128	0.336712	0.183798	0.134704	0.084648	0.0498265	0.994602	0.849792	0.856171	0.852101	0.680386	0.355209	0.176675	0.132353	0.0743265	0.0568543	0.994602	0.874477	0.8651	0.88605	0.678723	0.357547	0.202125	0.153748
O75592	MYCBP2
P13797	PLS3	0.994602	0.811285	0.788886	0.899698	0.675622	0.670221	0.409221	0.180973	0.0922402	0.047415	0.994602	0.817863	0.795568	0.908929	0.696488	0.662936	0.396805	0.163262	0.0802587	0.0324908	0.994602	0.827377	0.839816	0.929647	0.715591	0.67526	0.418491	0.184397	0.0944576	0.0416104	0.994602	0.818877	0.786982	0.915964	0.681899	0.674997	0.415283	0.169626	0.0787832	0.0358944	0.994602	0.824653	0.794822	0.910373	0.701957	0.695402	0.409823	0.187659
Q9BT09	CNPY3	0.994602	0.911753	0.880985	0.888451	0.800748	0.76335	0.836648	0.927675	1.06114	1.18327	0.994602	1.04248	0.975651	0.895485	0.975255	0.940593	1.02799	1.11255	1.20298	1.35607	0.994602	0.995584	0.977052	0.942343	0.961309	0.877263	1.03746	1.11843	1.2546	1.43041	0.994602	0.959517	0.90737	0.924306	0.944703	0.889634	1.03085	1.20066	1.3309	1.64749	0.994602	1.00789	0.918075	0.967031	0.970224	0.926016	1.02761	1.11902
Q9Y4P1	ATG4B	0.994602	0.935106	0.894876	0.742343	0.496899	0.1496	0.197528	0.139724	0.102766	0.0409505	0.994602	0.812289	0.764591	0.563786	0.338136	0.0408874	0.10397	0.0738999	0.0372974	-0.000671381	0.994602	0.892485	0.818614	0.599877	0.422112	0.0908554	0.147612	0.0908072	0.0660858	0.027506	0.994602	0.816008	0.76345	0.604564	0.380613	0.0628128	0.130131	0.102155	0.0575189	0.031639	0.994602	0.969738	0.897452	0.670371	0.490598	0.131581	0.154778	0.11634
Q6UN15	FIP1L1	0.994602	0.830794	0.811374	0.777371	0.694929	0.613331	0.704847	0.79838	0.839556	1.08987	0.994602	0.802436	0.966755	0.952604	0.711514	0.739337	0.796049	1.03769	1.03248	1.66809	0.994602	0.772718	0.73238	0.6958	0.649406	0.556547	0.71422	0.676891	0.744249	1.33867	0.994602	0.850933	0.766133	0.790299	0.65094	0.607749	0.635371	0.730755	0.65514	1.16747	0.994602	0.94191	0.917264	0.714989	0.683137	0.446245	0.605924	0.659191
P49247	RPIA	0.994602	1.0381	0.987934	0.905368	1.03275	0.768504	0.828468	0.902536	0.971264	0.912775	0.994602	0.9917	0.957249	0.882588	0.896815	0.74059	0.809043	0.874252	0.924743	0.977957	0.994602	1.02287	1.00569	0.929349	0.950646	0.750734	0.835312	0.905267	0.99533	1.08841	0.994602	1.03469	1.00253	0.920953	0.96872	0.764392	0.82767	0.853513	0.946607	1.08	0.994602	1.04505	1.00332	0.949509	0.965482	0.805921	0.872018	0.992797
P26373	RPL13	0.994602	0.954394	1.2051	1.46576	1.25226	0.944248	0.593654	0.349968	0.157873	0.127667	0.994602	1.11684	1.70626	2.25042	1.99745	1.33509	0.707794	0.39446	0.173743	0.107256	0.994602	1.15485	1.44946	1.77654	1.63139	1.15144	0.685308	0.374553	0.175575	0.112568	0.994602	1.0301	1.21426	1.60905	1.45523	1.16088	0.821093	0.606406	0.227378	0.135075	0.994602	1.01425	1.15822	1.29183	1.20899	0.921021	0.704714	0.466481
Q92930	RAB8B	0.994602	0.922614	0.86192	0.936613	0.774909	0.697835	0.502393	0.316065	0.211017	0.16635	0.994602	0.923321	0.874495	0.938499	0.789362	0.676071	0.499049	0.313137	0.209528	0.144846	0.994602	0.93188	0.900421	0.947879	0.787984	0.677452	0.481325	0.300224	0.224193	0.189253	0.994602	0.966728	0.922961	0.948209	0.820606	0.671959	0.475832	0.339802	0.249499	0.205481	0.994602	0.945421	0.90237	0.986081	0.810031	0.713394	0.51679	0.309294
P07910	HNRNPC	0.994602	0.893003	0.840525	0.699375	0.534605	0.276561	0.266688	0.314724	0.302826	0.265452	0.994602	0.866441	0.819912	0.704208	0.473953	0.206261	0.217241	0.243012	0.210207	0.225544	0.994602	0.964484	0.875714	0.730501	0.529951	0.250031	0.264212	0.266837	0.244447	0.254873	0.994602	0.825229	0.760449	0.646356	0.435805	0.170739	0.188225	0.217744	0.18819	0.202746	0.994602	0.963916	0.843253	0.578262	0.422632	0.143606	0.179683	0.195467
Q01518	CAP1	0.994602	0.891847	0.884877	0.931232	0.778745	0.66035	0.18435	0.129144	0.0595618	0.01828	0.994602	0.906837	0.886722	0.927855	0.756843	0.638819	0.181176	0.1209	0.0525673	0.0129053	0.994602	0.877126	0.879184	0.906006	0.775427	0.65362	0.215029	0.130433	0.0644465	0.0210087	0.994602	0.902281	0.895118	0.931407	0.786613	0.672382	0.204873	0.123259	0.0572453	0.0198332	0.994602	0.896478	0.881536	0.949482	0.776444	0.680411	0.220114	0.139401
P69905	HBA1	0.994602	0.914781	0.847973	0.816983	0.727115	0.59169	0.515126	0.389067	0.320939	0.293276	0.994602	0.872896	0.766186	0.7007	0.641598	0.47587	0.489208	0.367559	0.310323	0.260224	0.994602	0.927513	0.845825	0.787047	0.728755	0.54735	0.503435	0.356251	0.312563	0.288107	0.994602	0.865043	0.796069	0.76959	0.695573	0.581405	0.545467	0.438772	0.387155	0.390586	0.994602	0.929726	0.848589	0.818469	0.746869	0.605112	0.609954	0.504058
O60763	USO1	0.994602	0.861494	0.842294	0.901232	0.651972	0.264304	0.165141	0.134027	0.0892907	0.0479196	0.994602	0.862211	0.84821	0.896517	0.647353	0.230213	0.145781	0.119299	0.0754638	0.0458098	0.994602	0.87425	0.870078	0.873367	0.655219	0.231909	0.172457	0.120152	0.0830297	0.0492247	0.994602	0.864511	0.846478	0.879347	0.638487	0.209428	0.147204	0.105842	0.0651838	0.0387386	0.994602	0.856496	0.84329	0.865026	0.64913	0.241836	0.182974	0.136693
Q9NRX5	SERINC1
P23246	SFPQ	0.994602	0.965956	1.15181	1.46446	0.844539	0.386172	0.286598	0.241476	0.19813	0.214325	0.994602	0.895436	1.03781	1.17881	0.790209	0.335542	0.282093	0.228285	0.200873	0.177416	0.994602	0.941142	1.15002	1.12563	0.701499	0.306007	0.2716	0.204408	0.176247	0.145676	0.994602	0.988645	1.09684	1.10373	0.670097	0.254612	0.246516	0.200895	0.164307	0.14027	0.994602	0.975063	1.11994	1.01689	0.633817	0.231463	0.234079	0.187015
Q9UEG4	ZNF629
Q14746	COG2	0.994602	0.889373	0.802086	0.362697	0.310542	0.0392472	0.111995	0.0978956	0.0519588	-0.00020401	0.994602	0.849533	0.781264	0.32074	0.22713	0.0590951	0.10366	0.0872238	0.0601431	0.0322653	0.994602	0.831563	0.709488	0.318031	0.253389	0.033026	0.109902	0.0800338	0.0529203	0.0188883	0.994602	0.835864	0.835278	0.339775	0.326261	0.0257707	0.133338	0.0969607	0.0363092	0.0318834	0.994602	0.85027	0.742068	0.361783	0.289104	0.0456831	0.132304	0.112639
Q9Y3S2	ZNF330
P0CG38	POTEI
P40429	RPL13A	0.994602	1.00816	1.25336	1.44446	1.18781	0.909949	0.540336	0.28782	0.112709	0.0610535	0.994602	1.09341	1.62507	2.18785	1.72514	1.23994	0.611635	0.338913	0.126305	0.0729436	0.994602	1.15984	1.3823	1.73378	1.41567	1.08257	0.609184	0.31404	0.133255	0.0779748	0.994602	0.982121	1.12007	1.44995	1.19775	0.995736	0.724065	0.518375	0.207243	0.105745	0.994602	1.00874	1.10228	1.23298	1.05048	0.805445	0.626496	0.408735
Q05193	DNM1	0.994602	0.987785	0.92902	0.753367	0.641521	0.181104	0.156493	0.114057	0.0705167	0.0258284	0.994602	0.983903	0.95651	0.803374	0.618511	0.178881	0.159351	0.128113	0.0652332	0.0222341											0.994602	1.05188	1.00411	0.834449	0.763695	0.239145	0.224059	0.160923	0.149183	0.0665186	0.994602	0.951552	0.918045	0.786988	0.687021	0.199787	0.204	0.146764
Q8TBF2	PRXL2B	0.994602	1.23145	1.10586	0.944855	1.07857	0.756534	0.724738	0.386773	0.208464	0.109885	0.994602	1.18007	1.25354	0.908478	0.852646	0.573616	0.506655	0.290039	0.163279	0.0861917	0.994602	1.05333	1.03271	0.79289	0.776672	0.488322	0.500193	0.3244	0.139334	0.0994291	0.994602	1.16746	1.16393	0.991643	0.928747	0.59346	0.564464	0.291681	0.140928	0.0841427	0.994602	1.14789	1.13001	0.875278	0.825106	0.5313	0.546575	0.29679
O95166	GABARAP	0.994602	0.941325	0.905916	0.912366	0.707225	0.61093	0.49931	0.367364	0.236584	0.191391	0.994602	0.879529	0.842957	0.861027	0.629972	0.52804	0.453617	0.353587	0.297328	0.275284	0.994602	0.859026	0.865863	0.909776	0.680153	0.728702	0.55974	0.519665	0.426321	0.411494	0.994602	0.857905	0.853735	0.883047	0.686897	0.575743	0.474788	0.370873	0.309357	0.278175
Q6DD88	ATL3
Q5TZA2	CROCC											0.994602	0.863319	0.934471	0.918261	0.82629	0.657764	0.531837	0.647255	0.526623	0.48586																					0.994602	1.28773	1.15315	0.980112	0.968741	0.607195	0.469011	0.45623
Q09666	AHNAK	0.994602	0.915038	0.879117	0.892615	0.823784	0.739	1.00193	1.03115	0.825421	0.95953	0.994602	0.924657	0.835004	0.912368	0.809675	0.738955	0.907163	1.02878	0.759187	0.898928	0.994602	0.875492	0.856967	0.784241	0.793632	0.703767	1.1083	1.04277	0.856301	1.10139	0.994602	0.872984	0.850558	0.834063	0.808213	0.765224	1.19364	1.20111	1.10996	1.5302	0.994602	0.914932	0.871552	0.849981	0.832029	0.764987	1.05175	1.12521
P62256	UBE2H	0.994602	0.810322	0.813146	0.899241	0.665859	0.454628	0.27419	0.22191	0.148944	0.0869694	0.994602	0.81875	0.828419	0.943299	0.687175	0.499185	0.271686	0.242744	0.158147	0.109936	0.994602	0.845433	0.871015	0.968726	0.683397	0.456058	0.287531	0.185008	0.121512	0.0786118	0.994602	0.819642	0.81284	0.873203	0.638053	0.409243	0.228563	0.175739	0.103126	0.0702784	0.994602	0.808135	0.765516	0.857626	0.59099	0.424303	0.234827	0.183293
Q15019	SEPT2	0.994602	0.913328	0.880609	0.937529	0.795397	0.771071	0.744883	0.559044	0.410762	0.240688	0.994602	0.880152	0.848702	0.91675	0.748855	0.725265	0.66877	0.568264	0.413857	0.304166	0.994602	0.902608	0.90681	0.963104	0.81188	0.780815	0.7284	0.635247	0.453687	0.3511	0.994602	0.895687	0.874589	0.928895	0.801777	0.769832	0.743583	0.670895	0.531234	0.370897	0.994602	0.894873	0.868032	0.923626	0.802486	0.755596	0.68475	0.586056
P55039	DRG2	0.994602	1.00174	0.951918	0.827515	0.787831	0.419312	0.203659	0.117975	0.0659348	0.0259792	0.994602	0.967191	0.935728	0.822552	0.72155	0.387883	0.175592	0.0985424	0.0483461	0.00873628	0.994602	0.924715	0.856467	0.780731	0.687314	0.372932	0.202169	0.114142	0.0658328	0.0238224	0.994602	0.944904	0.913444	0.81414	0.718687	0.383096	0.203744	0.102762	0.0567743	0.018759	0.994602	0.972091	0.898121	0.816636	0.731359	0.388726	0.197974	0.124957
Q9UL25	RAB21	0.994602	0.98723	0.94704	0.828597	0.92836	0.714306	0.615172	0.415289	0.303908	0.312523	0.994602	1.0794	1.04629	1.03608	1.07904	0.901365	0.78031	0.472262	0.418508	0.301599	0.994602	1.01022	1.04077	0.98416	1.16508	0.779663	0.767733	0.567352	0.542411	0.536428	0.994602	1.18224	1.1062	0.921626	1.16952	0.846848	0.757934	0.548985	0.438222	0.343907	0.994602	1.07758	1.09715	0.948387	1.17818	0.80356	0.766023	0.547314
Q00059	TFAM	0.994602	1.06546	1.02776	0.952793	0.904233	0.621015	0.363131	0.251033	0.227176	0.178252	0.994602	1.07534	1.05651	1.03389	0.896159	0.68016	0.501251	0.285503	0.203227	0.154389	0.994602	0.939058	0.932061	0.860823	0.823306	0.590452	0.411955	0.257724	0.20731	0.157101	0.994602	0.999989	0.976368	0.943729	0.92548	0.657819	0.482885	0.262742	0.205586	0.166596	0.994602	0.954942	0.904498	0.915285	0.784786	0.639558	0.466919	0.270367
Q92544	TM9SF4
Q9Y3B4	SF3B6
Q8TCS8	PNPT1	0.994602	0.982046	0.877743	0.647857	0.481191	0.139437	0.180563	0.125386	0.0997108	0.0609006	0.994602	0.930627	0.851982	0.603008	0.42422	0.124378	0.163118	0.129255	0.0941716	0.0668142	0.994602	0.877633	0.808123	0.57495	0.389799	0.131055	0.158766	0.113574	0.0821937	0.0355049	0.994602	0.8743	0.845622	0.651005	0.446401	0.145933	0.201977	0.164695	0.118933	0.0876595	0.994602	0.901885	0.863236	0.611168	0.47287	0.161253	0.194952	0.170126
Q9BW61	DDA1
Q9Y4C1	KDM3A
Q86TU7	SETD3	0.994602	0.776985	0.800006	0.861191	0.579431	0.546113	0.181716	0.1085	0.0709828	0.00587415	0.994602	0.675084	0.670463	0.864503	0.589383	0.403108	0.192088	0.1437	0.0388989	0.0120918	0.994602	0.694245	0.773989	0.9743	0.550923	0.496313	0.211484	0.115291	0.0557594	0.0158208	0.994602	0.644031	0.693095	0.876232	0.581554	0.518996	0.227539	0.122216	0.0419202	-0.00122937	0.994602	0.736388	0.70227	0.978896	0.571191	0.44961	0.159455	0.118423
Q92552	MRPS27
Q9Y4L1	HYOU1	0.994602	0.911597	0.825586	0.67835	0.563597	0.248293	0.261624	0.218834	0.160965	0.147917	0.994602	0.91191	0.799517	0.581878	0.495049	0.233259	0.280468	0.240224	0.179146	0.148222	0.994602	0.908051	0.810333	0.602805	0.522943	0.256214	0.30034	0.258376	0.206868	0.180391	0.994602	0.912056	0.807145	0.612085	0.530252	0.245	0.312614	0.289913	0.255134	0.2433	0.994602	0.903937	0.800493	0.625525	0.538811	0.255094	0.318146	0.282548
Q13242	SRSF9	0.994602	1.0013	1.07996	0.918517	0.998663	0.635942	0.522919	0.524141	0.717543	1.13593	0.994602	0.98892	1.03385	0.840161	0.831111	0.485217	0.559898	0.62329	0.855562	1.69696	0.994602	1.16721	1.16775	0.998909	1.12136	0.550868	0.53684	0.457304	0.755492	1.83237	0.994602	1.02887	1.00047	0.867998	0.923821	0.47829	0.459308	0.420583	0.505435	1.00226	0.994602	1.02412	0.904609	0.746465	0.80021	0.417956	0.407306	0.433011
P28300	LOX
Q9UBI1	COMMD3	0.994602	0.963391	0.991386	0.896528	0.846031	0.381373	0.367402	0.254011	0.149179	0.12885	0.994602	1.01738	1.08189	0.738803	0.786347	0.223396	0.243615	0.169325	0.111023	0.0603918	0.994602	1.04345	0.959753	0.762321	0.767507	0.270793	0.215811	0.204967	0.154751	0.10174	0.994602	1.0639	0.9976	0.742448	0.787041	0.254806	0.307019	0.168873	0.103021	0.0874811	0.994602	1.05928	1.06495	0.742444	0.899449	0.262781	0.25401	0.141397
Q9NXA8	SIRT5	0.994602	1.00822	1.00553	0.886596	0.899231	0.659761	0.662762	0.568562	0.548612	0.365181	0.994602	0.870294	0.839269	0.79727	0.862267	0.532961	0.525125	0.512453	0.476126	0.368765	0.994602	0.935369	0.979164	0.963486	0.918651	0.709137	0.637911	0.638459	0.565369	0.494288	0.994602	0.858474	0.834269	0.733564	0.743697	0.462855	0.569361	0.556878	0.451016	0.505796	0.994602	0.976195	0.898199	0.878869	0.80389	0.567673	0.624682	0.543297
Q9Y5B0	CTDP1
Q9H446	RWDD1	0.994602	1.50976	1.42991	0.988415	1.39435	0.82452	0.564739	0.217564	0.160856	0.152755	0.994602	1.75452	1.72885	1.17959	1.55326	0.998454	0.663915	0.271648	0.24353	0.141028	0.994602	1.39709	1.19433	0.908432	1.21663	0.792554	0.573679	0.217154	0.171425	0.125992	0.994602	1.41828	1.38217	1.07026	1.35535	0.808163	0.542219	0.194486	0.187535	0.0961795	0.994602	1.31567	1.30297	1.10031	1.25097	0.753225	0.50945	0.22152
O00154	ACOT7	0.994602	0.98719	0.968994	0.931254	0.952735	0.830054	0.936768	0.988742	1.04002	0.582199	0.994602	0.97487	0.955633	0.936887	0.930291	0.83127	0.914253	0.984938	0.976922	0.81194	0.994602	0.998435	0.975831	0.966292	0.970058	0.863675	0.975753	1.08624	1.11748	0.949074	0.994602	0.965447	0.952384	0.942149	0.919641	0.827463	0.943371	1.06509	1.09379	0.994427	0.994602	0.983292	0.966115	0.941773	0.948732	0.833811	0.930111	1.03836
Q9H7C4	SYNC
O60563	CCNT1
P08318	UL32											0.994799	1.07325	1.02849	0.806447	1.00329	0.640984	0.698439	0.6823	0.656354	0.649222	0.994799	1.15423	1.0787	0.859686	1.00771	0.716756	0.796177	0.714151	0.760775	0.836586	0.994799	1.16905	1.08388	0.901309	1.12016	0.783504	0.883892	0.838878	0.92398	1.01025	0.994799	1.21398	1.115	0.922842	1.17308	0.811494	0.898459	0.86138
Q8WWY3	PRPF31	0.994602	0.987678	0.871302	0.532367	0.38764	0.11713	0.164847	0.118133	0.11128	0.0704159	0.994602	0.960993	0.807163	0.491061	0.354807	0.0989045	0.148224	0.1281	0.0773752	0.0578068	0.994602	0.865475	0.739094	0.427908	0.313159	0.0779322	0.148399	0.12225	0.0936588	0.0606628	0.994602	0.901734	0.831194	0.426167	0.405641	0.0761091	0.168334	0.137711	0.101683	0.0822666	0.994602	0.929637	0.885687	0.507904	0.397415	0.113277	0.192165	0.132038
Q86XZ4	SPATS2
O43432	EIF4G3	0.994602	0.925834	0.761085	0.349787	0.308635	0.0816719	0.156279	0.139907	0.107209	0.07318	0.994602	0.956312	0.743277	0.308679	0.270952	0.0676201	0.138075	0.12857	0.0801319	0.0569174	0.994602	0.902614	0.755421	0.325622	0.300864	0.0828505	0.166459	0.144873	0.110272	0.0782798	0.994602	0.899418	0.785613	0.347958	0.287187	0.0633907	0.159694	0.139341	0.10156	0.0910312	0.994602	0.945545	0.829403	0.377009	0.336141	0.090714	0.171739	0.152406
Q8NFF5	FLAD1	0.994602	1.2651	1.19101	0.862597	0.877227	0.282756	0.210672	0.152192	0.120129	0.0574857	0.994602	1.20695	1.15869	0.73886	0.733575	0.213306	0.134066	0.108169	0.0670359	0.0368531	0.994602	1.25554	1.0302	0.766144	0.87371	0.32881	0.259364	0.218791	0.145986	0.113148	0.994602	1.26663	1.09699	0.752876	0.797239	0.267158	0.24563	0.182894	0.151262	0.104037	0.994602	1.25384	1.20845	0.816617	0.865767	0.298958	0.253019	0.170638
Q99418	CYTH2
P14621	ACYP2
Q9NQR4	NIT2	0.994602	0.95951	0.933239	0.908826	0.876555	0.687824	0.510716	0.238647	0.134644	0.0823084	0.994602	0.898426	0.88378	0.893911	0.805508	0.682298	0.500104	0.222511	0.130645	0.0701396	0.994602	0.932353	0.904306	0.928542	0.850367	0.72146	0.544909	0.246199	0.133867	0.0732366	0.994602	0.908886	0.896471	0.915883	0.825433	0.740471	0.540925	0.239829	0.12464	0.064388	0.994602	0.924565	0.901162	0.929622	0.846032	0.744911	0.555859	0.25126
P32121	ARRB2
P54886	ALDH18A1	0.994602	0.9354	0.883	0.816657	0.811964	0.528557	0.201938	0.143191	0.08866	0.0391332	0.994602	0.959754	0.878557	0.795178	0.810194	0.593318	0.190786	0.133349	0.0775283	0.0326527	0.994602	0.95864	0.88497	0.863494	0.876855	0.628518	0.204729	0.13202	0.0824722	0.0354429	0.994602	0.992162	0.933752	0.863799	0.8936	0.645445	0.226319	0.140458	0.0778837	0.04037	0.994602	0.943224	0.892296	0.835394	0.87747	0.63806	0.244464	0.154692
P25325	MPST	0.994602	0.989949	0.954865	0.848549	0.701058	0.22702	0.183159	0.144635	0.0933578	0.0559462	0.994602	0.967585	0.951545	0.809147	0.672418	0.234755	0.192744	0.152099	0.0956845	0.0707322	0.994602	0.995332	0.942206	0.841099	0.700938	0.241308	0.199711	0.13961	0.101426	0.0567108	0.994602	0.928384	0.901904	0.819812	0.611876	0.176627	0.166506	0.127352	0.0820768	0.0428379	0.994602	0.931777	0.89243	0.816511	0.654807	0.213985	0.184817	0.134581
Q9HAD4	WDR41
Q02252	ALDH6A1	0.994602	1.11368	0.999243	0.625126	0.627304	0.279077	0.227963	0.183635	0.117571	0.0677921	0.994602	1.21323	1.00635	0.714898	0.616085	0.345387	0.26631	0.238376	0.218301	0.155282	0.994602	1.0589	0.924083	0.596379	0.523438	0.240257	0.206605	0.161978	0.126254	0.0745313	0.994602	1.07673	0.992752	0.55256	0.549967	0.179304	0.227495	0.161922	0.129614	0.0718031	0.994602	1.18829	1.02469	0.633053	0.548983	0.234355	0.23663	0.185717
Q8N6T3	ARFGAP1	0.994602	0.743412	0.66978	0.594623	0.283334	0.0609671	0.124795	0.132293	0.0803126	0.0439005	0.994602	0.713772	0.657346	0.583458	0.278736	0.0499605	0.108293	0.117119	0.0852875	0.0541157	0.994602	0.769264	0.722145	0.576007	0.288201	0.0768248	0.151472	0.133634	0.102348	0.0674792	0.994602	0.669855	0.592281	0.440691	0.248377	0.0186448	0.10881	0.112553	0.0849091	0.0685277	0.994602	0.717876	0.615226	0.429896	0.268916	0.0615726	0.133425	0.126513
Q9UPN7	PPP6R1	0.994602	1.48946	1.35412	0.859846	1.39679	0.588452	0.392633	0.312138	0.278511	0.242807	0.994602	1.47008	1.47854	0.969484	1.32586	0.643975	0.394271	0.262247	0.202421	0.164256	0.994602	1.50972	1.30246	0.83569	1.30909	0.506697	0.3348	0.225952	0.176997	0.114976	0.994602	1.34147	1.28155	0.828239	1.16701	0.52069	0.317547	0.265613	0.211497	0.180582	0.994602	1.45061	1.40288	0.897175	1.34296	0.549508	0.361776	0.26862
Q8NBT2	SPC24
O75818	RPP40	0.994602	0.825328	0.873716	0.987999	0.893547	0.956877	0.659684	0.567836	0.429157	0.345119	0.994602	0.897276	0.730844	0.86017	0.788024	0.812993	0.569434	0.604213	0.479318	0.373233	0.994602	0.819966	0.876309	0.93881	0.756878	0.653905	0.563491	0.532663	0.40592	0.269671	0.994602	0.906685	0.884975	0.989123	0.913041	0.836335	0.697768	0.622306	0.346877	0.265979	0.994602	0.867028	0.901547	0.936707	0.862773	0.790364	0.662175	0.517746
Q9Y5X1	SNX9	0.994602	0.939846	0.838648	0.569516	0.482993	0.103435	0.15261	0.0980583	0.0651504	0.0257918	0.994602	0.944836	0.808122	0.557172	0.423224	0.0754274	0.127378	0.089675	0.0420981	0.00499777	0.994602	0.9351	0.782053	0.523476	0.418078	0.0897262	0.14706	0.096209	0.0623694	0.0220201	0.994602	0.909726	0.793693	0.480091	0.444782	0.0788177	0.142573	0.0921936	0.0540821	0.0209463	0.994602	0.919802	0.750356	0.501509	0.397891	0.0854219	0.141654	0.0957063
Q9H9A6	LRRC40	0.994602	1.10076	0.997727	0.69503	0.527581	0.160295	0.203263	0.156931	0.100945	0.0475033	0.994602	1.15397	1.11825	0.755594	0.535871	0.181981	0.207915	0.134416	0.0870343	0.0408963	0.994602	1.16024	0.992594	0.659526	0.566479	0.201182	0.221971	0.17672	0.134486	0.0503111	0.994602	1.13345	1.00656	0.607315	0.484761	0.113271	0.168757	0.135689	0.10785	0.0922154	0.994602	1.10162	1.0877	0.679398	0.512807	0.0997375	0.158414	0.109748
P55735	SEC13	0.994602	0.687766	0.649354	0.76508	0.412784	0.241543	0.173071	0.147838	0.0947726	0.0499811	0.994602	0.678709	0.626864	0.695953	0.414761	0.205038	0.162515	0.132477	0.0726429	0.0366609	0.994602	0.780936	0.765879	0.777771	0.512108	0.291471	0.226901	0.175848	0.110274	0.0602673	0.994602	0.875144	0.816152	0.82361	0.59138	0.326892	0.237365	0.168502	0.113177	0.0686705	0.994602	0.829722	0.759567	0.769565	0.549773	0.328534	0.236671	0.180277
Q9NXC5	MIOS
Q9Y6M7	SLC4A7
P09619	PDGFRB
Q14344	GNA13	0.994602	0.864375	0.787718	0.756897	0.679604	0.525129	0.486567	0.407214	0.366714	0.3341	0.994602	0.869171	0.789684	0.782995	0.599179	0.405654	0.386862	0.264447	0.203403	0.183553	0.994602	0.89935	0.826396	0.815531	0.66336	0.46748	0.340206	0.239296	0.220817	0.179793	0.994602	0.92957	0.86323	0.842338	0.679467	0.490749	0.335658	0.281897	0.265439	0.209113	0.994602	0.883546	0.814392	0.831485	0.66113	0.455568	0.381821	0.283858
Q9UMX0	UBQLN1	0.994602	1.00778	0.953585	0.881113	0.892519	0.707657	0.715031	0.69471	0.6585	0.67618	0.994602	0.972394	0.968017	0.965466	0.93378	0.781312	0.778552	0.78722	0.695543	0.743324	0.994602	1.01445	1.00891	0.935184	0.947778	0.777007	0.807252	0.754067	0.734943	0.76924	0.994602	1.04545	0.996578	0.922319	0.970945	0.738544	0.760664	0.71257	0.696652	0.771772	0.994602	0.957544	0.932657	0.881099	0.892999	0.715492	0.706484	0.676078
Q9Y2S0	POLR1D
P56817	BACE1
P21359	NF1	0.994602	1.25504	1.11702	0.724712	0.661058	0.112555	0.164368	0.106188	0.0688558	0.0180672	0.994602	1.24581	1.13965	0.712441	0.678414	0.0932868	0.115936	0.0838892	0.0455991	-0.00180602	0.994602	1.20203	1.05967	0.697251	0.61733	0.157585	0.19716	0.149047	0.127041	0.080109	0.994602	1.29975	1.18147	0.755449	0.674755	0.134557	0.171056	0.111407	0.0823059	0.0415653	0.994602	1.23399	1.09332	0.766265	0.673004	0.155098	0.188638	0.0939097
Q93050	ATP6V0A1
Q9P0J7	KCMF1
Q13618	CUL3	0.994602	0.975956	0.941783	0.926838	0.889285	0.73023	0.451458	0.218838	0.155256	0.111171	0.994602	0.933875	0.889864	0.949098	0.839208	0.745311	0.446208	0.194057	0.117891	0.0740314	0.994602	0.925753	0.9111	0.899273	0.841482	0.726146	0.459057	0.206298	0.126249	0.0762557	0.994602	0.944312	0.904965	0.9282	0.847393	0.758864	0.47152	0.1873	0.11322	0.0695338	0.994602	0.915643	0.891574	0.932366	0.831787	0.75527	0.458385	0.193035
P15090	FABP4
O14795	UNC13B
Q8WUD1	RAB2B	0.994602	1.05291	1.01896	0.917383	1.09091	0.672811	0.671043	0.543353	0.412521	0.324889	0.994602	1.01918	0.999446	0.984968	1.01398	0.704464	0.637428	0.530366	0.402562	0.304339	0.994602	0.985056	0.960363	0.932627	1.03277	0.682422	0.622524	0.565113	0.443858	0.368159	0.994602	1.02853	1.0282	1.03676	1.04648	0.729014	0.659187	0.610723	0.493576	0.457037	0.994602	1.04108	1.06592	0.962178	1.13589	0.681261	0.653404	0.518863
Q14444	CAPRIN1	0.994602	0.946132	1.05269	1.22081	0.976826	0.90877	0.827353	0.663213	0.509668	0.521202	0.994602	0.945906	1.0773	1.32283	1.08732	0.976002	0.934883	0.762587	0.572487	0.541744	0.994602	0.97092	1.09237	1.2963	1.06076	0.935186	0.871467	0.682848	0.502279	0.476859	0.994602	0.908559	0.972913	1.3431	1.02259	1.00338	0.817321	0.673118	0.509628	0.486185	0.994602	0.944242	1.02829	1.20204	1.00722	0.938383	0.796998	0.682169
Q13017	ARHGAP5
P29279	CTGF
Q96BJ3	AIDA	0.994602	0.902491	0.920451	0.865123	0.8093	0.41087	0.231596	0.137916	0.0932515	0.0388845	0.994602	1.04166	1.05951	0.830739	0.769803	0.336177	0.268003	0.194734	0.12586	0.0973653	0.994602	0.84865	0.805722	0.738608	0.619978	0.299558	0.252624	0.190963	0.119155	0.0715204	0.994602	1.15584	0.938243	0.913291	0.891706	0.396512	0.461752	0.205259	0.112354	0.100854	0.994602	0.973575	0.969186	0.823034	0.87924	0.448738	0.369656	0.301537
Q92769	HDAC2	0.994602	1.10566	1.0974	1.00998	1.04361	0.711291	0.358887	0.21287	0.134401	0.0913686	0.994602	1.14335	1.09159	0.981416	0.982676	0.69677	0.419442	0.263566	0.217841	0.160977	0.994602	1.15926	1.02892	0.809539	0.815071	0.525124	0.295823	0.146555	0.115893	0.0568225	0.994602	0.999559	0.961749	0.81987	0.746636	0.459888	0.273432	0.168368	0.143046	0.0914533	0.994602	1.12334	1.07034	0.872753	0.872077	0.538401	0.326814	0.186281
Q5T013	HYI
P04114	APOB	0.994602	0.828622	0.794724	0.809227	0.644881	0.608157	0.621563	0.628296	0.572464	0.582455	0.994602	0.747463	0.648283	0.756669	0.655385	0.62252	0.634482	0.652553	0.536527	0.484212	0.994602	0.804283	0.898385	1.1045	0.802637	0.780367	0.802447	0.931006	0.829096	0.806692	0.994602	0.833467	0.80299	0.840978	0.754703	0.689505	0.780766	0.880155	0.82921	0.993899	0.994602	0.946734	0.852475	0.779729	0.855339	0.632565	0.732222	0.711116
Q15437	SEC23B	0.994602	1.02554	0.943129	0.789344	0.707547	0.372387	0.33732	0.250009	0.213854	0.170635	0.994602	0.93013	0.906563	0.803347	0.670445	0.360449	0.307165	0.206676	0.137445	0.0947521	0.994602	0.992623	0.977771	0.890636	0.811299	0.434125	0.393881	0.283353	0.212855	0.175983	0.994602	0.94624	0.917864	0.882814	0.78993	0.396216	0.354234	0.229601	0.171251	0.132917	0.994602	0.996232	0.922386	0.902853	0.793539	0.421545	0.377623	0.229452
Q7Z3E5	ARMC9
Q96K21	ZFYVE19	0.994602	0.964183	0.934709	0.929951	0.903977	0.715702	0.705036	0.575169	0.527737	0.433041	0.994602	0.902235	0.88036	0.948548	0.900302	0.687076	0.62529	0.546944	0.481669	0.452499	0.994602	0.948284	0.936569	0.977793	0.832309	0.740894	0.669098	0.563117	0.510411	0.453067	0.994602	0.967277	0.877915	0.913288	0.820323	0.655077	0.615509	0.518972	0.460007	0.48432	0.994602	0.832566	0.834886	0.874929	0.745999	0.620169	0.589459	0.555031
Q14653	IRF3
Q9GZN8	C20orf27	0.994602	1.2104	1.20006	0.955237	1.13704	0.805534	0.693322	0.279161	0.18776	0.0784613	0.994602	1.25212	1.13745	1.06253	1.08284	0.922643	0.710831	0.312451	0.201766	0.168573	0.994602	1.22204	1.1368	0.881087	1.08781	0.740271	0.627768	0.278866	0.186075	0.150149	0.994602	1.30536	1.26854	0.937739	1.22425	0.783812	0.710295	0.243097	0.187137	0.123552	0.994602	1.16721	1.18641	0.969048	1.07549	0.854524	0.718239	0.261462
Q53FA7	TP53I3	0.994602	0.948007	0.931618	0.925164	0.878436	0.801268	0.907382	0.951107	1.01113	0.669011	0.994602	0.955777	0.928784	0.926223	0.881669	0.814207	0.916064	0.956785	0.962132	0.884151	0.994602	0.951082	0.956151	0.941969	0.898423	0.814278	0.929432	1.03269	1.07777	1.06593	0.994602	0.982692	0.949495	0.933413	0.920355	0.791336	0.916467	0.983816	1.07084	1.04106	0.994602	1.02023	0.979986	0.972352	0.975731	0.814382	0.912222	0.956868
Q8IZQ5	SELENOH
P58546	MTPN	0.994602	1.04424	1.00762	0.870111	0.822315	0.429283	0.227918	0.145476	0.0953445	0.0391672	0.994602	1.01593	0.974738	0.852783	0.844433	0.37746	0.20531	0.120214	0.0646831	0.0334935	0.994602	1.02207	0.997902	0.874772	0.830855	0.396923	0.223921	0.120974	0.0746128	0.0453531	0.994602	1.01349	0.964274	0.872498	0.811288	0.383091	0.208405	0.113989	0.0722963	0.0409909	0.994602	1.02537	0.949783	0.893543	0.837938	0.416727	0.226372	0.129577
Q9NPJ3	ACOT13	0.994602	0.892538	0.87129	0.942759	0.911357	1.06669	1.24842	1.51288	1.59415	1.26841	0.994602	0.870913	0.856517	0.91347	0.906915	1.05508	1.26906	1.5476	1.56514	1.44043	0.994602	0.860966	0.852442	0.932062	0.853761	1.03495	1.27666	1.63492	1.71677	1.63493	0.994602	0.849691	0.85884	0.92534	0.934132	1.20405	1.49083	1.86205	1.95208	1.97709	0.994602	0.855789	0.850517	0.934498	0.889279	1.14926	1.351	1.70695
Q14258	TRIM25	0.994602	0.945969	0.848778	0.424814	0.311673	0.0612639	0.122798	0.0998542	0.062765	0.0254483	0.994602	0.971873	0.889315	0.48829	0.344874	0.0854346	0.141074	0.110987	0.0721928	0.0378384	0.994602	0.961712	0.840904	0.455169	0.369893	0.100219	0.15258	0.116151	0.0808651	0.0429009	0.994602	0.94325	0.828957	0.396305	0.330833	0.0480947	0.12988	0.0996035	0.0704158	0.0359286	0.994602	0.93282	0.801151	0.448084	0.356243	0.0784869	0.144347	0.118099
P55010	EIF5	0.994602	0.923178	0.887852	0.82378	0.573625	0.152806	0.141063	0.100608	0.0572847	0.0223074	0.994602	1.07046	1.19612	1.20681	0.77295	0.200956	0.168744	0.113141	0.0696515	0.033699	0.994602	0.993744	0.941079	0.968838	0.63725	0.148544	0.150857	0.0979197	0.063431	0.026719	0.994602	0.92112	0.875702	0.811327	0.566375	0.110557	0.124417	0.0827835	0.0506825	0.0213239	0.994602	0.992946	0.944853	0.853099	0.607182	0.144486	0.162537	0.107682
Q96EK5	KIF1BP	0.994602	0.983653	0.967095	0.562887	0.476636	0.118844	0.220039	0.172291	0.161917	0.133923	0.994602	0.976687	0.939316	0.445005	0.395367	0.137786	0.206765	0.163281	0.113036	0.0801702	0.994602	0.956736	0.77255	0.402014	0.391278	0.11091	0.172051	0.148282	0.0950116	0.0570566	0.994602	1.07372	0.89356	0.428762	0.49142	0.143614	0.264672	0.19806	0.155942	0.108363	0.994602	1.11516	0.991023	0.523991	0.441841	0.176172	0.21534	0.20042
Q14161	GIT2	0.994602	1.06656	0.956272	0.644781	0.499264	0.147751	0.218616	0.177091	0.135639	0.110237	0.994602	1.29973	1.19154	0.791865	0.587263	0.170005	0.198253	0.185802	0.0976948	0.0853339	0.994602	1.08328	0.956143	0.570841	0.475607	0.126358	0.181809	0.133302	0.100895	0.0697787	0.994602	1.05888	0.941894	0.434377	0.405018	0.0510153	0.128703	0.113111	0.0884119	0.035858	0.994602	1.02786	0.995145	0.48225	0.392892	0.0760369	0.152294	0.108091
Q5VSL9	STRIP1	0.994602	1.14064	1.05844	0.785106	0.741335	0.289967	0.214811	0.138821	0.0861709	0.0207899	0.994602	1.12183	0.99972	0.808307	0.65739	0.354944	0.236739	0.197515	0.165922	0.11575	0.994602	1.058	0.987745	0.728592	0.64433	0.294967	0.267062	0.195558	0.179887	0.158625	0.994602	1.11528	0.984664	0.695097	0.63921	0.246969	0.191608	0.112008	0.0713399	0.0542351	0.994602	1.11694	1.02015	0.73581	0.760344	0.308285	0.224238	0.153731
Q969G6	RFK
Q5T2E6	ARMH3	0.994602	0.984456	0.954525	0.910626	0.835912	0.738119	0.741963	0.512428	0.250357	0.102402	0.994602	1.03545	0.968715	0.950936	0.851193	0.754308	0.766075	0.521927	0.247993	0.10822	0.994602	1.04923	0.948966	0.908683	0.9042	0.758575	0.756333	0.511326	0.251229	0.111497	0.994602	0.931142	0.969664	0.901014	0.879532	0.766148	0.78506	0.504526	0.230872	0.0893077	0.994602	1.03646	1.00196	0.997643	0.916844	0.865864	0.83365	0.575565
Q9HC07	TMEM165
P84085	ARF5
P53004	BLVRA	0.994602	0.972692	0.907834	0.915591	0.858649	0.705949	0.563428	0.212122	0.101585	0.0376395	0.994602	0.923299	0.899234	0.898566	0.846511	0.653341	0.479137	0.178522	0.0883834	0.0440792	0.994602	0.905327	0.882795	0.91182	0.811972	0.695269	0.564143	0.267018	0.117818	0.0600917	0.994602	0.922277	0.902383	0.922261	0.843667	0.710435	0.599788	0.260985	0.115328	0.063296	0.994602	0.932523	0.904147	0.929991	0.845931	0.722476	0.557843	0.247103
Q9Y530	OARD1
Q9H4M7	PLEKHA4
Q8NHG8	ZNRF2
Q9UKK9	NUDT5	0.994602	0.84782	0.913184	0.777689	0.750814	0.846005	0.991694	1.18491	1.4071	2.32094	0.994602	0.847419	0.755894	0.775693	0.968947	1.14191	1.29969	1.82115	1.66583	2.12333	0.994602	0.753294	1.09714	1.52078	0.875658	1.16673	1.35967	1.87272	1.81911	2.56713	0.994602	0.704503	0.761126	0.790664	0.723815	0.817556	0.961074	1.57994	2.06483	2.58787	0.994602	0.845338	0.75684	0.699397	0.706734	0.973579	0.990034	1.60542
Q16740	CLPP	0.994602	1.03302	0.994618	0.857109	1.02144	0.845599	0.989999	0.733229	0.445381	0.248948	0.994602	1.09027	1.05718	0.857753	1.08376	0.938045	0.977006	0.726704	0.488235	0.262953	0.994602	1.07351	0.99364	0.872481	1.07615	0.974049	1.202	0.95169	0.569808	0.268523	0.994602	1.13732	1.12473	0.886452	1.22382	1.07029	1.33565	1.01074	0.646176	0.295176	0.994602	1.11365	1.05461	0.868545	1.13007	1.07639	1.30875	1.0026
O43707	ACTN4	0.994602	0.894651	0.822049	1.03726	0.971557	0.954453	0.943596	0.6997	0.244773	0.0876121	0.994602	0.856043	0.867136	1.14003	1.05887	1.08014	1.01406	0.770425	0.263248	0.0921728	0.994602	0.948679	0.961167	1.21249	1.07286	1.08934	1.0386	0.806287	0.301114	0.112892	0.994602	0.852141	0.87373	1.03995	1.01058	1.03636	0.944013	0.747992	0.274717	0.106111	0.994602	0.985525	0.966362	1.16434	1.1051	1.16945	0.992327	0.811587
P00750	PLAT
Q9H9Q2	COPS7B	0.994602	0.964514	0.953193	0.963346	0.895474	0.732718	0.468075	0.209246	0.123256	0.0640975	0.994602	1.09831	1.07325	1.01256	1.07496	0.792957	0.528587	0.244405	0.183058	0.0951438	0.994602	1.13202	1.09453	0.969593	1.16882	0.855744	0.587849	0.248553	0.160882	0.0875337	0.994602	1.00456	0.974709	0.998241	0.996064	0.814336	0.513136	0.235338	0.189839	0.123179	0.994602	0.982613	0.971814	0.971229	0.930169	0.753581	0.468469	0.241381
Q9ULZ3	PYCARD	0.994602	1.15952	1.10603	0.938676	1.0802	0.654708	0.443087	0.263169	0.177718	0.104738	0.994602	1.06004	1.06727	0.943476	1.0753	0.640292	0.43642	0.238317	0.166374	0.106642	0.994602	1.08563	1.05947	0.934843	1.01988	0.646007	0.440366	0.253206	0.18059	0.120234	0.994602	1.0474	1.03278	0.921834	1.0146	0.576955	0.438288	0.230831	0.173931	0.126616	0.994602	1.0506	1.05454	0.950612	1.02816	0.641983	0.444659	0.241333
Q96RF0	SNX18	0.994602	1.09415	1.05049	0.701906	0.66115	0.222368	0.258939	0.175439	0.149099	0.102217	0.994602	1.1223	1.11465	0.696667	0.644853	0.199503	0.264103	0.169087	0.162406	0.15489	0.994602	1.05351	1.01813	0.707969	0.591701	0.206322	0.265512	0.185803	0.145003	0.145791	0.994602	1.17345	1.13526	0.636767	0.620428	0.194413	0.220299	0.178936	0.154633	0.161921	0.994602	1.0733	1.00537	0.678812	0.537328	0.164881	0.233221	0.18845
Q96EY7	PTCD3											0.994602	1.21647	1.13244	0.818307	0.799576	0.0814956	0.135247	0.0504731	0.0260084	-0.020336											0.994602	1.31296	1.15313	0.754697	0.726764	0.0719614	0.0988174	0.060121	0.0224948	-0.0125791	0.994602	1.19954	1.18185	0.7129	0.798461	0.121452	0.122721	0.0745225
Q9Y3C8	UFC1	0.994602	0.966712	0.923965	0.910518	0.785316	0.687724	0.618428	0.4179	0.209032	0.0799752	0.994602	1.01546	0.934116	0.944188	0.873651	0.803474	0.70923	0.473025	0.232915	0.0821198	0.994602	0.951027	0.901675	0.891366	0.842714	0.735915	0.67513	0.45489	0.227813	0.0876043	0.994602	0.928789	0.875964	0.926955	0.799342	0.733899	0.680832	0.45164	0.216761	0.0809392	0.994602	0.962168	0.899654	0.948554	0.810995	0.796	0.6784	0.457409
P07737	PFN1	0.994602	0.810236	0.801548	0.918208	0.699474	0.69938	0.411961	0.175766	0.0911592	0.0351442	0.994602	0.788819	0.77511	0.895655	0.693416	0.668701	0.404069	0.155121	0.077686	0.0336333	0.994602	0.813492	0.819345	0.920554	0.706806	0.674234	0.374724	0.163276	0.0863264	0.0410179	0.994602	0.81338	0.795953	0.919359	0.690211	0.683815	0.377761	0.155775	0.0782775	0.0417469	0.994602	0.835377	0.819231	0.924961	0.711828	0.674044	0.36955	0.173531
Q9Y3B2	EXOSC1
O76071	CIAO1	0.994602	1.23037	1.08502	0.814651	0.85748	0.380046	0.42422	0.23613	0.187197	0.142276	0.994602	1.27093	1.17721	0.800861	0.854922	0.385398	0.305933	0.226312	0.150334	0.0528164	0.994602	1.25281	1.12169	0.739388	0.868321	0.45257	0.408639	0.248028	0.191514	0.131078	0.994602	1.35088	1.30863	0.831499	1.11906	0.410525	0.425291	0.23653	0.16895	0.126207	0.994602	1.29561	1.20417	0.851892	0.970206	0.415639	0.410712	0.225502
P51956	NEK3
P49789	FHIT
P35475	IDUA
O95571	ETHE1	0.994602	1.02781	1.0064	0.943144	1.12438	0.952942	1.06944	0.940278	0.78752	0.355937	0.994602	1.15036	1.07521	0.986294	1.20558	1.10514	1.23418	1.09951	0.902462	0.516062	0.994602	1.14798	1.10651	0.972713	1.27005	1.10028	1.33174	1.21129	1.05471	0.619478	0.994602	1.10164	1.05836	0.970003	1.20704	1.15715	1.34083	1.23361	1.05726	0.636309	0.994602	1.03659	1.10177	1.00193	1.27423	1.16295	1.36918	1.28954
P50995	ANXA11	0.994602	0.859802	0.68322	0.329231	0.329413	0.0668397	0.160049	0.123833	0.096147	0.0896452	0.994602	0.811715	0.654677	0.304561	0.299681	0.0654236	0.15601	0.130734	0.0880155	0.0534787	0.994602	0.759828	0.678523	0.332874	0.311085	0.0893829	0.16799	0.14484	0.113272	0.0723475	0.994602	0.830291	0.748946	0.347325	0.345208	0.0836948	0.166585	0.155071	0.128586	0.105276	0.994602	0.82171	0.739332	0.404274	0.412592	0.145458	0.235763	0.179257
O14495	PLPP3
Q6P158	DHX57
Q7Z7K0	CMC1
P09668	CTSH
O75113	N4BP1
Q9UDY8	MALT1	0.994602	0.794785	0.788648	0.576236	0.37785	0.136762	0.182939	0.154332	0.105327	0.0785425	0.994602	1.03745	0.975838	0.683136	0.504397	0.222256	0.251384	0.259289	0.150856	0.0993364	0.994602	0.970115	0.795552	0.510878	0.44298	0.14461	0.183475	0.136823	0.0864612	0.0390272	0.994602	0.911315	0.967617	0.667605	0.536279	0.204363	0.215752	0.141948	0.0993372	0.0381975	0.994602	0.930395	0.937495	0.657132	0.511959	0.209516	0.229413	0.155279
Q99614	TTC1	0.994602	0.948	0.904664	0.87329	0.797572	0.693495	0.769752	0.722905	0.655291	0.650138	0.994602	0.916411	0.867525	0.905584	0.772218	0.694967	0.731335	0.725794	0.625726	0.688271	0.994602	0.908752	0.891255	0.900959	0.735706	0.641733	0.708047	0.648901	0.57333	0.617044	0.994602	0.825488	0.795748	0.863632	0.676132	0.610659	0.639993	0.656495	0.562962	0.680058	0.994602	0.871821	0.847112	0.86829	0.724303	0.625477	0.60795	0.618355
O95793	STAU1	0.994602	1.00557	1.08673	0.994427	0.792694	0.415178	0.300948	0.217494	0.1486	0.124024	0.994602	1.05459	1.23629	1.27478	0.906114	0.498272	0.333126	0.232508	0.158107	0.113639	0.994602	1.08972	1.09834	1.05909	0.811791	0.455317	0.323428	0.209262	0.15627	0.110679	0.994602	0.953476	0.972491	1.06283	0.740779	0.431526	0.276677	0.184088	0.119141	0.0909596	0.994602	0.981918	0.977686	0.948352	0.736305	0.397622	0.270253	0.185972
P78537	BLOC1S1	0.994602	0.815845	0.808154	0.87783	0.676095	0.544999	0.485947	0.320652	0.174115	0.11989	0.994602	0.817544	0.72906	0.776535	0.585395	0.506506	0.425009	0.331096	0.154028	0.0967029	0.994602	0.805304	0.838417	0.868068	0.594146	0.574603	0.471599	0.330282	0.174283	0.0891285	0.994602	0.817911	0.821302	0.825529	0.653926	0.579901	0.500057	0.38588	0.222196	0.137765	0.994602	0.82796	0.802654	0.773151	0.621495	0.560636	0.487381	0.425606
Q9Y4K4	MAP4K5	0.994602	0.876146	0.911745	0.901058	0.758398	0.341098	0.302077	0.204706	0.14336	0.0551059	0.994602	0.987715	0.860427	0.864601	0.724555	0.456522	0.318458	0.25182	0.183725	0.178802	0.994602	0.939354	0.863727	0.681594	0.654276	0.3256	0.241827	0.144896	0.08194	0.0161326	0.994602	0.876884	0.832258	0.755795	0.645291	0.277044	0.174602	0.130675	0.073002	0.0418846	0.994602	0.851277	0.86811	0.80589	0.680737	0.316925	0.251799	0.146275
Q5VWZ2	LYPLAL1	0.994602	1.07268	1.06725	0.833056	0.927207	0.492701	0.268229	0.151326	0.0852542	0.0558084	0.994602	1.03678	1.02174	0.871579	0.818438	0.460989	0.282194	0.149996	0.104014	0.0256564	0.994602	1.00201	0.941965	0.808435	0.827984	0.452424	0.270141	0.133998	0.113085	0.0669456	0.994602	1.08594	1.05915	0.787386	0.902458	0.448018	0.257094	0.138819	0.0821517	0.0474115	0.994602	1.06695	1.03531	0.845938	0.906971	0.519285	0.275156	0.162023
Q96P53	WDFY2
P02462	COL4A1
O43426	SYNJ1
P17707	AMD1
Q8NFH3	NUP43	0.994602	1.12685	0.976667	0.865393	1.02318	0.675138	0.682759	0.56748	0.376786	0.21449	0.994602	1.09625	0.997643	0.868152	0.929696	0.670156	0.816605	0.615785	0.377972	0.212672	0.994602	1.13127	1.08519	0.912906	1.00632	0.668008	0.783072	0.644094	0.448523	0.197054	0.994602	1.07432	1.05778	0.863039	1.03937	0.71111	0.824812	0.662597	0.461624	0.214828	0.994602	1.07296	1.02241	0.837662	1.01872	0.646754	0.790255	0.654825
Q5W0V3	FAM160B1	0.994602	0.965059	0.926416	0.911746	0.765654	0.504886	0.249575	0.172747	0.107552	0.0727298	0.994602	0.955188	0.924262	0.868104	0.77528	0.471709	0.244583	0.159979	0.115096	0.0623495	0.994602	0.929399	0.909027	0.838045	0.760155	0.454525	0.259677	0.165679	0.123634	0.0729054	0.994602	0.94661	0.906098	0.826084	0.757934	0.478697	0.264692	0.171876	0.110838	0.0865976	0.994602	0.91189	0.902637	0.830039	0.74501	0.485666	0.285458	0.18489
Q6DD87	ZNF787
Q07092	COL16A1	0.994602	1.02511	0.883226	0.655237	0.717513	0.480735	0.512749	0.498083	0.407117	0.337519	0.994602	1.02039	0.95545	0.781601	0.809341	0.536141	0.7158	0.73805	0.617076	0.477553	0.994602	1.18826	1.03732	0.627012	0.907428	0.654566	0.741194	0.666798	0.466985	0.410561	0.994602	1.2084	0.912952	0.702074	0.728262	0.634247	0.73699	0.52408	0.543146	0.447668	0.994602	1.26165	1.02577	0.780217	1.13884	0.702409	0.751248	0.658939
P60468	SEC61B	0.994602	0.804791	0.892724	0.861204	0.85004	0.735588	1.0405	1.38914	1.74354	1.66463	0.994602	0.946318	0.957575	1.13791	0.93411	0.695461	1.12444	2.05516	1.76171	2.30657	0.994602	0.959265	0.730098	0.992888	1.00649	0.776434	1.1481	1.89034	2.10258	2.78539	0.994602	0.965112	1.00695	0.825275	0.83265	0.735214	1.14341	1.90833	1.89377	2.70581	0.994602	0.916231	0.909567	0.906231	0.898686	0.670293	1.04023	1.80238
Q6UVJ0	SASS6
P30530	AXL
Q9BUJ2	HNRNPUL1	0.994602	0.922266	0.862872	0.6053	0.426301	0.180349	0.250381	0.259052	0.21989	0.170233	0.994602	0.852702	0.767528	0.560486	0.372781	0.157518	0.250734	0.237726	0.218774	0.184345	0.994602	0.89715	0.85859	0.674829	0.443475	0.183579	0.252757	0.214721	0.154459	0.152951	0.994602	0.884938	0.789087	0.558981	0.401519	0.107272	0.182397	0.178924	0.15628	0.127644	0.994602	0.901623	0.820544	0.606927	0.399136	0.143969	0.213564	0.204469
P16402	HIST1H1D	0.994602	0.936457	1.08459	1.17434	0.813348	0.584445	0.352194	0.21465	0.105686	0.0840833	0.994602	1.02772	1.35342	1.74068	1.14236	0.756543	0.420831	0.254129	0.131792	0.0807983	0.994602	0.978092	1.17191	1.31659	0.925327	0.586606	0.379594	0.225996	0.137959	0.0908027	0.994602	0.884554	1.00782	1.31311	0.865886	0.626451	0.445279	0.331246	0.152938	0.112484	0.994602	0.954198	1.05546	1.09717	0.779583	0.488405	0.384925	0.285241
Q9Y3B9	RRP15	0.994602	1.26863	1.16475	0.957808	1.16994	1.00824	1.77219	2.21831	2.31378	2.40791	0.994602	1.06433	1.05135	1.12712	1.23342	1.53732	2.9509	4.99805	4.57751	5.5871	0.994602	1.11078	1.12328	1.23722	1.12948	1.38593	2.5075	3.90982	4.42405	5.43923	0.994602	0.924763	0.922049	0.981469	0.910087	1.19099	2.03792	3.03633	3.01995	3.92558	0.994602	1.05532	0.939325	0.968004	0.973927	0.938727	1.36866	1.93673
P49756	RBM25
Q9NVM4	PRMT7
Q9H8W4	PLEKHF2
O75643	SNRNP200	0.994602	1.02269	1.02169	1.00818	0.928773	0.44449	0.340062	0.229565	0.164407	0.11948	0.994602	1.12734	1.20785	1.13544	0.939879	0.438522	0.30548	0.205148	0.144874	0.111543	0.994602	1.14309	1.01346	0.904481	0.800226	0.333897	0.263874	0.18424	0.138048	0.0917872	0.994602	1.05359	0.977744	0.821728	0.731818	0.312043	0.239565	0.161445	0.119783	0.0711708	0.994602	1.08629	0.981651	0.748006	0.700143	0.280436	0.233893	0.162539
O75976	CPD
Q9NTM9	CUTC
O14964	HGS	0.994602	0.938945	0.905044	0.851428	0.775102	0.366972	0.213811	0.169858	0.118519	0.0789721	0.994602	0.979531	0.935964	0.857741	0.775776	0.356897	0.189982	0.138645	0.0846146	0.0480354	0.994602	0.964379	0.929244	0.823663	0.758376	0.36025	0.212055	0.14698	0.103966	0.0693062	0.994602	1.00617	0.933116	0.815931	0.790029	0.352455	0.200358	0.142623	0.0939891	0.0637244	0.994602	0.960344	0.914403	0.829497	0.795274	0.364745	0.221178	0.154102
Q96CG8	CTHRC1
Q9ULW0	TPX2
Q96I24	FUBP3	0.994602	1.12826	0.917761	0.546438	0.616393	0.235369	0.299957	0.2348	0.21798	0.169044	0.994602	1.14243	0.932272	0.518168	0.578929	0.235966	0.295316	0.249204	0.216527	0.180403	0.994602	1.04924	0.873457	0.506384	0.555577	0.218142	0.290129	0.212373	0.165007	0.149104	0.994602	1.06097	0.844243	0.471436	0.549725	0.167084	0.252514	0.18646	0.170437	0.138845	0.994602	1.13769	0.943936	0.526534	0.659761	0.259949	0.325251	0.254976
Q9Y4H4	GPSM3
Q9UNN8	PROCR
P20674	COX5A
P84243	H3F3A	0.994602	0.839224	0.780029	0.605161	0.533204	0.245259	0.282954	0.211745	0.159672	0.17477	0.994602	0.857362	0.735008	0.586071	0.431904	0.193602	0.231542	0.220621	0.184544	0.15522	0.994602	0.830847	0.776311	0.569169	0.513211	0.20098	0.240488	0.228659	0.201655	0.154296	0.994602	0.820162	0.741296	0.581846	0.430942	0.178805	0.188817	0.173002	0.142027	0.118417	0.994602	0.860091	0.771277	0.576382	0.477895	0.220421	0.217695	0.194846
Q96DB5	RMDN1	0.994602	0.899782	0.897704	0.932952	0.851455	0.8176	0.309692	0.20315	0.128358	0.107886	0.994602	0.898897	0.88555	0.919982	0.766228	0.761145	0.300006	0.157865	0.083388	0.0256848	0.994602	0.913264	0.897137	0.899962	0.780278	0.781114	0.29149	0.168022	0.0843935	0.0379453	0.994602	0.903209	0.864232	0.921112	0.762645	0.751612	0.290482	0.168383	0.115281	0.0793453	0.994602	0.910332	0.859126	0.959985	0.798511	0.814276	0.297949	0.173358
Q13616	CUL1	0.994602	0.965127	0.922474	0.869718	0.839649	0.694953	0.765139	0.680645	0.279739	0.105087	0.994602	0.97386	0.949095	0.879672	0.859006	0.698406	0.760418	0.667125	0.266017	0.0989011	0.994602	0.973522	0.933369	0.903969	0.848866	0.714166	0.753786	0.694357	0.282594	0.104448	0.994602	1.0053	0.972178	0.903173	0.911171	0.715331	0.801432	0.700395	0.311766	0.104553	0.994602	1.00459	0.980834	0.927111	0.948358	0.75526	0.816743	0.689944
Q9NWV8	BABAM1	0.994602	0.962047	0.919644	0.800667	0.817422	0.571711	0.61218	0.614439	0.517309	0.314859	0.994602	0.991424	1.01331	0.865108	0.883456	0.703454	0.748969	0.728747	0.646881	0.483819	0.994602	1.06171	1.03287	0.866605	0.916712	0.650932	0.677991	0.675513	0.606663	0.457262	0.994602	1.00053	0.947633	0.812703	0.818865	0.610195	0.649784	0.655215	0.585539	0.466498	0.994602	1.07839	1.00416	0.860132	0.947386	0.628814	0.631524	0.57555
Q96QR8	PURB	0.994602	1.06789	0.995006	0.906341	0.902642	0.59728	0.441621	0.293754	0.187433	0.14748	0.994602	0.904826	0.906684	0.947681	0.797648	0.587778	0.450878	0.321041	0.180338	0.0790371	0.994602	0.949264	0.934693	0.88797	0.781858	0.553939	0.40329	0.2779	0.171872	0.100545	0.994602	1.04126	1.00859	0.898476	0.88868	0.558806	0.434043	0.273305	0.152664	0.0777818	0.994602	1.06637	0.945689	0.870697	0.883431	0.561874	0.446285	0.281616
P48147	PREP	0.994602	1.08617	1.0118	0.645591	0.443135	0.114726	0.155444	0.111689	0.0658463	0.031298	0.994602	1.06758	0.981386	0.576395	0.375964	0.0696336	0.118378	0.0930849	0.0461493	0.00904746	0.994602	1.07203	0.954049	0.535306	0.396289	0.0855405	0.152122	0.1057	0.0712478	0.0319436	0.994602	1.07313	0.996474	0.571251	0.414838	0.0607169	0.128648	0.0914961	0.0571405	0.0275318	0.994602	1.0977	1.00458	0.612645	0.462905	0.0984389	0.165496	0.108622
Q16527	CSRP2	0.994602	0.995427	1.0187	1.15884	1.23827	1.10595	1.07831	0.957056	1.14824	0.777795	0.994602	1.00571	0.999915	1.10389	1.12864	1.03399	1.06377	0.971174	1.06587	1.15591	0.994602	0.973214	1.03841	1.09791	1.09908	0.977436	0.975135	0.910167	0.995625	1.10518	0.994602	0.980057	0.998745	1.08603	1.13931	1.0525	0.997707	0.941294	1.06679	1.20119	0.994602	0.9946	0.987638	1.10637	1.0807	1.02611	0.983435	0.906977
P12111	COL6A3	0.994602	0.954733	0.890915	0.785915	0.762727	0.577741	0.473151	0.365697	0.250992	0.191507	0.994602	0.943454	0.876332	0.760083	0.748583	0.68944	0.61159	0.494979	0.365831	0.286405	0.994602	0.957808	0.917624	0.850853	0.843932	0.764357	0.685053	0.546234	0.399873	0.292687	0.994602	0.96443	0.920096	0.868649	0.880778	0.815292	0.742339	0.571189	0.439198	0.351126	0.994602	0.968717	1.003	0.994562	1.04463	0.935376	0.819273	0.63722
O43175	PHGDH	0.994602	0.98459	0.936437	0.888472	0.875904	0.692809	0.660172	0.400238	0.161958	0.065232	0.994602	0.972063	0.945204	0.89952	0.872802	0.683459	0.645995	0.385263	0.143391	0.0431243	0.994602	0.957977	0.936912	0.904332	0.856781	0.693559	0.65769	0.446802	0.184059	0.0683043	0.994602	0.994891	0.948061	0.894129	0.874763	0.69129	0.667833	0.400722	0.14541	0.0603774	0.994602	0.995327	0.962469	0.905232	0.906737	0.706749	0.67365	0.41334
Q92890	UFD1	0.994602	1.05836	1.01435	0.940661	0.977141	0.784162	0.700948	0.449929	0.294153	0.156857	0.994602	1.0895	1.05781	0.957647	0.986463	0.797986	0.703757	0.45361	0.278717	0.135242	0.994602	1.06558	1.02072	0.944879	1.00111	0.836107	0.727019	0.491338	0.302139	0.159726	0.994602	1.08062	1.059	0.975725	1.05656	0.837665	0.731196	0.468087	0.287288	0.151603	0.994602	1.08207	1.0653	1.01025	1.10593	0.881687	0.772777	0.493005
Q8NBJ5	COLGALT1	0.994602	0.941368	0.827818	0.599865	0.565989	0.277221	0.271589	0.218163	0.151824	0.121481	0.994602	0.938428	0.819388	0.593346	0.566215	0.32715	0.324688	0.283568	0.222209	0.19493	0.994602	0.922876	0.81927	0.622793	0.577167	0.319309	0.336991	0.284305	0.229703	0.195897	0.994602	0.954347	0.841802	0.653776	0.642017	0.360527	0.358796	0.327299	0.294958	0.287707	0.994602	0.970664	0.865653	0.683061	0.694701	0.379665	0.388659	0.33199
P82930	MRPS34
P35556	FBN2
Q8IVF2	AHNAK2	0.994602	0.953642	0.879433	0.948229	0.80884	0.797919	0.855571	0.832456	0.54831	0.555504	0.994602	0.95083	0.865717	0.939292	0.833358	0.792393	0.820789	0.856668	0.55718	0.511708	0.994602	0.918514	0.861936	0.800472	0.803233	0.71353	0.993694	0.905858	0.626093	0.568657	0.994602	0.910419	0.86353	0.844561	0.806283	0.758299	1.02028	0.954713	0.683047	0.665921	0.994602	0.881058	0.822948	0.806408	0.766098	0.718574	0.922546	0.909225
Q08209	PPP3CA	0.994602	1.00268	0.946607	0.861521	0.84821	0.643215	0.631042	0.421074	0.268581	0.232022	0.994602	1.02741	0.986257	0.866038	0.881252	0.652727	0.619746	0.402874	0.304599	0.255031	0.994602	1.00725	0.955276	0.878223	0.835795	0.639293	0.578572	0.370733	0.258264	0.200787	0.994602	1.00654	0.936933	0.844896	0.821234	0.622402	0.543378	0.343323	0.251646	0.183826	0.994602	0.993774	0.954335	0.857728	0.859248	0.609464	0.554566	0.355255
Q9UKF7	PITPNC1
Q8WVT3	TRAPPC12
Q6ZWJ1	STXBP4
Q9Y223	GNE	0.994602	1.00887	0.964786	0.881991	0.915908	0.612853	0.493526	0.246732	0.162921	0.0989592	0.994602	1.06924	1.02011	0.880613	0.968752	0.647183	0.531512	0.214457	0.118866	0.0520894	0.994602	0.931244	0.912165	0.843715	0.804094	0.580621	0.498044	0.270174	0.176697	0.115073	0.994602	0.990391	0.955687	0.905741	0.869748	0.685242	0.626072	0.269539	0.125084	0.0413729	0.994602	1.07365	1.05933	0.935654	1.03222	0.74758	0.716819	0.340092
Q7L8J4	SH3BP5L
Q12931	TRAP1	0.994602	1.00832	0.967173	0.922593	1.00795	0.75386	0.665556	0.212563	0.129967	0.0737628	0.994602	1.03966	0.970988	0.905367	0.980816	0.813015	0.693386	0.223717	0.13947	0.0849128	0.994602	1.02819	0.958404	0.932203	1.01749	0.887659	0.780699	0.281735	0.171043	0.107689	0.994602	1.03468	0.971794	0.938806	1.03031	0.892431	0.790861	0.242743	0.139037	0.0730464	0.994602	1.04814	1.01305	0.916827	1.09378	0.864106	0.718455	0.242007
Q9P253	VPS18	0.994602	1.29064	1.14254	0.751726	0.758181	0.249907	0.26191	0.221324	0.1463	0.183051	0.994602	1.19566	1.13888	0.70619	0.662405	0.22742	0.291573	0.212149	0.179839	0.155947	0.994602	1.19721	1.03281	0.670587	0.674453	0.220786	0.273177	0.212226	0.162368	0.129149	0.994602	1.17165	1.05842	0.65927	0.623175	0.18157	0.241243	0.170826	0.129553	0.0785804	0.994602	1.14683	1.07813	0.72009	0.660421	0.27094	0.270005	0.205528
Q71UM5	RPS27L
Q9Y5T5	USP16
Q99729	HNRNPAB	0.994602	0.971331	0.946268	0.962302	0.929722	0.904821	0.743009	0.594587	0.451138	0.375705	0.994602	0.918392	0.919604	0.955268	0.968813	0.854128	0.735316	0.598699	0.459646	0.416345	0.994602	0.921477	0.936886	0.956649	0.889963	0.79165	0.687251	0.467485	0.353393	0.320406	0.994602	0.907356	0.923008	0.991492	0.912223	0.83632	0.674098	0.515825	0.408033	0.358978	0.994602	0.921624	0.894168	0.939251	0.838144	0.805344	0.644718	0.544977
Q9H993	ARMT1	0.994602	0.983354	0.904684	0.60747	0.436064	0.0831551	0.140778	0.105078	0.0698042	0.0403241	0.994602	0.916341	0.846105	0.529414	0.313654	0.00785499	0.0994526	0.0768335	0.0412235	0.00049865	0.994602	0.975323	0.872173	0.548497	0.36241	0.0685088	0.140053	0.101782	0.0719241	0.0208774	0.994602	0.981214	0.902087	0.597806	0.390882	0.0456266	0.120576	0.0885235	0.0556491	0.0196768	0.994602	0.951566	0.851017	0.602649	0.382507	0.0664648	0.142266	0.100931
P07996	THBS1	0.994602	1.02071	0.962982	0.819463	0.867613	0.497008	0.444092	0.314392	0.250107	0.181292	0.994602	1.02768	0.954608	0.766466	0.788611	0.442711	0.393399	0.309933	0.296092	0.297522	0.994602	1.02341	0.967279	0.784858	0.781709	0.456598	0.452977	0.361317	0.339567	0.333074	0.994602	1.08402	1.04882	0.881782	0.957998	0.530228	0.48566	0.380633	0.363396	0.356989	0.994602	1.0763	1.07566	0.918188	1.00237	0.573462	0.598689	0.427266
Q9NX18	SDHAF2
O75306	NDUFS2
P16949	STMN1	0.994602	0.979221	0.944176	0.93214	0.843629	0.853078	1.0095	1.22656	1.17396	1.25312	0.994602	0.925417	0.910796	0.955823	0.938781	0.889194	1.09948	1.33192	1.28636	1.42465	0.994602	0.930757	0.943864	0.975376	0.858509	0.889237	1.1542	1.2742	1.32748	1.49621	0.994602	0.900027	0.884658	0.955712	0.832622	0.835726	1.08925	1.30398	1.41198	1.6255	0.994602	0.926739	0.88173	0.926945	0.836072	0.852818	0.986814	1.24792
Q9UM54	MYO6	0.994602	0.957915	0.919867	0.884819	0.816851	0.577175	0.236497	0.177857	0.115934	0.0840074	0.994602	0.937929	0.912215	0.872286	0.805397	0.536549	0.196337	0.136954	0.0735556	0.0301319	0.994602	0.954626	0.922281	0.883182	0.816748	0.558735	0.222062	0.142727	0.0808505	0.0392689	0.994602	0.958439	0.92472	0.875897	0.803038	0.577297	0.224066	0.152919	0.0877529	0.0557905	0.994602	0.968473	0.930492	0.91157	0.823287	0.593069	0.223272	0.146784
O43747	AP1G1	0.994602	0.984269	0.900044	0.676901	0.562353	0.185271	0.192117	0.135682	0.0977913	0.0442808	0.994602	1.00198	0.87204	0.581402	0.45831	0.128266	0.158979	0.117045	0.0683522	0.0282325	0.994602	0.967063	0.811488	0.540167	0.446922	0.121822	0.164559	0.108997	0.0729241	0.0245826	0.994602	1.02168	0.897459	0.528115	0.471239	0.0918905	0.149122	0.0983573	0.0593912	0.0225102	0.994602	1.03437	0.891323	0.534398	0.472017	0.130481	0.177556	0.118851
O75390	CS	0.994602	0.942417	0.888695	0.820153	0.810787	0.516402	0.302927	0.149243	0.0755588	0.0348166	0.994602	1.01618	0.959609	0.845418	0.880936	0.58312	0.344546	0.164003	0.0851734	0.0384686	0.994602	0.982573	0.909961	0.852026	0.849548	0.613427	0.384522	0.182742	0.0976263	0.0474116	0.994602	0.979888	0.922951	0.879389	0.907572	0.662659	0.406951	0.172148	0.0832839	0.0372409	0.994602	1.00581	0.987017	0.886344	0.962937	0.691144	0.426832	0.188258
P41226	UBA7	0.994602	1.05593	0.95554	0.679105	0.487338	0.161864	0.189328	0.16006	0.10018	0.052435	0.994602	1.05831	0.991885	0.634614	0.437779	0.128264	0.173577	0.120327	0.085319	0.0382935	0.994602	1.03018	0.949508	0.648413	0.458643	0.132006	0.184061	0.120831	0.0801061	0.0389193	0.994602	1.01659	0.944998	0.663106	0.475518	0.150701	0.194603	0.135753	0.0758243	0.0432875	0.994602	1.07038	1.01053	0.714813	0.530426	0.168529	0.215493	0.151917
O60502	OGA	0.994602	0.986736	0.921094	0.830613	0.848505	0.591245	0.339922	0.172472	0.115903	0.0695855	0.994602	0.981092	0.921582	0.810792	0.826564	0.565314	0.330925	0.162636	0.108936	0.0594005	0.994602	0.947938	0.891658	0.798736	0.783148	0.552464	0.334004	0.176406	0.10555	0.0602482	0.994602	0.977553	0.918258	0.827586	0.821153	0.568157	0.347922	0.173979	0.0938306	0.0583852	0.994602	0.985873	0.946649	0.850095	0.844033	0.569574	0.373915	0.195562
Q13310	PABPC4	0.994602	0.966517	1.01355	0.887039	0.765861	0.313241	0.201555	0.15924	0.112986	0.0673688	0.994602	1.05663	1.10129	0.942565	0.814245	0.320608	0.180726	0.131383	0.0877309	0.0541744	0.994602	1.02879	1.01515	0.846186	0.725171	0.293135	0.197276	0.143701	0.0989539	0.0657547	0.994602	0.983105	0.958474	0.809341	0.676667	0.234132	0.16411	0.123845	0.0852284	0.0606082	0.994602	0.974492	0.911344	0.761029	0.645204	0.224273	0.184438	0.131757
Q99439	CNN2	0.994602	0.867842	0.845415	0.7764	0.489706	0.172288	0.165548	0.132463	0.090863	0.0460322	0.994602	0.907216	0.873779	0.752815	0.477212	0.150396	0.162792	0.133138	0.0875146	0.0508135	0.994602	0.870839	0.85669	0.69	0.468727	0.157065	0.177976	0.129028	0.0940109	0.063507	0.994602	0.860508	0.837603	0.697096	0.462548	0.131562	0.154282	0.116252	0.076221	0.0504502	0.994602	0.874408	0.857418	0.716429	0.477439	0.150083	0.168529	0.126163
Q9NVS9	PNPO	0.994602	1.133	1.16213	0.945091	1.18525	0.716746	0.651555	0.345726	0.227733	0.146366	0.994602	1.10253	1.09941	0.955537	1.16298	0.748942	0.64882	0.356654	0.275195	0.245239	0.994602	1.21734	1.15375	0.976043	1.23186	0.761753	0.731564	0.352924	0.236701	0.173307	0.994602	1.21733	1.20267	1.0001	1.23801	0.791011	0.779462	0.439187	0.260867	0.198381	0.994602	1.06346	1.08774	0.961962	1.12983	0.741295	0.694503	0.393103
Q8N129	CNPY4	0.994602	1.21125	1.20137	0.955993	1.20432	0.785438	0.778671	0.566719	0.62367	0.735326	0.994602	1.16408	1.10083	0.87424	1.12483	0.82478	0.756828	0.569627	0.572156	0.62843	0.994602	1.14346	1.17543	1.03701	1.16379	0.800559	0.701571	0.470939	0.471841	0.560857	0.994602	1.10233	1.13343	0.827842	1.08172	0.678251	0.655045	0.453319	0.473	0.484191	0.994602	1.17912	1.15669	1.00609	1.2409	0.858641	0.885277	0.52891
O95295	SNAPIN	0.994602	1.23457	1.07413	0.849474	0.988871	0.618642	0.530935	0.378267	0.341635	0.25812	0.994602	1.18598	1.05508	0.995564	0.957131	0.709644	0.569347	0.355892	0.238817	0.180886	0.994602	1.09995	0.98457	0.804296	0.842121	0.587032	0.497148	0.34082	0.244685	0.208019	0.994602	1.18371	1.06341	0.855827	0.947906	0.605607	0.573959	0.353012	0.245775	0.206563	0.994602	1.02042	1.05231	0.936732	0.969109	0.56483	0.564197	0.34481
P62917	RPL8	0.994602	1.14073	1.44959	1.54893	1.60897	1.03314	0.676932	0.325753	0.133412	0.0944511	0.994602	1.18848	1.80093	2.18459	2.084	1.35766	0.755946	0.390113	0.177368	0.113225	0.994602	1.27745	1.53312	1.72418	1.77387	1.18851	0.743345	0.363017	0.168772	0.103744	0.994602	1.11172	1.33654	1.56269	1.59769	1.19382	0.889338	0.577307	0.214759	0.116236	0.994602	1.13272	1.31674	1.35623	1.40053	0.985253	0.797002	0.461318
P16234	PDGFRA
Q8TEW0	PARD3
Q9Y692	GMEB1
P28065	PSMB9	0.994602	0.973449	0.91713	0.881608	0.851112	0.797747	0.900688	0.956781	1.10733	0.821013	0.994602	1.04016	0.987944	0.877982	0.86923	0.729621	0.787717	0.865086	0.873185	0.921545	0.994602	1.09252	1.03994	0.8878	0.956827	0.770979	0.840778	0.919404	0.959491	1.01044	0.994602	1.13657	1.09212	0.91922	1.02204	0.821574	0.934951	1.02369	1.10875	1.2267	0.994602	1.03738	1.02976	0.908726	0.950571	0.779978	0.856245	0.929858
Q14157	UBAP2L	0.994602	0.975329	0.966312	1.03125	0.891412	0.801006	0.777314	0.725164	0.714881	0.870509	0.994602	1.00643	0.993522	1.08183	0.9862	0.856241	0.844025	0.780315	0.72887	0.867559	0.994602	0.90133	0.921424	0.962111	0.861331	0.766545	0.767852	0.648946	0.63369	0.78452	0.994602	0.93639	0.94818	0.994161	0.910919	0.777471	0.767887	0.645626	0.628715	0.796544	0.994602	0.937553	0.950649	1.00524	0.928464	0.853456	0.79239	0.718671
Q9NP97	DYNLRB1	0.994602	1.14224	1.13762	0.960752	1.10112	0.843735	1.03063	0.919015	1.00712	0.94996	0.994602	1.17379	1.20719	0.996625	1.20676	0.886543	1.09132	0.940334	0.957684	0.913456	0.994602	1.14966	1.12616	0.947843	1.13731	0.82404	1.01566	0.869226	0.882418	0.867587	0.994602	1.18201	1.17542	0.981199	1.16331	0.897346	1.12438	0.967795	1.08491	1.07291	0.994602	1.18468	1.13045	0.990347	1.153	0.863553	1.04955	0.87072
P48436	SOX9
Q8TB37	NUBPL	0.994602	0.637799	0.683974	0.680105	0.524263	0.55192	0.591603	0.199289	0.10756	0.0752377	0.994602	0.851495	0.824192	0.840216	0.786623	0.779579	0.746154	0.233241	0.153971	0.0887059	0.994602	0.86603	0.844131	0.899828	0.807714	0.734692	0.735364	0.279297	0.145468	0.105246	0.994602	0.799347	0.696936	0.792464	0.734871	0.710208	0.765791	0.245445	0.10327	0.0887335	0.994602	0.746395	0.733821	0.737617	0.591476	0.657734	0.651299	0.212245
F5H9F9	UL88																					0.994799	1.19034	1.01666	0.676454	0.737487	0.273826	0.24542	0.179668	0.133917	0.0729729	0.994799	1.41688	1.28494	0.918851	1.06417	0.34778	0.290173	0.22409	0.148675	0.0946271	0.994799	1.27646	1.24018	1.09013	1.2375	0.467727	0.310692	0.220018
P55036	PSMD4	0.994602	0.892629	0.807089	0.796822	0.661621	0.677565	0.623214	0.350823	0.224156	0.173588	0.994602	0.875214	0.795106	0.808094	0.670529	0.658804	0.611566	0.331348	0.19551	0.161995	0.994602	0.876653	0.853641	0.829899	0.709196	0.693544	0.638222	0.344142	0.203519	0.163696	0.994602	0.862006	0.816114	0.847801	0.704779	0.697874	0.665447	0.361134	0.211325	0.175708	0.994602	0.912657	0.851941	0.849351	0.730284	0.723351	0.643799	0.349008
Q96P47	AGAP3
O95801	TTC4	0.994602	0.983139	0.914565	0.723277	0.535758	0.166651	0.262079	0.228671	0.236221	0.0901381	0.994602	0.996667	0.898177	0.686404	0.485195	0.138297	0.212047	0.169435	0.135898	0.0862635	0.994602	1.05143	0.949909	0.637937	0.446001	0.0881621	0.144839	0.114915	0.105092	0.0790101	0.994602	1.03452	0.913001	0.668991	0.4939	0.114134	0.211097	0.155678	0.147138	0.0942794	0.994602	1.02531	0.947105	0.647362	0.490378	0.106092	0.201022	0.130375
O43824	GTPBP6
P26599	PTBP1	0.994602	0.989068	0.94858	0.768379	0.498267	0.138078	0.169302	0.125685	0.0810926	0.0419084	0.994602	0.961907	0.960141	0.774528	0.48478	0.106102	0.148234	0.105285	0.060857	0.0221817	0.994602	0.945625	0.910376	0.720045	0.465586	0.111416	0.156379	0.106263	0.0756659	0.0342927	0.994602	0.933409	0.922367	0.69263	0.455315	0.0794965	0.140171	0.101706	0.0728115	0.0400939	0.994602	0.902333	0.876147	0.670445	0.429624	0.103971	0.16783	0.126929
P80303	NUCB2	0.994602	0.909545	0.865598	0.843329	0.723421	0.651294	0.787071	0.927175	1.01872	1.07781	0.994602	0.877329	0.844896	0.836424	0.755834	0.668078	0.824415	1.00005	0.998702	1.21837	0.994602	0.886839	0.90172	0.904352	0.765432	0.727434	0.960702	0.984621	1.09885	1.40993	0.994602	0.843605	0.799824	0.852678	0.706533	0.698836	0.866271	1.03633	1.18228	1.50061	0.994602	0.902871	0.851967	0.843579	0.771434	0.729663	0.839999	0.993133
Q7Z4S6	KIF21A
Q9UBK7	RABL2A
Q9UPU7	TBC1D2B
[truncated: 3,649 more rows]
[truncated: 2 more columns]

## Sheet: TableS1C
Uniprot_ID	Mock_36.9_Rep1	Mock_40.2_Rep1	Mock_43.9_Rep1	Mock_46.6_Rep1	Mock_48.6_Rep1	Mock_52.7_Rep1	Mock_55.3_Rep1	Mock_58.5_Rep1	Mock_61.2_Rep1	Mock_64.0_Rep1	24hpi_36.9_Rep1	24hpi_40.2_Rep1	24hpi_43.9_Rep1	24hpi_46.6_Rep1	24hpi_48.6_Rep1	24hpi_52.7_Rep1	24hpi_55.3_Rep1	24hpi_58.5_Rep1	24hpi_61.2_Rep1	24hpi_64.0_Rep1	48hpi_36.9_Rep1	48hpi_40.2_Rep1	48hpi_43.9_Rep1	48hpi_46.6_Rep1	48hpi_48.6_Rep1	48hpi_52.7_Rep1	48hpi_55.3_Rep1	48hpi_58.5_Rep1	48hpi_61.2_Rep1	48hpi_64.0_Rep1	72hpi_36.9_Rep1	72hpi_40.2_Rep1	72hpi_43.9_Rep1	72hpi_46.6_Rep1	72hpi_48.6_Rep1	72hpi_52.7_Rep1	72hpi_55.3_Rep1	72hpi_58.5_Rep1	72hpi_61.2_Rep1	72hpi_64.0_Rep1	96hpi_36.9_Rep1	96hpi_40.2_Rep1	96hpi_43.9_Rep1	96hpi_46.6_Rep1	96hpi_48.6_Rep1	96hpi_52.7_Rep1	96hpi_55.3_Rep1	96hpi_58.5_Rep1	96hpi_61.2_Rep1
[truncated: 5,256 more rows]
[truncated: 61 more columns]

[truncated: 1 more sheets: TableS1D]
