# Supplementary material for: Temporal dynamics of protein complex formation and dissociation during human cytomegalovirus infection
Source: Nat Commun. 2020 Feb 10;11:806. doi: 10.1038/s41467-020-14586-5 (PMC7010728; doi:10.1038/s41467-020-14586-5)
Supplement: Supplementary file 5 — Supplementary Data 2 [file 41467_2020_14586_MOESM5_ESM.xlsx]

## Sheet: Description
Supplementary Data 2	Fuzzy C-means clustering and GO analysis for protein complexes
	Tab name	Tab description	Column headers	Notes
	TableS2A	Euclidean distance summary of CORUM complexes	Complex_ID	CORUM complex ID
			Complex_name	CORUM complex name
			Eavg(mock)	Average Euclidean distances of protein complex at mock condition
			Eavg(24hpi)	Average Euclidean distances of protein complex at 24 hpi condition
			Eavg(48hpi)	Average Euclidean distances of protein complex at 48 hpi condition
			Eavg(72hpi)	Average Euclidean distances of protein complex at 72 hpi condition
			Eavg(96hpi)	Average Euclidean distances of protein complex at 96 hpi condition
			Z-score_Eavg(mock)	Z-score based on the distribution of average Euclidean distances(mock)
			Z-score_Eavg(24hpi)	Z-score based on the distribution of average Euclidean distances(24hpi)
			Z-score_Eavg(48hpi)	Z-score based on the distribution of average Euclidean distances(48hpi)
			Z-score_Eavg(72hpi)	Z-score based on the distribution of average Euclidean distances(72hpi)
			Z-score_Eavg(96hpi)	Z-score based on the distribution of average Euclidean distances(96hpi)
			Subunits(mock)	Protein symbols of calculated CORUM subunits at mock condition
			Subunits_ac(mock)	UniProt accessions of calculated CORUM subunits at mock condition
			Subunits(24hpi)	Protein symbols of calculated CORUM subunits at 24 hpi condition
			Subunits_ac(24hpi)	UniProt accessions of calculated CORUM subunits at 24 hpi condition
			Subunits(48hpi)	Protein symbols of calculated CORUM subunits at 48 hpi condition
			Subunits_ac(48hpi)	UniProt accessions of calculated CORUM subunits at 48 hpi condition
			Subunits(72hpi)	Protein symbols of calculated CORUM subunits at 72 hpi condition
			Subunits_ac(72hpi)	UniProt accessions of calculated CORUM subunits at 72 hpi condition
			Subunits(96hpi)	Protein symbols of calculated CORUM subunits at 96 hpi condition
			Subunits_ac(96hpi)	UniProt accessions of calculated CORUM subunits at 96 hpi condition
			dE(24hpi)	Difference of average Euclidean distances of protein complex between 24 hpi and mock condition
			dE(48hpi)	Difference of average Euclidean distances of protein complex between 48 hpi and mock condition
			dE(72hpi)	Difference of average Euclidean distances of protein complex between 72 hpi and mock condition
			dE(96hpi)	Difference of average Euclidean distances of protein complex between 96 hpi and mock condition
			dEx(24hpi)	Transformed difference of average Euclidean distances, determined as 1/(1+dE(24hpi))
			dEx(48hpi)	Transformed difference of average Euclidean distances, determined as 1/(1+dE(48hpi))
			dEx(72hpi)	Transformed difference of average Euclidean distances, determined as 1/(1+dE(72hpi))
			dEx(96hpi)	Transformed difference of average Euclidean distances, determined as 1/(1+dE(96hpi))
			Z-score_dEx(24hpi)	Z-score based on the distribution of dEx(24hpi)
			Z-score_dEx(48hpi)	Z-score based on the distribution of dEx(48hpi)
			Z-score_dEx(72hpi)	Z-score based on the distribution of dEx(72hpi)
			Z-score_dEx(96hpi)	Z-score based on the distribution of dEx(96hpi)
	TableS2B	Fuzzy C-means clustering	Complex_names	CORUM complex names
			Subunits	Protein symbols of calculated CORUM subunits
			Z-score_dEx(24hpi)	Z-score based on the distribution of dEx(24hpi)
			Z-score_dEx(48hpi)	Z-score based on the distribution of dEx(48hpi)
			Z-score_dEx(72hpi)	Z-score based on the distribution of dEx(72hpi)
			Z-score_dEx(96hpi)	Z-score based on the distribution of dEx(96hpi)
			GO description	GO terms bsaed on CORUM database
			FCM_cluster_number	Fuzzy C-means cluster number
			FCM_membership_score	Membership score of the fuzzy C-means clustering
	TableS2C	GO analysis based on the clustering	GO_terms	GO terms bsaed on CORUM database
			Cluster#1	Enrichment score
			Cluster#2
			Cluster#3
			Cluster#4
			Cluster#5
			Cluster#6
			Cluster#7
			Cluster#8

## Sheet: TableS2A
Complex_ ID	Complex_name	Eavg(mock)	Eavg(24hpi)	Eavg(48hpi)	Eavg(72hpi)	Eavg(96hpi)	Z-score_ Eavg(mock)	Z-score_ Eavg(24hpi)	Z-score_ Eavg(48hpi)	Z-score_ Eavg(72hpi)	Z-score_ Eavg(96hpi)	Subunits(mock)	Subunits_ac(mock)	Subunits(24hpi)	Subunits_ac(24hpi)	Subunits(48hpi)	Subunits_ac(48hpi)	Subunits(72hpi)	Subunits_ac(72hpi)	Subunits(96hpi)	Subunits_ac(96hpi)	dE(24hpi)	dE(48hpi)	dE(72hpi)	dE(96hpi)	dEx(24hpi)	dEx(48hpi)	dEx(72hpi)	dEx(96hpi)	Z-score_ dEx(24hpi)	Z-score_ dEx(48hpi)	Z-score_ dEx(72hpi)	Z-score_ dEx(96hpi)
10	Condensin I complex	0.215241	0.272267	0.240736	0.204893	0.271783	3.02908	2.8045	2.83121	3.24044	2.72045	NCAPD2, NCAPG, SMC2, SMC4	O95347,Q15021,Q9BPX3,Q9NTJ3	NCAPD2, NCAPG, SMC2, SMC4	O95347,Q15021,Q9BPX3,Q9NTJ3	NCAPD2, NCAPG, SMC2, SMC4	O95347,Q15021,Q9BPX3,Q9NTJ3	NCAPD2, NCAPG, SMC2, SMC4	O95347,Q15021,Q9BPX3,Q9NTJ3	NCAPD2, NCAPG, SMC2, SMC4	O95347,Q15021,Q9BPX3,Q9NTJ3	0.0570258	0.0254951	-0.0103472	0.056542	-0.0368834	-0.0169089	0.00706664	-0.0365844	-0.338384	-0.0377218	0.807707	-0.54044
23	BLOC-1 (biogenesis of lysosome-related organelles complex 1)	0.529758	0.590923	0.70272	0.561849	0.677234	1.36994	1.29992	0.814965	1.4566	0.906744	BLOC1S1, BLOC1S6, DTNBP1, SNAPIN	O95295,P78537,Q96EV8,Q9UL45	BLOC1S1, BLOC1S6, DTNBP1, SNAPIN	O95295,P78537,Q96EV8,Q9UL45	BLOC1S1, BLOC1S6, DTNBP1, SNAPIN	O95295,P78537,Q96EV8,Q9UL45	BLOC1S1, BLOC1S6, DTNBP1, SNAPIN	O95295,P78537,Q96EV8,Q9UL45	BLOC1S1, BLOC1S6, DTNBP1, SNAPIN	O95295,P78537,Q96EV8,Q9UL45	0.0611651	0.172962	0.0320908	0.147476	-0.0251323	-0.0664024	-0.0134313	-0.0574783	-0.0596524	-1.25976	0.325506	-1.00499
27	Arp2/3 protein complex	0.176813	0.201542	0.208091	0.185171	0.210214	4.35742	4.32225	4.0406	4.45611	4.08462	ACTR2, ACTR3, ARPC1B, ARPC2, ARPC3, ARPC4, ARPC5	O15143,O15144,O15145,O15511,P59998,P61158,P61160	ACTR2, ACTR3, ARPC1B, ARPC2, ARPC3, ARPC4, ARPC5	O15143,O15144,O15145,O15511,P59998,P61158,P61160	ACTR2, ACTR3, ARPC1B, ARPC2, ARPC3, ARPC4, ARPC5	O15143,O15144,O15145,O15511,P59998,P61158,P61160	ACTR2, ACTR3, ARPC1B, ARPC2, ARPC3, ARPC4, ARPC5	O15143,O15144,O15145,O15511,P59998,P61158,P61160	ACTR2, ACTR3, ARPC1B, ARPC2, ARPC3, ARPC4, ARPC5	O15143,O15144,O15145,O15511,P59998,P61158,P61160	0.0247287	0.0312782	0.00835762	0.0334007	-0.0174886	-0.0220006	-0.00599231	-0.0234523	0.181924	-0.149246	0.676527	-0.252529
30	PA28 complex	0.0988076	0.125273	0.194239	0.121802	0.169274	2.43023	2.36475	1.93118	2.39342	2.13222	PSME1, PSME2	Q06323,Q9UL46	PSME1, PSME2	Q06323,Q9UL46	PSME1, PSME2	Q06323,Q9UL46	PSME1, PSME2	Q06323,Q9UL46	PSME1, PSME2	Q06323,Q9UL46	0.0264657	0.095431	0.0229949	0.0704661	-0.0214045	-0.0727238	-0.0186549	-0.0548457	-0.00682427	-0.993346	0.0699215	-0.671729
32	PA700 complex	0.343677	0.370349	0.32901	0.376892	0.357101	4.8915	4.85078	4.90224	4.72806	4.57372	PSMC1, PSMC2, PSMC3, PSMC4, PSMC5, PSMC6, PSMD1, PSMD10, PSMD11, PSMD12, PSMD13, PSMD14, PSMD2, PSMD3, PSMD4, PSMD5, PSMD6, PSMD7, PSMD8, PSMD9	O00231,O00232,O00233,O00487,O43242,O75832,P17980,P35998,P43686,P48556,P51665,P55036,P62191,P62195,P62333,Q13200,Q15008,Q16401,Q99460,Q9UNM6	PSMC1, PSMC2, PSMC3, PSMC4, PSMC5, PSMC6, PSMD1, PSMD10, PSMD11, PSMD12, PSMD13, PSMD14, PSMD2, PSMD3, PSMD4, PSMD5, PSMD6, PSMD7, PSMD8, PSMD9	O00231,O00232,O00233,O00487,O43242,O75832,P17980,P35998,P43686,P48556,P51665,P55036,P62191,P62195,P62333,Q13200,Q15008,Q16401,Q99460,Q9UNM6	PSMC1, PSMC2, PSMC3, PSMC4, PSMC5, PSMC6, PSMD1, PSMD10, PSMD11, PSMD12, PSMD13, PSMD14, PSMD2, PSMD3, PSMD4, PSMD5, PSMD6, PSMD7, PSMD8, PSMD9	O00231,O00232,O00233,O00487,O43242,O75832,P17980,P35998,P43686,P48556,P51665,P55036,P62191,P62195,P62333,Q13200,Q15008,Q16401,Q99460,Q9UNM6	PSMC1, PSMC2, PSMC3, PSMC4, PSMC5, PSMC6, PSMD1, PSMD10, PSMD11, PSMD12, PSMD13, PSMD14, PSMD2, PSMD3, PSMD4, PSMD5, PSMD6, PSMD7, PSMD8, PSMD9	O00231,O00232,O00233,O00487,O43242,O75832,P17980,P35998,P43686,P48556,P51665,P55036,P62191,P62195,P62333,Q13200,Q15008,Q16401,Q99460,Q9UNM6	PSMC1, PSMC2, PSMC3, PSMC4, PSMC5, PSMC6, PSMD1, PSMD10, PSMD11, PSMD12, PSMD13, PSMD14, PSMD2, PSMD3, PSMD4, PSMD5, PSMD6, PSMD7, PSMD8, PSMD9	O00231,O00232,O00233,O00487,O43242,O75832,P17980,P35998,P43686,P48556,P51665,P55036,P62191,P62195,P62333,Q13200,Q15008,Q16401,Q99460,Q9UNM6	0.0266723	-0.0146672	0.0332147	0.0134238	-0.0144855	0.00821343	-0.017953	-0.00736151	0.460633	1.17083	0.594854	0.350744
33	Prefoldin complex	0.453792	0.444666	0.441584	0.482581	0.407104	2.14801	2.40587	2.25933	2.2287	2.48845	PFDN1, PFDN2, PFDN4, PFDN5, PFDN6, VBP1	O15212,O60925,P61758,Q99471,Q9NQP4,Q9UHV9	PFDN1, PFDN2, PFDN4, PFDN5, PFDN6, VBP1	O15212,O60925,P61758,Q99471,Q9NQP4,Q9UHV9	PFDN1, PFDN2, PFDN4, PFDN5, PFDN6, VBP1	O15212,O60925,P61758,Q99471,Q9NQP4,Q9UHV9	PFDN1, PFDN2, PFDN4, PFDN5, PFDN6, VBP1	O15212,O60925,P61758,Q99471,Q9NQP4,Q9UHV9	PFDN1, PFDN2, PFDN4, PFDN5, PFDN6, VBP1	O15212,O60925,P61758,Q99471,Q9NQP4,Q9UHV9	-0.009126	-0.0122074	0.0287888	-0.0466878	0.00434521	0.00582481	-0.0133568	0.0228231	0.767386	0.632372	0.418343	0.937725
36	AP1 adaptor complex	0.194449	0.211662	0.23409	0.28417	0.237741	3.16955	3.18021	2.87123	2.7586	2.9268	AP1B1, AP1G1, AP1M1, AP1S1	O43747,P61966,Q10567,Q9BXS5	AP1B1, AP1G1, AP1M1, AP1S1	O43747,P61966,Q10567,Q9BXS5	AP1B1, AP1G1, AP1M1, AP1S1	O43747,P61966,Q10567,Q9BXS5	AP1B1, AP1G1, AP1M1, AP1S1	O43747,P61966,Q10567,Q9BXS5	AP1B1, AP1G1, AP1M1, AP1S1	O43747,P61966,Q10567,Q9BXS5	0.0172135	0.0396409	0.0897206	0.043292	-0.0118937	-0.0268923	-0.0584928	-0.0292827	0.254358	-0.284222	-0.734533	-0.378094
41	Mi-2/NuRD-MTA3 complex	1.06932	0.993266	0.476217	0.910174	1.40368	-0.394884	-0.129267	0.922307	0.0533967	-0.755326	HDAC1, MTA2	O94776,Q13547	HDAC1, MTA2	O94776,Q13547	HDAC1, MTA2	O94776,Q13547	HDAC1, MTA2	O94776,Q13547	HDAC1, MTA2	O94776,Q13547	-0.0760505	-0.5931	-0.159143	0.334361	0.0184378	0.194156	0.0402613	-0.0672222	0.627492	3.34097	0.972452	-0.855425
49	DNMT3B complex	0.331766	0.228108	0.283304	0.210606	0.157031	1.92952	2.58705	2.17739	2.69891	2.9482	HDAC1, SMC2, SMC4	O95347,Q13547,Q9NTJ3	HDAC1, SMC2, SMC4	O95347,Q13547,Q9NTJ3	HDAC1, SMC2, SMC4	O95347,Q13547,Q9NTJ3	HDAC1, SMC2, SMC4	O95347,Q13547,Q9NTJ3	HDAC1, SMC2, SMC4	O95347,Q13547,Q9NTJ3	-0.103658	-0.0484613	-0.12116	-0.174734	0.0633777	0.0283555	0.07515	0.113398	1.76504	0.907902	2.06194	2.43957
50	RAB5-RABAPTIN5\u2013RABEX5 complex	0.711521	0.80883	0.748332	0.69235	0.835222	0.273785	0.200411	0.257276	0.481966	0.091892	RAB5A, RABEP1	P20339,Q15276	RAB5A, RABEP1	P20339,Q15276	RAB5A, RABEP1	P20339,Q15276	RAB5A, RABEP1	P20339,Q15276	RAB5A, RABEP1	P20339,Q15276	0.0973097	0.0368116	-0.0191708	0.123701	-0.0314323	-0.0123021	0.00661864	-0.0393825	-0.166474	-0.012054	0.457084	-0.44222
54	SIN3 complex	0.471674	0.544029	0.456155	0.472555	0.522316	1.62296	1.48237	1.73186	1.82173	1.48569	HDAC1, HDAC2, RBBP4, RBBP7	Q09028,Q13547,Q16576,Q92769	HDAC1, HDAC2, RBBP4, RBBP7	Q09028,Q13547,Q16576,Q92769	HDAC1, HDAC2, RBBP4, RBBP7	Q09028,Q13547,Q16576,Q92769	HDAC1, HDAC2, RBBP4, RBBP7	Q09028,Q13547,Q16576,Q92769	HDAC1, HDAC2, RBBP4, RBBP7	Q09028,Q13547,Q16576,Q92769	0.0723551	-0.015519	0.000880999	0.050642	-0.0318422	0.00724177	-0.00040653	-0.0226045	-0.218808	0.558581	0.631906	-0.229611
60	Interferon-stimulated gene factor 3 transcription complex ISGF3	0.0879185	0.168582	0.18097	0.227064	0.221153	2.49052	2.15249	1.99053	1.90705	1.89334	STAT1, STAT2	P42224,P52630	STAT1, STAT2	P42224,P52630	STAT1, STAT2	P42224,P52630	STAT1, STAT2	P42224,P52630	STAT1, STAT2	P42224,P52630	0.080664	0.093051	0.139146	0.133234	-0.0634489	-0.0724246	-0.104233	-0.100288	-0.6762	-0.988486	-1.24104	-1.3462
61	Mi2/NuRD complex	0.69033	0.703624	0.504945	0.651019	0.805768	0.896262	1.0672	1.74359	1.30032	0.602978	HDAC1, HDAC2, MTA2, RBBP4, RBBP7	O94776,Q09028,Q13547,Q16576,Q92769	HDAC1, HDAC2, MTA2, RBBP4, RBBP7	O94776,Q09028,Q13547,Q16576,Q92769	HDAC1, HDAC2, MTA2, RBBP4, RBBP7	O94776,Q09028,Q13547,Q16576,Q92769	HDAC1, HDAC2, MTA2, RBBP4, RBBP7	O94776,Q09028,Q13547,Q16576,Q92769	HDAC1, HDAC2, MTA2, RBBP4, RBBP7	O94776,Q09028,Q13547,Q16576,Q92769	0.0132943	-0.185384	-0.0393112	0.115438	-0.00461658	0.0728754	0.0140862	-0.0378194	0.478237	2.38891	1.08594	-0.590988
62	MeCP1 complex	0.69033	0.703624	0.504945	0.651019	0.805768	0.896262	1.0672	1.74359	1.30032	0.602978	HDAC1, HDAC2, MTA2, RBBP4, RBBP7	O94776,Q09028,Q13547,Q16576,Q92769	HDAC1, HDAC2, MTA2, RBBP4, RBBP7	O94776,Q09028,Q13547,Q16576,Q92769	HDAC1, HDAC2, MTA2, RBBP4, RBBP7	O94776,Q09028,Q13547,Q16576,Q92769	HDAC1, HDAC2, MTA2, RBBP4, RBBP7	O94776,Q09028,Q13547,Q16576,Q92769	HDAC1, HDAC2, MTA2, RBBP4, RBBP7	O94776,Q09028,Q13547,Q16576,Q92769	0.0132943	-0.185384	-0.0393112	0.115438	-0.00461658	0.0728754	0.0140862	-0.0378194	0.478237	2.38891	1.08594	-0.590988
63	Cohesin-SA1 complex	0.678293	0.519654	0.460355	0.44635	0.33784	0.350351	0.878407	0.968716	1.12119	1.42376	SMC1A, SMC3	Q14683,Q9UQE7	SMC1A, SMC3	Q14683,Q9UQE7	SMC1A, SMC3	Q14683,Q9UQE7	SMC1A, SMC3	Q14683,Q9UQE7	SMC1A, SMC3	Q14683,Q9UQE7	-0.158639	-0.217937	-0.231943	-0.340453	0.062201	0.0889213	0.0955519	0.15163	1.32423	1.63189	1.81944	2.39285
64	Cohesin-SA2 complex	0.678293	0.519654	0.460355	0.44635	0.33784	0.350351	0.878407	0.968716	1.12119	1.42376	SMC1A, SMC3	Q14683,Q9UQE7	SMC1A, SMC3	Q14683,Q9UQE7	SMC1A, SMC3	Q14683,Q9UQE7	SMC1A, SMC3	Q14683,Q9UQE7	SMC1A, SMC3	Q14683,Q9UQE7	-0.158639	-0.217937	-0.231943	-0.340453	0.062201	0.0889213	0.0955519	0.15163	1.32423	1.63189	1.81944	2.39285
71	MRN complex (MRE11-RAD50-NBN complex)	0.19477	0.241684	0.250446	0.24547	0.248567	1.94641	1.82781	1.69377	1.83045	1.77513	MRE11, RAD50	P49959,Q92878	MRE11, RAD50	P49959,Q92878	MRE11, RAD50	P49959,Q92878	MRE11, RAD50	P49959,Q92878	MRE11, RAD50	P49959,Q92878	0.0469138	0.0556753	0.0506995	0.0537963	-0.0316232	-0.037266	-0.0340711	-0.0360625	-0.169513	-0.417486	-0.166236	-0.392943
72	R/M complex (RAD50-MRE11 complex)	0.19477	0.241684	0.250446	0.24547	0.248567	1.94641	1.82781	1.69377	1.83045	1.77513	MRE11, RAD50	P49959,Q92878	MRE11, RAD50	P49959,Q92878	MRE11, RAD50	P49959,Q92878	MRE11, RAD50	P49959,Q92878	MRE11, RAD50	P49959,Q92878	0.0469138	0.0556753	0.0506995	0.0537963	-0.0316232	-0.037266	-0.0340711	-0.0360625	-0.169513	-0.417486	-0.166236	-0.392943
75	TSC1-TSC2 complex	0.428743	0.442993	0.394997	0.407198	0.305717	1.03919	1.10371	1.17108	1.24354	1.54466	TSC1, TSC2	P49815,Q92574	TSC1, TSC2	P49815,Q92574	TSC1, TSC2	P49815,Q92574	TSC1, TSC2	P49815,Q92574	TSC1, TSC2	P49815,Q92574	0.0142499	-0.0337455	-0.021545	-0.123025	-0.00691182	0.0169312	0.0107161	0.0659464	0.223908	0.462715	0.519853	1.12111
80	Ubiquitin E3 ligase (SKP1A, SKP2, CUL1, RBX1)	0.964485	1.02747	1.05329	1.20616	1.06734	-0.224196	-0.18382	-0.278556	-0.39333	-0.310338	CUL1, SKP1	P63208,Q13616	CUL1, SKP1	P63208,Q13616	CUL1, SKP1	P63208,Q13616	CUL1, SKP1	P63208,Q13616	CUL1, SKP1	P63208,Q13616	0.0629894	0.0888044	0.241676	0.102857	-0.0158148	-0.0220159	-0.0557631	-0.0253263	0.0821672	-0.169813	-0.498534	-0.233593
86	NUMAC complex (nucleosomal methylation activator complex)	1.0076	1.11937	1.14503	1.21077	1.12228	-0.155907	-0.197911	-0.301614	-0.310806	-0.286275	ACTB, CARM1, SCYL1, SMARCC2	P60709,Q86X55,Q8TAQ2,Q96KG9	ACTB, CARM1, SCYL1, SMARCC2	P60709,Q86X55,Q8TAQ2,Q96KG9	ACTB, CARM1, SCYL1, SMARCC2	P60709,Q86X55,Q8TAQ2,Q96KG9	ACTB, CARM1, SCYL1, SMARCC2	P60709,Q86X55,Q8TAQ2,Q96KG9	ACTB, CARM1, SCYL1, SMARCC2	P60709,Q86X55,Q8TAQ2,Q96KG9	0.111769	0.137428	0.203167	0.114681	-0.0262686	-0.0319128	-0.0457753	-0.026916	-0.0866067	-0.40818	-0.435363	-0.325474
87	Nup 107-160 subcomplex	0.651792	0.810642	0.676579	0.707634	0.771503	1.26677	0.873432	1.29724	1.32585	0.905277	NUP133, NUP37, NUP43, NUP85, NUP98, SEC13, SEH1L	P52948,P55735,Q8NFH3,Q8NFH4,Q8WUM0,Q96EE3,Q9BW27	NUP133, NUP37, NUP43, NUP85, NUP98, SEC13, SEH1L	P52948,P55735,Q8NFH3,Q8NFH4,Q8WUM0,Q96EE3,Q9BW27	NUP133, NUP37, NUP43, NUP85, NUP98, SEC13, SEH1L	P52948,P55735,Q8NFH3,Q8NFH4,Q8WUM0,Q96EE3,Q9BW27	NUP133, NUP37, NUP43, NUP85, NUP98, SEC13, SEH1L	P52948,P55735,Q8NFH3,Q8NFH4,Q8WUM0,Q96EE3,Q9BW27	NUP133, NUP37, NUP43, NUP85, NUP98, SEC13, SEH1L	P52948,P55735,Q8NFH3,Q8NFH4,Q8WUM0,Q96EE3,Q9BW27	0.15885	0.0247864	0.0558412	0.11971	-0.0531127	-0.00895024	-0.0197972	-0.0409105	-0.868344	0.243034	0.274384	-0.72508
89	Exocyst Sec6/8 complex	0.43917	0.449241	0.308309	0.336154	0.327536	2.39807	2.56999	3.28855	3.30002	3.19782	EXOC1, EXOC2, EXOC3, EXOC4, EXOC5, EXOC7, EXOC8	O00471,O60645,Q8IYI6,Q96A65,Q96KP1,Q9NV70,Q9UPT5	EXOC1, EXOC2, EXOC3, EXOC4, EXOC5, EXOC7, EXOC8	O00471,O60645,Q8IYI6,Q96A65,Q96KP1,Q9NV70,Q9UPT5	EXOC1, EXOC2, EXOC3, EXOC4, EXOC5, EXOC7, EXOC8	O00471,O60645,Q8IYI6,Q96A65,Q96KP1,Q9NV70,Q9UPT5	EXOC1, EXOC2, EXOC3, EXOC4, EXOC5, EXOC7, EXOC8	O00471,O60645,Q8IYI6,Q96A65,Q96KP1,Q9NV70,Q9UPT5	EXOC1, EXOC2, EXOC3, EXOC4, EXOC5, EXOC7, EXOC8	O00471,O60645,Q8IYI6,Q96A65,Q96KP1,Q9NV70,Q9UPT5	0.0100713	-0.130861	-0.103016	-0.111635	-0.00482874	0.0695003	0.053572	0.0584306	0.555161	2.60116	2.41166	1.96385
93	Anaphase-promoting complex	0.431002	0.246265	0.213788	0.363398	0.192742	1.03188	1.80873	1.84612	1.38874	2.02158	CDC16, CDC27	P30260,Q13042	CDC16, CDC27	P30260,Q13042	CDC16, CDC27	P30260,Q13042	CDC16, CDC27	P30260,Q13042	CDC16, CDC27	P30260,Q13042	-0.184737	-0.217213	-0.0676032	-0.23826	0.103586	0.125056	0.0346501	0.139593	1.98312	2.21873	0.886494	2.2142
95	Ku antigen-NARG1 complex	0.796561	0.810139	0.787729	0.832521	0.809175	0.28797	0.424439	0.40995	0.420465	0.360588	NAA15, XRCC5, XRCC6	P12956,P13010,Q9BXJ9	NAA15, XRCC5, XRCC6	P12956,P13010,Q9BXJ9	NAA15, XRCC5, XRCC6	P12956,P13010,Q9BXJ9	NAA15, XRCC5, XRCC6	P12956,P13010,Q9BXJ9	NAA15, XRCC5, XRCC6	P12956,P13010,Q9BXJ9	0.0135777	-0.00883192	0.0359601	0.0126142	-0.00417515	0.00274987	-0.0109227	-0.00388096	0.372897	0.361097	0.306584	0.144567
96	Anaphase-promoting complex	0.431002	0.246265	0.213788	0.363398	0.192742	1.03188	1.80873	1.84612	1.38874	2.02158	CDC16, CDC27	P30260,Q13042	CDC16, CDC27	P30260,Q13042	CDC16, CDC27	P30260,Q13042	CDC16, CDC27	P30260,Q13042	CDC16, CDC27	P30260,Q13042	-0.184737	-0.217213	-0.0676032	-0.23826	0.103586	0.125056	0.0346501	0.139593	1.98312	2.21873	0.886494	2.2142
100	hNURF complex	0.129232	0.131516	0.128644	0.141417	0.118169	2.26793	2.33315	2.23814	2.29599	2.3892	RBBP4, RBBP7	Q09028,Q16576	RBBP4, RBBP7	Q09028,Q16576	RBBP4, RBBP7	Q09028,Q16576	RBBP4, RBBP7	Q09028,Q16576	RBBP4, RBBP7	Q09028,Q16576	0.00228411	-0.000587719	0.0121847	-0.0110631	-0.00178761	0.000461137	-0.0094534	0.00876167	0.305489	0.19523	0.210879	0.272352
103	RNA polymerase II holoenzyme complex	1.45264	1.40781	1.54747	1.57458	1.55378	-1.17668	-0.790189	-1.07078	-1.01784	-1.15675	GTF2E2, POLR2B, POLR2D, POLR2E, POLR2G, POLR2I	O15514,P19388,P29084,P30876,P36954,P62487	GTF2E2, POLR2B, POLR2D, POLR2E, POLR2G, POLR2I	O15514,P19388,P29084,P30876,P36954,P62487	GTF2E2, POLR2B, POLR2D, POLR2E, POLR2G, POLR2I	O15514,P19388,P29084,P30876,P36954,P62487	GTF2E2, POLR2B, POLR2D, POLR2E, POLR2G, POLR2I	O15514,P19388,P29084,P30876,P36954,P62487	GTF2E2, POLR2B, POLR2D, POLR2E, POLR2G, POLR2I	O15514,P19388,P29084,P30876,P36954,P62487	-0.0448369	0.0948232	0.121941	0.101135	0.00759241	-0.0151765	-0.0193112	-0.0161467	0.857896	0.038496	0.254815	-0.0600593
104	RNA polymerase II core complex	1.55501	1.46432	1.62	1.58914	1.58027	-1.29227	-0.870573	-1.13306	-0.985055	-1.15037	POLR2B, POLR2D, POLR2E, POLR2G, POLR2I	O15514,P19388,P30876,P36954,P62487	POLR2B, POLR2D, POLR2E, POLR2G, POLR2I	O15514,P19388,P30876,P36954,P62487	POLR2B, POLR2D, POLR2E, POLR2G, POLR2I	O15514,P19388,P30876,P36954,P62487	POLR2B, POLR2D, POLR2E, POLR2G, POLR2I	O15514,P19388,P30876,P36954,P62487	POLR2B, POLR2D, POLR2E, POLR2G, POLR2I	O15514,P19388,P30876,P36954,P62487	-0.0906951	0.064989	0.03413	0.02526	0.0144043	-0.00970833	-0.00515926	-0.00383154	0.974228	0.171503	0.59009	0.227345
105	Polycomb repressive complex 2 (PRC 2)	0.129232	0.131516	0.128644	0.141417	0.118169	2.26793	2.33315	2.23814	2.29599	2.3892	RBBP4, RBBP7	Q09028,Q16576	RBBP4, RBBP7	Q09028,Q16576	RBBP4, RBBP7	Q09028,Q16576	RBBP4, RBBP7	Q09028,Q16576	RBBP4, RBBP7	Q09028,Q16576	0.00228411	-0.000587719	0.0121847	-0.0110631	-0.00178761	0.000461137	-0.0094534	0.00876167	0.305489	0.19523	0.210879	0.272352
123	Rnase/Mrp complex	0.66444	0.760445	0.681381	0.793732	0.623773	0.996851	0.864584	1.03432	0.798491	1.25768	POP1, POP4, POP7, RPP30, RPP40	O75817,O75818,O95707,P78346,Q99575	POP1, POP4, POP7, RPP30, RPP40	O75817,O75818,O95707,P78346,Q99575	POP1, POP4, POP7, RPP30, RPP40	O75817,O75818,O95707,P78346,Q99575	POP1, POP4, POP7, RPP30, RPP40	O75817,O75818,O95707,P78346,Q99575	POP1, POP4, POP7, RPP30, RPP40	O75817,O75818,O95707,P78346,Q99575	0.096005	0.0169414	0.129292	-0.0406672	-0.0327645	-0.00605363	-0.0433058	0.015047	-0.25575	0.269633	-0.392734	0.681888
126	CCT complex (chaperonin containing TCP1 complex)	0.253062	0.287636	0.299706	0.301282	0.277376	3.94002	3.86536	3.5623	3.77105	3.78849	CCT2, CCT3, CCT4, CCT5, CCT6A, CCT7, CCT8, TCP1	P17987,P40227,P48643,P49368,P50990,P50991,P78371,Q99832	CCT2, CCT3, CCT4, CCT5, CCT6A, CCT7, CCT8, TCP1	P17987,P40227,P48643,P49368,P50990,P50991,P78371,Q99832	CCT2, CCT3, CCT4, CCT5, CCT6A, CCT7, CCT8, TCP1	P17987,P40227,P48643,P49368,P50990,P50991,P78371,Q99832	CCT2, CCT3, CCT4, CCT5, CCT6A, CCT7, CCT8, TCP1	P17987,P40227,P48643,P49368,P50990,P50991,P78371,Q99832	CCT2, CCT3, CCT4, CCT5, CCT6A, CCT7, CCT8, TCP1	P17987,P40227,P48643,P49368,P50990,P50991,P78371,Q99832	0.0345743	0.0466441	0.0482206	0.0243145	-0.0214283	-0.0286404	-0.0295725	-0.0151906	0.07213	-0.351533	0.000310235	-0.0265027
144	Gamma-BAR-AP1 complex	0.194449	0.211662	0.23409	0.28417	0.237741	3.16955	3.18021	2.87123	2.7586	2.9268	AP1B1, AP1G1, AP1M1, AP1S1	O43747,P61966,Q10567,Q9BXS5	AP1B1, AP1G1, AP1M1, AP1S1	O43747,P61966,Q10567,Q9BXS5	AP1B1, AP1G1, AP1M1, AP1S1	O43747,P61966,Q10567,Q9BXS5	AP1B1, AP1G1, AP1M1, AP1S1	O43747,P61966,Q10567,Q9BXS5	AP1B1, AP1G1, AP1M1, AP1S1	O43747,P61966,Q10567,Q9BXS5	0.0172135	0.0396409	0.0897206	0.043292	-0.0118937	-0.0268923	-0.0584928	-0.0292827	0.254358	-0.284222	-0.734533	-0.378094
145	CCT-Prefoldin complex	0.453792	0.444666	0.441584	0.482581	0.407104	2.14801	2.40587	2.25933	2.2287	2.48845	PFDN1, PFDN2, PFDN4, PFDN5, PFDN6, VBP1	O15212,O60925,P61758,Q99471,Q9NQP4,Q9UHV9	PFDN1, PFDN2, PFDN4, PFDN5, PFDN6, VBP1	O15212,O60925,P61758,Q99471,Q9NQP4,Q9UHV9	PFDN1, PFDN2, PFDN4, PFDN5, PFDN6, VBP1	O15212,O60925,P61758,Q99471,Q9NQP4,Q9UHV9	PFDN1, PFDN2, PFDN4, PFDN5, PFDN6, VBP1	O15212,O60925,P61758,Q99471,Q9NQP4,Q9UHV9	PFDN1, PFDN2, PFDN4, PFDN5, PFDN6, VBP1	O15212,O60925,P61758,Q99471,Q9NQP4,Q9UHV9	-0.009126	-0.0122074	0.0287888	-0.0466878	0.00434521	0.00582481	-0.0133568	0.0228231	0.767386	0.632372	0.418343	0.937725
149	PBAF complex (Polybromo- and BAF containing complex)	1.14833	1.27517	1.30685	1.38831	1.25915	-0.482189	-0.508242	-0.60193	-0.611658	-0.55383	ACTB, ACTL6A, SMARCC2	O96019,P60709,Q8TAQ2	ACTB, ACTL6A, SMARCC2	O96019,P60709,Q8TAQ2	ACTB, ACTL6A, SMARCC2	O96019,P60709,Q8TAQ2	ACTB, ACTL6A, SMARCC2	O96019,P60709,Q8TAQ2	ACTB, ACTL6A, SMARCC2	O96019,P60709,Q8TAQ2	0.126832	0.158519	0.239981	0.110817	-0.0259487	-0.031986	-0.0467717	-0.0228329	-0.0758177	-0.380681	-0.424516	-0.226298
159	Condensin I-PARP-1-XRCC1 complex	0.267973	0.385805	0.297033	0.291463	0.331771	3.05032	2.50688	2.82706	3.05637	2.68197	NCAPD2, NCAPG, PARP1, SMC2, SMC4	O95347,P09874,Q15021,Q9BPX3,Q9NTJ3	NCAPD2, NCAPG, PARP1, SMC2, SMC4	O95347,P09874,Q15021,Q9BPX3,Q9NTJ3	NCAPD2, NCAPG, PARP1, SMC2, SMC4	O95347,P09874,Q15021,Q9BPX3,Q9NTJ3	NCAPD2, NCAPG, PARP1, SMC2, SMC4	O95347,P09874,Q15021,Q9BPX3,Q9NTJ3	NCAPD2, NCAPG, PARP1, SMC2, SMC4	O95347,P09874,Q15021,Q9BPX3,Q9NTJ3	0.117832	0.0290602	0.0234904	0.063798	-0.0670582	-0.01767	-0.0143449	-0.0377805	-1.14999	-0.0422725	0.353426	-0.59005
160	Condensin II	0.115507	0.139527	0.0731245	0.0933995	0.0954411	2.34005	2.29311	2.52728	2.5407	2.51119	SMC2, SMC4	O95347,Q9NTJ3	SMC2, SMC4	O95347,Q9NTJ3	SMC2, SMC4	O95347,Q9NTJ3	SMC2, SMC4	O95347,Q9NTJ3	SMC2, SMC4	O95347,Q9NTJ3	0.0240202	-0.0423825	-0.0221075	-0.0200659	-0.0188964	0.035405	0.0181254	0.0164209	0.0331051	0.762742	0.633355	0.386034
162	COG complex	0.598428	0.525643	0.514097	0.54722	0.475078	1.26807	1.79954	1.70273	1.72347	1.9125	COG2, COG4, COG5, COG6, COG7	P83436,Q14746,Q9H9E3,Q9UP83,Q9Y2V7	COG2, COG4, COG5, COG6, COG7	P83436,Q14746,Q9H9E3,Q9UP83,Q9Y2V7	COG2, COG4, COG5, COG6, COG7	P83436,Q14746,Q9H9E3,Q9UP83,Q9Y2V7	COG2, COG4, COG5, COG6, COG7	P83436,Q14746,Q9H9E3,Q9UP83,Q9Y2V7	COG2, COG4, COG5, COG6, COG7	P83436,Q14746,Q9H9E3,Q9UP83,Q9Y2V7	-0.0727846	-0.0843309	-0.0512076	-0.123349	0.0298465	0.034845	0.0207057	0.0523153	1.3769	1.36778	1.25649	1.5792
178	Respiratory chain complex I (holoenzyme), mitochondrial	3.76741	4.93863	5.53413	6.75381	6.6678	-3.93446	-4.04512	-4.15207	-4.43885	-4.59706	NDUFA7, NDUFAB1, NDUFS1, NDUFS4, NDUFS6, NDUFV1, NDUFV2, NDUFV3	O14561,O43181,O75380,O95182,P19404,P28331,P49821,P56181	NDUFA7, NDUFAB1, NDUFS1, NDUFS4, NDUFS6, NDUFV1, NDUFV2, NDUFV3	O14561,O43181,O75380,O95182,P19404,P28331,P49821,P56181	NDUFA7, NDUFAB1, NDUFS1, NDUFS4, NDUFS6, NDUFV1, NDUFV2, NDUFV3	O14561,O43181,O75380,O95182,P19404,P28331,P49821,P56181	NDUFA7, NDUFAB1, NDUFS1, NDUFS4, NDUFS6, NDUFV1, NDUFV2, NDUFV3	O14561,O43181,O75380,O95182,P19404,P28331,P49821,P56181	NDUFA7, NDUFAB1, NDUFS1, NDUFS4, NDUFS6, NDUFV1, NDUFV2, NDUFV3	O14561,O43181,O75380,O95182,P19404,P28331,P49821,P56181	1.17122	1.76672	2.98641	2.90039	-0.0413685	-0.056715	-0.0807888	-0.0793422	-0.547849	-1.23032	-1.55998	-1.83761
180	PNUTS-PP1 complex	0.656468	0.654736	0.728446	0.777661	0.771294	0.402313	0.532202	0.298783	0.301604	0.221185	PPP1CA, PPP1R10	P62136,Q96QC0	PPP1CA, PPP1R10	P62136,Q96QC0	PPP1CA, PPP1R10	P62136,Q96QC0	PPP1CA, PPP1R10	P62136,Q96QC0	PPP1CA, PPP1R10	P62136,Q96QC0	-0.00173144	0.0719784	0.121193	0.114826	0.000631678	-0.0251399	-0.0411572	-0.0391352	0.344006	-0.220549	-0.274788	-0.438549
181	26S proteasome	0.893655	0.90973	0.979882	1.06052	0.999287	0.663084	1.04256	0.539975	0.386249	0.379871	PSMA1, PSMA2, PSMA3, PSMA4, PSMA5, PSMA6, PSMA7, PSMB1, PSMB2, PSMB3, PSMB4, PSMB5, PSMB6, PSMB7, PSMC1, PSMC2, PSMC3, PSMC4, PSMC5, PSMC6, PSMD13, PSMD4	O14818,P17980,P20618,P25786,P25787,P25788,P25789,P28066,P28070,P28072,P28074,P35998,P43686,P49720,P49721,P55036,P60900,P62191,P62195,P62333,Q99436,Q9UNM6	PSMA1, PSMA2, PSMA3, PSMA4, PSMA5, PSMA6, PSMA7, PSMB1, PSMB2, PSMB3, PSMB4, PSMB5, PSMB6, PSMB7, PSMC1, PSMC2, PSMC3, PSMC4, PSMC5, PSMC6, PSMD13, PSMD4	O14818,P17980,P20618,P25786,P25787,P25788,P25789,P28066,P28070,P28072,P28074,P35998,P43686,P49720,P49721,P55036,P60900,P62191,P62195,P62333,Q99436,Q9UNM6	PSMA1, PSMA2, PSMA3, PSMA4, PSMA5, PSMA6, PSMA7, PSMB1, PSMB2, PSMB3, PSMB4, PSMB5, PSMB6, PSMB7, PSMC1, PSMC2, PSMC3, PSMC4, PSMC5, PSMC6, PSMD13, PSMD4	O14818,P17980,P20618,P25786,P25787,P25788,P25789,P28066,P28070,P28072,P28074,P35998,P43686,P49720,P49721,P55036,P60900,P62191,P62195,P62333,Q99436,Q9UNM6	PSMA1, PSMA2, PSMA3, PSMA4, PSMA5, PSMA6, PSMA7, PSMB1, PSMB2, PSMB3, PSMB4, PSMB5, PSMB6, PSMB7, PSMC1, PSMC2, PSMC3, PSMC4, PSMC5, PSMC6, PSMD13, PSMD4	O14818,P17980,P20618,P25786,P25787,P25788,P25789,P28066,P28070,P28072,P28074,P35998,P43686,P49720,P49721,P55036,P60900,P62191,P62195,P62333,Q99436,Q9UNM6	PSMA1, PSMA2, PSMA3, PSMA4, PSMA5, PSMA6, PSMA7, PSMB1, PSMB2, PSMB3, PSMB4, PSMB5, PSMB6, PSMB7, PSMC1, PSMC2, PSMC3, PSMC4, PSMC5, PSMC6, PSMD13, PSMD4	O14818,P17980,P20618,P25786,P25787,P25788,P25789,P28066,P28070,P28072,P28074,P35998,P43686,P49720,P49721,P55036,P60900,P62191,P62195,P62333,Q99436,Q9UNM6	0.0160755	0.0862272	0.166862	0.105632	-0.00444519	-0.0229988	-0.0427641	-0.027901	0.949871	-0.16592	-0.474522	-0.454405
186	Wave-2 complex	0.525039	0.508664	0.47459	0.517254	0.468547	1.59716	1.87843	1.88273	1.8564	1.9443	ABI1, BRK1, CYFIP1, NCKAP1, WASF2	Q7L576,Q8IZP0,Q8WUW1,Q9Y2A7,Q9Y6W5	ABI1, BRK1, CYFIP1, NCKAP1, WASF2	Q7L576,Q8IZP0,Q8WUW1,Q9Y2A7,Q9Y6W5	ABI1, BRK1, CYFIP1, NCKAP1, WASF2	Q7L576,Q8IZP0,Q8WUW1,Q9Y2A7,Q9Y6W5	ABI1, BRK1, CYFIP1, NCKAP1, WASF2	Q7L576,Q8IZP0,Q8WUW1,Q9Y2A7,Q9Y6W5	ABI1, BRK1, CYFIP1, NCKAP1, WASF2	Q7L576,Q8IZP0,Q8WUW1,Q9Y2A7,Q9Y6W5	-0.0163747	-0.0504482	-0.00778445	-0.0564915	0.00711703	0.0224333	0.00336425	0.025224	0.784203	1.03452	0.809694	0.926921
189	BAF complex	0.95811	1.19645	1.06224	1.3068	1.16654	-0.0324392	-0.356159	-0.129044	-0.487898	-0.378121	ACTB, ACTL6A, ARID1B, SMARCC2	O96019,P60709,Q8NFD5,Q8TAQ2	ACTB, ACTL6A, ARID1B, SMARCC2	O96019,P60709,Q8NFD5,Q8TAQ2	ACTB, ACTL6A, ARID1B, SMARCC2	O96019,P60709,Q8NFD5,Q8TAQ2	ACTB, ACTL6A, ARID1B, SMARCC2	O96019,P60709,Q8NFD5,Q8TAQ2	ACTB, ACTL6A, ARID1B, SMARCC2	O96019,P60709,Q8NFD5,Q8TAQ2	0.238344	0.104127	0.348694	0.208432	-0.0554172	-0.0257862	-0.0771963	-0.0491316	-0.777997	-0.25691	-1.17452	-0.819413
190	Mitotic checkpoint complex (MCC)	0.595427	0.560283	0.624126	0.547031	0.494935	0.555191	0.767976	0.533184	0.834997	0.907343	BUB3, MAD2L1	O43684,Q13257	BUB3, MAD2L1	O43684,Q13257	BUB3, MAD2L1	O43684,Q13257	BUB3, MAD2L1	O43684,Q13257	BUB3, MAD2L1	O43684,Q13257	-0.0351445	0.0286984	-0.0483966	-0.100492	0.0141181	-0.0110755	0.0196082	0.0421341	0.55872	0.00786736	0.656071	0.767677
191	20S proteasome	0.295262	0.319381	0.310896	0.369701	0.356997	4.65604	4.6021	4.40376	4.15303	3.99508	PSMA1, PSMA2, PSMA3, PSMA4, PSMA5, PSMA6, PSMA7, PSMB1, PSMB2, PSMB3, PSMB4, PSMB5, PSMB6, PSMB7	O14818,P20618,P25786,P25787,P25788,P25789,P28066,P28070,P28072,P28074,P49720,P49721,P60900,Q99436	PSMA1, PSMA2, PSMA3, PSMA4, PSMA5, PSMA6, PSMA7, PSMB1, PSMB2, PSMB3, PSMB4, PSMB5, PSMB6, PSMB7	O14818,P20618,P25786,P25787,P25788,P25789,P28066,P28070,P28072,P28074,P49720,P49721,P60900,Q99436	PSMA1, PSMA2, PSMA3, PSMA4, PSMA5, PSMA6, PSMA7, PSMB1, PSMB2, PSMB3, PSMB4, PSMB5, PSMB6, PSMB7	O14818,P20618,P25786,P25787,P25788,P25789,P28066,P28070,P28072,P28074,P49720,P49721,P60900,Q99436	PSMA1, PSMA2, PSMA3, PSMA4, PSMA5, PSMA6, PSMA7, PSMB1, PSMB2, PSMB3, PSMB4, PSMB5, PSMB6, PSMB7	O14818,P20618,P25786,P25787,P25788,P25789,P28066,P28070,P28072,P28074,P49720,P49721,P60900,Q99436	PSMA1, PSMA2, PSMA3, PSMA4, PSMA5, PSMA6, PSMA7, PSMB1, PSMB2, PSMB3, PSMB4, PSMB5, PSMB6, PSMB7	O14818,P20618,P25786,P25787,P25788,P25789,P28066,P28070,P28072,P28074,P49720,P49721,P60900,Q99436	0.0241199	0.0156343	0.0744398	0.0617357	-0.0141139	-0.00920771	-0.0419587	-0.0351236	0.395263	0.353042	-0.397994	-0.657346
192	PA28-20S proteasome	0.60262	0.608436	0.642831	0.713619	0.671787	2.28205	2.55667	2.12739	1.94265	1.92592	PSMA1, PSMA2, PSMA3, PSMA4, PSMA5, PSMA6, PSMA7, PSMB1, PSMB2, PSMB3, PSMB4, PSMB5, PSMB6, PSMB7, PSME1, PSME2	O14818,P20618,P25786,P25787,P25788,P25789,P28066,P28070,P28072,P28074,P49720,P49721,P60900,Q06323,Q99436,Q9UL46	PSMA1, PSMA2, PSMA3, PSMA4, PSMA5, PSMA6, PSMA7, PSMB1, PSMB2, PSMB3, PSMB4, PSMB5, PSMB6, PSMB7, PSME1, PSME2	O14818,P20618,P25786,P25787,P25788,P25789,P28066,P28070,P28072,P28074,P49720,P49721,P60900,Q06323,Q99436,Q9UL46	PSMA1, PSMA2, PSMA3, PSMA4, PSMA5, PSMA6, PSMA7, PSMB1, PSMB2, PSMB3, PSMB4, PSMB5, PSMB6, PSMB7, PSME1, PSME2	O14818,P20618,P25786,P25787,P25788,P25789,P28066,P28070,P28072,P28074,P49720,P49721,P60900,Q06323,Q99436,Q9UL46	PSMA1, PSMA2, PSMA3, PSMA4, PSMA5, PSMA6, PSMA7, PSMB1, PSMB2, PSMB3, PSMB4, PSMB5, PSMB6, PSMB7, PSME1, PSME2	O14818,P20618,P25786,P25787,P25788,P25789,P28066,P28070,P28072,P28074,P49720,P49721,P60900,Q06323,Q99436,Q9UL46	PSMA1, PSMA2, PSMA3, PSMA4, PSMA5, PSMA6, PSMA7, PSMB1, PSMB2, PSMB3, PSMB4, PSMB5, PSMB6, PSMB7, PSME1, PSME2	O14818,P20618,P25786,P25787,P25788,P25789,P28066,P28070,P28072,P28074,P49720,P49721,P60900,Q06323,Q99436,Q9UL46	0.00581609	0.040211	0.110999	0.0691667	-0.0022563	-0.0152729	-0.0404178	-0.0258158	0.906554	0.14216	-0.34727	-0.349643
193	PA700-20S-PA28 complex	0.938464	0.9465	1.00546	1.08487	1.01713	0.554489	1.10075	0.572872	0.39951	0.422676	PSMA1, PSMA2, PSMA3, PSMA4, PSMA5, PSMA6, PSMA7, PSMB1, PSMB2, PSMB3, PSMB4, PSMB5, PSMB6, PSMB7, PSMC1, PSMC2, PSMC3, PSMC4, PSMC5, PSMC6, PSMD1, PSMD10, PSMD11, PSMD12, PSMD13, PSMD14, PSMD2, PSMD3, PSMD4, PSMD5, PSMD6, PSMD7, PSMD8, PSMD9, PSME1, PSME2	O00231,O00232,O00233,O00487,O14818,O43242,O75832,P17980,P20618,P25786,P25787,P25788,P25789,P28066,P28070,P28072,P28074,P35998,P43686,P48556,P49720,P49721,P51665,P55036,P60900,P62191,P62195,P62333,Q06323,Q13200,Q15008,Q16401,Q99436,Q99460,Q9UL46,Q9UNM6	PSMA1, PSMA2, PSMA3, PSMA4, PSMA5, PSMA6, PSMA7, PSMB1, PSMB2, PSMB3, PSMB4, PSMB5, PSMB6, PSMB7, PSMC1, PSMC2, PSMC3, PSMC4, PSMC5, PSMC6, PSMD1, PSMD10, PSMD11, PSMD12, PSMD13, PSMD14, PSMD2, PSMD3, PSMD4, PSMD5, PSMD6, PSMD7, PSMD8, PSMD9, PSME1, PSME2	O00231,O00232,O00233,O00487,O14818,O43242,O75832,P17980,P20618,P25786,P25787,P25788,P25789,P28066,P28070,P28072,P28074,P35998,P43686,P48556,P49720,P49721,P51665,P55036,P60900,P62191,P62195,P62333,Q06323,Q13200,Q15008,Q16401,Q99436,Q99460,Q9UL46,Q9UNM6	PSMA1, PSMA2, PSMA3, PSMA4, PSMA5, PSMA6, PSMA7, PSMB1, PSMB2, PSMB3, PSMB4, PSMB5, PSMB6, PSMB7, PSMC1, PSMC2, PSMC3, PSMC4, PSMC5, PSMC6, PSMD1, PSMD10, PSMD11, PSMD12, PSMD13, PSMD14, PSMD2, PSMD3, PSMD4, PSMD5, PSMD6, PSMD7, PSMD8, PSMD9, PSME1, PSME2	O00231,O00232,O00233,O00487,O14818,O43242,O75832,P17980,P20618,P25786,P25787,P25788,P25789,P28066,P28070,P28072,P28074,P35998,P43686,P48556,P49720,P49721,P51665,P55036,P60900,P62191,P62195,P62333,Q06323,Q13200,Q15008,Q16401,Q99436,Q99460,Q9UL46,Q9UNM6	PSMA1, PSMA2, PSMA3, PSMA4, PSMA5, PSMA6, PSMA7, PSMB1, PSMB2, PSMB3, PSMB4, PSMB5, PSMB6, PSMB7, PSMC1, PSMC2, PSMC3, PSMC4, PSMC5, PSMC6, PSMD1, PSMD10, PSMD11, PSMD12, PSMD13, PSMD14, PSMD2, PSMD3, PSMD4, PSMD5, PSMD6, PSMD7, PSMD8, PSMD9, PSME1, PSME2	O00231,O00232,O00233,O00487,O14818,O43242,O75832,P17980,P20618,P25786,P25787,P25788,P25789,P28066,P28070,P28072,P28074,P35998,P43686,P48556,P49720,P49721,P51665,P55036,P60900,P62191,P62195,P62333,Q06323,Q13200,Q15008,Q16401,Q99436,Q99460,Q9UL46,Q9UNM6	PSMA1, PSMA2, PSMA3, PSMA4, PSMA5, PSMA6, PSMA7, PSMB1, PSMB2, PSMB3, PSMB4, PSMB5, PSMB6, PSMB7, PSMC1, PSMC2, PSMC3, PSMC4, PSMC5, PSMC6, PSMD1, PSMD10, PSMD11, PSMD12, PSMD13, PSMD14, PSMD2, PSMD3, PSMD4, PSMD5, PSMD6, PSMD7, PSMD8, PSMD9, PSME1, PSME2	O00231,O00232,O00233,O00487,O14818,O43242,O75832,P17980,P20618,P25786,P25787,P25788,P25789,P28066,P28070,P28072,P28074,P35998,P43686,P48556,P49720,P49721,P51665,P55036,P60900,P62191,P62195,P62333,Q06323,Q13200,Q15008,Q16401,Q99436,Q99460,Q9UL46,Q9UNM6	0.00803614	0.0670011	0.146408	0.078671	-0.00212978	-0.0172349	-0.0362267	-0.0201197	1.34852	0.124942	-0.198814	-0.156758
194	PA28gamma-20S proteasome	0.295483	0.320298	0.307547	0.354264	0.350027	4.79306	4.74105	4.54526	4.41261	4.15512	PSMA1, PSMA2, PSMA3, PSMA4, PSMA5, PSMA6, PSMA7, PSMB1, PSMB2, PSMB3, PSMB4, PSMB5, PSMB6, PSMB7, PSME3	O14818,P20618,P25786,P25787,P25788,P25789,P28066,P28070,P28072,P28074,P49720,P49721,P60900,P61289,Q99436	PSMA1, PSMA2, PSMA3, PSMA4, PSMA5, PSMA6, PSMA7, PSMB1, PSMB2, PSMB3, PSMB4, PSMB5, PSMB6, PSMB7, PSME3	O14818,P20618,P25786,P25787,P25788,P25789,P28066,P28070,P28072,P28074,P49720,P49721,P60900,P61289,Q99436	PSMA1, PSMA2, PSMA3, PSMA4, PSMA5, PSMA6, PSMA7, PSMB1, PSMB2, PSMB3, PSMB4, PSMB5, PSMB6, PSMB7, PSME3	O14818,P20618,P25786,P25787,P25788,P25789,P28066,P28070,P28072,P28074,P49720,P49721,P60900,P61289,Q99436	PSMA1, PSMA2, PSMA3, PSMA4, PSMA5, PSMA6, PSMA7, PSMB1, PSMB2, PSMB3, PSMB4, PSMB5, PSMB6, PSMB7, PSME3	O14818,P20618,P25786,P25787,P25788,P25789,P28066,P28070,P28072,P28074,P49720,P49721,P60900,P61289,Q99436	PSMA1, PSMA2, PSMA3, PSMA4, PSMA5, PSMA6, PSMA7, PSMB1, PSMB2, PSMB3, PSMB4, PSMB5, PSMB6, PSMB7, PSME3	O14818,P20618,P25786,P25787,P25788,P25789,P28066,P28070,P28072,P28074,P49720,P49721,P60900,P61289,Q99436	0.024815	0.0120644	0.0587807	0.0545442	-0.0145081	-0.00712225	-0.0335042	-0.0311871	0.396634	0.448321	-0.0817558	-0.533162
202	BRCA1-RAD50-MRE11-NBS1 complex	0.19477	0.241684	0.250446	0.24547	0.248567	1.94641	1.82781	1.69377	1.83045	1.77513	MRE11, RAD50	P49959,Q92878	MRE11, RAD50	P49959,Q92878	MRE11, RAD50	P49959,Q92878	MRE11, RAD50	P49959,Q92878	MRE11, RAD50	P49959,Q92878	0.0469138	0.0556753	0.0506995	0.0537963	-0.0316232	-0.037266	-0.0340711	-0.0360625	-0.169513	-0.417486	-0.166236	-0.392943
205	Ubiquitin E3 ligase (VHL, TCEB1, TCEB2, CUL2, RBX1)	0.561325	0.660575	0.486621	0.585145	0.586144	0.99662	0.835432	1.3207	1.11261	1.00613	CUL2, ELOB, ELOC	Q13617,Q15369,Q15370	CUL2, ELOB, ELOC	Q13617,Q15369,Q15370	CUL2, ELOB, ELOC	Q13617,Q15369,Q15370	CUL2, ELOB, ELOC	Q13617,Q15369,Q15370	CUL2, ELOB, ELOC	Q13617,Q15369,Q15370	0.0992507	-0.0747035	0.02382	0.0248191	-0.0382809	0.0321846	-0.00962454	-0.0100219	-0.329963	0.98967	0.333059	0.0243966
207	Ubiquitin E3 ligase (ASB2, TCEB1, TCEB2, CUL5, RNF7)	0.758898	0.827517	0.684186	0.826614	0.782589	0.388687	0.381048	0.686397	0.434808	0.429059	CUL5, ELOB, ELOC	Q15369,Q15370,Q93034	CUL5, ELOB, ELOC	Q15369,Q15370,Q93034	CUL5, ELOB, ELOC	Q15369,Q15370,Q93034	CUL5, ELOB, ELOC	Q15369,Q15370,Q93034	CUL5, ELOB, ELOC	Q15369,Q15370,Q93034	0.0686191	-0.074712	0.0677164	0.0236917	-0.0213473	0.0252209	-0.0210769	-0.00755622	0.0190082	0.840962	0.0995012	0.0726465
208	Ubiquitin E3 ligase (ASB1, TCEB1, TCEB2, CUL5, RNF7)	0.758898	0.827517	0.684186	0.826614	0.782589	0.388687	0.381048	0.686397	0.434808	0.429059	CUL5, ELOB, ELOC	Q15369,Q15370,Q93034	CUL5, ELOB, ELOC	Q15369,Q15370,Q93034	CUL5, ELOB, ELOC	Q15369,Q15370,Q93034	CUL5, ELOB, ELOC	Q15369,Q15370,Q93034	CUL5, ELOB, ELOC	Q15369,Q15370,Q93034	0.0686191	-0.074712	0.0677164	0.0236917	-0.0213473	0.0252209	-0.0210769	-0.00755622	0.0190082	0.840962	0.0995012	0.0726465
209	Ubiquitin E3 ligase (ASB6, TCEB1, TCEB2, CUL5, RNF7)	0.758898	0.827517	0.684186	0.826614	0.782589	0.388687	0.381048	0.686397	0.434808	0.429059	CUL5, ELOB, ELOC	Q15369,Q15370,Q93034	CUL5, ELOB, ELOC	Q15369,Q15370,Q93034	CUL5, ELOB, ELOC	Q15369,Q15370,Q93034	CUL5, ELOB, ELOC	Q15369,Q15370,Q93034	CUL5, ELOB, ELOC	Q15369,Q15370,Q93034	0.0686191	-0.074712	0.0677164	0.0236917	-0.0213473	0.0252209	-0.0210769	-0.00755622	0.0190082	0.840962	0.0995012	0.0726465
210	Ubiquitin E3 ligase (ASB7, TCEB1, TCEB2, CUL5, RNF7)	0.758898	0.827517	0.684186	0.826614	0.782589	0.388687	0.381048	0.686397	0.434808	0.429059	CUL5, ELOB, ELOC	Q15369,Q15370,Q93034	CUL5, ELOB, ELOC	Q15369,Q15370,Q93034	CUL5, ELOB, ELOC	Q15369,Q15370,Q93034	CUL5, ELOB, ELOC	Q15369,Q15370,Q93034	CUL5, ELOB, ELOC	Q15369,Q15370,Q93034	0.0686191	-0.074712	0.0677164	0.0236917	-0.0213473	0.0252209	-0.0210769	-0.00755622	0.0190082	0.840962	0.0995012	0.0726465
211	Ubiquitin E3 ligase (ASB12, TCEB1, TCEB2, CUL5, RNF7)	0.758898	0.827517	0.684186	0.826614	0.782589	0.388687	0.381048	0.686397	0.434808	0.429059	CUL5, ELOB, ELOC	Q15369,Q15370,Q93034	CUL5, ELOB, ELOC	Q15369,Q15370,Q93034	CUL5, ELOB, ELOC	Q15369,Q15370,Q93034	CUL5, ELOB, ELOC	Q15369,Q15370,Q93034	CUL5, ELOB, ELOC	Q15369,Q15370,Q93034	0.0686191	-0.074712	0.0677164	0.0236917	-0.0213473	0.0252209	-0.0210769	-0.00755622	0.0190082	0.840962	0.0995012	0.0726465
214	Ubiquitin E3 ligase (WSB1, TCEB1, TCEB2, CUL5, RBX1)	0.758898	0.827517	0.684186	0.826614	0.782589	0.388687	0.381048	0.686397	0.434808	0.429059	CUL5, ELOB, ELOC	Q15369,Q15370,Q93034	CUL5, ELOB, ELOC	Q15369,Q15370,Q93034	CUL5, ELOB, ELOC	Q15369,Q15370,Q93034	CUL5, ELOB, ELOC	Q15369,Q15370,Q93034	CUL5, ELOB, ELOC	Q15369,Q15370,Q93034	0.0686191	-0.074712	0.0677164	0.0236917	-0.0213473	0.0252209	-0.0210769	-0.00755622	0.0190082	0.840962	0.0995012	0.0726465
219	CAND1-CUL1-RBX1 complex	0.262454	0.269167	0.25016	0.281581	0.259693	1.6494	1.71542	1.69493	1.68656	1.72862	CAND1, CUL1	Q13616,Q86VP6	CAND1, CUL1	Q13616,Q86VP6	CAND1, CUL1	Q13616,Q86VP6	CAND1, CUL1	Q13616,Q86VP6	CAND1, CUL1	Q13616,Q86VP6	0.00671242	-0.0122938	0.0191273	-0.00276134	-0.00418934	0.00778944	-0.011822	0.00173636	0.267252	0.314247	0.174594	0.168081
220	ARF-Mule complex	0.413096	1.05004	0.808673	0.595993	0.303474	1.09049	-0.218811	0.136914	0.708868	1.55332	HUWE1, NPM1	P06748,Q7Z6Z7	HUWE1, NPM1	P06748,Q7Z6Z7	HUWE1, NPM1	P06748,Q7Z6Z7	HUWE1, NPM1	P06748,Q7Z6Z7	HUWE1, NPM1	P06748,Q7Z6Z7	0.636945	0.395577	0.182898	-0.109622	-0.219871	-0.154774	-0.0810971	0.0595148	-3.16655	-2.32591	-0.886622	1.02565
221	CAND1-CUL2-RBX1 complex	0.624496	0.629486	0.59845	0.686556	0.62467	0.480954	0.592556	0.595566	0.494876	0.556161	CAND1, CUL2	Q13617,Q86VP6	CAND1, CUL2	Q13617,Q86VP6	CAND1, CUL2	Q13617,Q86VP6	CAND1, CUL2	Q13617,Q86VP6	CAND1, CUL2	Q13617,Q86VP6	0.00498939	-0.0260459	0.0620602	0.000173547	-0.00188486	0.0100305	-0.0226513	-6.58e-05	0.303941	0.350643	0.00870163	0.141333
222	CAND1-CUL3-RBX1 complex	0.529449	0.513818	0.519504	0.598627	0.563197	0.734159	0.894757	0.800585	0.702302	0.715296	CAND1, CUL3	Q13618,Q86VP6	CAND1, CUL3	Q13618,Q86VP6	CAND1, CUL3	Q13618,Q86VP6	CAND1, CUL3	Q13618,Q86VP6	CAND1, CUL3	Q13618,Q86VP6	-0.0156308	-0.00994458	0.0691784	0.0337485	0.00675107	0.00427907	-0.0282936	-0.0141158	0.441431	0.257236	-0.0777322	-0.0672025
223	CAND1-CUL4A-RBX1 complex	0.801772	0.827905	0.808827	0.912763	0.812369	0.0800724	0.163231	0.136616	0.0488885	0.137063	CAND1, CUL4A	Q13619,Q86VP6	CAND1, CUL4A	Q13619,Q86VP6	CAND1, CUL4A	Q13619,Q86VP6	CAND1, CUL4A	Q13619,Q86VP6	CAND1, CUL4A	Q13619,Q86VP6	0.0261323	0.00705464	0.110991	0.0105971	-0.00793458	-0.0021646	-0.0322052	-0.00324518	0.207625	0.152586	-0.137653	0.0941428
224	CAND1-CUL4B-RBX1 complex	0.589563	0.576239	0.600915	0.650293	0.592622	0.570496	0.726162	0.58949	0.577743	0.637591	CAND1, CUL4B	Q13620,Q86VP6	CAND1, CUL4B	Q13620,Q86VP6	CAND1, CUL4B	Q13620,Q86VP6	CAND1, CUL4B	Q13620,Q86VP6	CAND1, CUL4B	Q13620,Q86VP6	-0.0133241	0.0113521	0.0607302	0.00305862	0.00531788	-0.00446097	-0.0231508	-0.00120819	0.418614	0.115291	0.00105055	0.124377
226	Ubiquitin E3 ligase (SKP1A, SKP2, CUL1)	0.964485	1.02747	1.05329	1.20616	1.06734	-0.224196	-0.18382	-0.278556	-0.39333	-0.310338	CUL1, SKP1	P63208,Q13616	CUL1, SKP1	P63208,Q13616	CUL1, SKP1	P63208,Q13616	CUL1, SKP1	P63208,Q13616	CUL1, SKP1	P63208,Q13616	0.0629894	0.0888044	0.241676	0.102857	-0.0158148	-0.0220159	-0.0557631	-0.0253263	0.0821672	-0.169813	-0.498534	-0.233593
227	Ubiquitin E3 ligase (SKP1A, BTRC, CUL1)	0.964485	1.02747	1.05329	1.20616	1.06734	-0.224196	-0.18382	-0.278556	-0.39333	-0.310338	CUL1, SKP1	P63208,Q13616	CUL1, SKP1	P63208,Q13616	CUL1, SKP1	P63208,Q13616	CUL1, SKP1	P63208,Q13616	CUL1, SKP1	P63208,Q13616	0.0629894	0.0888044	0.241676	0.102857	-0.0158148	-0.0220159	-0.0557631	-0.0253263	0.0821672	-0.169813	-0.498534	-0.233593
238	SWI-SNF chromatin remodeling-related-BRCA1 complex	0.511268	0.541401	0.601301	0.650186	0.59626	0.786221	0.818574	0.588542	0.577993	0.628183	ACTL6A, SMARCC2	O96019,Q8TAQ2	ACTL6A, SMARCC2	O96019,Q8TAQ2	ACTL6A, SMARCC2	O96019,Q8TAQ2	ACTL6A, SMARCC2	O96019,Q8TAQ2	ACTL6A, SMARCC2	O96019,Q8TAQ2	0.030133	0.0900328	0.138918	0.0849918	-0.0129355	-0.0372037	-0.0557038	-0.0352316	0.128007	-0.416474	-0.497626	-0.38061
244	BRAFT complex	0.427188	0.558817	0.507939	0.605878	0.551267	1.50529	1.16014	1.24426	1.04642	1.12386	RPA1, RPA2, RPA3	P15927,P27694,P35244	RPA1, RPA2, RPA3	P15927,P27694,P35244	RPA1, RPA2, RPA3	P15927,P27694,P35244	RPA1, RPA2, RPA3	P15927,P27694,P35244	RPA1, RPA2, RPA3	P15927,P27694,P35244	0.131629	0.0807502	0.178689	0.124079	-0.0591663	-0.0375214	-0.0779659	-0.0560441	-0.760376	-0.498889	-1.06069	-0.8762
247	RalBP1-CCNB1-AP2A-NUMB-EPN1 complex	0.253297	0.263692	0.20444	0.280369	0.322912	2.32678	2.39765	2.58754	2.3331	2.04808	AP2A1, EPN1, NUMB	O95782,P49757,Q9Y6I3	AP2A1, EPN1, NUMB	O95782,P49757,Q9Y6I3	AP2A1, EPN1, NUMB	O95782,P49757,Q9Y6I3	AP2A1, EPN1, NUMB	O95782,P49757,Q9Y6I3	AP2A1, EPN1, NUMB	O95782,P49757,Q9Y6I3	0.0103953	-0.0488565	0.0270724	0.0696155	-0.00656361	0.0323655	-0.0168709	-0.0419876	0.323675	0.993535	0.185278	-0.601133
248	BRAFT complex	0.427188	0.558817	0.507939	0.605878	0.551267	1.50529	1.16014	1.24426	1.04642	1.12386	RPA1, RPA2, RPA3	P15927,P27694,P35244	RPA1, RPA2, RPA3	P15927,P27694,P35244	RPA1, RPA2, RPA3	P15927,P27694,P35244	RPA1, RPA2, RPA3	P15927,P27694,P35244	RPA1, RPA2, RPA3	P15927,P27694,P35244	0.131629	0.0807502	0.178689	0.124079	-0.0591663	-0.0375214	-0.0779659	-0.0560441	-0.760376	-0.498889	-1.06069	-0.8762
266	RAD17-RFC complex	0.180538	0.347233	0.320594	0.336169	0.240367	2.0132	1.42117	1.42583	1.4838	1.80994	RFC4, RFC5	P35249,P40937	RFC4, RFC5	P35249,P40937	RFC4, RFC5	P35249,P40937	RFC4, RFC5	P35249,P40937	RFC4, RFC5	P35249,P40937	0.166694	0.140056	0.155631	0.0598287	-0.104809	-0.0898362	-0.098663	-0.0408582	-1.33468	-1.27126	-1.15571	-0.464122
268	9-1-1-RAD17-RFC complex	0.180538	0.347233	0.320594	0.336169	0.240367	2.0132	1.42117	1.42583	1.4838	1.80994	RFC4, RFC5	P35249,P40937	RFC4, RFC5	P35249,P40937	RFC4, RFC5	P35249,P40937	RFC4, RFC5	P35249,P40937	RFC4, RFC5	P35249,P40937	0.166694	0.140056	0.155631	0.0598287	-0.104809	-0.0898362	-0.098663	-0.0408582	-1.33468	-1.27126	-1.15571	-0.464122
277	RFC complex	0.180538	0.347233	0.320594	0.336169	0.240367	2.0132	1.42117	1.42583	1.4838	1.80994	RFC4, RFC5	P35249,P40937	RFC4, RFC5	P35249,P40937	RFC4, RFC5	P35249,P40937	RFC4, RFC5	P35249,P40937	RFC4, RFC5	P35249,P40937	0.166694	0.140056	0.155631	0.0598287	-0.104809	-0.0898362	-0.098663	-0.0408582	-1.33468	-1.27126	-1.15571	-0.464122
278	RFC core complex	0.180538	0.347233	0.320594	0.336169	0.240367	2.0132	1.42117	1.42583	1.4838	1.80994	RFC4, RFC5	P35249,P40937	RFC4, RFC5	P35249,P40937	RFC4, RFC5	P35249,P40937	RFC4, RFC5	P35249,P40937	RFC4, RFC5	P35249,P40937	0.166694	0.140056	0.155631	0.0598287	-0.104809	-0.0898362	-0.098663	-0.0408582	-1.33468	-1.27126	-1.15571	-0.464122
280	HMGB1-HMGB2-HSC70-ERP60-GAPDH complex	0.956139	1.05209	1.06315	1.14098	1.05912	0.0175251	0.00122201	-0.0851458	-0.143135	-0.115737	GAPDH, HMGB1, HMGB2, HSPA8, PDIA3	P04406,P09429,P11142,P26583,P30101	GAPDH, HMGB1, HMGB2, HSPA8, PDIA3	P04406,P09429,P11142,P26583,P30101	GAPDH, HMGB1, HMGB2, HSPA8, PDIA3	P04406,P09429,P11142,P26583,P30101	GAPDH, HMGB1, HMGB2, HSPA8, PDIA3	P04406,P09429,P11142,P26583,P30101	GAPDH, HMGB1, HMGB2, HSPA8, PDIA3	P04406,P09429,P11142,P26583,P30101	0.0959467	0.107006	0.184844	0.102985	-0.023902	-0.0265143	-0.044136	-0.0255677	-0.0246519	-0.279746	-0.414126	-0.296002
281	NELF complex (Negative elongation factor complex)	0.798414	0.820506	0.866759	0.820339	0.670447	0.0869327	0.17756	0.0283988	0.217719	0.445266	NELFCD, NELFE	P18615,Q8IXH7	NELFCD, NELFE	P18615,Q8IXH7	NELFCD, NELFE	P18615,Q8IXH7	NELFCD, NELFE	P18615,Q8IXH7	NELFCD, NELFE	P18615,Q8IXH7	0.0220919	0.0683453	0.0219255	-0.127967	-0.00674764	-0.0203578	-0.00669741	0.0425967	0.226522	-0.142884	0.253097	0.774543
282	SNF2h-cohesin-NuRD complex	0.675435	0.993244	0.602809	0.634531	0.699178	1.15871	0.250177	1.62283	1.64342	1.19706	HDAC1, HDAC2, MTA2, RBBP4, RBBP7, SMC1A, SMC3	O94776,Q09028,Q13547,Q14683,Q16576,Q92769,Q9UQE7	HDAC1, HDAC2, MTA2, RBBP4, RBBP7, SMC1A, SMC3	O94776,Q09028,Q13547,Q14683,Q16576,Q92769,Q9UQE7	HDAC1, HDAC2, MTA2, RBBP4, RBBP7, SMC1A, SMC3	O94776,Q09028,Q13547,Q14683,Q16576,Q92769,Q9UQE7	HDAC1, HDAC2, MTA2, RBBP4, RBBP7, SMC1A, SMC3	O94776,Q09028,Q13547,Q14683,Q16576,Q92769,Q9UQE7	HDAC1, HDAC2, MTA2, RBBP4, RBBP7, SMC1A, SMC3	O94776,Q09028,Q13547,Q14683,Q16576,Q92769,Q9UQE7	0.317809	-0.0726258	-0.0409038	0.0237427	-0.0951652	0.0270447	0.0149363	-0.00833995	-2.10813	1.325	1.28618	0.156528
283	Sin3 complex	0.471674	0.544029	0.456155	0.472555	0.522316	1.62296	1.48237	1.73186	1.82173	1.48569	HDAC1, HDAC2, RBBP4, RBBP7	Q09028,Q13547,Q16576,Q92769	HDAC1, HDAC2, RBBP4, RBBP7	Q09028,Q13547,Q16576,Q92769	HDAC1, HDAC2, RBBP4, RBBP7	Q09028,Q13547,Q16576,Q92769	HDAC1, HDAC2, RBBP4, RBBP7	Q09028,Q13547,Q16576,Q92769	HDAC1, HDAC2, RBBP4, RBBP7	Q09028,Q13547,Q16576,Q92769	0.0723551	-0.015519	0.000880999	0.050642	-0.0318422	0.00724177	-0.00040653	-0.0226045	-0.218808	0.558581	0.631906	-0.229611
286	PCNA-MSH2-MSH6 complex	0.650535	0.616334	0.830311	0.926621	0.879682	0.416677	0.624738	0.0956854	0.0249714	0.00715755	MSH2, PCNA	P12004,P43246	MSH2, PCNA	P12004,P43246	MSH2, PCNA	P12004,P43246	MSH2, PCNA	P12004,P43246	MSH2, PCNA	P12004,P43246	-0.0342012	0.179776	0.276086	0.229147	0.0128199	-0.0595089	-0.0868207	-0.0738593	0.538051	-0.778726	-0.974301	-0.953936
290	MSH2-MLH1-PMS2-PCNA DNA-repair initiation complex	0.650535	0.616334	0.830311	0.926621	0.879682	0.416677	0.624738	0.0956854	0.0249714	0.00715755	MSH2, PCNA	P12004,P43246	MSH2, PCNA	P12004,P43246	MSH2, PCNA	P12004,P43246	MSH2, PCNA	P12004,P43246	MSH2, PCNA	P12004,P43246	-0.0342012	0.179776	0.276086	0.229147	0.0128199	-0.0595089	-0.0868207	-0.0738593	0.538051	-0.778726	-0.974301	-0.953936
297	PCNA-DNA polymerase delta complex		0.854236	0.799514	0.945546	0.867931		0.113163	0.154663	-0.00714101	0.0291613	PCNA	P12004	PCNA, POLD1	P12004,P28340	PCNA, POLD1	P12004,P28340	PCNA, POLD1	P12004,P28340	PCNA, POLD1	P12004,P28340
298	VEGF transcriptional complex	0.288192	0.389074	0.429053	0.426411	0.37791	1.54465	1.27708	1.06333	1.18266	1.28085	APEX1, STAT3	P27695,P40763	APEX1, STAT3	P27695,P40763	APEX1, STAT3	P27695,P40763	APEX1, STAT3	P27695,P40763	APEX1, STAT3	P27695,P40763	0.100881	0.14086	0.138219	0.0897179	-0.0563774	-0.0765174	-0.0752215	-0.0505449	-0.563617	-1.05496	-0.796614	-0.607896
302	INO80 chromatin remodeling complex	0.48871	0.603822	0.48034	0.400864	0.374079	1.26061	1.01145	1.34365	1.7871	1.81429	ACTL6A, RUVBL1, RUVBL2	O96019,Q9Y230,Q9Y265	ACTL6A, RUVBL1, RUVBL2	O96019,Q9Y230,Q9Y265	ACTL6A, RUVBL1, RUVBL2	O96019,Q9Y230,Q9Y265	ACTL6A, RUVBL1, RUVBL2	O96019,Q9Y230,Q9Y265	ACTL6A, RUVBL1, RUVBL2	O96019,Q9Y230,Q9Y265	0.115112	-0.00837014	-0.0878465	-0.114631	-0.0482118	0.00379805	0.0421229	0.0560377	-0.534623	0.383481	1.38839	1.3171
304	SRCAP-associated chromatin remodeling complex	0.682369	0.778067	0.723576	0.618782	0.60075	0.788416	0.667664	0.74944	1.24483	1.17857	ACTL6A, H2AFZ, RUVBL1, RUVBL2	O96019,P0C0S5,Q9Y230,Q9Y265	ACTL6A, H2AFZ, RUVBL1, RUVBL2	O96019,P0C0S5,Q9Y230,Q9Y265	ACTL6A, H2AFZ, RUVBL1, RUVBL2	O96019,P0C0S5,Q9Y230,Q9Y265	ACTL6A, H2AFZ, RUVBL1, RUVBL2	O96019,P0C0S5,Q9Y230,Q9Y265	ACTL6A, H2AFZ, RUVBL1, RUVBL2	O96019,P0C0S5,Q9Y230,Q9Y265	0.0956977	0.0412071	-0.0635874	-0.0816194	-0.0319913	-0.0142108	0.0233486	0.0303074	-0.222346	0.0288963	1.19073	0.946828
305	40S ribosomal subunit, cytoplasmic	0.454935	0.696209	0.508045	0.487347	0.456108	4.54668	2.74151	4.03132	4.49235	4.39379	FAU, RPS10, RPS11, RPS12, RPS13, RPS14, RPS15, RPS15A, RPS16, RPS17, RPS18, RPS19, RPS2, RPS20, RPS21, RPS23, RPS24, RPS25, RPS26, RPS27, RPS28, RPS3, RPS3A, RPS4X, RPS4Y1, RPS5, RPS6, RPS7, RPS8, RPS9, RPSA	P08708,P08865,P15880,P22090,P23396,P25398,P39019,P42677,P46781,P46782,P46783,P60866,P61247,P62081,P62241,P62244,P62249,P62263,P62266,P62269,P62277,P62280,P62701,P62753,P62841,P62847,P62851,P62854,P62857,P62861,P63220	FAU, RPS10, RPS11, RPS12, RPS13, RPS14, RPS15, RPS15A, RPS16, RPS17, RPS18, RPS19, RPS2, RPS20, RPS21, RPS23, RPS24, RPS25, RPS26, RPS27, RPS28, RPS3, RPS3A, RPS4X, RPS4Y1, RPS5, RPS6, RPS7, RPS8, RPS9, RPSA	P08708,P08865,P15880,P22090,P23396,P25398,P39019,P42677,P46781,P46782,P46783,P60866,P61247,P62081,P62241,P62244,P62249,P62263,P62266,P62269,P62277,P62280,P62701,P62753,P62841,P62847,P62851,P62854,P62857,P62861,P63220	FAU, RPS10, RPS11, RPS12, RPS13, RPS14, RPS15, RPS15A, RPS16, RPS17, RPS18, RPS19, RPS2, RPS20, RPS21, RPS23, RPS24, RPS25, RPS26, RPS27, RPS28, RPS3, RPS3A, RPS4X, RPS4Y1, RPS5, RPS6, RPS7, RPS8, RPS9, RPSA	P08708,P08865,P15880,P22090,P23396,P25398,P39019,P42677,P46781,P46782,P46783,P60866,P61247,P62081,P62241,P62244,P62249,P62263,P62266,P62269,P62277,P62280,P62701,P62753,P62841,P62847,P62851,P62854,P62857,P62861,P63220	FAU, RPS10, RPS11, RPS12, RPS13, RPS14, RPS15, RPS15A, RPS16, RPS17, RPS18, RPS19, RPS2, RPS20, RPS21, RPS23, RPS24, RPS25, RPS26, RPS27, RPS28, RPS3, RPS3A, RPS4X, RPS4Y1, RPS5, RPS6, RPS7, RPS8, RPS9, RPSA	P08708,P08865,P15880,P22090,P23396,P25398,P39019,P42677,P46781,P46782,P46783,P60866,P61247,P62081,P62241,P62244,P62249,P62263,P62266,P62269,P62277,P62280,P62701,P62753,P62841,P62847,P62851,P62854,P62857,P62861,P63220	FAU, RPS10, RPS11, RPS12, RPS13, RPS14, RPS15, RPS15A, RPS16, RPS17, RPS18, RPS19, RPS2, RPS20, RPS21, RPS23, RPS24, RPS25, RPS26, RPS27, RPS28, RPS3, RPS3A, RPS4X, RPS4Y1, RPS5, RPS6, RPS7, RPS8, RPS9, RPSA	P08708,P08865,P15880,P22090,P23396,P25398,P39019,P42677,P46781,P46782,P46783,P60866,P61247,P62081,P62241,P62244,P62249,P62263,P62266,P62269,P62277,P62280,P62701,P62753,P62841,P62847,P62851,P62854,P62857,P62861,P63220	0.241275	0.0531101	0.0324129	0.00117345	-0.0977662	-0.0242058	-0.0149783	-0.000553894	-3.98171	-0.248892	0.874443	0.738421
306	Ribosome, cytoplasmic	0.450913	0.710442	0.507542	0.500563	0.449152	6.93535	3.98424	6.21878	6.45267	6.53833	FAU, RPL10, RPL10A, RPL11, RPL12, RPL13, RPL13A, RPL14, RPL15, RPL17, RPL18, RPL18A, RPL19, RPL21, RPL22, RPL23, RPL23A, RPL24, RPL26, RPL27, RPL27A, RPL28, RPL29, RPL3, RPL30, RPL31, RPL32, RPL34, RPL35, RPL35A, RPL36, RPL36A, RPL37, RPL37A, RPL38, RPL4, RPL5, RPL6, RPL7, RPL7A, RPL8, RPL9, RPLP0, RPLP1, RPLP2, RPS10, RPS11, RPS12, RPS13, RPS14, RPS15, RPS15A, RPS16, RPS17, RPS18, RPS19, RPS2, R…	P05386,P05387,P05388,P08708,P08865,P15880,P18077,P18124,P18621,P22090,P23396,P25398,P26373,P27635,P30050,P32969,P35268,P36578,P39019,P39023,P40429,P42677,P42766,P46776,P46777,P46778,P46779,P46781,P46782,P46783,P47914,P49207,P50914,P60866,P61247,P61254,P61313,P61353,P61513,P61927,P62081,P62241,P62244,P62249,P62263,P62266,P62269,P62277,P62280,P62424,P62701,P62750,P62753,P62829,P62841,P62847,P62851,…	FAU, RPL10, RPL10A, RPL11, RPL12, RPL13, RPL13A, RPL14, RPL15, RPL17, RPL18, RPL18A, RPL19, RPL21, RPL22, RPL23, RPL23A, RPL24, RPL26, RPL27, RPL27A, RPL28, RPL29, RPL3, RPL30, RPL31, RPL32, RPL34, RPL35, RPL35A, RPL36, RPL36A, RPL37, RPL37A, RPL38, RPL4, RPL5, RPL6, RPL7, RPL7A, RPL8, RPL9, RPLP0, RPLP1, RPLP2, RPS10, RPS11, RPS12, RPS13, RPS14, RPS15, RPS15A, RPS16, RPS17, RPS18, RPS19, RPS2, R…	P05386,P05387,P05388,P08708,P08865,P15880,P18077,P18124,P18621,P22090,P23396,P25398,P26373,P27635,P30050,P32969,P35268,P36578,P39019,P39023,P40429,P42677,P42766,P46776,P46777,P46778,P46779,P46781,P46782,P46783,P47914,P49207,P50914,P60866,P61247,P61254,P61313,P61353,P61513,P61927,P62081,P62241,P62244,P62249,P62263,P62266,P62269,P62277,P62280,P62424,P62701,P62750,P62753,P62829,P62841,P62847,P62851,…	FAU, RPL10, RPL10A, RPL11, RPL12, RPL13, RPL13A, RPL14, RPL15, RPL17, RPL18, RPL18A, RPL19, RPL21, RPL22, RPL23, RPL23A, RPL24, RPL26, RPL27, RPL27A, RPL28, RPL29, RPL3, RPL30, RPL31, RPL32, RPL34, RPL35, RPL35A, RPL36, RPL36A, RPL37, RPL37A, RPL38, RPL4, RPL5, RPL6, RPL7, RPL7A, RPL8, RPL9, RPLP0, RPLP1, RPLP2, RPS10, RPS11, RPS12, RPS13, RPS14, RPS15, RPS15A, RPS16, RPS17, RPS18, RPS19, RPS2, R…	P05386,P05387,P05388,P08708,P08865,P15880,P18077,P18124,P18621,P22090,P23396,P25398,P26373,P27635,P30050,P32969,P35268,P36578,P39019,P39023,P40429,P42677,P42766,P46776,P46777,P46778,P46779,P46781,P46782,P46783,P47914,P49207,P50914,P60866,P61247,P61254,P61313,P61353,P61513,P61927,P62081,P62241,P62244,P62249,P62263,P62266,P62269,P62277,P62280,P62424,P62701,P62750,P62753,P62829,P62841,P62847,P62851,…	FAU, RPL10, RPL10A, RPL11, RPL12, RPL13, RPL13A, RPL14, RPL15, RPL17, RPL18, RPL18A, RPL19, RPL21, RPL22, RPL23, RPL23A, RPL24, RPL26, RPL27, RPL27A, RPL28, RPL29, RPL3, RPL30, RPL31, RPL32, RPL34, RPL35, RPL35A, RPL36, RPL36A, RPL37, RPL37A, RPL38, RPL4, RPL5, RPL6, RPL7, RPL7A, RPL8, RPL9, RPLP0, RPLP1, RPLP2, RPS10, RPS11, RPS12, RPS13, RPS14, RPS15, RPS15A, RPS16, RPS17, RPS18, RPS19, RPS2, R…	P05386,P05387,P05388,P08708,P08865,P15880,P18077,P18124,P18621,P22090,P23396,P25398,P26373,P27635,P30050,P32969,P35268,P36578,P39019,P39023,P40429,P42677,P42766,P46776,P46777,P46778,P46779,P46781,P46782,P46783,P47914,P49207,P50914,P60866,P61247,P61254,P61313,P61353,P61513,P61927,P62081,P62241,P62244,P62249,P62263,P62266,P62269,P62277,P62280,P62424,P62701,P62750,P62753,P62829,P62841,P62847,P62851,…	FAU, RPL10, RPL10A, RPL11, RPL12, RPL13, RPL13A, RPL14, RPL15, RPL17, RPL18, RPL18A, RPL19, RPL21, RPL22, RPL23, RPL23A, RPL24, RPL26, RPL27, RPL27A, RPL28, RPL29, RPL3, RPL30, RPL31, RPL32, RPL34, RPL35, RPL35A, RPL36, RPL36A, RPL37, RPL37A, RPL38, RPL4, RPL5, RPL6, RPL7, RPL7A, RPL8, RPL9, RPLP0, RPLP1, RPLP2, RPS10, RPS11, RPS12, RPS13, RPS14, RPS15, RPS15A, RPS16, RPS17, RPS18, RPS19, RPS2, R…	P05386,P05387,P05388,P08708,P08865,P15880,P18077,P18124,P18621,P22090,P23396,P25398,P26373,P27635,P30050,P32969,P35268,P36578,P39019,P39023,P40429,P42677,P42766,P46776,P46777,P46778,P46779,P46781,P46782,P46783,P47914,P49207,P50914,P60866,P61247,P61254,P61313,P61353,P61513,P61927,P62081,P62241,P62244,P62249,P62263,P62266,P62269,P62277,P62280,P62424,P62701,P62750,P62753,P62829,P62841,P62847,P62851,…	0.25953	0.0566289	0.0496506	-0.00176064	-0.104577	-0.0258897	-0.0228049	0.000837365	-6.41726	-0.4472	0.755004	1.2086
308	60S ribosomal subunit, cytoplasmic	0.442173	0.654976	0.472058	0.48018	0.433927	5.49323	3.59983	5.18906	5.29117	5.3639	RPL10, RPL10A, RPL11, RPL12, RPL13, RPL13A, RPL14, RPL15, RPL17, RPL18, RPL18A, RPL19, RPL21, RPL22, RPL23, RPL23A, RPL24, RPL26, RPL27, RPL27A, RPL28, RPL29, RPL3, RPL30, RPL31, RPL32, RPL34, RPL35, RPL35A, RPL36, RPL36A, RPL37, RPL37A, RPL38, RPL4, RPL5, RPL6, RPL7, RPL7A, RPL8, RPL9, RPLP0, RPLP1, RPLP2	P05386,P05387,P05388,P18077,P18124,P18621,P26373,P27635,P30050,P32969,P35268,P36578,P39023,P40429,P42766,P46776,P46777,P46778,P46779,P47914,P49207,P50914,P61254,P61313,P61353,P61513,P61927,P62424,P62750,P62829,P62888,P62899,P62906,P62910,P62913,P62917,P63173,P83731,P83881,P84098,Q02543,Q02878,Q07020,Q9Y3U8	RPL10, RPL10A, RPL11, RPL12, RPL13, RPL13A, RPL14, RPL15, RPL17, RPL18, RPL18A, RPL19, RPL21, RPL22, RPL23, RPL23A, RPL24, RPL26, RPL27, RPL27A, RPL28, RPL29, RPL3, RPL30, RPL31, RPL32, RPL34, RPL35, RPL35A, RPL36, RPL36A, RPL37, RPL37A, RPL38, RPL4, RPL5, RPL6, RPL7, RPL7A, RPL8, RPL9, RPLP0, RPLP1, RPLP2	P05386,P05387,P05388,P18077,P18124,P18621,P26373,P27635,P30050,P32969,P35268,P36578,P39023,P40429,P42766,P46776,P46777,P46778,P46779,P47914,P49207,P50914,P61254,P61313,P61353,P61513,P61927,P62424,P62750,P62829,P62888,P62899,P62906,P62910,P62913,P62917,P63173,P83731,P83881,P84098,Q02543,Q02878,Q07020,Q9Y3U8	RPL10, RPL10A, RPL11, RPL12, RPL13, RPL13A, RPL14, RPL15, RPL17, RPL18, RPL18A, RPL19, RPL21, RPL22, RPL23, RPL23A, RPL24, RPL26, RPL27, RPL27A, RPL28, RPL29, RPL3, RPL30, RPL31, RPL32, RPL34, RPL35, RPL35A, RPL36, RPL36A, RPL37, RPL37A, RPL38, RPL4, RPL5, RPL6, RPL7, RPL7A, RPL8, RPL9, RPLP0, RPLP1, RPLP2	P05386,P05387,P05388,P18077,P18124,P18621,P26373,P27635,P30050,P32969,P35268,P36578,P39023,P40429,P42766,P46776,P46777,P46778,P46779,P47914,P49207,P50914,P61254,P61313,P61353,P61513,P61927,P62424,P62750,P62829,P62888,P62899,P62906,P62910,P62913,P62917,P63173,P83731,P83881,P84098,Q02543,Q02878,Q07020,Q9Y3U8	RPL10, RPL10A, RPL11, RPL12, RPL13, RPL13A, RPL14, RPL15, RPL17, RPL18, RPL18A, RPL19, RPL21, RPL22, RPL23, RPL23A, RPL24, RPL26, RPL27, RPL27A, RPL28, RPL29, RPL3, RPL30, RPL31, RPL32, RPL34, RPL35, RPL35A, RPL36, RPL36A, RPL37, RPL37A, RPL38, RPL4, RPL5, RPL6, RPL7, RPL7A, RPL8, RPL9, RPLP0, RPLP1, RPLP2	P05386,P05387,P05388,P18077,P18124,P18621,P26373,P27635,P30050,P32969,P35268,P36578,P39023,P40429,P42766,P46776,P46777,P46778,P46779,P47914,P49207,P50914,P61254,P61313,P61353,P61513,P61927,P62424,P62750,P62829,P62888,P62899,P62906,P62910,P62913,P62917,P63173,P83731,P83881,P84098,Q02543,Q02878,Q07020,Q9Y3U8	RPL10, RPL10A, RPL11, RPL12, RPL13, RPL13A, RPL14, RPL15, RPL17, RPL18, RPL18A, RPL19, RPL21, RPL22, RPL23, RPL23A, RPL24, RPL26, RPL27, RPL27A, RPL28, RPL29, RPL3, RPL30, RPL31, RPL32, RPL34, RPL35, RPL35A, RPL36, RPL36A, RPL37, RPL37A, RPL38, RPL4, RPL5, RPL6, RPL7, RPL7A, RPL8, RPL9, RPLP0, RPLP1, RPLP2	P05386,P05387,P05388,P18077,P18124,P18621,P26373,P27635,P30050,P32969,P35268,P36578,P39023,P40429,P42766,P46776,P46777,P46778,P46779,P47914,P49207,P50914,P61254,P61313,P61353,P61513,P61927,P62424,P62750,P62829,P62888,P62899,P62906,P62910,P62913,P62917,P63173,P83731,P83881,P84098,Q02543,Q02878,Q07020,Q9Y3U8	0.212802	0.0298849	0.0380063	-0.00824658	-0.0891594	-0.014077	-0.0178042	0.00398776	-4.06206	0.324286	0.858154	1.10613
310	Cell cycle kinase complex CDC2	0.680123	0.546679	0.59804	0.680079	0.713208	0.346056	0.804307	0.596579	0.509416	0.34703	CDK1, PCNA	P06493,P12004	CDK1, PCNA	P06493,P12004	CDK1, PCNA	P06493,P12004	CDK1, PCNA	P06493,P12004	CDK1, PCNA	P06493,P12004	-0.133444	-0.0820824	-4.39e-05	0.0330852	0.0513521	0.0305718	1.55e-05	-0.0114943	1.15151	0.684249	0.355932	-0.0282936
311	Cell cycle kinase complex CDK2	0.421348	0.596602	0.357864	0.456223	0.469537	1.0633	0.674015	1.29473	1.09137	0.983351	CDK2, PCNA	P12004,P24941	CDK2, PCNA	P12004,P24941	CDK2, PCNA	P12004,P24941	CDK2, PCNA	P12004,P24941	CDK2, PCNA	P12004,P24941	0.175254	-0.0634838	0.0348754	0.0481892	-0.0772274	0.0328932	-0.0168496	-0.0230711	-0.895563	0.72195	0.0975767	-0.200121
312	Cell cycle kinase complex CDK4	0.412823	0.26565	0.276889	0.33484	0.446812	1.0914	1.72952	1.58931	1.48854	1.05362	CDK4, PCNA	P11802,P12004	CDK4, PCNA	P11802,P12004	CDK4, PCNA	P11802,P12004	CDK4, PCNA	P11802,P12004	CDK4, PCNA	P11802,P12004	-0.147173	-0.135933	-0.0779829	0.033989	0.0823049	0.0753503	0.0413507	-0.016628	1.6443	1.41148	0.98914	-0.104489
313	Cell cycle kinase complex CDK5	0.547621	0.447697	0.681777	0.74726	0.718145	0.683343	1.0892	0.400051	0.363857	0.336004	CDK5, PCNA	P12004,Q00535	CDK5, PCNA	P12004,Q00535	CDK5, PCNA	P12004,Q00535	CDK5, PCNA	P12004,Q00535	CDK5, PCNA	P12004,Q00535	-0.099924	0.134156	0.199639	0.170523	0.0445992	-0.0515439	-0.0738282	-0.0641298	1.044	-0.649369	-0.775271	-0.809526
315	28S ribosomal subunit, mitochondrial	1.22074	1.69445	1.63509	1.47273	1.46377	-0.610425	-1.07319	-1.03599	-0.727826	-0.859174	MRPS23, MRPS36, MRPS9	P82909,P82933,Q9Y3D9	MRPS23, MRPS36, MRPS9	P82909,P82933,Q9Y3D9	MRPS23, MRPS36, MRPS9	P82909,P82933,Q9Y3D9	MRPS23, MRPS36, MRPS9	P82909,P82933,Q9Y3D9	MRPS23, MRPS36, MRPS9	P82909,P82933,Q9Y3D9	0.473715	0.414353	0.251989	0.243038	-0.0791681	-0.0708073	-0.0458891	-0.0444198	-1.17258	-1.20971	-0.406517	-0.648727
320	55S ribosome, mitochondrial	1.70343	1.67547	1.56368	2.50994	1.64666	-1.85795	-1.41434	-1.22143	-2.52002	-1.44863	MRPL10, MRPL12, MRPL15, MRPL21, MRPL34, MRPL39, MRPS23, MRPS36, MRPS9	P52815,P82909,P82933,Q7Z2W9,Q7Z7H8,Q9BQ48,Q9NYK5,Q9P015,Q9Y3D9	MRPL10, MRPL12, MRPL15, MRPL21, MRPL34, MRPL39, MRPS23, MRPS36, MRPS9	P52815,P82909,P82933,Q7Z2W9,Q7Z7H8,Q9BQ48,Q9NYK5,Q9P015,Q9Y3D9	MRPL10, MRPL12, MRPL15, MRPL21, MRPL34, MRPL39, MRPS23, MRPS36, MRPS9	P52815,P82909,P82933,Q7Z2W9,Q7Z7H8,Q9BQ48,Q9NYK5,Q9P015,Q9Y3D9	MRPL10, MRPL12, MRPL15, MRPL21, MRPL34, MRPL39, MRPS23, MRPS36, MRPS9	P52815,P82909,P82933,Q7Z2W9,Q7Z7H8,Q9BQ48,Q9NYK5,Q9P015,Q9Y3D9	MRPL10, MRPL12, MRPL15, MRPL21, MRPL34, MRPL39, MRPS23, MRPS36, MRPS9	P52815,P82909,P82933,Q7Z2W9,Q7Z7H8,Q9BQ48,Q9NYK5,Q9P015,Q9Y3D9	-0.0279538	-0.139748	0.806516	-0.0567686	0.00386478	0.0201636	-0.0849959	0.00793405	0.907988	1.22774	-1.74385	0.657917
322	DNA-PK-Ku complex	0.61883	0.584196	0.530706	0.593701	0.553387	0.804366	1.07526	1.16497	1.08509	1.11656	PRKDC, XRCC5, XRCC6	P12956,P13010,P78527	PRKDC, XRCC5, XRCC6	P12956,P13010,P78527	PRKDC, XRCC5, XRCC6	P12956,P13010,P78527	PRKDC, XRCC5, XRCC6	P12956,P13010,P78527	PRKDC, XRCC5, XRCC6	P12956,P13010,P78527	-0.0346342	-0.088124	-0.0251289	-0.0654432	0.013505	0.0355632	0.00974016	0.0260246	0.737254	1.06182	0.72798	0.72978
324	39S ribosomal subunit, mitochondrial	2.06967	1.87168	1.73381	3.20423	1.91862	-2.14935	-1.56458	-1.36667	-2.72637	-1.71591	MRPL10, MRPL12, MRPL15, MRPL21, MRPL34, MRPL39	P52815,Q7Z2W9,Q7Z7H8,Q9BQ48,Q9NYK5,Q9P015	MRPL10, MRPL12, MRPL15, MRPL21, MRPL34, MRPL39	P52815,Q7Z2W9,Q7Z7H8,Q9BQ48,Q9NYK5,Q9P015	MRPL10, MRPL12, MRPL15, MRPL21, MRPL34, MRPL39	P52815,Q7Z2W9,Q7Z7H8,Q9BQ48,Q9NYK5,Q9P015	MRPL10, MRPL12, MRPL15, MRPL21, MRPL34, MRPL39	P52815,Q7Z2W9,Q7Z7H8,Q9BQ48,Q9NYK5,Q9P015	MRPL10, MRPL12, MRPL15, MRPL21, MRPL34, MRPL39	P52815,Q7Z2W9,Q7Z7H8,Q9BQ48,Q9NYK5,Q9P015	-0.19799	-0.335863	1.13456	-0.151052	0.0224603	0.0400222	-0.0879121	0.0168599	1.27231	1.59941	-1.62919	0.785044
328	Ku antigen complex	0.150997	0.130712	0.125385	0.138572	0.123086	2.1571	2.33721	2.25433	2.30991	2.36346	XRCC5, XRCC6	P12956,P13010	XRCC5, XRCC6	P12956,P13010	XRCC5, XRCC6	P12956,P13010	XRCC5, XRCC6	P12956,P13010	XRCC5, XRCC6	P12956,P13010	-0.0202852	-0.0256119	-0.0124246	-0.0279114	0.0155867	0.0197727	0.00948087	0.0215921	0.5821	0.508863	0.500931	0.462785
330	PSF-p54(nrb) complex	1.08363	1.00449	0.848245	0.785777	0.707148	-0.416851	-0.147379	0.0622453	0.285342	0.360652	NONO, SFPQ	P23246,Q15233	NONO, SFPQ	P23246,Q15233	NONO, SFPQ	P23246,Q15233	NONO, SFPQ	P23246,Q15233	NONO, SFPQ	P23246,Q15233	-0.0791315	-0.235381	-0.297849	-0.376478	0.0189463	0.0611213	0.0800477	0.10584	0.635587	1.18039	1.58193	1.71322
335	p54(nrb)-PSF-matrin3 complex	0.920793	0.715008	0.62841	0.612786	0.552607	-0.0162386	0.677558	0.849878	1.02474	1.11924	MATR3, NONO, SFPQ	P23246,P43243,Q15233	MATR3, NONO, SFPQ	P23246,P43243,Q15233	MATR3, NONO, SFPQ	P23246,P43243,Q15233	MATR3, NONO, SFPQ	P23246,P43243,Q15233	MATR3, NONO, SFPQ	P23246,P43243,Q15233	-0.205785	-0.292383	-0.308007	-0.368186	0.0624695	0.0934775	0.0994266	0.12346	1.74633	2.29857	2.55703	2.63646
338	40S ribosomal subunit, cytoplasmic	0.475362	0.72176	0.528565	0.506478	0.473392	4.20028	2.46239	3.72709	4.19929	4.09563	FAU, RPS10, RPS11, RPS12, RPS13, RPS14, RPS15, RPS15A, RPS16, RPS17, RPS18, RPS19, RPS2, RPS20, RPS21, RPS23, RPS24, RPS25, RPS26, RPS28, RPS3, RPS3A, RPS4X, RPS5, RPS6, RPS7, RPS8, RPS9, RPSA	P08708,P08865,P15880,P23396,P25398,P39019,P46781,P46782,P46783,P60866,P61247,P62081,P62241,P62244,P62249,P62263,P62266,P62269,P62277,P62280,P62701,P62753,P62841,P62847,P62851,P62854,P62857,P62861,P63220	FAU, RPS10, RPS11, RPS12, RPS13, RPS14, RPS15, RPS15A, RPS16, RPS17, RPS18, RPS19, RPS2, RPS20, RPS21, RPS23, RPS24, RPS25, RPS26, RPS28, RPS3, RPS3A, RPS4X, RPS5, RPS6, RPS7, RPS8, RPS9, RPSA	P08708,P08865,P15880,P23396,P25398,P39019,P46781,P46782,P46783,P60866,P61247,P62081,P62241,P62244,P62249,P62263,P62266,P62269,P62277,P62280,P62701,P62753,P62841,P62847,P62851,P62854,P62857,P62861,P63220	FAU, RPS10, RPS11, RPS12, RPS13, RPS14, RPS15, RPS15A, RPS16, RPS17, RPS18, RPS19, RPS2, RPS20, RPS21, RPS23, RPS24, RPS25, RPS26, RPS28, RPS3, RPS3A, RPS4X, RPS5, RPS6, RPS7, RPS8, RPS9, RPSA	P08708,P08865,P15880,P23396,P25398,P39019,P46781,P46782,P46783,P60866,P61247,P62081,P62241,P62244,P62249,P62263,P62266,P62269,P62277,P62280,P62701,P62753,P62841,P62847,P62851,P62854,P62857,P62861,P63220	FAU, RPS10, RPS11, RPS12, RPS13, RPS14, RPS15, RPS15A, RPS16, RPS17, RPS18, RPS19, RPS2, RPS20, RPS21, RPS23, RPS24, RPS25, RPS26, RPS28, RPS3, RPS3A, RPS4X, RPS5, RPS6, RPS7, RPS8, RPS9, RPSA	P08708,P08865,P15880,P23396,P25398,P39019,P46781,P46782,P46783,P60866,P61247,P62081,P62241,P62244,P62249,P62263,P62266,P62269,P62277,P62280,P62701,P62753,P62841,P62847,P62851,P62854,P62857,P62861,P63220	FAU, RPS10, RPS11, RPS12, RPS13, RPS14, RPS15, RPS15A, RPS16, RPS17, RPS18, RPS19, RPS2, RPS20, RPS21, RPS23, RPS24, RPS25, RPS26, RPS28, RPS3, RPS3A, RPS4X, RPS5, RPS6, RPS7, RPS8, RPS9, RPSA	P08708,P08865,P15880,P23396,P25398,P39019,P46781,P46782,P46783,P60866,P61247,P62081,P62241,P62244,P62249,P62263,P62266,P62269,P62277,P62280,P62701,P62753,P62841,P62847,P62851,P62854,P62857,P62861,P63220	0.246398	0.0532034	0.0311157	-0.00197057	-0.0969988	-0.0235916	-0.0139997	0.000906516	-3.81121	-0.208162	0.899691	0.782974
351	Spliceosome	1.22285	1.32073	1.14895	1.11344	1.08662	-1.4785	-1.19529	-0.205139	0.436701	0.153298	ACIN1, ALYREF, CDC5L, CFAP20, CIRBP, CPSF6, CTNNBL1, CWC15, DDX17, DDX39B, DDX3X, DDX5, DHX15, DHX16, DHX38, DHX9, DNAJC8, EFTUD2, EIF4A3, IGF2BP3, LSM2, LSM3, LSM4, LSM6, LSM7, MOV10, MTREX, NCBP1, NUDT21, PABPC1, PPIE, PPIH, PPIL1, PPIL3, PPM1G, PRPF19, PRPF31, PRPF4, PRPF8, PUF60, RBM22, RBM8A, SART1, SF1, SF3A1, SF3A2, SF3A3, SF3B1, SF3B2, SF3B3, SF3B4, SMNDC1, SMU1, SNRNP200, SNRNP40, SNRPA,…	O00425,O00571,O14776,O15355,O43143,O43172,O43290,O43447,O43670,O43809,O60231,O75533,O75643,O75937,O75940,P08579,P09012,P09234,P09661,P11940,P14678,P17844,P26368,P38919,P42285,P55769,P62306,P62310,P62312,P62314,P62316,P62318,P83876,P84103,Q08211,Q09161,Q12874,Q13242,Q13435,Q13573,Q13838,Q14011,Q15029,Q15393,Q15427,Q15428,Q15459,Q15637,Q16629,Q16630,Q2TAY7,Q6P2Q9,Q86V81,Q8WWY3,Q8WYA6,Q92620,Q92841,…	ACIN1, ALYREF, CDC5L, CFAP20, CIRBP, CPSF6, CTNNBL1, CWC15, DDX17, DDX39B, DDX3X, DDX5, DHX15, DHX16, DHX38, DHX9, DNAJC8, EFTUD2, EIF4A3, IGF2BP3, LSM2, LSM3, LSM4, LSM6, LSM7, MOV10, MTREX, NCBP1, NUDT21, PABPC1, PPIE, PPIH, PPIL1, PPIL3, PPM1G, PRPF19, PRPF31, PRPF4, PRPF8, PUF60, RBM22, RBM8A, SART1, SF1, SF3A1, SF3A2, SF3A3, SF3B1, SF3B2, SF3B3, SF3B4, SMNDC1, SMU1, SNRNP200, SNRNP40, SNRPA,…	O00425,O00571,O14776,O15355,O43143,O43172,O43290,O43447,O43670,O43809,O60231,O75533,O75643,O75937,O75940,P08579,P09012,P09234,P09661,P11940,P14678,P17844,P26368,P38919,P42285,P55769,P62306,P62310,P62312,P62314,P62316,P62318,P83876,P84103,Q08211,Q09161,Q12874,Q13242,Q13435,Q13573,Q13838,Q14011,Q15029,Q15393,Q15427,Q15428,Q15459,Q15637,Q16629,Q16630,Q2TAY7,Q6P2Q9,Q86V81,Q8WWY3,Q8WYA6,Q92620,Q92841,…	ACIN1, ALYREF, CDC5L, CFAP20, CIRBP, CPSF6, CTNNBL1, CWC15, DDX17, DDX39B, DDX3X, DDX5, DHX15, DHX16, DHX38, DHX9, DNAJC8, EFTUD2, EIF4A3, IGF2BP3, LSM2, LSM3, LSM4, LSM6, LSM7, MOV10, MTREX, NCBP1, NUDT21, PABPC1, PPIH, PPIL1, PPIL3, PPM1G, PRPF19, PRPF31, PRPF4, PRPF8, PUF60, RBM22, RBM8A, SART1, SF1, SF3A1, SF3A2, SF3A3, SF3B1, SF3B2, SF3B3, SF3B4, SMNDC1, SMU1, SNRNP200, SNRNP40, SNRPA, SNRPA…	O00425,O00571,O14776,O15355,O43143,O43172,O43290,O43447,O43670,O43809,O60231,O75533,O75643,O75937,O75940,P08579,P09012,P09234,P09661,P11940,P14678,P17844,P26368,P38919,P42285,P55769,P62306,P62310,P62312,P62314,P62316,P62318,P83876,P84103,Q08211,Q09161,Q12874,Q13242,Q13435,Q13573,Q13838,Q14011,Q15029,Q15393,Q15427,Q15428,Q15459,Q15637,Q16629,Q16630,Q2TAY7,Q6P2Q9,Q86V81,Q8WWY3,Q8WYA6,Q92620,Q92841,…	ACIN1, ALYREF, CDC5L, CDK12, CFAP20, CIRBP, CPSF6, CTNNBL1, CWC15, DDX17, DDX39B, DDX3X, DDX5, DHX15, DHX16, DHX38, DHX9, DNAJC8, EFTUD2, EIF4A3, IGF2BP3, LSM2, LSM3, LSM4, LSM6, LSM7, MOV10, MTREX, NCBP1, NUDT21, PABPC1, PPIH, PPIL1, PPIL3, PPM1G, PRPF19, PRPF31, PRPF4, PRPF8, PUF60, RBM22, RBM8A, SART1, SF1, SF3A1, SF3A2, SF3A3, SF3B1, SF3B2, SF3B3, SF3B4, SMNDC1, SMU1, SNRNP200, SNRNP40, SNRPA…	O00425,O00571,O14776,O15355,O43143,O43172,O43290,O43447,O43670,O43809,O60231,O75533,O75643,O75937,O75940,P08579,P09012,P09234,P09661,P11940,P14678,P17844,P26368,P38919,P42285,P55769,P62306,P62310,P62312,P62314,P62316,P62318,P83876,P84103,Q08211,Q09161,Q12874,Q13242,Q13435,Q13573,Q13838,Q14011,Q15029,Q15393,Q15427,Q15428,Q15459,Q15637,Q16629,Q16630,Q2TAY7,Q6P2Q9,Q86V81,Q8WWY3,Q8WYA6,Q92620,Q92841,…	ACIN1, ALYREF, CDC5L, CDK12, CFAP20, CIRBP, CPSF6, CTNNBL1, CWC15, DDX17, DDX39B, DDX3X, DDX5, DHX15, DHX16, DHX38, DHX9, DNAJC8, EFTUD2, EIF4A3, IGF2BP3, LSM2, LSM3, LSM4, LSM6, LSM7, MOV10, MTREX, NCBP1, NUDT21, PABPC1, PPIE, PPIH, PPIL1, PPIL3, PPM1G, PRPF19, PRPF31, PRPF4, PRPF8, PUF60, RBM22, RBM8A, SART1, SF1, SF3A1, SF3A2, SF3A3, SF3B1, SF3B2, SF3B3, SF3B4, SMNDC1, SMU1, SNRNP200, SNRNP40,…	O00425,O00571,O14776,O15355,O43143,O43172,O43290,O43447,O43670,O43809,O60231,O75533,O75643,O75937,O75940,P08579,P09012,P09234,P09661,P11940,P14678,P17844,P26368,P38919,P42285,P55769,P62306,P62310,P62312,P62314,P62316,P62318,P83876,P84103,Q08211,Q09161,Q12874,Q13242,Q13435,Q13573,Q13838,Q14011,Q15029,Q15393,Q15427,Q15428,Q15459,Q15637,Q16629,Q16630,Q2TAY7,Q6P2Q9,Q86V81,Q8WWY3,Q8WYA6,Q92620,Q92841,…	0.0973568	-0.0721748	-0.101704	-0.129186	-0.0189056	0.0151212	0.0216047	0.027803	0.530035	2.61326	3.97247	2.9886
353	DNA ligase IV-condensin complex	0.115507	0.139527	0.0731245	0.0933995	0.0954411	2.34005	2.29311	2.52728	2.5407	2.51119	SMC2, SMC4	O95347,Q9NTJ3	SMC2, SMC4	O95347,Q9NTJ3	SMC2, SMC4	O95347,Q9NTJ3	SMC2, SMC4	O95347,Q9NTJ3	SMC2, SMC4	O95347,Q9NTJ3	0.0240202	-0.0423825	-0.0221075	-0.0200659	-0.0188964	0.035405	0.0181254	0.0164209	0.0331051	0.762742	0.633355	0.386034
376	PCNA-MutS-alpha-MutL-alpha-DNA complex	0.650535	0.616334	0.830311	0.926621	0.879682	0.416677	0.624738	0.0956854	0.0249714	0.00715755	MSH2, PCNA	P12004,P43246	MSH2, PCNA	P12004,P43246	MSH2, PCNA	P12004,P43246	MSH2, PCNA	P12004,P43246	MSH2, PCNA	P12004,P43246	-0.0342012	0.179776	0.276086	0.229147	0.0128199	-0.0595089	-0.0868207	-0.0738593	0.538051	-0.778726	-0.974301	-0.953936
387	MCM complex	0.193701	0.276406	0.214094	0.175564	0.20373	3.92676	3.45914	3.69669	4.22773	3.86006	MCM2, MCM3, MCM4, MCM5, MCM6, MCM7	P25205,P33991,P33992,P33993,P49736,Q14566	MCM2, MCM3, MCM4, MCM5, MCM6, MCM7	P25205,P33991,P33992,P33993,P49736,Q14566	MCM2, MCM3, MCM4, MCM5, MCM6, MCM7	P25205,P33991,P33992,P33993,P49736,Q14566	MCM2, MCM3, MCM4, MCM5, MCM6, MCM7	P25205,P33991,P33992,P33993,P49736,Q14566	MCM2, MCM3, MCM4, MCM5, MCM6, MCM7	P25205,P33991,P33992,P33993,P49736,Q14566	0.0827057	0.0203935	-0.0181366	0.010029	-0.0542814	-0.0140716	0.0129245	-0.00697964	-0.866729	0.0697411	1.14012	0.174654
390	Ubiquitin E3 ligase (SKP1A, FBXW2, CUL1)	0.964485	1.02747	1.05329	1.20616	1.06734	-0.224196	-0.18382	-0.278556	-0.39333	-0.310338	CUL1, SKP1	P63208,Q13616	CUL1, SKP1	P63208,Q13616	CUL1, SKP1	P63208,Q13616	CUL1, SKP1	P63208,Q13616	CUL1, SKP1	P63208,Q13616	0.0629894	0.0888044	0.241676	0.102857	-0.0158148	-0.0220159	-0.0557631	-0.0253263	0.0821672	-0.169813	-0.498534	-0.233593
391	Ubiquitin E3 ligase (DDB1, CUL4A, RBX1)	1.52665	1.50548	1.53834	1.52366	1.39186	-0.973837	-0.790264	-0.865572	-0.75604	-0.74181	CUL4A, DDB1	Q13619,Q16531	CUL4A, DDB1	Q13619,Q16531	CUL4A, DDB1	Q13619,Q16531	CUL4A, DDB1	Q13619,Q16531	CUL4A, DDB1	Q13619,Q16531	-0.0211722	0.0116916	-0.00298282	-0.134789	0.0033445	-0.00182298	0.000467791	0.0223036	0.387196	0.158134	0.36286	0.473347
393	Succinyl-CoA synthetase, GDP-forming	0.198069	0.18371	0.208893	0.30274	0.277192	1.93116	2.08201	1.86716	1.60595	1.65711	SUCLG1, SUCLG2	P53597,Q96I99	SUCLG1, SUCLG2	P53597,Q96I99	SUCLG1, SUCLG2	P53597,Q96I99	SUCLG1, SUCLG2	P53597,Q96I99	SUCLG1, SUCLG2	P53597,Q96I99	-0.014359	0.0108232	0.10467	0.0791226	0.010125	-0.00747283	-0.0670632	-0.0517085	0.495147	0.0663765	-0.671638	-0.625166
394	Succinyl-CoA synthetase, ADP-forming	0.304277	0.234245	0.241797	0.27327	0.260461	1.48128	1.85909	1.7289	1.71895	1.72544	SUCLA2, SUCLG1	P53597,Q9P2R7	SUCLA2, SUCLG1	P53597,Q9P2R7	SUCLA2, SUCLG1	P53597,Q9P2R7	SUCLA2, SUCLG1	P53597,Q9P2R7	SUCLA2, SUCLG1	P53597,Q9P2R7	-0.0700317	-0.0624797	-0.0310074	-0.0438163	0.0435034	0.0385761	0.0186713	0.0266524	1.02655	0.814244	0.641718	0.537893
429	Phosphatidylinositol 3-kinase complex (PIK3C3, PIK3R4)	0.303217	0.48371	0.430134	0.401979	0.42574	1.48541	0.981148	1.05999	1.26036	1.12078	PIK3C3, PIK3R4	Q8NEB9,Q99570	PIK3C3, PIK3R4	Q8NEB9,Q99570	PIK3C3, PIK3R4	Q8NEB9,Q99570	PIK3C3, PIK3R4	Q8NEB9,Q99570	PIK3C3, PIK3R4	Q8NEB9,Q99570	0.180493	0.126917	0.0987616	0.122523	-0.0933457	-0.0680968	-0.0540543	-0.0659419	-1.15218	-0.9182	-0.472356	-0.836423
430	18S U11/U12 snRNP	1.01841	1.0683	0.7826	0.775935	0.84615	-0.0588368	0.125276	1.18053	1.39816	0.860067	DHX15, PRPF8, SF3B1, SF3B2, SF3B3, SF3B4, SNRPB, SNRPD1, SNRPD2, SNRPD3, SNRPF, YBX1	O43143,O75533,P14678,P62306,P62314,P62316,P62318,P67809,Q13435,Q15393,Q15427,Q6P2Q9	DHX15, PRPF8, SF3B1, SF3B2, SF3B3, SF3B4, SNRPB, SNRPD1, SNRPD2, SNRPD3, SNRPF, YBX1	O43143,O75533,P14678,P62306,P62314,P62316,P62318,P67809,Q13435,Q15393,Q15427,Q6P2Q9	DHX15, PRPF8, SF3B1, SF3B2, SF3B3, SF3B4, SNRPB, SNRPD1, SNRPD2, SNRPD3, SNRPF, YBX1	O43143,O75533,P14678,P62306,P62314,P62316,P62318,P67809,Q13435,Q15393,Q15427,Q6P2Q9	DHX15, PRPF8, SF3B1, SF3B2, SF3B3, SF3B4, SNRPB, SNRPD1, SNRPD2, SNRPD3, SNRPF, YBX1	O43143,O75533,P14678,P62306,P62314,P62316,P62318,P67809,Q13435,Q15393,Q15427,Q6P2Q9	DHX15, PRPF8, SF3B1, SF3B2, SF3B3, SF3B4, SNRPB, SNRPD1, SNRPD2, SNRPD3, SNRPF, YBX1	O43143,O75533,P14678,P62306,P62314,P62316,P62318,P67809,Q13435,Q15393,Q15427,Q6P2Q9	0.0498927	-0.235812	-0.242477	-0.172262	-0.0119512	0.0655393	0.0676447	0.0462288	0.449079	2.97658	3.44013	1.98682
433	BASC complex (BRCA1-associated genome surveillance complex)	0.327683	0.290517	0.308944	0.27254	0.260307	2.34565	2.69826	2.44397	2.82553	2.78877	MRE11, MSH2, RAD50, RFC4	P35249,P43246,P49959,Q92878	MRE11, MSH2, RAD50, RFC4	P35249,P43246,P49959,Q92878	MRE11, MSH2, RAD50, RFC4	P35249,P43246,P49959,Q92878	MRE11, MSH2, RAD50, RFC4	P35249,P43246,P49959,Q92878	MRE11, MSH2, RAD50, RFC4	P35249,P43246,P49959,Q92878	-0.0371655	-0.0187387	-0.055143	-0.0673753	0.0216911	0.0107826	0.0326381	0.0402652	1.05097	0.646008	1.40926	1.16823
434	BASC (Ab 80) complex (BRCA1-associated genome surveillance complex)	0.449236	0.330898	0.43031	0.36813	0.368087	0.973686	1.47988	1.05945	1.37261	1.31511	MSH2, RFC4	P35249,P43246	MSH2, RFC4	P35249,P43246	MSH2, RFC4	P35249,P43246	MSH2, RFC4	P35249,P43246	MSH2, RFC4	P35249,P43246	-0.118338	-0.0189257	-0.0811065	-0.081149	0.0613539	0.00913027	0.0409062	0.0409289	1.31074	0.336023	0.982331	0.74979
443	BP-SMAD complex	0.944642	1.17332	1.00787	0.999896	1.32132	-0.189817	-0.397129	-0.209073	-0.0959863	-0.658286	PSMC3, TGFBI	P17980,Q15582	PSMC3, TGFBI	P17980,Q15582	PSMC3, TGFBI	P17980,Q15582	PSMC3, TGFBI	P17980,Q15582	PSMC3, TGFBI	P17980,Q15582	0.228674	0.0632322	0.0552542	0.376679	-0.0541071	-0.0161943	-0.0142075	-0.0834442	-0.527472	-0.0752664	0.138051	-1.0962
472	Prolyl 4-hydroxylase (alpha(I)-type)	0.458553	0.604782	0.767658	0.765319	0.702472	0.944512	0.653439	0.217832	0.326618	0.37123	P4HA1, P4HB	P07237,P13674	P4HA1, P4HB	P07237,P13674	P4HA1, P4HB	P07237,P13674	P4HA1, P4HB	P07237,P13674	P4HA1, P4HB	P07237,P13674	0.146229	0.309105	0.306766	0.243919	-0.0624736	-0.119891	-0.119141	-0.0982298	-0.660673	-1.75937	-1.46942	-1.31565
486	WIP-WASp-actin-myosin-IIa complex	1.00671	1.28732	1.16178	1.09331	1.12723	-0.204602	-0.527538	-0.368076	-0.132085	-0.325834	MYH9, MYL6, WIPF1	O43516,P35579,P60660	MYH9, MYL6, WIPF1	O43516,P35579,P60660	MYH9, MYL6, WIPF1	O43516,P35579,P60660	MYH9, MYL6, WIPF1	O43516,P35579,P60660	MYH9, MYL6, WIPF1	O43516,P35579,P60660	0.280609	0.155062	0.0866003	0.120518	-0.0611347	-0.0357445	-0.0206158	-0.0282327	-0.800941	-0.460945	0.108905	-0.331967
517	AKAP5-PRKAR2A-PPP3CA complex	0.376358	0.440683	0.41264	0.402823	0.410721	1.21552	1.11088	1.11461	1.25763	1.16987	PPP3CA, PRKAR2A	P13861,Q08209	PPP3CA, PRKAR2A	P13861,Q08209	PPP3CA, PRKAR2A	P13861,Q08209	PPP3CA, PRKAR2A	P13861,Q08209	PPP3CA, PRKAR2A	P13861,Q08209	0.064325	0.0362821	0.0264655	0.0343638	-0.03244	-0.0186608	-0.0137071	-0.0176982	-0.182517	-0.115324	0.145717	-0.120374
518	AKAP250-PKA-PDE4D complex	1.40687	1.49831	1.65106	1.87277	1.59473	-0.843472	-0.782885	-0.971228	-1.06231	-0.956724	AKAP12, PRKACA	P17612,Q02952	AKAP12, PRKACA	P17612,Q02952	AKAP12, PRKACA	P17612,Q02952	AKAP12, PRKACA	P17612,Q02952	AKAP12, PRKACA	P17612,Q02952	0.0914392	0.244188	0.465899	0.187864	-0.0152066	-0.0382695	-0.0673812	-0.0300814	0.0918491	-0.433784	-0.67651	-0.304169
520	KCNQ1 macromolecular complex	0.46268	0.465878	0.404218	0.426241	0.375409	1.36162	1.4961	1.63802	1.68387	1.80844	PPP1CA, PRKACA, PRKAR2A	P13861,P17612,P62136	PPP1CA, PRKACA, PRKAR2A	P13861,P17612,P62136	PPP1CA, PRKACA, PRKAR2A	P13861,P17612,P62136	PPP1CA, PRKACA, PRKAR2A	P13861,P17612,P62136	PPP1CA, PRKACA, PRKAR2A	P13861,P17612,P62136	0.00319823	-0.0584614	-0.036439	-0.0872705	-0.00149163	0.0284633	0.0174672	0.0433797	0.428199	0.910204	0.885566	1.0694
525	TIP60 histone acetylase complex	0.48871	0.603822	0.48034	0.400864	0.374079	1.26061	1.01145	1.34365	1.7871	1.81429	ACTL6A, RUVBL1, RUVBL2	O96019,Q9Y230,Q9Y265	ACTL6A, RUVBL1, RUVBL2	O96019,Q9Y230,Q9Y265	ACTL6A, RUVBL1, RUVBL2	O96019,Q9Y230,Q9Y265	ACTL6A, RUVBL1, RUVBL2	O96019,Q9Y230,Q9Y265	ACTL6A, RUVBL1, RUVBL2	O96019,Q9Y230,Q9Y265	0.115112	-0.00837014	-0.0878465	-0.114631	-0.0482118	0.00379805	0.0421229	0.0560377	-0.534623	0.383481	1.38839	1.3171
528	NuA4/Tip60-HAT complex	0.48871	0.603822	0.48034	0.400864	0.374079	1.26061	1.01145	1.34365	1.7871	1.81429	ACTL6A, RUVBL1, RUVBL2	O96019,Q9Y230,Q9Y265	ACTL6A, RUVBL1, RUVBL2	O96019,Q9Y230,Q9Y265	ACTL6A, RUVBL1, RUVBL2	O96019,Q9Y230,Q9Y265	ACTL6A, RUVBL1, RUVBL2	O96019,Q9Y230,Q9Y265	ACTL6A, RUVBL1, RUVBL2	O96019,Q9Y230,Q9Y265	0.115112	-0.00837014	-0.0878465	-0.114631	-0.0482118	0.00379805	0.0421229	0.0560377	-0.534623	0.383481	1.38839	1.3171
529	NuA4/Tip60-HAT complex	0.48871	0.603822	0.48034	0.400864	0.374079	1.26061	1.01145	1.34365	1.7871	1.81429	ACTL6A, RUVBL1, RUVBL2	O96019,Q9Y230,Q9Y265	ACTL6A, RUVBL1, RUVBL2	O96019,Q9Y230,Q9Y265	ACTL6A, RUVBL1, RUVBL2	O96019,Q9Y230,Q9Y265	ACTL6A, RUVBL1, RUVBL2	O96019,Q9Y230,Q9Y265	ACTL6A, RUVBL1, RUVBL2	O96019,Q9Y230,Q9Y265	0.115112	-0.00837014	-0.0878465	-0.114631	-0.0482118	0.00379805	0.0421229	0.0560377	-0.534623	0.383481	1.38839	1.3171
551	core-histone (H2A/H2B/H3/H4)-TDIF2-TDT complex	0.129826		0.106831			2.26485		2.34828			HIST1H3A, HIST1H4A	P62805,P68431	HIST1H4A	P62805	HIST1H3A, HIST1H4A	P62805,P68431	HIST1H4A	P62805	HIST1H4A	P62805
554	PBAF complex (Polybromo- and BAF containing complex)	0.511268	0.541401	0.601301	0.650186	0.59626	0.786221	0.818574	0.588542	0.577993	0.628183	ACTL6A, SMARCC2	O96019,Q8TAQ2	ACTL6A, SMARCC2	O96019,Q8TAQ2	ACTL6A, SMARCC2	O96019,Q8TAQ2	ACTL6A, SMARCC2	O96019,Q8TAQ2	ACTL6A, SMARCC2	O96019,Q8TAQ2	0.030133	0.0900328	0.138918	0.0849918	-0.0129355	-0.0372037	-0.0557038	-0.0352316	0.128007	-0.416474	-0.497626	-0.38061
555	BAF complex	0.511268	0.541401	0.601301	0.650186	0.59626	0.786221	0.818574	0.588542	0.577993	0.628183	ACTL6A, SMARCC2	O96019,Q8TAQ2	ACTL6A, SMARCC2	O96019,Q8TAQ2	ACTL6A, SMARCC2	O96019,Q8TAQ2	ACTL6A, SMARCC2	O96019,Q8TAQ2	ACTL6A, SMARCC2	O96019,Q8TAQ2	0.030133	0.0900328	0.138918	0.0849918	-0.0129355	-0.0372037	-0.0557038	-0.0352316	0.128007	-0.416474	-0.497626	-0.38061
556	PBAF complex (Polybromo- and BAF containing complex)	0.511268	0.541401	0.601301	0.650186	0.59626	0.786221	0.818574	0.588542	0.577993	0.628183	ACTL6A, SMARCC2	O96019,Q8TAQ2	ACTL6A, SMARCC2	O96019,Q8TAQ2	ACTL6A, SMARCC2	O96019,Q8TAQ2	ACTL6A, SMARCC2	O96019,Q8TAQ2	ACTL6A, SMARCC2	O96019,Q8TAQ2	0.030133	0.0900328	0.138918	0.0849918	-0.0129355	-0.0372037	-0.0557038	-0.0352316	0.128007	-0.416474	-0.497626	-0.38061
559	Decapping complex	0.422982	0.585533	0.610743	0.619301	0.588601	1.52279	1.07086	0.904023	1.00446	0.998033	DCP1A, DDX6, EDC4	P26196,Q6P2E9,Q9NPI6	DCP1A, DDX6, EDC4	P26196,Q6P2E9,Q9NPI6	DCP1A, DDX6, EDC4	P26196,Q6P2E9,Q9NPI6	DCP1A, DDX6, EDC4	P26196,Q6P2E9,Q9NPI6	DCP1A, DDX6, EDC4	P26196,Q6P2E9,Q9NPI6	0.16255	0.187761	0.196319	0.165619	-0.0720466	-0.0819181	-0.085199	-0.0732647	-1.02582	-1.44697	-1.2082	-1.21319
561	LSm1-7 complex	0.601087	0.506236	0.346495	0.436577	0.49067	1.50928	2.24836	3.03146	2.66564	2.19673	LSM1, LSM2, LSM3, LSM4, LSM5, LSM6, LSM7	O15116,P62310,P62312,Q9UK45,Q9Y333,Q9Y4Y9,Q9Y4Z0	LSM1, LSM2, LSM3, LSM4, LSM5, LSM6, LSM7	O15116,P62310,P62312,Q9UK45,Q9Y333,Q9Y4Y9,Q9Y4Z0	LSM1, LSM2, LSM3, LSM4, LSM5, LSM6, LSM7	O15116,P62310,P62312,Q9UK45,Q9Y333,Q9Y4Y9,Q9Y4Z0	LSM1, LSM2, LSM3, LSM4, LSM5, LSM6, LSM7	O15116,P62310,P62312,Q9UK45,Q9Y333,Q9Y4Y9,Q9Y4Z0	LSM1, LSM2, LSM3, LSM4, LSM5, LSM6, LSM7	O15116,P62310,P62312,Q9UK45,Q9Y333,Q9Y4Y9,Q9Y4Z0	-0.0948504	-0.254591	-0.164509	-0.110416	0.0393307	0.118093	0.0715232	0.0462633	1.85707	4.0618	2.93458	1.63451
562	LSm2-8 complex	0.528605	0.489161	0.334928	0.433018	0.501605	1.88387	2.34214	3.10778	2.6866	2.13741	LSM2, LSM3, LSM4, LSM5, LSM6, LSM7, LSM8	O95777,P62310,P62312,Q9UK45,Q9Y333,Q9Y4Y9,Q9Y4Z0	LSM2, LSM3, LSM4, LSM5, LSM6, LSM7, LSM8	O95777,P62310,P62312,Q9UK45,Q9Y333,Q9Y4Y9,Q9Y4Z0	LSM2, LSM3, LSM4, LSM5, LSM6, LSM7, LSM8	O95777,P62310,P62312,Q9UK45,Q9Y333,Q9Y4Y9,Q9Y4Z0	LSM2, LSM3, LSM4, LSM5, LSM6, LSM7, LSM8	O95777,P62310,P62312,Q9UK45,Q9Y333,Q9Y4Y9,Q9Y4Z0	LSM2, LSM3, LSM4, LSM5, LSM6, LSM7, LSM8	O95777,P62310,P62312,Q9UK45,Q9Y333,Q9Y4Y9,Q9Y4Z0	-0.0394448	-0.193677	-0.0955871	-0.0270003	0.0173282	0.094913	0.0436367	0.011763	1.20839	3.36504	2.12224	0.700668
563	F1F0-ATP synthase, mitochondrial	4.03768	4.57219	3.43341	5.44046	5.15153	-4.08509	-3.9011	-3.24445	-4.10121	-4.18391	ATP5F1A, ATP5F1B, ATP5F1C, ATP5F1D, ATP5F1E, ATP5IF1, ATP5ME, ATP5PF	P06576,P18859,P25705,P30049,P36542,P56381,P56385,Q9UII2	ATP5F1A, ATP5F1B, ATP5F1C, ATP5F1D, ATP5F1E, ATP5IF1, ATP5ME, ATP5PF	P06576,P18859,P25705,P30049,P36542,P56381,P56385,Q9UII2	ATP5F1A, ATP5F1B, ATP5F1C, ATP5F1D, ATP5F1E, ATP5IF1, ATP5ME, ATP5PF	P06576,P18859,P25705,P30049,P36542,P56381,P56385,Q9UII2	ATP5F1A, ATP5F1B, ATP5F1C, ATP5F1D, ATP5F1E, ATP5IF1, ATP5ME, ATP5PF	P06576,P18859,P25705,P30049,P36542,P56381,P56385,Q9UII2	ATP5F1A, ATP5F1B, ATP5F1C, ATP5F1D, ATP5F1E, ATP5IF1, ATP5ME, ATP5PF	P06576,P18859,P25705,P30049,P36542,P56381,P56385,Q9UII2	0.53451	-0.604277	1.40277	1.11385	-0.0190414	0.0270562	-0.0432354	-0.0359428	0.146342	1.39187	-0.415925	-0.612373
564	BAF complex	0.511268	0.541401	0.601301	0.650186	0.59626	0.786221	0.818574	0.588542	0.577993	0.628183	ACTL6A, SMARCC2	O96019,Q8TAQ2	ACTL6A, SMARCC2	O96019,Q8TAQ2	ACTL6A, SMARCC2	O96019,Q8TAQ2	ACTL6A, SMARCC2	O96019,Q8TAQ2	ACTL6A, SMARCC2	O96019,Q8TAQ2	0.030133	0.0900328	0.138918	0.0849918	-0.0129355	-0.0372037	-0.0557038	-0.0352316	0.128007	-0.416474	-0.497626	-0.38061
566	BAF complex	1.14833	1.27517	1.30685	1.38831	1.25915	-0.482189	-0.508242	-0.60193	-0.611658	-0.55383	ACTB, ACTL6A, SMARCC2	O96019,P60709,Q8TAQ2	ACTB, ACTL6A, SMARCC2	O96019,P60709,Q8TAQ2	ACTB, ACTL6A, SMARCC2	O96019,P60709,Q8TAQ2	ACTB, ACTL6A, SMARCC2	O96019,P60709,Q8TAQ2	ACTB, ACTL6A, SMARCC2	O96019,P60709,Q8TAQ2	0.126832	0.158519	0.239981	0.110817	-0.0259487	-0.031986	-0.0467717	-0.0228329	-0.0758177	-0.380681	-0.424516	-0.226298
570	p300-CBP-p270-SWI/SNF complex	0.281234	0.739663	0.589591	0.796334	0.806407	1.57256	0.34207	0.617558	0.264411	0.149038	CREBBP, SMARCC2	Q8TAQ2,Q92793	CREBBP, SMARCC2	Q8TAQ2,Q92793	CREBBP, SMARCC2	Q8TAQ2,Q92793	CREBBP, SMARCC2	Q8TAQ2,Q92793	CREBBP, SMARCC2	Q8TAQ2,Q92793	0.458429	0.308357	0.5151	0.525173	-0.205674	-0.151405	-0.223808	-0.226912	-2.94051	-2.27119	-3.0728	-3.2256
587	NuRD.1 complex	0.339336	0.325489	0.382259	0.350871	0.326282	1.89366	2.09291	1.72896	2.00181	2.03213	HDAC2, RBBP4, RBBP7	Q09028,Q16576,Q92769	HDAC2, RBBP4, RBBP7	Q09028,Q16576,Q92769	HDAC2, RBBP4, RBBP7	Q09028,Q16576,Q92769	HDAC2, RBBP4, RBBP7	Q09028,Q16576,Q92769	HDAC2, RBBP4, RBBP7	Q09028,Q16576,Q92769	-0.0138466	0.0429231	0.0115351	-0.0130539	0.0077997	-0.0231852	-0.00637558	0.00734879	0.619678	-0.192744	0.399318	0.364319
591	SAP complex (Sin3-associated protein complex)	0.471674	0.544029	0.456155	0.472555	0.522316	1.62296	1.48237	1.73186	1.82173	1.48569	HDAC1, HDAC2, RBBP4, RBBP7	Q09028,Q13547,Q16576,Q92769	HDAC1, HDAC2, RBBP4, RBBP7	Q09028,Q13547,Q16576,Q92769	HDAC1, HDAC2, RBBP4, RBBP7	Q09028,Q13547,Q16576,Q92769	HDAC1, HDAC2, RBBP4, RBBP7	Q09028,Q13547,Q16576,Q92769	HDAC1, HDAC2, RBBP4, RBBP7	Q09028,Q13547,Q16576,Q92769	0.0723551	-0.015519	0.000880999	0.050642	-0.0318422	0.00724177	-0.00040653	-0.0226045	-0.218808	0.558581	0.631906	-0.229611
592	SAP complex (Sin3-associated protein complex)	0.471674	0.544029	0.456155	0.472555	0.522316	1.62296	1.48237	1.73186	1.82173	1.48569	HDAC1, HDAC2, RBBP4, RBBP7	Q09028,Q13547,Q16576,Q92769	HDAC1, HDAC2, RBBP4, RBBP7	Q09028,Q13547,Q16576,Q92769	HDAC1, HDAC2, RBBP4, RBBP7	Q09028,Q13547,Q16576,Q92769	HDAC1, HDAC2, RBBP4, RBBP7	Q09028,Q13547,Q16576,Q92769	HDAC1, HDAC2, RBBP4, RBBP7	Q09028,Q13547,Q16576,Q92769	0.0723551	-0.015519	0.000880999	0.050642	-0.0318422	0.00724177	-0.00040653	-0.0226045	-0.218808	0.558581	0.631906	-0.229611
596	SIN3-HDAC-SAP30-ARID4 complex	0.471674	0.544029	0.456155	0.472555	0.522316	1.62296	1.48237	1.73186	1.82173	1.48569	HDAC1, HDAC2, RBBP4, RBBP7	Q09028,Q13547,Q16576,Q92769	HDAC1, HDAC2, RBBP4, RBBP7	Q09028,Q13547,Q16576,Q92769	HDAC1, HDAC2, RBBP4, RBBP7	Q09028,Q13547,Q16576,Q92769	HDAC1, HDAC2, RBBP4, RBBP7	Q09028,Q13547,Q16576,Q92769	HDAC1, HDAC2, RBBP4, RBBP7	Q09028,Q13547,Q16576,Q92769	0.0723551	-0.015519	0.000880999	0.050642	-0.0318422	0.00724177	-0.00040653	-0.0226045	-0.218808	0.558581	0.631906	-0.229611
614	NRD complex (Nucleosome remodeling and deacetylation complex)	0.67173	0.677821	0.578554	0.520831	0.608866	0.825512	0.988801	1.24089	1.619	1.1485	HDAC1, HDAC2, KDM1A, RBBP4	O60341,Q09028,Q13547,Q92769	HDAC1, HDAC2, KDM1A, RBBP4	O60341,Q09028,Q13547,Q92769	HDAC1, HDAC2, KDM1A, RBBP4	O60341,Q09028,Q13547,Q92769	HDAC1, HDAC2, KDM1A, RBBP4	O60341,Q09028,Q13547,Q92769	HDAC1, HDAC2, KDM1A, RBBP4	O60341,Q09028,Q13547,Q92769	0.00609078	-0.0931761	-0.1509	-0.0628647	-0.00217151	0.0353084	0.0593527	0.0233733	0.484965	1.25157	2.0377	0.792656
619	MRE11A-RAD50-NBN-TRF2 complex	0.19477	0.241684	0.250446	0.24547	0.248567	1.94641	1.82781	1.69377	1.83045	1.77513	MRE11, RAD50	P49959,Q92878	MRE11, RAD50	P49959,Q92878	MRE11, RAD50	P49959,Q92878	MRE11, RAD50	P49959,Q92878	MRE11, RAD50	P49959,Q92878	0.0469138	0.0556753	0.0506995	0.0537963	-0.0316232	-0.037266	-0.0340711	-0.0360625	-0.169513	-0.417486	-0.166236	-0.392943
620	CoREST-HDAC complex	0.643556	0.611191	0.453268	0.348383	0.511834	0.725835	0.987896	1.4448	2.01291	1.26352	HDAC1, HDAC2, KDM1A	O60341,Q13547,Q92769	HDAC1, HDAC2, KDM1A	O60341,Q13547,Q92769	HDAC1, HDAC2, KDM1A	O60341,Q13547,Q92769	HDAC1, HDAC2, KDM1A	O60341,Q13547,Q92769	HDAC1, HDAC2, KDM1A	O60341,Q13547,Q92769	-0.0323656	-0.190289	-0.295173	-0.131723	0.0122223	0.0796678	0.133192	0.0530118	0.710819	2.00367	3.24565	1.25789
622	Ubiquitin E3 ligase (VHL, TCEB1, TCEB2, CUL2)	0.561325	0.660575	0.486621	0.585145	0.586144	0.99662	0.835432	1.3207	1.11261	1.00613	CUL2, ELOB, ELOC	Q13617,Q15369,Q15370	CUL2, ELOB, ELOC	Q13617,Q15369,Q15370	CUL2, ELOB, ELOC	Q13617,Q15369,Q15370	CUL2, ELOB, ELOC	Q13617,Q15369,Q15370	CUL2, ELOB, ELOC	Q13617,Q15369,Q15370	0.0992507	-0.0747035	0.02382	0.0248191	-0.0382809	0.0321846	-0.00962454	-0.0100219	-0.329963	0.98967	0.333059	0.0243966
626	LSD1 complex	0.644154	0.605269	0.68266	0.776627	0.788781	0.923903	1.24624	0.879521	0.728684	0.551977	CTBP1, HDAC1, HSPA1B, KDM1A	O60341,P0DMV9,Q13363,Q13547	CTBP1, HDAC1, HSPA1B, KDM1A	O60341,P0DMV9,Q13363,Q13547	CTBP1, HDAC1, HSPA1B, KDM1A	O60341,P0DMV9,Q13363,Q13547	CTBP1, HDAC1, HSPA1B, KDM1A	O60341,P0DMV9,Q13363,Q13547	CTBP1, HDAC1, HSPA1B, KDM1A	O60341,P0DMV9,Q13363,Q13547	-0.0388851	0.0385057	0.132473	0.144627	0.0147331	-0.0139183	-0.0453512	-0.0491756	0.885933	0.0361196	-0.425388	-0.820392
627	MRN-TRRAP complex (MRE11A-RAD50-NBN-TRRAP complex)	0.19477	0.241684	0.250446	0.24547	0.248567	1.94641	1.82781	1.69377	1.83045	1.77513	MRE11, RAD50	P49959,Q92878	MRE11, RAD50	P49959,Q92878	MRE11, RAD50	P49959,Q92878	MRE11, RAD50	P49959,Q92878	MRE11, RAD50	P49959,Q92878	0.0469138	0.0556753	0.0506995	0.0537963	-0.0316232	-0.037266	-0.0340711	-0.0360625	-0.169513	-0.417486	-0.166236	-0.392943
631	Tacc1-chTOG-AuroraA complex	1.24749	1.09027	1.01353	0.95982	1.13146	-0.64846	-0.279318	-0.217892	-0.0309514	-0.405998	CKAP5, TACC1	O75410,Q14008	CKAP5, TACC1	O75410,Q14008	CKAP5, TACC1	O75410,Q14008	CKAP5, TACC1	O75410,Q14008	CKAP5, TACC1	O75410,Q14008	-0.15722	-0.233966	-0.287673	-0.116036	0.0334663	0.0517007	0.0653107	0.0242225	0.866756	1.0274	1.35618	0.501828
632	Anti-HDAC2 complex	0.878321	0.851233	0.677326	0.746422	0.864507	0.343272	0.724259	1.29409	1.16814	0.563336	GTF2I, HDAC1, HDAC2, KDM1A, MTA2, RBBP4, RBBP7	O60341,O94776,P78347,Q09028,Q13547,Q16576,Q92769	GTF2I, HDAC1, HDAC2, KDM1A, MTA2, RBBP4, RBBP7	O60341,O94776,P78347,Q09028,Q13547,Q16576,Q92769	GTF2I, HDAC1, HDAC2, KDM1A, MTA2, RBBP4, RBBP7	O60341,O94776,P78347,Q09028,Q13547,Q16576,Q92769	GTF2I, HDAC1, HDAC2, KDM1A, MTA2, RBBP4, RBBP7	O60341,O94776,P78347,Q09028,Q13547,Q16576,Q92769	GTF2I, HDAC1, HDAC2, KDM1A, MTA2, RBBP4, RBBP7	O60341,O94776,P78347,Q09028,Q13547,Q16576,Q92769	-0.0270876	-0.200995	-0.131899	-0.0138139	0.00779003	0.0637968	0.040209	0.00394443	0.927188	2.42972	2.02239	0.489038
633	anti-BHC110 complex	0.774208	0.742038	0.600178	0.515125	0.592993	0.486682	0.778828	1.16196	1.64229	1.20759	GTF2I, HDAC1, HDAC2, KDM1A	O60341,P78347,Q13547,Q92769	GTF2I, HDAC1, HDAC2, KDM1A	O60341,P78347,Q13547,Q92769	GTF2I, HDAC1, HDAC2, KDM1A	O60341,P78347,Q13547,Q92769	GTF2I, HDAC1, HDAC2, KDM1A	O60341,P78347,Q13547,Q92769	GTF2I, HDAC1, HDAC2, KDM1A	O60341,P78347,Q13547,Q92769	-0.0321698	-0.17403	-0.259083	-0.181215	0.0104085	0.0612987	0.0963798	0.0641173	0.783355	1.8933	2.90874	1.69856
634	XFIM complex	0.774208	0.742038	0.600178	0.515125	0.592993	0.486682	0.778828	1.16196	1.64229	1.20759	GTF2I, HDAC1, HDAC2, KDM1A	O60341,P78347,Q13547,Q92769	GTF2I, HDAC1, HDAC2, KDM1A	O60341,P78347,Q13547,Q92769	GTF2I, HDAC1, HDAC2, KDM1A	O60341,P78347,Q13547,Q92769	GTF2I, HDAC1, HDAC2, KDM1A	O60341,P78347,Q13547,Q92769	GTF2I, HDAC1, HDAC2, KDM1A	O60341,P78347,Q13547,Q92769	-0.0321698	-0.17403	-0.259083	-0.181215	0.0104085	0.0612987	0.0963798	0.0641173	0.783355	1.8933	2.90874	1.69856
636	BHC complex	0.643556	0.611191	0.453268	0.348383	0.511834	0.725835	0.987896	1.4448	2.01291	1.26352	HDAC1, HDAC2, KDM1A	O60341,Q13547,Q92769	HDAC1, HDAC2, KDM1A	O60341,Q13547,Q92769	HDAC1, HDAC2, KDM1A	O60341,Q13547,Q92769	HDAC1, HDAC2, KDM1A	O60341,Q13547,Q92769	HDAC1, HDAC2, KDM1A	O60341,Q13547,Q92769	-0.0323656	-0.190289	-0.295173	-0.131723	0.0122223	0.0796678	0.133192	0.0530118	0.710819	2.00367	3.24565	1.25789
639	RANBPM-Muskelin-TWA1-HSMpp8 complex	0.653486	0.181682	0.382933	0.647709	0.435396	0.40952	2.09136	1.21053	0.583788	1.08976	GID8, RANBP9	Q96S59,Q9NWU2	GID8, RANBP9	Q96S59,Q9NWU2	GID8, RANBP9	Q96S59,Q9NWU2	GID8, RANBP9	Q96S59,Q9NWU2	GID8, RANBP9	Q96S59,Q9NWU2	-0.471804	-0.270553	-0.00577711	-0.21809	0.241468	0.118318	0.00212046	0.091889	4.17829	2.10931	0.388177	1.50616
642	CtBP complex	0.719453	0.67924	0.745841	0.822924	0.845694	0.786729	1.15836	0.810946	0.705519	0.476619	CTBP1, CTBP2, HDAC1, HDAC2, KDM1A	O60341,P56545,Q13363,Q13547,Q92769	CTBP1, CTBP2, HDAC1, HDAC2, KDM1A	O60341,P56545,Q13363,Q13547,Q92769	CTBP1, CTBP2, HDAC1, HDAC2, KDM1A	O60341,P56545,Q13363,Q13547,Q92769	CTBP1, CTBP2, HDAC1, HDAC2, KDM1A	O60341,P56545,Q13363,Q13547,Q92769	CTBP1, CTBP2, HDAC1, HDAC2, KDM1A	O60341,P56545,Q13363,Q13547,Q92769	-0.0402137	0.0263877	0.103471	0.126241	0.0139274	-0.00879037	-0.0330111	-0.0397786	0.961791	0.196151	-0.127497	-0.638158
643	CtBP core complex	0.719453	0.67924	0.745841	0.822924	0.845694	0.786729	1.15836	0.810946	0.705519	0.476619	CTBP1, CTBP2, HDAC1, HDAC2, KDM1A	O60341,P56545,Q13363,Q13547,Q92769	CTBP1, CTBP2, HDAC1, HDAC2, KDM1A	O60341,P56545,Q13363,Q13547,Q92769	CTBP1, CTBP2, HDAC1, HDAC2, KDM1A	O60341,P56545,Q13363,Q13547,Q92769	CTBP1, CTBP2, HDAC1, HDAC2, KDM1A	O60341,P56545,Q13363,Q13547,Q92769	CTBP1, CTBP2, HDAC1, HDAC2, KDM1A	O60341,P56545,Q13363,Q13547,Q92769	-0.0402137	0.0263877	0.103471	0.126241	0.0139274	-0.00879037	-0.0330111	-0.0397786	0.961791	0.196151	-0.127497	-0.638158
646	HDAC1-associated protein complex	0.824467	0.78922	0.611974	0.733888	0.894462	0.420815	0.766883	1.29481	0.998866	0.329504	HDAC1, KDM1A, MTA2, RBBP4, RBBP7	O60341,O94776,Q09028,Q13547,Q16576	HDAC1, KDM1A, MTA2, RBBP4, RBBP7	O60341,O94776,Q09028,Q13547,Q16576	HDAC1, KDM1A, MTA2, RBBP4, RBBP7	O60341,O94776,Q09028,Q13547,Q16576	HDAC1, KDM1A, MTA2, RBBP4, RBBP7	O60341,O94776,Q09028,Q13547,Q16576	HDAC1, KDM1A, MTA2, RBBP4, RBBP7	O60341,O94776,Q09028,Q13547,Q16576	-0.0352466	-0.212492	-0.0905787	0.0699949	0.0107973	0.0722519	0.0286332	-0.0202509	0.880171	2.37217	1.46073	-0.167988
648	HDAC1-associated core complex cI	0.421686	0.187971	0.344759	0.24277	0.202928	1.06219	2.06249	1.34	1.84155	1.97491	HDAC1, KDM1A	O60341,Q13547	HDAC1, KDM1A	O60341,Q13547	HDAC1, KDM1A	O60341,Q13547	HDAC1, KDM1A	O60341,Q13547	HDAC1, KDM1A	O60341,Q13547	-0.233715	-0.0769265	-0.178916	-0.218757	0.138381	0.0402372	0.101264	0.127914	2.53707	0.841222	1.90694	2.04085
649	HDAC1-associated core complex cII	0.768218	0.789012	0.552366	0.737206	0.93139	0.505408	0.63478	1.33943	0.848802	0.158105	HDAC1, MTA2, RBBP4, RBBP7	O94776,Q09028,Q13547,Q16576	HDAC1, MTA2, RBBP4, RBBP7	O94776,Q09028,Q13547,Q16576	HDAC1, MTA2, RBBP4, RBBP7	O94776,Q09028,Q13547,Q16576	HDAC1, MTA2, RBBP4, RBBP7	O94776,Q09028,Q13547,Q16576	HDAC1, MTA2, RBBP4, RBBP7	O94776,Q09028,Q13547,Q16576	0.0207947	-0.215852	-0.0310115	0.163172	-0.0065736	0.0786368	0.0100957	-0.0477794	0.38055	2.32139	0.878963	-0.789349
650	HDAC2-asscociated core complex	0.670325	0.625878	0.497181	0.636216	0.749825	0.83045	1.17077	1.55835	1.18293	0.670733	HDAC2, MTA2, RBBP4, RBBP7	O94776,Q09028,Q16576,Q92769	HDAC2, MTA2, RBBP4, RBBP7	O94776,Q09028,Q16576,Q92769	HDAC2, MTA2, RBBP4, RBBP7	O94776,Q09028,Q16576,Q92769	HDAC2, MTA2, RBBP4, RBBP7	O94776,Q09028,Q16576,Q92769	HDAC2, MTA2, RBBP4, RBBP7	O94776,Q09028,Q16576,Q92769	-0.0444462	-0.173143	-0.0341082	0.0795006	0.0163661	0.0692358	0.0124801	-0.0272004	0.924668	2.08927	0.935055	-0.331796
652	AP3-BLOC1 complex	0.529758	0.590923	0.70272	0.561849	0.677234	1.36994	1.29992	0.814965	1.4566	0.906744	BLOC1S1, BLOC1S6, DTNBP1, SNAPIN	O95295,P78537,Q96EV8,Q9UL45	BLOC1S1, BLOC1S6, DTNBP1, SNAPIN	O95295,P78537,Q96EV8,Q9UL45	BLOC1S1, BLOC1S6, DTNBP1, SNAPIN	O95295,P78537,Q96EV8,Q9UL45	BLOC1S1, BLOC1S6, DTNBP1, SNAPIN	O95295,P78537,Q96EV8,Q9UL45	BLOC1S1, BLOC1S6, DTNBP1, SNAPIN	O95295,P78537,Q96EV8,Q9UL45	0.0611651	0.172962	0.0320908	0.147476	-0.0251323	-0.0664024	-0.0134313	-0.0574783	-0.0596524	-1.25976	0.325506	-1.00499
654	BLOC1-BLOC2 complex	0.529758	0.590923	0.70272	0.561849	0.677234	1.36994	1.29992	0.814965	1.4566	0.906744	BLOC1S1, BLOC1S6, DTNBP1, SNAPIN	O95295,P78537,Q96EV8,Q9UL45	BLOC1S1, BLOC1S6, DTNBP1, SNAPIN	O95295,P78537,Q96EV8,Q9UL45	BLOC1S1, BLOC1S6, DTNBP1, SNAPIN	O95295,P78537,Q96EV8,Q9UL45	BLOC1S1, BLOC1S6, DTNBP1, SNAPIN	O95295,P78537,Q96EV8,Q9UL45	BLOC1S1, BLOC1S6, DTNBP1, SNAPIN	O95295,P78537,Q96EV8,Q9UL45	0.0611651	0.172962	0.0320908	0.147476	-0.0251323	-0.0664024	-0.0134313	-0.0574783	-0.0596524	-1.25976	0.325506	-1.00499
656	VPS35-VPS29-VPS26A complex	0.425519	0.421523	0.454618	0.457781	0.416131	1.51222	1.67192	1.43967	1.56058	1.63479	VPS26A, VPS29, VPS35	O75436,Q96QK1,Q9UBQ0	VPS26A, VPS29, VPS35	O75436,Q96QK1,Q9UBQ0	VPS26A, VPS29, VPS35	O75436,Q96QK1,Q9UBQ0	VPS26A, VPS29, VPS35	O75436,Q96QK1,Q9UBQ0	VPS26A, VPS29, VPS35	O75436,Q96QK1,Q9UBQ0	-0.00399647	0.0290988	0.0322615	-0.00938786	0.00197219	-0.0140331	-0.0155245	0.0046504	0.499583	0.00269919	0.212735	0.311515
657	Retromer complex (SNX1, SNX2, VPS35, VPS29, VPS26A)	0.363916	0.406646	0.425182	0.434672	0.41454	2.4439	2.39254	2.12188	2.25148	2.21853	SNX1, SNX2, VPS26A, VPS29, VPS35	O60749,O75436,Q13596,Q96QK1,Q9UBQ0	SNX1, SNX2, VPS26A, VPS29, VPS35	O60749,O75436,Q13596,Q96QK1,Q9UBQ0	SNX1, SNX2, VPS26A, VPS29, VPS35	O60749,O75436,Q13596,Q96QK1,Q9UBQ0	SNX1, SNX2, VPS26A, VPS29, VPS35	O60749,O75436,Q13596,Q96QK1,Q9UBQ0	SNX1, SNX2, VPS26A, VPS29, VPS35	O60749,O75436,Q13596,Q96QK1,Q9UBQ0	0.0427301	0.0612659	0.0707562	0.050624	-0.0222721	-0.0315182	-0.0361597	-0.0262394	0.0178498	-0.414102	-0.208619	-0.312173
659	MeCP1 complex	0.649451	0.686817	0.501364	0.675751	0.813652	1.17963	1.25887	1.95389	1.34636	0.668654	GATAD2B, HDAC1, HDAC2, MTA2, RBBP4, RBBP7	O94776,Q09028,Q13547,Q16576,Q8WXI9,Q92769	GATAD2B, HDAC1, HDAC2, MTA2, RBBP4, RBBP7	O94776,Q09028,Q13547,Q16576,Q8WXI9,Q92769	GATAD2B, HDAC1, HDAC2, MTA2, RBBP4, RBBP7	O94776,Q09028,Q13547,Q16576,Q8WXI9,Q92769	GATAD2B, HDAC1, HDAC2, MTA2, RBBP4, RBBP7	O94776,Q09028,Q13547,Q16576,Q8WXI9,Q92769	GATAD2B, HDAC1, HDAC2, MTA2, RBBP4, RBBP7	O94776,Q09028,Q13547,Q16576,Q8WXI9,Q92769	0.0373661	-0.148087	0.0263002	0.164202	-0.0134298	0.0597986	-0.00951501	-0.0548889	0.271938	2.15865	0.523852	-1.05202
682	C-CFTR-NHERF-ezrin complex	1.3776	1.56393	1.40215	1.49594	1.43752	-0.809615	-0.84891	-0.724691	-0.728041	-0.793297	EZR, SLC9A3R1	O14745,P15311	EZR, SLC9A3R1	O14745,P15311	EZR, SLC9A3R1	O14745,P15311	EZR, SLC9A3R1	O14745,P15311	EZR, SLC9A3R1	O14745,P15311	0.186333	0.0245528	0.118338	0.059918	-0.0305665	-0.00429894	-0.0199413	-0.0103388	-0.15269	0.117923	0.0502159	-0.0111436
691	SIN3-SAP25 complex	0.471674	0.544029	0.456155	0.472555	0.522316	1.62296	1.48237	1.73186	1.82173	1.48569	HDAC1, HDAC2, RBBP4, RBBP7	Q09028,Q13547,Q16576,Q92769	HDAC1, HDAC2, RBBP4, RBBP7	Q09028,Q13547,Q16576,Q92769	HDAC1, HDAC2, RBBP4, RBBP7	Q09028,Q13547,Q16576,Q92769	HDAC1, HDAC2, RBBP4, RBBP7	Q09028,Q13547,Q16576,Q92769	HDAC1, HDAC2, RBBP4, RBBP7	Q09028,Q13547,Q16576,Q92769	0.0723551	-0.015519	0.000880999	0.050642	-0.0318422	0.00724177	-0.00040653	-0.0226045	-0.218808	0.558581	0.631906	-0.229611
696	BRMS1-SIN3-HDAC complex	0.471674	0.544029	0.456155	0.472555	0.522316	1.62296	1.48237	1.73186	1.82173	1.48569	HDAC1, HDAC2, RBBP4, RBBP7	Q09028,Q13547,Q16576,Q92769	HDAC1, HDAC2, RBBP4, RBBP7	Q09028,Q13547,Q16576,Q92769	HDAC1, HDAC2, RBBP4, RBBP7	Q09028,Q13547,Q16576,Q92769	HDAC1, HDAC2, RBBP4, RBBP7	Q09028,Q13547,Q16576,Q92769	HDAC1, HDAC2, RBBP4, RBBP7	Q09028,Q13547,Q16576,Q92769	0.0723551	-0.015519	0.000880999	0.050642	-0.0318422	0.00724177	-0.00040653	-0.0226045	-0.218808	0.558581	0.631906	-0.229611
706	SNARE complex (HGS, SNAP25, STX13)	0.992057	1.31501	1.22161	1.05643	1.04888	-0.27083	-0.578634	-0.511303	-0.183423	-0.281677	HGS, STX12	O14964,Q86Y82	HGS, STX12	O14964,Q86Y82	HGS, STX12	O14964,Q86Y82	HGS, STX12	O14964,Q86Y82	HGS, STX12	O14964,Q86Y82	0.322955	0.229554	0.0643772	0.0568195	-0.0700305	-0.0518699	-0.015715	-0.0139213	-0.780983	-0.654663	0.114958	-0.0643157
710	Brg1-associated complex I	0.468101	0.512205	0.588556	0.679173	0.641958	1.34029	1.32348	0.973726	0.825501	0.828129	ACTL6A, PRMT5, SMARCC2	O14744,O96019,Q8TAQ2	ACTL6A, PRMT5, SMARCC2	O14744,O96019,Q8TAQ2	ACTL6A, PRMT5, SMARCC2	O14744,O96019,Q8TAQ2	ACTL6A, PRMT5, SMARCC2	O14744,O96019,Q8TAQ2	ACTL6A, PRMT5, SMARCC2	O14744,O96019,Q8TAQ2	0.0441039	0.120455	0.211072	0.173858	-0.019866	-0.0516497	-0.0856208	-0.0721233	0.0495352	-0.800598	-1.2168	-1.19085
711	Brm-associated complex	0.468101	0.512205	0.588556	0.679173	0.641958	1.34029	1.32348	0.973726	0.825501	0.828129	ACTL6A, PRMT5, SMARCC2	O14744,O96019,Q8TAQ2	ACTL6A, PRMT5, SMARCC2	O14744,O96019,Q8TAQ2	ACTL6A, PRMT5, SMARCC2	O14744,O96019,Q8TAQ2	ACTL6A, PRMT5, SMARCC2	O14744,O96019,Q8TAQ2	ACTL6A, PRMT5, SMARCC2	O14744,O96019,Q8TAQ2	0.0441039	0.120455	0.211072	0.173858	-0.019866	-0.0516497	-0.0856208	-0.0721233	0.0495352	-0.800598	-1.2168	-1.19085
713	BRG1-SIN3A complex	0.484732	0.522643	0.525414	0.539183	0.541649	1.79175	1.81335	1.65289	1.75862	1.60372	ACTL6A, HDAC2, PRMT5, RBBP4, SMARCC2	O14744,O96019,Q09028,Q8TAQ2,Q92769	ACTL6A, HDAC2, PRMT5, RBBP4, SMARCC2	O14744,O96019,Q09028,Q8TAQ2,Q92769	ACTL6A, HDAC2, PRMT5, RBBP4, SMARCC2	O14744,O96019,Q09028,Q8TAQ2,Q92769	ACTL6A, HDAC2, PRMT5, RBBP4, SMARCC2	O14744,O96019,Q09028,Q8TAQ2,Q92769	ACTL6A, HDAC2, PRMT5, RBBP4, SMARCC2	O14744,O96019,Q09028,Q8TAQ2,Q92769	0.0379113	0.0406827	0.0544516	0.0569174	-0.0167696	-0.0179628	-0.0238272	-0.0248663	0.161335	-0.0501329	0.109121	-0.279114
714	BRM-SIN3A complex	0.474825	0.535448	0.502931	0.53201	0.551648	2.03158	1.93347	1.94621	1.98174	1.73219	ACTL6A, HDAC1, HDAC2, PRMT5, RBBP4, SMARCC2	O14744,O96019,Q09028,Q13547,Q8TAQ2,Q92769	ACTL6A, HDAC1, HDAC2, PRMT5, RBBP4, SMARCC2	O14744,O96019,Q09028,Q13547,Q8TAQ2,Q92769	ACTL6A, HDAC1, HDAC2, PRMT5, RBBP4, SMARCC2	O14744,O96019,Q09028,Q13547,Q8TAQ2,Q92769	ACTL6A, HDAC1, HDAC2, PRMT5, RBBP4, SMARCC2	O14744,O96019,Q09028,Q13547,Q8TAQ2,Q92769	ACTL6A, HDAC1, HDAC2, PRMT5, RBBP4, SMARCC2	O14744,O96019,Q09028,Q13547,Q8TAQ2,Q92769	0.0606223	0.0281056	0.0571843	0.0768224	-0.0267705	-0.0126798	-0.025309	-0.0335702	-0.0999106	0.109098	0.0900962	-0.506172
725	P2X7 receptor signalling complex	1.12639	1.28752	1.25318	1.22362	1.20207	-0.428781	-0.529377	-0.507924	-0.335393	-0.449184	ACTB, ACTN4, HSP90AB1, HSPA8	O43707,P08238,P11142,P60709	ACTB, ACTN4, HSP90AB1, HSPA8	O43707,P08238,P11142,P60709	ACTB, ACTN4, HSP90AB1, HSPA8	O43707,P08238,P11142,P60709	ACTB, ACTN4, HSP90AB1, HSPA8	O43707,P08238,P11142,P60709	ACTB, ACTN4, HSP90AB1, HSPA8	O43707,P08238,P11142,P60709	0.161134	0.12679	0.0972349	0.0756865	-0.0331268	-0.0264635	-0.0205645	-0.0161638	-0.24928	-0.273633	0.157703	-0.0864104
726	DDB2 complex	0.58474	0.622292	0.614033	0.639397	0.621378	2.02092	2.06247	1.95819	2.00865	1.88796	COPS2, COPS3, COPS4, COPS5, COPS6, COPS7A, COPS8, CUL4A, DDB1, DDB2, GPS1	P61201,Q13098,Q13619,Q16531,Q7L5N1,Q92466,Q92905,Q99627,Q9BT78,Q9UBW8,Q9UNS2	COPS2, COPS3, COPS4, COPS5, COPS6, COPS7A, COPS8, CUL4A, DDB1, DDB2, GPS1	P61201,Q13098,Q13619,Q16531,Q7L5N1,Q92466,Q92905,Q99627,Q9BT78,Q9UBW8,Q9UNS2	COPS2, COPS3, COPS4, COPS5, COPS6, COPS7A, COPS8, CUL4A, DDB1, DDB2, GPS1	P61201,Q13098,Q13619,Q16531,Q7L5N1,Q92466,Q92905,Q99627,Q9BT78,Q9UBW8,Q9UNS2	COPS2, COPS3, COPS4, COPS5, COPS6, COPS7A, COPS8, CUL4A, DDB1, DDB2, GPS1	P61201,Q13098,Q13619,Q16531,Q7L5N1,Q92466,Q92905,Q99627,Q9BT78,Q9UBW8,Q9UNS2	COPS2, COPS3, COPS4, COPS5, COPS6, COPS7A, COPS8, CUL4A, DDB1, DDB2, GPS1	P61201,Q13098,Q13619,Q16531,Q7L5N1,Q92466,Q92905,Q99627,Q9BT78,Q9UBW8,Q9UNS2	0.037552	0.0292925	0.0546569	0.0366376	-0.0146065	-0.0114521	-0.0210379	-0.0142589	0.334701	0.232903	0.321362	0.0294055
727	CSA complex	0.590271	0.632741	0.623005	0.639771	0.59094	1.88108	1.90853	1.8229	1.92797	1.9836	COPS2, COPS3, COPS4, COPS5, COPS6, COPS7A, COPS8, CUL4A, DDB1, GPS1	P61201,Q13098,Q13619,Q16531,Q7L5N1,Q92905,Q99627,Q9BT78,Q9UBW8,Q9UNS2	COPS2, COPS3, COPS4, COPS5, COPS6, COPS7A, COPS8, CUL4A, DDB1, GPS1	P61201,Q13098,Q13619,Q16531,Q7L5N1,Q92905,Q99627,Q9BT78,Q9UBW8,Q9UNS2	COPS2, COPS3, COPS4, COPS5, COPS6, COPS7A, COPS8, CUL4A, DDB1, GPS1	P61201,Q13098,Q13619,Q16531,Q7L5N1,Q92905,Q99627,Q9BT78,Q9UBW8,Q9UNS2	COPS2, COPS3, COPS4, COPS5, COPS6, COPS7A, COPS8, CUL4A, DDB1, GPS1	P61201,Q13098,Q13619,Q16531,Q7L5N1,Q92905,Q99627,Q9BT78,Q9UBW8,Q9UNS2	COPS2, COPS3, COPS4, COPS5, COPS6, COPS7A, COPS8, CUL4A, DDB1, GPS1	P61201,Q13098,Q13619,Q16531,Q7L5N1,Q92905,Q99627,Q9BT78,Q9UBW8,Q9UNS2	0.04247	0.0327349	0.0494999	0.000669607	-0.0163566	-0.0126829	-0.0189824	-0.000264664	0.259384	0.17479	0.368242	0.442517
728	CSA-POLIIa complex	0.590271	0.632741	0.623005	0.639771	0.59094	1.88108	1.90853	1.8229	1.92797	1.9836	COPS2, COPS3, COPS4, COPS5, COPS6, COPS7A, COPS8, CUL4A, DDB1, GPS1	P61201,Q13098,Q13619,Q16531,Q7L5N1,Q92905,Q99627,Q9BT78,Q9UBW8,Q9UNS2	COPS2, COPS3, COPS4, COPS5, COPS6, COPS7A, COPS8, CUL4A, DDB1, GPS1	P61201,Q13098,Q13619,Q16531,Q7L5N1,Q92905,Q99627,Q9BT78,Q9UBW8,Q9UNS2	COPS2, COPS3, COPS4, COPS5, COPS6, COPS7A, COPS8, CUL4A, DDB1, GPS1	P61201,Q13098,Q13619,Q16531,Q7L5N1,Q92905,Q99627,Q9BT78,Q9UBW8,Q9UNS2	COPS2, COPS3, COPS4, COPS5, COPS6, COPS7A, COPS8, CUL4A, DDB1, GPS1	P61201,Q13098,Q13619,Q16531,Q7L5N1,Q92905,Q99627,Q9BT78,Q9UBW8,Q9UNS2	COPS2, COPS3, COPS4, COPS5, COPS6, COPS7A, COPS8, CUL4A, DDB1, GPS1	P61201,Q13098,Q13619,Q16531,Q7L5N1,Q92905,Q99627,Q9BT78,Q9UBW8,Q9UNS2	0.04247	0.0327349	0.0494999	0.000669607	-0.0163566	-0.0126829	-0.0189824	-0.000264664	0.259384	0.17479	0.368242	0.442517
729	Ubiquitin E3 ligase (FBXO31, SKP1A, CUL1, RBX1)	0.964485	1.02747	1.05329	1.20616	1.06734	-0.224196	-0.18382	-0.278556	-0.39333	-0.310338	CUL1, SKP1	P63208,Q13616	CUL1, SKP1	P63208,Q13616	CUL1, SKP1	P63208,Q13616	CUL1, SKP1	P63208,Q13616	CUL1, SKP1	P63208,Q13616	0.0629894	0.0888044	0.241676	0.102857	-0.0158148	-0.0220159	-0.0557631	-0.0253263	0.0821672	-0.169813	-0.498534	-0.233593
738	SIN3-ING1b complex I	0.471674	0.544029	0.456155	0.472555	0.522316	1.62296	1.48237	1.73186	1.82173	1.48569	HDAC1, HDAC2, RBBP4, RBBP7	Q09028,Q13547,Q16576,Q92769	HDAC1, HDAC2, RBBP4, RBBP7	Q09028,Q13547,Q16576,Q92769	HDAC1, HDAC2, RBBP4, RBBP7	Q09028,Q13547,Q16576,Q92769	HDAC1, HDAC2, RBBP4, RBBP7	Q09028,Q13547,Q16576,Q92769	HDAC1, HDAC2, RBBP4, RBBP7	Q09028,Q13547,Q16576,Q92769	0.0723551	-0.015519	0.000880999	0.050642	-0.0318422	0.00724177	-0.00040653	-0.0226045	-0.218808	0.558581	0.631906	-0.229611
739	SIN3-ING1b complex II	0.484219	0.537165	0.490921	0.501881	0.526767	1.98065	1.92507	2.00548	2.13034	1.85216	ACTL6A, HDAC1, HDAC2, RBBP4, RBBP7, SMARCC2	O96019,Q09028,Q13547,Q16576,Q8TAQ2,Q92769	ACTL6A, HDAC1, HDAC2, RBBP4, RBBP7, SMARCC2	O96019,Q09028,Q13547,Q16576,Q8TAQ2,Q92769	ACTL6A, HDAC1, HDAC2, RBBP4, RBBP7, SMARCC2	O96019,Q09028,Q13547,Q16576,Q8TAQ2,Q92769	ACTL6A, HDAC1, HDAC2, RBBP4, RBBP7, SMARCC2	O96019,Q09028,Q13547,Q16576,Q8TAQ2,Q92769	ACTL6A, HDAC1, HDAC2, RBBP4, RBBP7, SMARCC2	O96019,Q09028,Q13547,Q16576,Q8TAQ2,Q92769	0.0529459	0.00670106	0.0176614	0.0425475	-0.0232067	-0.00302825	-0.00792302	-0.018776	-0.00057612	0.382025	0.567573	-0.127381
740	Exon junction complex (EIF4A3, MLN51, MAGOH, Y14)	0.294969	0.299958	0.216989	0.218174	0.1292	1.51776	1.59514	1.83245	1.94488	2.33176	EIF4A3, RBM8A	P38919,Q9Y5S9	EIF4A3, RBM8A	P38919,Q9Y5S9	EIF4A3, RBM8A	P38919,Q9Y5S9	EIF4A3, RBM8A	P38919,Q9Y5S9	EIF4A3, RBM8A	P38919,Q9Y5S9	0.00498833	-0.0779808	-0.0767954	-0.16577	-0.00296323	0.0494813	0.0486817	0.113364	0.286773	0.991353	1.10144	1.8249
742	eIF3 complex (EIF3S6, EIF3S5, EIF3S4, EIF3S3, EIF3S6IP, EIF3S2, EIF3S9, EIF3S12, EIF3S10, EIF3S8, EIF3S1, EIF3S7)	0.942293	1.28732	0.953363	0.793683	0.861919	0.252006	-0.582204	0.462344	1.3147	0.79244	EIF3A, EIF3B, EIF3C, EIF3D, EIF3E, EIF3F, EIF3G, EIF3H, EIF3I, EIF3J, EIF3K, EIF3L	O00303,O15371,O15372,O75821,O75822,P55884,P60228,Q13347,Q14152,Q99613,Q9UBQ5,Q9Y262	EIF3A, EIF3B, EIF3C, EIF3D, EIF3E, EIF3F, EIF3G, EIF3H, EIF3I, EIF3J, EIF3K, EIF3L	O00303,O15371,O15372,O75821,O75822,P55884,P60228,Q13347,Q14152,Q99613,Q9UBQ5,Q9Y262	EIF3A, EIF3B, EIF3C, EIF3D, EIF3E, EIF3F, EIF3G, EIF3H, EIF3I, EIF3J, EIF3K, EIF3L	O00303,O15371,O15372,O75821,O75822,P55884,P60228,Q13347,Q14152,Q99613,Q9UBQ5,Q9Y262	EIF3A, EIF3B, EIF3C, EIF3D, EIF3E, EIF3F, EIF3G, EIF3H, EIF3I, EIF3J, EIF3K, EIF3L	O00303,O15371,O15372,O75821,O75822,P55884,P60228,Q13347,Q14152,Q99613,Q9UBQ5,Q9Y262	EIF3A, EIF3B, EIF3C, EIF3D, EIF3E, EIF3F, EIF3G, EIF3H, EIF3I, EIF3J, EIF3K, EIF3L	O00303,O15371,O15372,O75821,O75822,P55884,P60228,Q13347,Q14152,Q99613,Q9UBQ5,Q9Y262	0.345022	0.0110703	-0.14861	-0.0803743	-0.0776616	-0.00291784	0.0426566	0.022225	-1.94027	0.548866	2.56781	1.21362
743	SIN3-SAP25 complex	0.471674	0.544029	0.456155	0.472555	0.522316	1.62296	1.48237	1.73186	1.82173	1.48569	HDAC1, HDAC2, RBBP4, RBBP7	Q09028,Q13547,Q16576,Q92769	HDAC1, HDAC2, RBBP4, RBBP7	Q09028,Q13547,Q16576,Q92769	HDAC1, HDAC2, RBBP4, RBBP7	Q09028,Q13547,Q16576,Q92769	HDAC1, HDAC2, RBBP4, RBBP7	Q09028,Q13547,Q16576,Q92769	HDAC1, HDAC2, RBBP4, RBBP7	Q09028,Q13547,Q16576,Q92769	0.0723551	-0.015519	0.000880999	0.050642	-0.0318422	0.00724177	-0.00040653	-0.0226045	-0.218808	0.558581	0.631906	-0.229611
749	MeCP2-SIN3A-HDAC complex	0.568678	0.737007	0.366523	0.34797	0.614477	0.625933	0.347735	1.2653	1.44213	0.581709	HDAC1, HDAC2	Q13547,Q92769	HDAC1, HDAC2	Q13547,Q92769	HDAC1, HDAC2	Q13547,Q92769	HDAC1, HDAC2	Q13547,Q92769	HDAC1, HDAC2	Q13547,Q92769	0.168329	-0.202155	-0.220708	0.0457987	-0.0617764	0.0943049	0.104377	-0.0180837	-0.649573	1.71932	1.95463	-0.126095
753	UTM-SGCE-DAG1-CAV1-NOS3 complex	1.1936	2.16604	2.76405	3.196	2.11063	-0.576104	-1.32695	-1.67476	-1.76051	-1.37695	CAV1, UTRN	P46939,Q03135	CAV1, UTRN	P46939,Q03135	CAV1, UTRN	P46939,Q03135	CAV1, UTRN	P46939,Q03135	CAV1, UTRN	P46939,Q03135	0.972445	1.57045	2.0024	0.917029	-0.14002	-0.190201	-0.21755	-0.134393	-1.89527	-2.90125	-2.97693	-1.8524
754	Exon junction complex (EIF4A3, MLN51, UPF3B, MAGOH, Y14)	0.294969	0.299958	0.216989	0.218174	0.1292	1.51776	1.59514	1.83245	1.94488	2.33176	EIF4A3, RBM8A	P38919,Q9Y5S9	EIF4A3, RBM8A	P38919,Q9Y5S9	EIF4A3, RBM8A	P38919,Q9Y5S9	EIF4A3, RBM8A	P38919,Q9Y5S9	EIF4A3, RBM8A	P38919,Q9Y5S9	0.00498833	-0.0779808	-0.0767954	-0.16577	-0.00296323	0.0494813	0.0486817	0.113364	0.286773	0.991353	1.10144	1.8249
755	Exon junction complex (EIF4A3, MLN51, UPF3B, MAGOH, Y14, PYM)	0.684294	0.668576	0.571736	0.528412	0.568045	0.601485	0.811581	1.02788	1.30293	1.06657	EIF4A3, PYM1, RBM8A	P38919,Q9BRP8,Q9Y5S9	EIF4A3, PYM1, RBM8A	P38919,Q9BRP8,Q9Y5S9	EIF4A3, PYM1, RBM8A	P38919,Q9BRP8,Q9Y5S9	EIF4A3, PYM1, RBM8A	P38919,Q9BRP8,Q9Y5S9	EIF4A3, PYM1, RBM8A	P38919,Q9BRP8,Q9Y5S9	-0.015717	-0.112558	-0.155882	-0.116248	0.0055925	0.0425186	0.0605532	0.044016	0.574191	1.21035	1.76426	1.08185
770	TREX complex	1.13882	1.23679	0.914843	0.734613	0.942087	-0.464683	-0.44595	0.111454	0.670802	0.0463968	ALYREF, DDX39B, THOC1	Q13838,Q86V81,Q96FV9	ALYREF, DDX39B, THOC1	Q13838,Q86V81,Q96FV9	ALYREF, DDX39B, THOC1	Q13838,Q86V81,Q96FV9	ALYREF, DDX39B, THOC1	Q13838,Q86V81,Q96FV9	ALYREF, DDX39B, THOC1	Q13838,Q86V81,Q96FV9	0.0979723	-0.223972	-0.404202	-0.196728	-0.0204788	0.0546873	0.108949	0.0473614	0.0369058	1.47021	2.75123	1.14732
771	NDPKA-AMPKalpha1 complex	1.81743	1.90173	2.06549	2.18766	1.95169	-1.24421	-1.14153	-1.29289	-1.28102	-1.26314	NME1, PRKAA1	P15531,Q13131	NME1, PRKAA1	P15531,Q13131	NME1, PRKAA1	P15531,Q13131	NME1, PRKAA1	P15531,Q13131	NME1, PRKAA1	P15531,Q13131	0.0842944	0.248063	0.370226	0.134256	-0.0103107	-0.0287215	-0.0412233	-0.0161439	0.169796	-0.278717	-0.2758	-0.0973044
777	Exon junction complex	0.756581	1.46421	0.969248	0.705721	1.06756	0.174581	-0.747189	-0.147456	0.452506	-0.310672	ALYREF, RBM8A	Q86V81,Q9Y5S9	ALYREF, RBM8A	Q86V81,Q9Y5S9	ALYREF, RBM8A	Q86V81,Q9Y5S9	ALYREF, RBM8A	Q86V81,Q9Y5S9	ALYREF, RBM8A	Q86V81,Q9Y5S9	0.707629	0.212667	-0.0508606	0.310978	-0.163478	-0.0614797	0.0169748	-0.0856255	-2.26873	-0.810733	0.61573	-1.12857
778	LARC complex (LCR-associated remodeling complex)	0.816778	0.855194	0.741798	0.894726	0.938146	0.676441	0.830064	1.18718	0.737686	0.397935	ACTB, ACTL6A, GATAD2B, HDAC1, HDAC2, HNRNPC, MTA2, RBBP4, SMARCC2	O94776,O96019,P07910,P60709,Q09028,Q13547,Q8TAQ2,Q8WXI9,Q92769	ACTB, ACTL6A, GATAD2B, HDAC1, HDAC2, HNRNPC, MTA2, RBBP4, SMARCC2	O94776,O96019,P07910,P60709,Q09028,Q13547,Q8TAQ2,Q8WXI9,Q92769	ACTB, ACTL6A, GATAD2B, HDAC1, HDAC2, HNRNPC, MTA2, RBBP4, SMARCC2	O94776,O96019,P07910,P60709,Q09028,Q13547,Q8TAQ2,Q8WXI9,Q92769	ACTB, ACTL6A, GATAD2B, HDAC1, HDAC2, HNRNPC, MTA2, RBBP4, SMARCC2	O94776,O96019,P07910,P60709,Q09028,Q13547,Q8TAQ2,Q8WXI9,Q92769	ACTB, ACTL6A, GATAD2B, HDAC1, HDAC2, HNRNPC, MTA2, RBBP4, SMARCC2	O94776,O96019,P07910,P60709,Q09028,Q13547,Q8TAQ2,Q8WXI9,Q92769	0.0384156	-0.0749801	0.077948	0.121368	-0.0113977	0.0236944	-0.0226442	-0.0344679	0.408968	1.3424	0.227257	-0.584418
781	URI complex (Unconventional prefoldin RPB5 Interactor)	0.758344	0.751483	0.769722	0.841755	0.788511	0.734033	1.00622	0.83697	0.735983	0.757193	CUL1, PFDN2, POLR2E, RUVBL1, RUVBL2, SKP1	P19388,P63208,Q13616,Q9UHV9,Q9Y230,Q9Y265	CUL1, PFDN2, POLR2E, RUVBL1, RUVBL2, SKP1	P19388,P63208,Q13616,Q9UHV9,Q9Y230,Q9Y265	CUL1, PFDN2, POLR2E, RUVBL1, RUVBL2, SKP1	P19388,P63208,Q13616,Q9UHV9,Q9Y230,Q9Y265	CUL1, PFDN2, POLR2E, RUVBL1, RUVBL2, SKP1	P19388,P63208,Q13616,Q9UHV9,Q9Y230,Q9Y265	CUL1, PFDN2, POLR2E, RUVBL1, RUVBL2, SKP1	P19388,P63208,Q13616,Q9UHV9,Q9Y230,Q9Y265	-0.00686069	0.0113778	0.0834113	0.0301669	0.0022277	-0.00365637	-0.0257566	-0.00959257	0.708364	0.364263	0.0778021	0.107753
784	SMG-1-UPF-ERF1-ERF3 complex (SURF)	0.370128	0.290311	0.265975	0.25162	0.217414	1.75186	2.26281	2.26314	2.47891	2.59215	ETF1, GSPT1, UPF1	P15170,P62495,Q92900	ETF1, GSPT1, UPF1	P15170,P62495,Q92900	ETF1, GSPT1, UPF1	P15170,P62495,Q92900	ETF1, GSPT1, UPF1	P15170,P62495,Q92900	ETF1, GSPT1, UPF1	P15170,P62495,Q92900	-0.0798179	-0.104154	-0.118509	-0.152714	0.0451487	0.0600465	0.0691062	0.0915546	1.38938	1.58466	1.93869	2.01212
785	Exon junction complex	0.614556	0.967311	0.681192	0.537104	0.639244	1.03325	0.150631	0.884305	1.55354	1.03859	ALYREF, DDX39B, EIF4A3, RBM8A	P38919,Q13838,Q86V81,Q9Y5S9	ALYREF, DDX39B, EIF4A3, RBM8A	P38919,Q13838,Q86V81,Q9Y5S9	ALYREF, DDX39B, EIF4A3, RBM8A	P38919,Q13838,Q86V81,Q9Y5S9	ALYREF, DDX39B, EIF4A3, RBM8A	P38919,Q13838,Q86V81,Q9Y5S9	ALYREF, DDX39B, EIF4A3, RBM8A	P38919,Q13838,Q86V81,Q9Y5S9	0.352755	0.0666359	-0.0774521	0.0246887	-0.111057	-0.0245493	0.0312088	-0.00932828	-2.09775	-0.226369	1.37563	0.0655709
787	NuA4/Tip60-HAT complex B	0.48871	0.603822	0.48034	0.400864	0.374079	1.26061	1.01145	1.34365	1.7871	1.81429	ACTL6A, RUVBL1, RUVBL2	O96019,Q9Y230,Q9Y265	ACTL6A, RUVBL1, RUVBL2	O96019,Q9Y230,Q9Y265	ACTL6A, RUVBL1, RUVBL2	O96019,Q9Y230,Q9Y265	ACTL6A, RUVBL1, RUVBL2	O96019,Q9Y230,Q9Y265	ACTL6A, RUVBL1, RUVBL2	O96019,Q9Y230,Q9Y265	0.115112	-0.00837014	-0.0878465	-0.114631	-0.0482118	0.00379805	0.0421229	0.0560377	-0.534623	0.383481	1.38839	1.3171
788	Exosome	0.888235	1.09579	1.08984	1.11473	1.13079	0.307916	-0.0522188	-0.101682	-0.0411011	-0.250593	DIS3, EXOSC2, EXOSC4, EXOSC6, EXOSC7, EXOSC8, EXOSC9	Q06265,Q13868,Q15024,Q5RKV6,Q96B26,Q9NPD3,Q9Y2L1	DIS3, EXOSC2, EXOSC4, EXOSC6, EXOSC7, EXOSC8, EXOSC9	Q06265,Q13868,Q15024,Q5RKV6,Q96B26,Q9NPD3,Q9Y2L1	DIS3, EXOSC2, EXOSC4, EXOSC6, EXOSC7, EXOSC8, EXOSC9	Q06265,Q13868,Q15024,Q5RKV6,Q96B26,Q9NPD3,Q9Y2L1	DIS3, EXOSC2, EXOSC4, EXOSC6, EXOSC7, EXOSC8, EXOSC9	Q06265,Q13868,Q15024,Q5RKV6,Q96B26,Q9NPD3,Q9Y2L1	DIS3, EXOSC2, EXOSC4, EXOSC6, EXOSC7, EXOSC8, EXOSC9	Q06265,Q13868,Q15024,Q5RKV6,Q96B26,Q9NPD3,Q9Y2L1	0.207559	0.201601	0.226498	0.24255	-0.0524489	-0.0510886	-0.0567221	-0.0602845	-0.848773	-1.0236	-0.80125	-1.24949
789	Exosome	0.888235	1.09579	1.08984	1.11473	1.13079	0.307916	-0.0522188	-0.101682	-0.0411011	-0.250593	DIS3, EXOSC2, EXOSC4, EXOSC6, EXOSC7, EXOSC8, EXOSC9	Q06265,Q13868,Q15024,Q5RKV6,Q96B26,Q9NPD3,Q9Y2L1	DIS3, EXOSC2, EXOSC4, EXOSC6, EXOSC7, EXOSC8, EXOSC9	Q06265,Q13868,Q15024,Q5RKV6,Q96B26,Q9NPD3,Q9Y2L1	DIS3, EXOSC2, EXOSC4, EXOSC6, EXOSC7, EXOSC8, EXOSC9	Q06265,Q13868,Q15024,Q5RKV6,Q96B26,Q9NPD3,Q9Y2L1	DIS3, EXOSC2, EXOSC4, EXOSC6, EXOSC7, EXOSC8, EXOSC9	Q06265,Q13868,Q15024,Q5RKV6,Q96B26,Q9NPD3,Q9Y2L1	DIS3, EXOSC2, EXOSC4, EXOSC6, EXOSC7, EXOSC8, EXOSC9	Q06265,Q13868,Q15024,Q5RKV6,Q96B26,Q9NPD3,Q9Y2L1	0.207559	0.201601	0.226498	0.24255	-0.0524489	-0.0510886	-0.0567221	-0.0602845	-0.848773	-1.0236	-0.80125	-1.24949
790	DDB complex	0.90737	0.831431	0.936349	0.908327	0.803058	-0.123306	0.156442	-0.0930345	0.056619	0.155797	DDB1, DDB2	Q16531,Q92466	DDB1, DDB2	Q16531,Q92466	DDB1, DDB2	Q16531,Q92466	DDB1, DDB2	Q16531,Q92466	DDB1, DDB2	Q16531,Q92466	-0.0759391	0.0289791	0.000956867	-0.104312	0.021739	-0.00784632	-0.000262884	0.0303312	0.680049	0.0603109	0.351667	0.592494
798	NuA4/Tip60-HAT complex A	0.48871	0.603822	0.48034	0.400864	0.374079	1.26061	1.01145	1.34365	1.7871	1.81429	ACTL6A, RUVBL1, RUVBL2	O96019,Q9Y230,Q9Y265	ACTL6A, RUVBL1, RUVBL2	O96019,Q9Y230,Q9Y265	ACTL6A, RUVBL1, RUVBL2	O96019,Q9Y230,Q9Y265	ACTL6A, RUVBL1, RUVBL2	O96019,Q9Y230,Q9Y265	ACTL6A, RUVBL1, RUVBL2	O96019,Q9Y230,Q9Y265	0.115112	-0.00837014	-0.0878465	-0.114631	-0.0482118	0.00379805	0.0421229	0.0560377	-0.534623	0.383481	1.38839	1.3171
799	DMAP1-associated complex	0.48871	0.603822	0.48034	0.400864	0.374079	1.26061	1.01145	1.34365	1.7871	1.81429	ACTL6A, RUVBL1, RUVBL2	O96019,Q9Y230,Q9Y265	ACTL6A, RUVBL1, RUVBL2	O96019,Q9Y230,Q9Y265	ACTL6A, RUVBL1, RUVBL2	O96019,Q9Y230,Q9Y265	ACTL6A, RUVBL1, RUVBL2	O96019,Q9Y230,Q9Y265	ACTL6A, RUVBL1, RUVBL2	O96019,Q9Y230,Q9Y265	0.115112	-0.00837014	-0.0878465	-0.114631	-0.0482118	0.00379805	0.0421229	0.0560377	-0.534623	0.383481	1.38839	1.3171
803	BRG1-SIN3A-HDAC containing SWI/SNF remodeling complex I	0.450286	0.496871	0.501632	0.52945	0.540584	1.72123	1.67737	1.5401	1.58415	1.41136	ACTL6A, HDAC2, PRMT5, SMARCC2	O14744,O96019,Q8TAQ2,Q92769	ACTL6A, HDAC2, PRMT5, SMARCC2	O14744,O96019,Q8TAQ2,Q92769	ACTL6A, HDAC2, PRMT5, SMARCC2	O14744,O96019,Q8TAQ2,Q92769	ACTL6A, HDAC2, PRMT5, SMARCC2	O14744,O96019,Q8TAQ2,Q92769	ACTL6A, HDAC2, PRMT5, SMARCC2	O14744,O96019,Q8TAQ2,Q92769	0.0465852	0.0513461	0.079164	0.0902986	-0.021459	-0.0235771	-0.0356894	-0.040415	0.027475	-0.202366	-0.198099	-0.625609
806	BRM-SIN3A-HDAC complex	0.450286	0.496871	0.501632	0.52945	0.540584	1.72123	1.67737	1.5401	1.58415	1.41136	ACTL6A, HDAC2, PRMT5, SMARCC2	O14744,O96019,Q8TAQ2,Q92769	ACTL6A, HDAC2, PRMT5, SMARCC2	O14744,O96019,Q8TAQ2,Q92769	ACTL6A, HDAC2, PRMT5, SMARCC2	O14744,O96019,Q8TAQ2,Q92769	ACTL6A, HDAC2, PRMT5, SMARCC2	O14744,O96019,Q8TAQ2,Q92769	ACTL6A, HDAC2, PRMT5, SMARCC2	O14744,O96019,Q8TAQ2,Q92769	0.0465852	0.0513461	0.079164	0.0902986	-0.021459	-0.0235771	-0.0356894	-0.040415	0.027475	-0.202366	-0.198099	-0.625609
807	BRG1-associated complex	0.468101	0.512205	0.588556	0.679173	0.641958	1.34029	1.32348	0.973726	0.825501	0.828129	ACTL6A, PRMT5, SMARCC2	O14744,O96019,Q8TAQ2	ACTL6A, PRMT5, SMARCC2	O14744,O96019,Q8TAQ2	ACTL6A, PRMT5, SMARCC2	O14744,O96019,Q8TAQ2	ACTL6A, PRMT5, SMARCC2	O14744,O96019,Q8TAQ2	ACTL6A, PRMT5, SMARCC2	O14744,O96019,Q8TAQ2	0.0441039	0.120455	0.211072	0.173858	-0.019866	-0.0516497	-0.0856208	-0.0721233	0.0495352	-0.800598	-1.2168	-1.19085
808	BRM-associated complex	0.468101	0.512205	0.588556	0.679173	0.641958	1.34029	1.32348	0.973726	0.825501	0.828129	ACTL6A, PRMT5, SMARCC2	O14744,O96019,Q8TAQ2	ACTL6A, PRMT5, SMARCC2	O14744,O96019,Q8TAQ2	ACTL6A, PRMT5, SMARCC2	O14744,O96019,Q8TAQ2	ACTL6A, PRMT5, SMARCC2	O14744,O96019,Q8TAQ2	ACTL6A, PRMT5, SMARCC2	O14744,O96019,Q8TAQ2	0.0441039	0.120455	0.211072	0.173858	-0.019866	-0.0516497	-0.0856208	-0.0721233	0.0495352	-0.800598	-1.2168	-1.19085
809	eRF1-eRF3-GTP-Mg(2+) complex	0.144338	0.11522	0.127868	0.140074	0.120809	2.19056	2.41638	2.24199	2.30255	2.37535	ETF1, GSPT1	P15170,P62495	ETF1, GSPT1	P15170,P62495	ETF1, GSPT1	P15170,P62495	ETF1, GSPT1	P15170,P62495	ETF1, GSPT1	P15170,P62495	-0.0291178	-0.0164702	-0.00426379	-0.0235288	0.0228163	0.012761	0.0032682	0.0183448	0.6972	0.394989	0.405759	0.414589
810	FCP1-associated protein complex	1.18198	1.30139	0.966189	1.05453	0.946401	-0.56085	-0.563338	0.15798	0.0615415	0.180927	ERH, POLR2B, PRMT5, STK38, WDR77	O14744,P30876,P84090,Q15208,Q9BQA1	ERH, POLR2B, PRMT5, STK38, WDR77	O14744,P30876,P84090,Q15208,Q9BQA1	ERH, POLR2B, PRMT5, STK38, WDR77	O14744,P30876,P84090,Q15208,Q9BQA1	ERH, POLR2B, PRMT5, STK38, WDR77	O14744,P30876,P84090,Q15208,Q9BQA1	ERH, POLR2B, PRMT5, STK38, WDR77	O14744,P30876,P84090,Q15208,Q9BQA1	0.119414	-0.215789	-0.127449	-0.235576	-0.0237801	0.0502983	0.0284299	0.0554688	-0.0214715	1.78271	1.4555	1.65513
814	Postsplicing complex	0.36345	0.377186	0.247805	0.32449	0.315987	1.26104	1.31713	1.70445	1.52578	1.50536	RBM8A, UPF1	Q92900,Q9Y5S9	RBM8A, UPF1	Q92900,Q9Y5S9	RBM8A, UPF1	Q92900,Q9Y5S9	RBM8A, UPF1	Q92900,Q9Y5S9	RBM8A, UPF1	Q92900,Q9Y5S9	0.0137365	-0.115645	-0.0389596	-0.0474624	-0.00731553	0.0679739	0.0215738	0.026452	0.217481	1.29168	0.68618	0.534918
815	MRIP-MBS-RHOA complex	0.381133	0.64254	0.391189	0.265926	0.216294	1.19889	0.561122	1.18346	1.74793	1.91485	PPP1R12A, RHOA	O14974,P61586	PPP1R12A, RHOA	O14974,P61586	PPP1R12A, RHOA	O14974,P61586	PPP1R12A, RHOA	O14974,P61586	PPP1R12A, RHOA	O14974,P61586	0.261407	0.0100562	-0.115207	-0.164839	-0.11523	-0.00523375	0.0658923	0.0981263	-1.50059	0.102741	1.36509	1.59873
819	20S methylosome-SmD complex	1.03236	1.18505	0.80907	0.793969	0.807067	-0.215415	-0.333452	0.496635	0.677516	0.497998	CLNS1A, PRMT5, SNRPD1, SNRPD3	O14744,P54105,P62314,P62318	CLNS1A, PRMT5, SNRPD1, SNRPD3	O14744,P54105,P62314,P62318	CLNS1A, PRMT5, SNRPD1, SNRPD3	O14744,P54105,P62314,P62318	CLNS1A, PRMT5, SNRPD1, SNRPD3	O14744,P54105,P62314,P62318	CLNS1A, PRMT5, SNRPD1, SNRPD3	O14744,P54105,P62314,P62318	0.152689	-0.223292	-0.238393	-0.225295	-0.0343831	0.0607319	0.065385	0.0613447	-0.279077	1.8793	2.17961	1.63691
822	mRNA decay complex (UPF1, UPF2, UPF3B, DCP2, XRN1, XRN2, EXOSC2, EXOSC4, EXOSC10, PARN)	0.976139	1.1047	1.17723	1.12917	1.17942	-0.0390324	-0.12905	-0.343502	-0.116149	-0.398486	EXOSC2, EXOSC4, PARN, UPF1, XRN2	O95453,Q13868,Q92900,Q9H0D6,Q9NPD3	EXOSC2, EXOSC4, PARN, UPF1, XRN2	O95453,Q13868,Q92900,Q9H0D6,Q9NPD3	EXOSC2, EXOSC4, PARN, UPF1, XRN2	O95453,Q13868,Q92900,Q9H0D6,Q9NPD3	EXOSC2, EXOSC4, PARN, UPF1, XRN2	O95453,Q13868,Q92900,Q9H0D6,Q9NPD3	EXOSC2, EXOSC4, PARN, UPF1, XRN2	O95453,Q13868,Q92900,Q9H0D6,Q9NPD3	0.128556	0.201094	0.15303	0.203281	-0.0309091	-0.0467388	-0.0363705	-0.0471996	-0.207369	-0.822782	-0.214052	-0.816837
825	JBP1-pICln complex	1.04473	1.27152	0.927702	0.855289	0.846237	-0.282887	-0.502421	0.0834502	0.366038	0.26843	CLNS1A, PRMT5, SNRPB	O14744,P14678,P54105	CLNS1A, PRMT5, SNRPB	O14744,P14678,P54105	CLNS1A, PRMT5, SNRPB	O14744,P14678,P54105	CLNS1A, PRMT5, SNRPB	O14744,P14678,P54105	CLNS1A, PRMT5, SNRPB	O14744,P14678,P54105	0.226796	-0.117025	-0.189439	-0.198491	-0.0488296	0.0296896	0.049937	0.0525796	-0.547354	0.936391	1.54775	1.24943
832	Anti-Sm protein complex	1.04473	1.27152	0.927702	0.855289	0.846237	-0.282887	-0.502421	0.0834502	0.366038	0.26843	CLNS1A, PRMT5, SNRPB	O14744,P14678,P54105	CLNS1A, PRMT5, SNRPB	O14744,P14678,P54105	CLNS1A, PRMT5, SNRPB	O14744,P14678,P54105	CLNS1A, PRMT5, SNRPB	O14744,P14678,P54105	CLNS1A, PRMT5, SNRPB	O14744,P14678,P54105	0.226796	-0.117025	-0.189439	-0.198491	-0.0488296	0.0296896	0.049937	0.0525796	-0.547354	0.936391	1.54775	1.24943
833	6S methyltransferase complex	1.0832	1.26832	0.841169	0.881312	0.842962	-0.359203	-0.49728	0.279439	0.305442	0.276424	CLNS1A, SNRPD1, SNRPD3	P54105,P62314,P62318	CLNS1A, SNRPD1, SNRPD3	P54105,P62314,P62318	CLNS1A, SNRPD1, SNRPD3	P54105,P62314,P62318	CLNS1A, SNRPD1, SNRPD3	P54105,P62314,P62318	CLNS1A, SNRPD1, SNRPD3	P54105,P62314,P62318	0.185119	-0.242029	-0.201886	-0.240236	-0.0391758	0.063102	0.0515127	0.0625735	-0.348406	1.64991	1.57989	1.445
834	20S methylosome and RG-containing Sm protein complex	0.927959	1.07302	0.733949	0.714758	0.707945	0.140221	-0.0159715	0.965886	1.19232	1.05848	CLNS1A, PRMT5, SNRPB, SNRPD1, SNRPD2, SNRPD3	O14744,P14678,P54105,P62314,P62316,P62318	CLNS1A, PRMT5, SNRPB, SNRPD1, SNRPD2, SNRPD3	O14744,P14678,P54105,P62314,P62316,P62318	CLNS1A, PRMT5, SNRPB, SNRPD1, SNRPD2, SNRPD3	O14744,P14678,P54105,P62314,P62316,P62318	CLNS1A, PRMT5, SNRPB, SNRPD1, SNRPD2, SNRPD3	O14744,P14678,P54105,P62314,P62316,P62318	CLNS1A, PRMT5, SNRPB, SNRPD1, SNRPD2, SNRPD3	O14744,P14678,P54105,P62314,P62316,P62318	0.145057	-0.19401	-0.2132	-0.220014	-0.0362943	0.0580349	0.0644893	0.0668157	-0.36537	2.10877	2.55626	2.06411
835	6S methyltransferase and RG-containing Sm proteins complex	0.993265	1.06566	0.66638	0.695073	0.74128	-0.0614671	0.0038458	1.22449	1.26917	0.930437	CLNS1A, SNRPB, SNRPD1, SNRPD2, SNRPD3, SNRPF	P14678,P54105,P62306,P62314,P62316,P62318	CLNS1A, SNRPB, SNRPD1, SNRPD2, SNRPD3, SNRPF	P14678,P54105,P62306,P62314,P62316,P62318	CLNS1A, SNRPB, SNRPD1, SNRPD2, SNRPD3, SNRPF	P14678,P54105,P62306,P62314,P62316,P62318	CLNS1A, SNRPB, SNRPD1, SNRPD2, SNRPD3, SNRPF	P14678,P54105,P62306,P62314,P62316,P62318	CLNS1A, SNRPB, SNRPD1, SNRPD2, SNRPD3, SNRPF	P14678,P54105,P62306,P62314,P62316,P62318	0.0723989	-0.326885	-0.298193	-0.251986	-0.0175836	0.0984137	0.0882558	0.0726009	0.156159	3.25061	3.20897	2.21224
836	20S methyltransferase core complex	0.349678	0.290212	0.330439	0.396556	0.326552	1.31058	1.63258	1.39048	1.27798	1.46557	CLNS1A, PRMT5	O14744,P54105	CLNS1A, PRMT5	O14744,P54105	CLNS1A, PRMT5	O14744,P54105	CLNS1A, PRMT5	O14744,P54105	CLNS1A, PRMT5	O14744,P54105	-0.0594653	-0.0192389	0.046878	-0.0231254	0.0341486	0.0107141	-0.0248703	0.0129162	0.877618	0.361745	-0.0252903	0.334015
837	MEP50-PRMT5-ICLN complex	0.333977	0.35124	0.307681	0.362952	0.338921	1.919	1.97416	2.06063	1.94848	1.97301	CLNS1A, PRMT5, WDR77	O14744,P54105,Q9BQA1	CLNS1A, PRMT5, WDR77	O14744,P54105,Q9BQA1	CLNS1A, PRMT5, WDR77	O14744,P54105,Q9BQA1	CLNS1A, PRMT5, WDR77	O14744,P54105,Q9BQA1	CLNS1A, PRMT5, WDR77	O14744,P54105,Q9BQA1	0.0172628	-0.0262963	0.0289751	0.00494368	-0.009577	0.0150745	-0.0159366	-0.00276788	0.261574	0.624288	0.204331	0.166348
846	RICH1/AMOT polarity complex, Flag-Rich1 precipitated	0.560505	0.560872	0.539198	0.541767	0.539198	1.43426	1.64132	1.59317	1.74728	1.61462	ARHGAP17, CAPZA1, CAPZB, CD2AP, SH3KBP1	P47756,P52907,Q68EM7,Q96B97,Q9Y5K6	ARHGAP17, CAPZA1, CAPZB, CD2AP, SH3KBP1	P47756,P52907,Q68EM7,Q96B97,Q9Y5K6	ARHGAP17, CAPZA1, CAPZB, CD2AP, SH3KBP1	P47756,P52907,Q68EM7,Q96B97,Q9Y5K6	ARHGAP17, CAPZA1, CAPZB, CD2AP, SH3KBP1	P47756,P52907,Q68EM7,Q96B97,Q9Y5K6	ARHGAP17, CAPZA1, CAPZB, CD2AP, SH3KBP1	P47756,P52907,Q68EM7,Q96B97,Q9Y5K6	0.000366879	-0.0213072	-0.0187385	-0.0213079	-0.000150623	0.00887086	0.00778843	0.00887119	0.594691	0.670363	0.92368	0.533191
860	DNMT1-EHMT2-PCNA complex	0.424621	0.514365	0.527584	0.602692	0.585365	1.0526	0.893217	0.778629	0.692212	0.656488	DNMT1, PCNA	P12004,P26358	DNMT1, PCNA	P12004,P26358	DNMT1, PCNA	P12004,P26358	DNMT1, PCNA	P12004,P26358	DNMT1, PCNA	P12004,P26358	0.0897441	0.102962	0.178071	0.160743	-0.0415983	-0.0473123	-0.0779906	-0.0711712	-0.328324	-0.580645	-0.839035	-0.914037
871	BRAF53-BRCA2 complex	0.643556	0.611191	0.453268	0.348383	0.511834	0.725835	0.987896	1.4448	2.01291	1.26352	HDAC1, HDAC2, KDM1A	O60341,Q13547,Q92769	HDAC1, HDAC2, KDM1A	O60341,Q13547,Q92769	HDAC1, HDAC2, KDM1A	O60341,Q13547,Q92769	HDAC1, HDAC2, KDM1A	O60341,Q13547,Q92769	HDAC1, HDAC2, KDM1A	O60341,Q13547,Q92769	-0.0323656	-0.190289	-0.295173	-0.131723	0.0122223	0.0796678	0.133192	0.0530118	0.710819	2.00367	3.24565	1.25789
878	PKA (RII-alpha and RII-beta)-AKAP5-ADRB1 complex	0.154894	0.41269	0.383115	0.340177	0.220288	2.13769	1.19952	1.20993	1.46957	1.89716	PRKAR2A, PRKAR2B	P13861,P31323	PRKAR2A, PRKAR2B	P13861,P31323	PRKAR2A, PRKAR2B	P13861,P31323	PRKAR2A, PRKAR2B	P13861,P31323	PRKAR2A, PRKAR2B	P13861,P31323	0.257796	0.22822	0.185283	0.0653939	-0.158011	-0.142874	-0.11971	-0.0464016	-2.18169	-2.13264	-1.47813	-0.546399
886	MTA1 complex	0.339336	0.325489	0.382259	0.350871	0.326282	1.89366	2.09291	1.72896	2.00181	2.03213	HDAC2, RBBP4, RBBP7	Q09028,Q16576,Q92769	HDAC2, RBBP4, RBBP7	Q09028,Q16576,Q92769	HDAC2, RBBP4, RBBP7	Q09028,Q16576,Q92769	HDAC2, RBBP4, RBBP7	Q09028,Q16576,Q92769	HDAC2, RBBP4, RBBP7	Q09028,Q16576,Q92769	-0.0138466	0.0429231	0.0115351	-0.0130539	0.0077997	-0.0231852	-0.00637558	0.00734879	0.619678	-0.192744	0.399318	0.364319
888	MTA2 complex	0.69033	0.703624	0.504945	0.651019	0.805768	0.896262	1.0672	1.74359	1.30032	0.602978	HDAC1, HDAC2, MTA2, RBBP4, RBBP7	O94776,Q09028,Q13547,Q16576,Q92769	HDAC1, HDAC2, MTA2, RBBP4, RBBP7	O94776,Q09028,Q13547,Q16576,Q92769	HDAC1, HDAC2, MTA2, RBBP4, RBBP7	O94776,Q09028,Q13547,Q16576,Q92769	HDAC1, HDAC2, MTA2, RBBP4, RBBP7	O94776,Q09028,Q13547,Q16576,Q92769	HDAC1, HDAC2, MTA2, RBBP4, RBBP7	O94776,Q09028,Q13547,Q16576,Q92769	0.0132943	-0.185384	-0.0393112	0.115438	-0.00461658	0.0728754	0.0140862	-0.0378194	0.478237	2.38891	1.08594	-0.590988
889	MTA1-HDAC core complex	0.339336	0.325489	0.382259	0.350871	0.326282	1.89366	2.09291	1.72896	2.00181	2.03213	HDAC2, RBBP4, RBBP7	Q09028,Q16576,Q92769	HDAC2, RBBP4, RBBP7	Q09028,Q16576,Q92769	HDAC2, RBBP4, RBBP7	Q09028,Q16576,Q92769	HDAC2, RBBP4, RBBP7	Q09028,Q16576,Q92769	HDAC2, RBBP4, RBBP7	Q09028,Q16576,Q92769	-0.0138466	0.0429231	0.0115351	-0.0130539	0.0077997	-0.0231852	-0.00637558	0.00734879	0.619678	-0.192744	0.399318	0.364319
924	Toposome	0.80112	0.886811	0.507355	0.680243	0.630782	0.276065	0.23901	1.24632	0.822419	0.862798	DHX9, HNRNPC, PRPF8	P07910,Q08211,Q6P2Q9	DHX9, HNRNPC, PRPF8	P07910,Q08211,Q6P2Q9	DHX9, HNRNPC, PRPF8	P07910,Q08211,Q6P2Q9	DHX9, HNRNPC, PRPF8	P07910,Q08211,Q6P2Q9	DHX9, HNRNPC, PRPF8	P07910,Q08211,Q6P2Q9	0.0856906	-0.293765	-0.120878	-0.170339	-0.0252152	0.108204	0.0399422	0.0579929	-0.060702	2.61304	1.34392	1.35536
929	CEN complex	0.645129	0.778657	0.748575	0.776083	0.72653	1.48271	1.14507	1.15806	1.21058	1.24339	CBX3, CUL4A, DDB1, DHX38, HSPA5, HSPA8, NUP93, SRRT, WDR11	P11021,P11142,Q13185,Q13619,Q16531,Q8N1F7,Q92620,Q9BXP5,Q9BZH6	CBX3, CUL4A, DDB1, DHX38, HSPA5, HSPA8, NUP93, SRRT, WDR11	P11021,P11142,Q13185,Q13619,Q16531,Q8N1F7,Q92620,Q9BXP5,Q9BZH6	CBX3, CUL4A, DDB1, DHX38, HSPA5, HSPA8, NUP93, SRRT, WDR11	P11021,P11142,Q13185,Q13619,Q16531,Q8N1F7,Q92620,Q9BXP5,Q9BZH6	CBX3, CUL4A, DDB1, DHX38, HSPA5, HSPA8, NUP93, SRRT, WDR11	P11021,P11142,Q13185,Q13619,Q16531,Q8N1F7,Q92620,Q9BXP5,Q9BZH6	CBX3, CUL4A, DDB1, DHX38, HSPA5, HSPA8, NUP93, SRRT, WDR11	P11021,P11142,Q13185,Q13619,Q16531,Q8N1F7,Q92620,Q9BXP5,Q9BZH6	0.133528	0.103446	0.130954	0.0814013	-0.0456332	-0.035961	-0.0448184	-0.0286588	-0.710394	-0.594853	-0.47373	-0.414216
943	Class C Vps complex (VPS11, VPS18, STX7)	0.670686	0.896305	0.855762	0.868961	0.637674	0.642346	0.217093	0.245106	0.333992	0.841362	STX7, VPS11, VPS18	O15400,Q9H270,Q9P253	STX7, VPS11, VPS18	O15400,Q9H270,Q9P253	STX7, VPS11, VPS18	O15400,Q9H270,Q9P253	STX7, VPS11, VPS18	O15400,Q9H270,Q9P253	STX7, VPS11, VPS18	O15400,Q9H270,Q9P253	0.225618	0.185076	0.198274	-0.033012	-0.071215	-0.0596942	-0.0634996	0.0120656	-1.00868	-0.972387	-0.765663	0.456621
944	Class C Vps complex (VPS11, VPS18, VPS16)	0.543401	0.507033	0.444652	0.489074	0.45689	1.05947	1.34222	1.47779	1.44341	1.47071	VPS11, VPS16, VPS18	Q9H269,Q9H270,Q9P253	VPS11, VPS16, VPS18	Q9H269,Q9H270,Q9P253	VPS11, VPS16, VPS18	Q9H269,Q9H270,Q9P253	VPS11, VPS16, VPS18	Q9H269,Q9H270,Q9P253	VPS11, VPS16, VPS18	Q9H269,Q9H270,Q9P253	-0.0363675	-0.0987492	-0.0543265	-0.0865108	0.0156355	0.0442886	0.0236383	0.0384738	0.78116	1.24815	1.01142	0.973396
945	Class C Vps complex (hVPS11, hVPS18, rVPS33a )	0.104749	0.193296	0.108342	0.155149	0.092395	2.39783	2.03828	2.34052	2.22975	2.52792	VPS11, VPS18	Q9H270,Q9P253	VPS11, VPS18	Q9H270,Q9P253	VPS11, VPS18	Q9H270,Q9P253	VPS11, VPS18	Q9H270,Q9P253	VPS11, VPS18	Q9H270,Q9P253	0.0885467	0.00359239	0.0503996	-0.0123542	-0.0671677	-0.00293391	-0.0394935	0.010237	-0.735406	0.140092	-0.249302	0.29425
946	Class C Vps complex (hVPS11, hVPS18, hVPS16, rVPS33a )	0.543401	0.507033	0.444652	0.489074	0.45689	1.05947	1.34222	1.47779	1.44341	1.47071	VPS11, VPS16, VPS18	Q9H269,Q9H270,Q9P253	VPS11, VPS16, VPS18	Q9H269,Q9H270,Q9P253	VPS11, VPS16, VPS18	Q9H269,Q9H270,Q9P253	VPS11, VPS16, VPS18	Q9H269,Q9H270,Q9P253	VPS11, VPS16, VPS18	Q9H269,Q9H270,Q9P253	-0.0363675	-0.0987492	-0.0543265	-0.0865108	0.0156355	0.0442886	0.0236383	0.0384738	0.78116	1.24815	1.01142	0.973396
997	KIN17-PCNA-RPA70 complex	0.596476	0.609985	0.693697	0.716397	0.686712	0.552465	0.640461	0.373656	0.429311	0.407313	PCNA, RPA1	P12004,P27694	PCNA, RPA1	P12004,P27694	PCNA, RPA1	P12004,P27694	PCNA, RPA1	P12004,P27694	PCNA, RPA1	P12004,P27694	0.013509	0.0972207	0.119921	0.0902355	-0.00525579	-0.0359551	-0.0437638	-0.03351	0.250274	-0.396196	-0.314718	-0.355058
999	p23 protein complex	0.191016	0.194576	0.150293	0.152016	0.185448	1.96387	2.03249	2.13296	2.24472	2.0555	HNRNPA2B1, PTGES3	P22626,Q15185	HNRNPA2B1, PTGES3	P22626,Q15185	HNRNPA2B1, PTGES3	P22626,Q15185	HNRNPA2B1, PTGES3	P22626,Q15185	HNRNPA2B1, PTGES3	P22626,Q15185	0.00356008	-0.0407225	-0.0389996	-0.0055682	-0.00250223	0.029724	0.0284239	0.0039438	0.294112	0.67048	0.791116	0.200844
1003	RC complex (Replication competent complex)	0.275108	0.423871	0.290628	0.370113	0.316365	2.21145	1.66234	2.14185	1.91731	2.0793	CDK2, RFC4, RFC5	P24941,P35249,P40937	CDK2, RFC4, RFC5	P24941,P35249,P40937	CDK2, RFC4, RFC5	P24941,P35249,P40937	CDK2, RFC4, RFC5	P24941,P35249,P40937	CDK2, RFC4, RFC5	P24941,P35249,P40937	0.148763	0.0155196	0.0950053	0.0412574	-0.0819363	-0.00943046	-0.0543807	-0.0245798	-1.22963	0.100988	-0.579692	-0.260483
1004	RC complex during S-phase of cell cycle	0.586124	0.666988	0.596591	0.737672	0.68693	1.46691	1.45971	1.65165	1.2031	1.24895	CDK2, PARP1, RPA1, RPA2, RPA3, TOP1	P09874,P11387,P15927,P24941,P27694,P35244	CDK2, PARP1, POLD1, RPA1, RPA2, RPA3, TOP1	P09874,P11387,P15927,P24941,P27694,P28340,P35244	CDK2, PARP1, POLD1, RPA1, RPA2, RPA3, TOP1	P09874,P11387,P15927,P24941,P27694,P28340,P35244	CDK2, PARP1, POLD1, RPA1, RPA2, RPA3, TOP1	P09874,P11387,P15927,P24941,P27694,P28340,P35244	CDK2, PARP1, POLD1, RPA1, RPA2, RPA3, TOP1	P09874,P11387,P15927,P24941,P27694,P28340,P35244	0.0596903	-0.0276557	0.111497	0.0703277	-0.0228658	0.0111879	-0.041408	-0.0267677	0.00892689	0.784031	-0.352035	-0.332
1005	RC complex during G2/M-phase of cell cycle	0.539173	0.65113	0.57675	0.722867	0.67768	1.69516	1.53069	1.74514	1.26306	1.28864	CDK1, PARP1, RPA1, RPA2, RPA3, TOP1	P06493,P09874,P11387,P15927,P27694,P35244	CDK1, PARP1, POLD1, RPA1, RPA2, RPA3, TOP1	P06493,P09874,P11387,P15927,P27694,P28340,P35244	CDK1, PARP1, POLD1, RPA1, RPA2, RPA3, TOP1	P06493,P09874,P11387,P15927,P27694,P28340,P35244	CDK1, PARP1, POLD1, RPA1, RPA2, RPA3, TOP1	P06493,P09874,P11387,P15927,P27694,P28340,P35244	CDK1, PARP1, POLD1, RPA1, RPA2, RPA3, TOP1	P06493,P09874,P11387,P15927,P27694,P28340,P35244	0.0623779	-0.0209227	0.123637	0.0820128	-0.0253048	0.00895338	-0.0483078	-0.0328671	-0.0590566	0.720842	-0.541528	-0.48817
1041	Alpha-dystrobrevin-ZO-1-actin complex	1.11146	1.13531	1.19639	1.49096	1.20526	-0.458731	-0.344345	-0.478695	-0.722954	-0.509232	ACTB, TJP1	P60709,Q07157	ACTB, TJP1	P60709,Q07157	ACTB, TJP1	P60709,Q07157	ACTB, TJP1	P60709,Q07157	ACTB, TJP1	P60709,Q07157	0.0238436	0.084922	0.3795	0.0937989	-0.00528845	-0.0183117	-0.0721541	-0.0201444	0.249754	-0.109654	-0.749625	-0.156681
1045	Snurportin-CRM1-RanGTP complex	1.09427	1.05822	1.12174	1.12906	1.05228	-0.432992	-0.231299	-0.377658	-0.288925	-0.286996	RAN, XPO1	O14980,P62826	RAN, XPO1	O14980,P62826	RAN, XPO1	O14980,P62826	RAN, XPO1	O14980,P62826	RAN, XPO1	O14980,P62826	-0.0360505	0.0274693	0.034791	-0.0419898	0.0083635	-0.00618194	-0.00780274	0.00976957	0.467102	0.0873416	0.236165	0.287312
1052	Ubiquitin E3 ligase (FBXW11, SKP1A, CUL1, RBX1)	0.964485	1.02747	1.05329	1.20616	1.06734	-0.224196	-0.18382	-0.278556	-0.39333	-0.310338	CUL1, SKP1	P63208,Q13616	CUL1, SKP1	P63208,Q13616	CUL1, SKP1	P63208,Q13616	CUL1, SKP1	P63208,Q13616	CUL1, SKP1	P63208,Q13616	0.0629894	0.0888044	0.241676	0.102857	-0.0158148	-0.0220159	-0.0557631	-0.0253263	0.0821672	-0.169813	-0.498534	-0.233593
1058	SNX complex (SNX1, SNX6)	0.291424	0.212216	0.224294	0.205576	0.28272	1.53179	1.95398	1.80153	1.99944	1.63493	SNX1, SNX6	Q13596,Q9UNH7	SNX1, SNX6	Q13596,Q9UNH7	SNX1, SNX6	Q13596,Q9UNH7	SNX1, SNX6	Q13596,Q9UNH7	SNX1, SNX6	Q13596,Q9UNH7	-0.0792078	-0.0671302	-0.0858478	-0.00870375	0.0505964	0.0424584	0.0551399	0.00525419	1.13948	0.877295	1.20038	0.220293
1060	Retromer complex (SNX1, SNX2, VPS35, VPS29, VPS26B)	0.437393	0.449325	0.456574	0.516868	0.5033	2.03422	2.16866	1.96805	1.85815	1.77825	SNX1, SNX2, VPS26B, VPS29, VPS35	O60749,Q13596,Q4G0F5,Q96QK1,Q9UBQ0	SNX1, SNX2, VPS26B, VPS29, VPS35	O60749,Q13596,Q4G0F5,Q96QK1,Q9UBQ0	SNX1, SNX2, VPS26B, VPS29, VPS35	O60749,Q13596,Q4G0F5,Q96QK1,Q9UBQ0	SNX1, SNX2, VPS26B, VPS29, VPS35	O60749,Q13596,Q4G0F5,Q96QK1,Q9UBQ0	SNX1, SNX2, VPS26B, VPS29, VPS35	O60749,Q13596,Q4G0F5,Q96QK1,Q9UBQ0	0.0119322	0.0191818	0.0794758	0.0659078	-0.0057277	-0.00916182	-0.0364512	-0.0305011	0.449263	0.186177	-0.21613	-0.414784
1064	IFP35-NMI complex	0.241003	0.39605	0.291498	0.482151	0.389298	1.74003	1.25389	1.53343	1.01497	1.24174	IFI35, NMI	P80217,Q13287	IFI35, NMI	P80217,Q13287	IFI35, NMI	P80217,Q13287	IFI35, NMI	P80217,Q13287	IFI35, NMI	P80217,Q13287	0.155047	0.0504954	0.241148	0.148295	-0.0894933	-0.0315054	-0.131105	-0.086012	-1.09085	-0.32393	-1.65269	-1.13431
1068	12S U11 snRNP	0.884423	1.20805	0.741329	0.693855	0.789035	0.321467	-0.35104	1.03419	1.38361	0.8381	SNRPB, SNRPD1, SNRPD2, SNRPD3, SNRPF, SRSF7, YBX1	P14678,P62306,P62314,P62316,P62318,P67809,Q16629	SNRPB, SNRPD1, SNRPD2, SNRPD3, SNRPF, SRSF7, YBX1	P14678,P62306,P62314,P62316,P62318,P67809,Q16629	SNRPB, SNRPD1, SNRPD2, SNRPD3, SNRPF, SRSF7, YBX1	P14678,P62306,P62314,P62316,P62318,P67809,Q16629	SNRPB, SNRPD1, SNRPD2, SNRPD3, SNRPF, SRSF7, YBX1	P14678,P62306,P62314,P62316,P62318,P67809,Q16629	SNRPB, SNRPD1, SNRPD2, SNRPD3, SNRPF, SRSF7, YBX1	P14678,P62306,P62314,P62316,P62318,P67809,Q16629	0.323629	-0.143094	-0.190568	-0.0953882	-0.0777785	0.0436077	0.0597028	0.0282942	-1.59554	1.82286	2.59025	1.14813
1069	FIF-FGR2 complex	0.943839	0.84438	0.8489	1.02549	0.895534	-0.188411	0.131736	0.0610358	-0.13618	-0.0220936	API5, FGF2	P09038,Q9BZZ5	API5, FGF2	P09038,Q9BZZ5	API5, FGF2	P09038,Q9BZZ5	API5, FGF2	P09038,Q9BZZ5	API5, FGF2	P09038,Q9BZZ5	-0.0994593	-0.0949388	0.0816555	-0.0483049	0.0277418	0.0264162	-0.0207393	0.0131099	0.775618	0.616758	0.0379917	0.33689
1070	SNX complex (SNX1, SNX1a, SNX2, SNX4)	0.073576	0.0993864	0.0939147	0.119772	0.119674	2.5718	2.49961	2.41557	2.4037	2.38129	SNX1, SNX2	O60749,Q13596	SNX1, SNX2	O60749,Q13596	SNX1, SNX2	O60749,Q13596	SNX1, SNX2	O60749,Q13596	SNX1, SNX2	O60749,Q13596	0.0258104	0.0203387	0.0461962	0.0460984	-0.0218681	-0.0173184	-0.0384276	-0.0383496	-0.014206	-0.093522	-0.232974	-0.426889
1090	APLG1-Rababtin5 complex	0.580666	0.779778	0.772092	0.665894	0.647142	0.593933	0.258571	0.208904	0.541651	0.500951	AP1G1, RABEP1	O43747,Q15276	AP1G1, RABEP1	O43747,Q15276	AP1G1, RABEP1	O43747,Q15276	AP1G1, RABEP1	O43747,Q15276	AP1G1, RABEP1	O43747,Q15276	0.199112	0.191426	0.0852278	0.0664761	-0.0707768	-0.0683398	-0.0323663	-0.0255325	-0.792866	-0.922147	-0.140122	-0.236654
1091	SNX complex (SNX1, SNX1a, SNX2, SNX4, LEPR)	0.073576	0.0993864	0.0939147	0.119772	0.119674	2.5718	2.49961	2.41557	2.4037	2.38129	SNX1, SNX2	O60749,Q13596	SNX1, SNX2	O60749,Q13596	SNX1, SNX2	O60749,Q13596	SNX1, SNX2	O60749,Q13596	SNX1, SNX2	O60749,Q13596	0.0258104	0.0203387	0.0461962	0.0460984	-0.0218681	-0.0173184	-0.0384276	-0.0383496	-0.014206	-0.093522	-0.232974	-0.426889
1092	PCNA-KU antigen complex	0.764894	0.730281	0.757947	0.831954	0.849819	0.372364	0.635044	0.486128	0.421838	0.259718	PCNA, XRCC5, XRCC6	P12004,P12956,P13010	PCNA, XRCC5, XRCC6	P12004,P12956,P13010	PCNA, XRCC5, XRCC6	P12004,P12956,P13010	PCNA, XRCC5, XRCC6	P12004,P12956,P13010	PCNA, XRCC5, XRCC6	P12004,P12956,P13010	-0.0346131	-0.00694696	0.0670599	0.0849248	0.0113346	0.00223908	-0.020741	-0.0260128	0.692525	0.350189	0.106351	-0.288525
1093	SNX complex (SNX1, SNX1a, SNX2, SNX4, INSR)	0.073576	0.0993864	0.0939147	0.119772	0.119674	2.5718	2.49961	2.41557	2.4037	2.38129	SNX1, SNX2	O60749,Q13596	SNX1, SNX2	O60749,Q13596	SNX1, SNX2	O60749,Q13596	SNX1, SNX2	O60749,Q13596	SNX1, SNX2	O60749,Q13596	0.0258104	0.0203387	0.0461962	0.0460984	-0.0218681	-0.0173184	-0.0384276	-0.0383496	-0.014206	-0.093522	-0.232974	-0.426889
1094	Frataxin complex	0.878397	0.881357	0.821218	0.910032	0.907647	-0.0697806	0.0630586	0.112892	0.0536435	-0.0441156	HSPA9, HSPD1	P10809,P38646	HSPA9, HSPD1	P10809,P38646	HSPA9, HSPD1	P10809,P38646	HSPA9, HSPD1	P10809,P38646	HSPA9, HSPD1	P10809,P38646	0.00295985	-0.0571794	0.0316351	0.0292497	-0.000837552	0.0167144	-0.00881741	-0.00816275	0.320615	0.459194	0.220622	0.0211546
1095	SNX complex (SNX1, SNX1a, SNX2, SNX4, EGFR)	0.073576	0.0993864	0.0939147	0.119772	0.119674	2.5718	2.49961	2.41557	2.4037	2.38129	SNX1, SNX2	O60749,Q13596	SNX1, SNX2	O60749,Q13596	SNX1, SNX2	O60749,Q13596	SNX1, SNX2	O60749,Q13596	SNX1, SNX2	O60749,Q13596	0.0258104	0.0203387	0.0461962	0.0460984	-0.0218681	-0.0173184	-0.0384276	-0.0383496	-0.014206	-0.093522	-0.232974	-0.426889
1096	SNX complex (SNX1, SNX1a, SNX2, SNX4, PDGFRA)	0.073576	0.0993864	0.0939147	0.119772	0.119674	2.5718	2.49961	2.41557	2.4037	2.38129	SNX1, SNX2	O60749,Q13596	SNX1, SNX2	O60749,Q13596	SNX1, SNX2	O60749,Q13596	SNX1, SNX2	O60749,Q13596	SNX1, SNX2	O60749,Q13596	0.0258104	0.0203387	0.0461962	0.0460984	-0.0218681	-0.0173184	-0.0384276	-0.0383496	-0.014206	-0.093522	-0.232974	-0.426889
1097	eIF3 complex (EIF3S6, EIF3S5, EIF3S4, EIF3S3, EIF3S6IP, EIF3S2, EIF3S9, EIF3S12, EIF3S10, EIF3S8, EIF3S1, EIF3S7, PCID1)	0.913666	1.25623	0.932039	0.777533	0.84565	0.397353	-0.49471	0.570245	1.45047	0.901075	EIF3A, EIF3B, EIF3C, EIF3D, EIF3E, EIF3F, EIF3G, EIF3H, EIF3I, EIF3J, EIF3K, EIF3L, EIF3M	O00303,O15371,O15372,O75821,O75822,P55884,P60228,Q13347,Q14152,Q7L2H7,Q99613,Q9UBQ5,Q9Y262	EIF3A, EIF3B, EIF3C, EIF3D, EIF3E, EIF3F, EIF3G, EIF3H, EIF3I, EIF3J, EIF3K, EIF3L, EIF3M	O00303,O15371,O15372,O75821,O75822,P55884,P60228,Q13347,Q14152,Q7L2H7,Q99613,Q9UBQ5,Q9Y262	EIF3A, EIF3B, EIF3C, EIF3D, EIF3E, EIF3F, EIF3G, EIF3H, EIF3I, EIF3J, EIF3K, EIF3L, EIF3M	O00303,O15371,O15372,O75821,O75822,P55884,P60228,Q13347,Q14152,Q7L2H7,Q99613,Q9UBQ5,Q9Y262	EIF3A, EIF3B, EIF3C, EIF3D, EIF3E, EIF3F, EIF3G, EIF3H, EIF3I, EIF3J, EIF3K, EIF3L, EIF3M	O00303,O15371,O15372,O75821,O75822,P55884,P60228,Q13347,Q14152,Q7L2H7,Q99613,Q9UBQ5,Q9Y262	EIF3A, EIF3B, EIF3C, EIF3D, EIF3E, EIF3F, EIF3G, EIF3H, EIF3I, EIF3J, EIF3K, EIF3L, EIF3M	O00303,O15371,O15372,O75821,O75822,P55884,P60228,Q13347,Q14152,Q7L2H7,Q99613,Q9UBQ5,Q9Y262	0.34256	0.0183727	-0.136133	-0.0680165	-0.0793391	-0.00496925	0.0400202	0.0192574	-2.05063	0.49751	2.56364	1.15139
1098	DNA synthesome complex (13 subunits)	0.64735	0.710183	0.686232	0.802124	0.776377	0.713996	0.881016	0.867911	0.653792	0.589223	PCNA, RPA1, TOP1	P11387,P12004,P27694	PCNA, POLD1, RPA1, TOP1	P11387,P12004,P27694,P28340	PCNA, POLD1, RPA1, TOP1	P11387,P12004,P27694,P28340	PCNA, POLD1, RPA1, TOP1	P11387,P12004,P27694,P28340	PCNA, POLD1, RPA1, TOP1	P11387,P12004,P27694,P28340	-0.0336436	-0.0511196	-0.0087788	0.0145099	0.0126559	0.0194404	0.00325225	-0.0053001	0.719755	0.717522	0.595667	0.116796
1099	DNA synthesome complex (17 subunits)	0.606127	0.633982	0.599089	0.686707	0.667963	1.06512	1.33476	1.34565	1.16687	1.08557	PCNA, POLE3, RPA1, TOP1	P11387,P12004,P27694,Q9NRF9	PCNA, POLD1, POLE3, RPA1, TOP1	P11387,P12004,P27694,P28340,Q9NRF9	PCNA, POLD1, POLE3, RPA1, TOP1	P11387,P12004,P27694,P28340,Q9NRF9	PCNA, POLD1, POLE3, RPA1, TOP1	P11387,P12004,P27694,P28340,Q9NRF9	PCNA, POLD1, POLE3, RPA1, TOP1	P11387,P12004,P27694,P28340,Q9NRF9	-0.0810006	-0.100179	-0.0754419	-0.0778917	0.0330676	0.0414176	0.0306864	0.0317337	1.32082	1.40241	1.36335	0.978541
1104	SNX complex (SNX1, SNX1a, TFRC)	0.495888	0.771186	0.699166	0.794965	0.744137	0.83125	0.276136	0.361668	0.267111	0.278978	SNX1, TFRC	P02786,Q13596	SNX1, TFRC	P02786,Q13596	SNX1, TFRC	P02786,Q13596	SNX1, TFRC	P02786,Q13596	SNX1, TFRC	P02786,Q13596	0.275298	0.203278	0.299077	0.248249	-0.103906	-0.0799752	-0.111385	-0.0951496	-1.3203	-1.11111	-1.3506	-1.26993
1107	DNA synthesome core complex		0.854236	0.799514	0.945546	0.867931		0.113163	0.154663	-0.00714101	0.0291613	PCNA	P12004	PCNA, POLD1	P12004,P28340	PCNA, POLD1	P12004,P28340	PCNA, POLD1	P12004,P28340	PCNA, POLD1	P12004,P28340
1108	DNA synthesome complex (15 subunits)	0.336416	0.650121	0.613084	0.746482	0.760644	1.35924	0.866948	0.896779	0.63896	0.487136	PCNA, POLE3	P12004,Q9NRF9	PCNA, POLD1, POLE3	P12004,P28340,Q9NRF9	PCNA, POLD1, POLE3	P12004,P28340,Q9NRF9	PCNA, POLD1, POLE3	P12004,P28340,Q9NRF9	PCNA, POLD1, POLE3	P12004,P28340,Q9NRF9	-0.00937194	0.0768259	0.171562	0.24005	0.00528448	-0.040677	-0.0851302	-0.11394	0.418082	-0.472883	-0.948405	-1.54882
1121	WNK1-OSR1 complex	0.383898	0.414771	0.389878	0.414527	0.334137	1.18932	1.19281	1.18773	1.22012	1.4374	OXSR1, WNK1	O95747,Q9H4A3	OXSR1, WNK1	O95747,Q9H4A3	OXSR1, WNK1	O95747,Q9H4A3	OXSR1, WNK1	O95747,Q9H4A3	OXSR1, WNK1	O95747,Q9H4A3	0.0308735	0.00598035	0.0306297	-0.0497608	-0.0157687	-0.00310918	-0.0156469	0.0269515	0.0829014	0.137245	0.116002	0.542332
1123	WNK1-SPAK complex	0.873272	0.961504	0.828605	0.787758	0.767705	-0.0601406	-0.0769111	0.0988994	0.281397	0.228721	STK39, WNK1	Q9H4A3,Q9UEW8	STK39, WNK1	Q9H4A3,Q9UEW8	STK39, WNK1	Q9H4A3,Q9UEW8	STK39, WNK1	Q9H4A3,Q9UEW8	STK39, WNK1	Q9H4A3,Q9UEW8	0.0882316	-0.0446667	-0.0855145	-0.105567	-0.0240123	0.0130396	0.0255347	0.0318799	-0.0483432	0.399513	0.746857	0.615481
1132	RFC2-RIalpha complex	0.218309	0.278829	0.358649	0.417657	0.380231	1.83938	1.67705	1.29205	1.21019	1.27283	PPP2R1A, RFC4	P30153,P35249	PPP2R1A, RFC4	P30153,P35249	PPP2R1A, RFC4	P30153,P35249	PPP2R1A, RFC4	P30153,P35249	PPP2R1A, RFC4	P30153,P35249	0.0605205	0.14034	0.199348	0.161922	-0.0388447	-0.0847847	-0.115421	-0.0962933	-0.284485	-1.18922	-1.41242	-1.28691
1141	CF IIAm complex (Cleavage factor IIAm complex)	0.734544	0.805493	0.733296	0.704958	0.697743	1.11108	1.083	1.28964	1.60275	1.4367	CAPRIN1, CPSF6, CPSF7, DHX16, MRE11, NUDT21, PTBP1, SFPQ, TJP1, U2AF2	O43809,O60231,P23246,P26368,P26599,P49959,Q07157,Q14444,Q16630,Q8N684	CAPRIN1, CPSF6, CPSF7, DHX16, MRE11, NUDT21, PTBP1, SFPQ, TJP1, U2AF2	O43809,O60231,P23246,P26368,P26599,P49959,Q07157,Q14444,Q16630,Q8N684	CAPRIN1, CPSF6, CPSF7, DHX16, MRE11, NUDT21, PTBP1, SFPQ, TJP1, U2AF2	O43809,O60231,P23246,P26368,P26599,P49959,Q07157,Q14444,Q16630,Q8N684	CAPRIN1, CPSF6, CPSF7, DHX16, MRE11, NUDT21, PTBP1, SFPQ, TJP1, U2AF2	O43809,O60231,P23246,P26368,P26599,P49959,Q07157,Q14444,Q16630,Q8N684	CAPRIN1, CPSF6, CPSF7, DHX16, MRE11, NUDT21, PTBP1, SFPQ, TJP1, U2AF2	O43809,O60231,P23246,P26368,P26599,P49959,Q07157,Q14444,Q16630,Q8N684	0.0709492	-0.00124822	-0.0295858	-0.0368006	-0.0226551	0.000415176	0.0100043	0.0124968	0.0463718	0.612681	1.31532	0.827925
1142	SMN complex	0.767343	0.86691	0.539865	0.617694	0.66054	0.614466	0.518148	1.59031	1.43026	1.11385	SNRPB, SNRPD1, SNRPD2, SNRPD3, SNRPF	P14678,P62306,P62314,P62316,P62318	SNRPB, SNRPD1, SNRPD2, SNRPD3, SNRPF	P14678,P62306,P62314,P62316,P62318	SNRPB, SNRPD1, SNRPD2, SNRPD3, SNRPF	P14678,P62306,P62314,P62316,P62318	SNRPB, SNRPD1, SNRPD2, SNRPD3, SNRPF	P14678,P62306,P62314,P62316,P62318	SNRPB, SNRPD1, SNRPD2, SNRPD3, SNRPF	P14678,P62306,P62314,P62316,P62318	0.0995665	-0.227478	-0.14965	-0.106803	-0.0301765	0.0835863	0.0523429	0.0363928	-0.188266	2.67651	2.0716	1.19583
1143	SMN complex	1.18025	1.25464	0.860434	0.85385	0.90172	-0.589279	-0.466314	0.598126	0.765795	0.435887	GEMIN5, SNRPB, SNRPD1, SNRPD2, SNRPD3, SNRPF, STRAP	P14678,P62306,P62314,P62316,P62318,Q8TEQ6,Q9Y3F4	GEMIN5, SNRPB, SNRPD1, SNRPD2, SNRPD3, SNRPF, STRAP	P14678,P62306,P62314,P62316,P62318,Q8TEQ6,Q9Y3F4	GEMIN5, SNRPB, SNRPD1, SNRPD2, SNRPD3, SNRPF, STRAP	P14678,P62306,P62314,P62316,P62318,Q8TEQ6,Q9Y3F4	GEMIN5, SNRPB, SNRPD1, SNRPD2, SNRPD3, SNRPF, STRAP	P14678,P62306,P62314,P62316,P62318,Q8TEQ6,Q9Y3F4	GEMIN5, SNRPB, SNRPD1, SNRPD2, SNRPD3, SNRPF, STRAP	P14678,P62306,P62314,P62316,P62318,Q8TEQ6,Q9Y3F4	0.0743841	-0.31982	-0.326404	-0.278534	-0.015132	0.0788468	0.0807559	0.0671777	0.251401	2.88211	3.20353	2.20062
1146	Cleavage stimulation factor	0.646983	0.638429	0.499299	0.646606	0.452905	0.715138	0.902669	1.27498	0.921231	1.48634	CSTF1, CSTF2, CSTF3	P33240,Q05048,Q12996	CSTF1, CSTF2, CSTF3	P33240,Q05048,Q12996	CSTF1, CSTF2, CSTF3	P33240,Q05048,Q12996	CSTF1, CSTF2, CSTF3	P33240,Q05048,Q12996	CSTF1, CSTF2, CSTF3	P33240,Q05048,Q12996	-0.00855485	-0.147684	-0.000377509	-0.194078	0.00317026	0.0598076	0.000139203	0.0811056	0.524273	1.57956	0.532179	1.80765
1147	Polyadenylation complex (CSTF1, CSTF2, CSTF3, SYMPK CPSF1, CPSF2, CPSF3)	0.646983	0.638429	0.499299	0.646606	0.452905	0.715138	0.902669	1.27498	0.921231	1.48634	CSTF1, CSTF2, CSTF3	P33240,Q05048,Q12996	CSTF1, CSTF2, CSTF3	P33240,Q05048,Q12996	CSTF1, CSTF2, CSTF3	P33240,Q05048,Q12996	CSTF1, CSTF2, CSTF3	P33240,Q05048,Q12996	CSTF1, CSTF2, CSTF3	P33240,Q05048,Q12996	-0.00855485	-0.147684	-0.000377509	-0.194078	0.00317026	0.0598076	0.000139203	0.0811056	0.524273	1.57956	0.532179	1.80765
1148	snRNP-free U1A (SF-A) complex	1.30017	1.47845	1.11515	1.02684	0.963988	-0.77723	-0.851213	-0.240897	0.0752277	0.076104	DDX5, NONO, SFPQ, SNRPA	P09012,P17844,P23246,Q15233	DDX5, NONO, SFPQ, SNRPA	P09012,P17844,P23246,Q15233	DDX5, NONO, SFPQ, SNRPA	P09012,P17844,P23246,Q15233	DDX5, NONO, SFPQ, SNRPA	P09012,P17844,P23246,Q15233	DDX5, NONO, SFPQ, SNRPA	P09012,P17844,P23246,Q15233	0.178272	-0.185021	-0.273338	-0.336187	-0.031271	0.0380294	0.05863	0.0744185	-0.205261	1.31876	2.0207	1.92759
1149	Histone H3.1 complex	0.511923	0.634453	0.543372	0.642543	0.523549	1.83413	1.33287	1.75341	1.33287	1.685	HAT1, HIST1H3A, HIST1H4A, IPO4, NASP, RBBP4	O14929,P49321,P62805,P68431,Q09028,Q8TEX9	HAT1, HIST1H4A, IPO4, NASP, RBBP4	O14929,P49321,P62805,Q09028,Q8TEX9	HAT1, HIST1H3A, HIST1H4A, IPO4, NASP, RBBP4	O14929,P49321,P62805,P68431,Q09028,Q8TEX9	HAT1, HIST1H4A, IPO4, NASP, RBBP4	O14929,P49321,P62805,Q09028,Q8TEX9	HAT1, HIST1H4A, IPO4, NASP, RBBP4	O14929,P49321,P62805,Q09028,Q8TEX9	0.0557928	0.0172135	0.0638835	-0.0551106	-0.0216231	-0.00683254	-0.0246367	0.0229134	0.0347748	0.248719	0.0882634	0.871288
1150	Histone H3.3 complex	0.527216	0.612245	0.568013	0.612231	0.502077	1.75553	1.57538	1.64081	1.61317	1.97515	H3F3A, HAT1, HIST1H4A, IPO4, NASP, RBBP4	O14929,P49321,P62805,P84243,Q09028,Q8TEX9	H3F3A, HAT1, HIST1H4A, IPO4, NASP, RBBP4	O14929,P49321,P62805,P84243,Q09028,Q8TEX9	H3F3A, HAT1, HIST1H4A, IPO4, NASP, RBBP4	O14929,P49321,P62805,P84243,Q09028,Q8TEX9	H3F3A, HAT1, HIST1H4A, IPO4, NASP, RBBP4	O14929,P49321,P62805,P84243,Q09028,Q8TEX9	H3F3A, HAT1, HIST1H4A, IPO4, NASP, RBBP4	O14929,P49321,P62805,P84243,Q09028,Q8TEX9	0.0850294	0.0407967	0.0850155	-0.0251388	-0.0345333	-0.0170363	-0.0345279	0.0109585	-0.316284	-0.0140954	-0.163086	0.633944
1162	Ubiquitin E3 ligase (DDB1, DDB2, CUL4A, CUL4B, RBX1)	0.903347	0.900511	0.91298	0.929593	0.914641	0.111657	0.321378	0.219794	0.30906	0.201322	CUL4A, CUL4B, DDB1, DDB2	Q13619,Q13620,Q16531,Q92466	CUL4A, CUL4B, DDB1, DDB2	Q13619,Q13620,Q16531,Q92466	CUL4A, CUL4B, DDB1, DDB2	Q13619,Q13620,Q16531,Q92466	CUL4A, CUL4B, DDB1, DDB2	Q13619,Q13620,Q16531,Q92466	CUL4A, CUL4B, DDB1, DDB2	Q13619,Q13620,Q16531,Q92466	-0.00283666	0.00963254	0.0262457	0.0112939	0.000784185	-0.00264553	-0.00714618	-0.00309913	0.555073	0.314455	0.47336	0.204069
1165	RNF20-RNF40-UbE2E1 complex	0.375728	0.308845	0.367026	0.374762	0.30059	1.21772	1.56148	1.2636	1.35018	1.56451	RNF40, UBE2E1	O75150,P51965	RNF40, UBE2E1	O75150,P51965	RNF40, UBE2E1	O75150,P51965	RNF40, UBE2E1	O75150,P51965	RNF40, UBE2E1	O75150,P51965	-0.0668829	-0.00870151	-0.000965842	-0.0751379	0.0371445	0.00462685	0.000510677	0.0419939	0.925315	0.262884	0.363517	0.765596
1166	p400-associated complex	0.768569	0.853173	0.823546	0.847489	0.752007	0.504306	0.449828	0.456174	0.525654	0.663942	ACTB, ACTL6A, RUVBL1, RUVBL2	O96019,P60709,Q9Y230,Q9Y265	ACTB, ACTL6A, RUVBL1, RUVBL2	O96019,P60709,Q9Y230,Q9Y265	ACTB, ACTL6A, RUVBL1, RUVBL2	O96019,P60709,Q9Y230,Q9Y265	ACTB, ACTL6A, RUVBL1, RUVBL2	O96019,P60709,Q9Y230,Q9Y265	ACTB, ACTL6A, RUVBL1, RUVBL2	O96019,P60709,Q9Y230,Q9Y265	0.0846044	0.0549775	0.0789195	-0.0165619	-0.025814	-0.0170469	-0.0241535	0.00534506	-0.0758224	-0.0411296	0.0732737	0.391817
1170	c-MYC-ATPase-helicase complex	0.48871	0.603822	0.48034	0.400864	0.374079	1.26061	1.01145	1.34365	1.7871	1.81429	ACTL6A, RUVBL1, RUVBL2	O96019,Q9Y230,Q9Y265	ACTL6A, RUVBL1, RUVBL2	O96019,Q9Y230,Q9Y265	ACTL6A, RUVBL1, RUVBL2	O96019,Q9Y230,Q9Y265	ACTL6A, RUVBL1, RUVBL2	O96019,Q9Y230,Q9Y265	ACTL6A, RUVBL1, RUVBL2	O96019,Q9Y230,Q9Y265	0.115112	-0.00837014	-0.0878465	-0.114631	-0.0482118	0.00379805	0.0421229	0.0560377	-0.534623	0.383481	1.38839	1.3171
1173	TIP49-TIP48-BAF53 complex	0.48871	0.603822	0.48034	0.400864	0.374079	1.26061	1.01145	1.34365	1.7871	1.81429	ACTL6A, RUVBL1, RUVBL2	O96019,Q9Y230,Q9Y265	ACTL6A, RUVBL1, RUVBL2	O96019,Q9Y230,Q9Y265	ACTL6A, RUVBL1, RUVBL2	O96019,Q9Y230,Q9Y265	ACTL6A, RUVBL1, RUVBL2	O96019,Q9Y230,Q9Y265	ACTL6A, RUVBL1, RUVBL2	O96019,Q9Y230,Q9Y265	0.115112	-0.00837014	-0.0878465	-0.114631	-0.0482118	0.00379805	0.0421229	0.0560377	-0.534623	0.383481	1.38839	1.3171
1174	PHAX-CBC complex (cap binding complex)	0.421288	1.10527	0.533649	0.351275	0.619656	1.06349	-0.301284	0.7623	1.43059	0.568688	NCBP1, PHAX	Q09161,Q9H814	NCBP1, PHAX	Q09161,Q9H814	NCBP1, PHAX	Q09161,Q9H814	NCBP1, PHAX	Q09161,Q9H814	NCBP1, PHAX	Q09161,Q9H814	0.683983	0.112361	-0.0700128	0.198368	-0.228589	-0.0515474	0.0364546	-0.0861721	-3.30534	-0.649425	0.914137	-1.13669
1176	CRM1-RAN-PHAX-CBC complex (cap binding complex)	0.734656	0.934315	0.750382	0.701209	0.763183	0.612713	0.233497	0.667518	0.96335	0.629419	NCBP1, PHAX, RAN, XPO1	O14980,P62826,Q09161,Q9H814	NCBP1, PHAX, RAN, XPO1	O14980,P62826,Q09161,Q9H814	NCBP1, PHAX, RAN, XPO1	O14980,P62826,Q09161,Q9H814	NCBP1, PHAX, RAN, XPO1	O14980,P62826,Q09161,Q9H814	NCBP1, PHAX, RAN, XPO1	O14980,P62826,Q09161,Q9H814	0.199659	0.0157262	-0.0334468	0.0285276	-0.0595044	-0.00517938	0.011334	-0.00932727	-0.874943	0.251891	0.908094	0.0655933
1178	BCOR complex	1.3292	1.46695	1.49274	1.62902	1.48557	-0.751764	-0.750098	-0.820118	-0.857036	-0.845447	HSPA8, SKP1	P11142,P63208	HSPA8, SKP1	P11142,P63208	HSPA8, SKP1	P11142,P63208	HSPA8, SKP1	P11142,P63208	HSPA8, SKP1	P11142,P63208	0.137759	0.163546	0.299823	0.156379	-0.0239747	-0.0281681	-0.0489627	-0.0270113	-0.0477439	-0.26973	-0.394359	-0.258602
1181	C complex spliceosome	1.16892	1.21179	1.04596	1.06623	1.0297	-0.91715	-0.414439	0.425867	0.589717	0.433269	ALYREF, CDC5L, CWC15, CWC27, DDX5, DHX38, EFTUD2, EIF4A3, HNRNPA1, HNRNPA2B1, HNRNPA3, HNRNPC, HNRNPF, HNRNPH1, HNRNPK, HNRNPM, HNRNPR, HNRNPU, LSM2, LSM3, MTREX, PABPC1, PPIE, PPIL1, PPIL3, PRPF19, PRPF8, RBM22, RBM8A, RBMX, SART1, SF3A1, SF3A2, SF3A3, SF3B1, SF3B2, SF3B3, SNRNP200, SNRNP40, SNRPA1, SNRPB, SNRPB2, SNRPD1, SNRPD2, SNRPD3, SNRPF, SNW1, SYNCRIP, ZCCHC8	O43290,O43390,O60506,O75533,O75643,P07910,P08579,P09651,P09661,P11940,P14678,P17844,P22626,P31943,P38159,P38919,P42285,P51991,P52272,P52597,P61978,P62306,P62310,P62314,P62316,P62318,Q00839,Q12874,Q13435,Q13573,Q15029,Q15393,Q15428,Q15459,Q6NZY4,Q6P2Q9,Q6UX04,Q86V81,Q92620,Q96DI7,Q99459,Q9H2H8,Q9NW64,Q9P013,Q9UMS4,Q9UNP9,Q9Y333,Q9Y3C6,Q9Y5S9	ALYREF, CDC5L, CWC15, CWC27, DDX5, DHX38, EFTUD2, EIF4A3, HNRNPA1, HNRNPA2B1, HNRNPA3, HNRNPC, HNRNPF, HNRNPH1, HNRNPK, HNRNPM, HNRNPR, HNRNPU, LSM2, LSM3, MTREX, PABPC1, PPIE, PPIL1, PPIL3, PRPF19, PRPF8, RBM22, RBM8A, RBMX, SART1, SF3A1, SF3A2, SF3A3, SF3B1, SF3B2, SF3B3, SNRNP200, SNRNP40, SNRPA1, SNRPB, SNRPB2, SNRPD1, SNRPD2, SNRPD3, SNRPF, SNW1, SYNCRIP, ZCCHC8	O43290,O43390,O60506,O75533,O75643,P07910,P08579,P09651,P09661,P11940,P14678,P17844,P22626,P31943,P38159,P38919,P42285,P51991,P52272,P52597,P61978,P62306,P62310,P62314,P62316,P62318,Q00839,Q12874,Q13435,Q13573,Q15029,Q15393,Q15428,Q15459,Q6NZY4,Q6P2Q9,Q6UX04,Q86V81,Q92620,Q96DI7,Q99459,Q9H2H8,Q9NW64,Q9P013,Q9UMS4,Q9UNP9,Q9Y333,Q9Y3C6,Q9Y5S9	ALYREF, CDC5L, CWC15, CWC27, DDX5, DHX38, EFTUD2, EIF4A3, HNRNPA1, HNRNPA2B1, HNRNPA3, HNRNPC, HNRNPF, HNRNPH1, HNRNPK, HNRNPM, HNRNPR, HNRNPU, LSM2, LSM3, MTREX, PABPC1, PPIL1, PPIL3, PRPF19, PRPF8, RBM22, RBM8A, RBMX, SART1, SF3A1, SF3A2, SF3A3, SF3B1, SF3B2, SF3B3, SNRNP200, SNRNP40, SNRPA1, SNRPB, SNRPB2, SNRPD1, SNRPD2, SNRPD3, SNRPF, SNW1, SYNCRIP, ZCCHC8	O43290,O43390,O60506,O75533,O75643,P07910,P08579,P09651,P09661,P11940,P14678,P17844,P22626,P31943,P38159,P38919,P42285,P51991,P52272,P52597,P61978,P62306,P62310,P62314,P62316,P62318,Q00839,Q12874,Q13435,Q13573,Q15029,Q15393,Q15428,Q15459,Q6NZY4,Q6P2Q9,Q6UX04,Q86V81,Q92620,Q96DI7,Q99459,Q9H2H8,Q9NW64,Q9P013,Q9UMS4,Q9Y333,Q9Y3C6,Q9Y5S9	ALYREF, CDC5L, CWC15, CWC27, DDX5, DHX38, EFTUD2, EIF4A3, HNRNPA1, HNRNPA2B1, HNRNPA3, HNRNPC, HNRNPF, HNRNPH1, HNRNPK, HNRNPM, HNRNPR, HNRNPU, LSM2, LSM3, MTREX, PABPC1, PPIL1, PPIL3, PRPF19, PRPF8, RBM22, RBM8A, RBMX, SART1, SF3A1, SF3A2, SF3A3, SF3B1, SF3B2, SF3B3, SNRNP200, SNRNP40, SNRPA1, SNRPB, SNRPB2, SNRPD1, SNRPD2, SNRPD3, SNRPF, SNW1, SYNCRIP, ZCCHC8	O43290,O43390,O60506,O75533,O75643,P07910,P08579,P09651,P09661,P11940,P14678,P17844,P22626,P31943,P38159,P38919,P42285,P51991,P52272,P52597,P61978,P62306,P62310,P62314,P62316,P62318,Q00839,Q12874,Q13435,Q13573,Q15029,Q15393,Q15428,Q15459,Q6NZY4,Q6P2Q9,Q6UX04,Q86V81,Q92620,Q96DI7,Q99459,Q9H2H8,Q9NW64,Q9P013,Q9UMS4,Q9Y333,Q9Y3C6,Q9Y5S9	ALYREF, CDC5L, CWC15, CWC27, DDX5, DHX38, EFTUD2, EIF4A3, HNRNPA1, HNRNPA2B1, HNRNPA3, HNRNPC, HNRNPF, HNRNPH1, HNRNPK, HNRNPM, HNRNPR, HNRNPU, LSM2, LSM3, MTREX, PABPC1, PPIE, PPIL1, PPIL3, PRPF19, PRPF8, RBM22, RBM8A, RBMX, SART1, SF3A1, SF3A2, SF3A3, SF3B1, SF3B2, SF3B3, SNRNP200, SNRNP40, SNRPA1, SNRPB, SNRPB2, SNRPD1, SNRPD2, SNRPD3, SNRPF, SNW1, SYNCRIP, ZCCHC8	O43290,O43390,O60506,O75533,O75643,P07910,P08579,P09651,P09661,P11940,P14678,P17844,P22626,P31943,P38159,P38919,P42285,P51991,P52272,P52597,P61978,P62306,P62310,P62314,P62316,P62318,Q00839,Q12874,Q13435,Q13573,Q15029,Q15393,Q15428,Q15459,Q6NZY4,Q6P2Q9,Q6UX04,Q86V81,Q92620,Q96DI7,Q99459,Q9H2H8,Q9NW64,Q9P013,Q9UMS4,Q9UNP9,Q9Y333,Q9Y3C6,Q9Y5S9	0.0412767	-0.121681	-0.101411	-0.140613	-0.00862062	0.0274372	0.0226423	0.0320022	1.09939	2.8877	3.3139	2.67776
1182	CDC5L core complex	1.12435	1.26796	1.05816	1.01584	0.947543	-0.424364	-0.493341	-0.120198	0.100533	0.117129	CDC5L, GCN1, HSPA8, PRPF19	P11142,Q92616,Q99459,Q9UMS4	CDC5L, GCN1, HSPA8, PRPF19	P11142,Q92616,Q99459,Q9UMS4	CDC5L, GCN1, HSPA8, PRPF19	P11142,Q92616,Q99459,Q9UMS4	CDC5L, GCN1, HSPA8, PRPF19	P11142,Q92616,Q99459,Q9UMS4	CDC5L, GCN1, HSPA8, PRPF19	P11142,Q92616,Q99459,Q9UMS4	0.143606	-0.0661878	-0.10851	-0.17681	-0.0298066	0.0151381	0.0253389	0.0427359	-0.170525	0.753549	1.23755	1.22316
1183	CDC5L complex	1.08176	1.13208	0.96223	0.955606	0.929297	-0.306358	-0.0383425	0.589533	0.834041	0.683037	BZW1, CDC5L, CWC15, DYNC1H1, GCN1, HSPA8, ILF2, PPP1CA, PRKDC, PRPF19, RBMX, SF3B1, SF3B2, SF3B4, SFPQ, SNRPA, SNRPA1, SNRPD1, SNRPD2, SNRPD3	O75533,P09012,P09661,P11142,P23246,P38159,P62136,P62314,P62316,P62318,P78527,Q12905,Q13435,Q14204,Q15427,Q7L1Q6,Q92616,Q99459,Q9P013,Q9UMS4	BZW1, CDC5L, CWC15, DYNC1H1, GCN1, HSPA8, ILF2, PPP1CA, PRKDC, PRPF19, RBMX, SF3B1, SF3B2, SF3B4, SFPQ, SNRPA, SNRPA1, SNRPD1, SNRPD2, SNRPD3	O75533,P09012,P09661,P11142,P23246,P38159,P62136,P62314,P62316,P62318,P78527,Q12905,Q13435,Q14204,Q15427,Q7L1Q6,Q92616,Q99459,Q9P013,Q9UMS4	BZW1, CDC5L, CWC15, DYNC1H1, GCN1, HSPA8, ILF2, PPP1CA, PRKDC, PRPF19, RBMX, SF3B1, SF3B2, SF3B4, SFPQ, SNRPA, SNRPA1, SNRPD1, SNRPD2, SNRPD3	O75533,P09012,P09661,P11142,P23246,P38159,P62136,P62314,P62316,P62318,P78527,Q12905,Q13435,Q14204,Q15427,Q7L1Q6,Q92616,Q99459,Q9P013,Q9UMS4	BZW1, CDC5L, CWC15, DYNC1H1, GCN1, HSPA8, ILF2, PPP1CA, PRKDC, PRPF19, RBMX, SF3B1, SF3B2, SF3B4, SFPQ, SNRPA, SNRPA1, SNRPD1, SNRPD2, SNRPD3	O75533,P09012,P09661,P11142,P23246,P38159,P62136,P62314,P62316,P62318,P78527,Q12905,Q13435,Q14204,Q15427,Q7L1Q6,Q92616,Q99459,Q9P013,Q9UMS4	BZW1, CDC5L, CWC15, DYNC1H1, GCN1, HSPA8, ILF2, PPP1CA, PRKDC, PRPF19, RBMX, SF3B1, SF3B2, SF3B4, SFPQ, SNRPA, SNRPA1, SNRPD1, SNRPD2, SNRPD3	O75533,P09012,P09661,P11142,P23246,P38159,P62136,P62314,P62316,P62318,P78527,Q12905,Q13435,Q14204,Q15427,Q7L1Q6,Q92616,Q99459,Q9P013,Q9UMS4	0.0503241	-0.119529	-0.126153	-0.152462	-0.0113381	0.0292613	0.0309874	0.0379604	0.60102	2.06891	2.67574	2.10483
1186	ESCRT-III complex	0.974011	0.949302	0.964084	1.07681	1.0611	0.0386736	0.436868	0.304871	0.0870187	-0.0374209	CHMP1A, CHMP1B, CHMP2A, CHMP2B, CHMP3, CHMP4A, CHMP4B, CHMP5	O43633,Q7LBR1,Q9BY43,Q9H444,Q9HD42,Q9NZZ3,Q9UQN3,Q9Y3E7	CHMP1A, CHMP1B, CHMP2A, CHMP2B, CHMP3, CHMP4A, CHMP4B, CHMP5	O43633,Q7LBR1,Q9BY43,Q9H444,Q9HD42,Q9NZZ3,Q9UQN3,Q9Y3E7	CHMP1A, CHMP1B, CHMP2A, CHMP2B, CHMP3, CHMP4A, CHMP4B, CHMP5	O43633,Q7LBR1,Q9BY43,Q9H444,Q9HD42,Q9NZZ3,Q9UQN3,Q9Y3E7	CHMP1A, CHMP1B, CHMP2A, CHMP2B, CHMP3, CHMP4A, CHMP4B, CHMP5	O43633,Q7LBR1,Q9BY43,Q9H444,Q9HD42,Q9NZZ3,Q9UQN3,Q9Y3E7	CHMP1A, CHMP1B, CHMP2A, CHMP2B, CHMP3, CHMP4A, CHMP4B, CHMP5	O43633,Q7LBR1,Q9BY43,Q9H444,Q9HD42,Q9NZZ3,Q9UQN3,Q9Y3E7	-0.0247088	-0.00992686	0.1028	0.0870847	0.00642129	0.00256037	-0.0250754	-0.021404	0.938023	0.625107	0.137316	-0.201918
1187	ESCRT-II complex	0.193298	0.23293	0.182366	0.348761	0.199637	1.95325	1.86466	1.98422	1.43936	1.9899	VPS25, VPS36	Q86VN1,Q9BRG1	VPS25, VPS36	Q86VN1,Q9BRG1	VPS25, VPS36	Q86VN1,Q9BRG1	VPS25, VPS36	Q86VN1,Q9BRG1	VPS25, VPS36	Q86VN1,Q9BRG1	0.0396324	-0.0109323	0.155463	0.00633915	-0.0269379	0.00774837	-0.0965927	-0.00442825	-0.0949197	0.31358	-1.124	0.0765833
1189	DNA double-strand break end-joining complex	0.51022	0.619963	0.476167	0.451523	0.491848	1.45287	1.19224	1.64602	1.91426	1.6137	MRE11, RAD50, XRCC5, XRCC6	P12956,P13010,P49959,Q92878	MRE11, RAD50, XRCC5, XRCC6	P12956,P13010,P49959,Q92878	MRE11, RAD50, XRCC5, XRCC6	P12956,P13010,P49959,Q92878	MRE11, RAD50, XRCC5, XRCC6	P12956,P13010,P49959,Q92878	MRE11, RAD50, XRCC5, XRCC6	P12956,P13010,P49959,Q92878	0.109743	-0.034053	-0.0586968	-0.0183717	-0.0448573	0.0152749	0.0267763	0.00815425	-0.527519	0.756928	1.27136	0.454276
1191	RNA pol II containing coactivator complex Tat-SF	0.37468	0.525512	0.410785	0.521682	0.50556	1.73144	1.27583	1.61137	1.32645	1.28641	CDK9, NCL, SUPT5H	O00267,P19338,P50750	CDK9, NCL, SUPT5H	O00267,P19338,P50750	CDK9, NCL, SUPT5H	O00267,P19338,P50750	CDK9, NCL, SUPT5H	O00267,P19338,P50750	CDK9, NCL, SUPT5H	O00267,P19338,P50750	0.150832	0.0361051	0.147002	0.130881	-0.0719245	-0.0186168	-0.0702747	-0.0632377	-1.0233	-0.0951859	-0.903833	-1.01697
1192	ESCRT-I complex	0.209906	0.195968	0.228359	0.192991	0.198981	1.87711	2.02621	1.78448	2.05509	1.9929	TSG101, VPS28	Q99816,Q9UK41	TSG101, VPS28	Q99816,Q9UK41	TSG101, VPS28	Q99816,Q9UK41	TSG101, VPS28	Q99816,Q9UK41	TSG101, VPS28	Q99816,Q9UK41	-0.0139374	0.0184529	-0.0169146	-0.0109252	0.00963186	-0.0124162	0.0117185	0.0075312	0.487295	-0.0139071	0.535208	0.254089
1193	Rap1 complex	0.499646	0.659526	0.499032	0.446562	0.469467	1.89839	1.3714	1.96534	2.41929	2.14392	MRE11, PARP1, RAD50, TERF2IP, XRCC5, XRCC6	P09874,P12956,P13010,P49959,Q92878,Q9NYB0	MRE11, PARP1, RAD50, TERF2IP, XRCC5, XRCC6	P09874,P12956,P13010,P49959,Q92878,Q9NYB0	MRE11, PARP1, RAD50, TERF2IP, XRCC5, XRCC6	P09874,P12956,P13010,P49959,Q92878,Q9NYB0	MRE11, PARP1, RAD50, TERF2IP, XRCC5, XRCC6	P09874,P12956,P13010,P49959,Q92878,Q9NYB0	MRE11, PARP1, RAD50, TERF2IP, XRCC5, XRCC6	P09874,P12956,P13010,P49959,Q92878,Q9NYB0	0.159879	-0.000614354	-0.0530848	-0.0301797	-0.0642421	0.000273287	0.0244706	0.0136951	-1.14437	0.475386	1.45721	0.704012
1204	Rap1 complex	0.215416	0.371578	0.19083	0.210726	0.244315	1.85231	1.33626	1.9463	1.977	1.79313	RAD50, TERF2IP	Q92878,Q9NYB0	RAD50, TERF2IP	Q92878,Q9NYB0	RAD50, TERF2IP	Q92878,Q9NYB0	RAD50, TERF2IP	Q92878,Q9NYB0	RAD50, TERF2IP	Q92878,Q9NYB0	0.156162	-0.0245865	-0.00469074	0.0288983	-0.0936762	0.0169872	0.00318765	-0.0191081	-1.15744	0.463625	0.404526	-0.1413
1211	Ubiquitin E3 ligase (AHR, ARNT, DDB1, TBL3, CUL4B, RBX1)	1.39479	1.34389	1.42362	1.36606	1.26803	-0.829596	-0.612929	-0.747949	-0.588162	-0.591739	CUL4B, DDB1	Q13620,Q16531	CUL4B, DDB1	Q13620,Q16531	CUL4B, DDB1	Q13620,Q16531	CUL4B, DDB1	Q13620,Q16531	CUL4B, DDB1	Q13620,Q16531	-0.0509001	0.028832	-0.0287274	-0.126755	0.00906808	-0.00496757	0.00506996	0.0233373	0.478319	0.107064	0.43336	0.488689
1214	Ubiquitin E3 ligase (DET1, DDB1, CUL4A, RBX1, COP1)	1.52665	1.50548	1.53834	1.52366	1.39186	-0.973837	-0.790264	-0.865572	-0.75604	-0.74181	CUL4A, DDB1	Q13619,Q16531	CUL4A, DDB1	Q13619,Q16531	CUL4A, DDB1	Q13619,Q16531	CUL4A, DDB1	Q13619,Q16531	CUL4A, DDB1	Q13619,Q16531	-0.0211722	0.0116916	-0.00298282	-0.134789	0.0033445	-0.00182298	0.000467791	0.0223036	0.387196	0.158134	0.36286	0.473347
1215	Ubiquitin E3 ligase (FBXW7, CUL1, SKP1A, RBX1)	0.964485	1.02747	1.05329	1.20616	1.06734	-0.224196	-0.18382	-0.278556	-0.39333	-0.310338	CUL1, SKP1	P63208,Q13616	CUL1, SKP1	P63208,Q13616	CUL1, SKP1	P63208,Q13616	CUL1, SKP1	P63208,Q13616	CUL1, SKP1	P63208,Q13616	0.0629894	0.0888044	0.241676	0.102857	-0.0158148	-0.0220159	-0.0557631	-0.0253263	0.0821672	-0.169813	-0.498534	-0.233593
1220	TRF2-Ku complex	0.150997	0.130712	0.125385	0.138572	0.123086	2.1571	2.33721	2.25433	2.30991	2.36346	XRCC5, XRCC6	P12956,P13010	XRCC5, XRCC6	P12956,P13010	XRCC5, XRCC6	P12956,P13010	XRCC5, XRCC6	P12956,P13010	XRCC5, XRCC6	P12956,P13010	-0.0202852	-0.0256119	-0.0124246	-0.0279114	0.0155867	0.0197727	0.00948087	0.0215921	0.5821	0.508863	0.500931	0.462785
1223	H2AX complex, isolated from cells without IR exposure	0.986788	1.38421	1.18315	1.08976	0.955859	0.0152004	-0.794225	-0.331691	0.0769895	0.335466	CALM1, CALR, EIF3L, HIST1H4A, HNRNPR, HSPA5, NPM1, PABPC1, SSB	O43390,P05455,P06748,P11021,P11940,P27797,P62158,P62805,Q9Y262	CALM1, CALR, EIF3L, HIST1H4A, HNRNPR, HSPA5, NPM1, PABPC1, SSB	O43390,P05455,P06748,P11021,P11940,P27797,P62158,P62805,Q9Y262	CALM1, CALR, EIF3L, HIST1H4A, HNRNPR, HSPA5, NPM1, PABPC1, SSB	O43390,P05455,P06748,P11021,P11940,P27797,P62158,P62805,Q9Y262	CALM1, CALR, EIF3L, HIST1H4A, HNRNPR, HSPA5, NPM1, PABPC1, SSB	O43390,P05455,P06748,P11021,P11940,P27797,P62158,P62805,Q9Y262	CALM1, CALR, EIF3L, HIST1H4A, HNRNPR, HSPA5, NPM1, PABPC1, SSB	O43390,P05455,P06748,P11021,P11940,P27797,P62158,P62805,Q9Y262	0.39742	0.19636	0.102975	-0.0309295	-0.0838985	-0.0452709	-0.0248019	0.00795946	-1.96151	-0.897183	0.159046	0.658662
1226	H2AX complex I	0.769818	1.23399	1.073	1.05888	0.870848	0.500392	-0.429276	-0.152249	0.00301267	0.31798	CALR, HSPA5, NPM1, PARP1	P06748,P09874,P11021,P27797	CALR, HSPA5, NPM1, PARP1	P06748,P09874,P11021,P27797	CALR, HSPA5, NPM1, PARP1	P06748,P09874,P11021,P27797	CALR, HSPA5, NPM1, PARP1	P06748,P09874,P11021,P27797	CALR, HSPA5, NPM1, PARP1	P06748,P09874,P11021,P27797	0.464177	0.303178	0.289063	0.10103	-0.117401	-0.0826363	-0.0793291	-0.0305129	-2.24823	-1.66059	-1.22469	-0.405447
1227	H2AX complex II	0.624302	0.9164	0.738972	0.819777	0.704858	1.15914	0.439082	0.83396	0.810399	1.07059	CALR, HIST1H4A, HSPA5, NPM1, YBX3	P06748,P11021,P16989,P27797,P62805	CALR, HIST1H4A, HSPA5, NPM1, PTCD3, YBX3	P06748,P11021,P16989,P27797,P62805,Q96EY7	CALR, HIST1H4A, HSPA5, NPM1, YBX3	P06748,P11021,P16989,P27797,P62805	CALR, HIST1H4A, HSPA5, NPM1, PTCD3, YBX3	P06748,P11021,P16989,P27797,P62805,Q96EY7	CALR, HIST1H4A, HSPA5, NPM1, PTCD3, YBX3	P06748,P11021,P16989,P27797,P62805,Q96EY7	0.245937	0.11467	0.0865606	-0.0112274	-0.080958	-0.0405968	-0.0311486	0.00428509	-1.51245	-0.657867	-0.0795118	0.42277
1230	WINAC complex	0.511268	0.541401	0.601301	0.650186	0.59626	0.786221	0.818574	0.588542	0.577993	0.628183	ACTL6A, SMARCC2	O96019,Q8TAQ2	ACTL6A, SMARCC2	O96019,Q8TAQ2	ACTL6A, SMARCC2	O96019,Q8TAQ2	ACTL6A, SMARCC2	O96019,Q8TAQ2	ACTL6A, SMARCC2	O96019,Q8TAQ2	0.030133	0.0900328	0.138918	0.0849918	-0.0129355	-0.0372037	-0.0557038	-0.0352316	0.128007	-0.416474	-0.497626	-0.38061
1231	FIB-associated protein complex	0.464699	0.455576	0.419716	0.517363	0.460809	1.65469	1.8585	1.89437	1.63313	1.7496	C1QBP, PRMT1, PRMT5, TUBA1A	O14744,Q07021,Q71U36,Q99873	C1QBP, PRMT1, PRMT5, TUBA1A	O14744,Q07021,Q71U36,Q99873	C1QBP, PRMT1, PRMT5, TUBA1A	O14744,Q07021,Q71U36,Q99873	C1QBP, PRMT1, PRMT5, TUBA1A	O14744,Q07021,Q71U36,Q99873	C1QBP, PRMT1, PRMT5, TUBA1A	O14744,Q07021,Q71U36,Q99873	-0.00912328	-0.0449825	0.0526645	-0.00388942	0.00427925	0.0216318	-0.0236963	0.00181779	0.637974	0.913885	0.0840309	0.313392
1237	BAF complex	0.511268	0.541401	0.601301	0.650186	0.59626	0.786221	0.818574	0.588542	0.577993	0.628183	ACTL6A, SMARCC2	O96019,Q8TAQ2	ACTL6A, SMARCC2	O96019,Q8TAQ2	ACTL6A, SMARCC2	O96019,Q8TAQ2	ACTL6A, SMARCC2	O96019,Q8TAQ2	ACTL6A, SMARCC2	O96019,Q8TAQ2	0.030133	0.0900328	0.138918	0.0849918	-0.0129355	-0.0372037	-0.0557038	-0.0352316	0.128007	-0.416474	-0.497626	-0.38061
1239	EBAFb complex	0.666349	1.02219	0.594691	1.11372	0.933735	0.655511	-0.0540646	0.954258	-0.169571	0.0648674	ACTL6A, ARID1B, SMARCC2	O96019,Q8NFD5,Q8TAQ2	ACTL6A, ARID1B, SMARCC2	O96019,Q8NFD5,Q8TAQ2	ACTL6A, ARID1B, SMARCC2	O96019,Q8NFD5,Q8TAQ2	ACTL6A, ARID1B, SMARCC2	O96019,Q8NFD5,Q8TAQ2	ACTL6A, ARID1B, SMARCC2	O96019,Q8NFD5,Q8TAQ2	0.35584	-0.0716581	0.447373	0.267386	-0.105601	0.0269664	-0.127015	-0.0829804	-1.71731	0.878237	-2.06099	-1.40331
1245	Protein phosphatase 4 complex	0.503308	1.06813	0.800359	0.992473	0.649514	0.80941	-0.246313	0.153017	-0.0841371	0.495211	PPP4C, PPP4R2	P60510,Q9NY27	PPP4C, PPP4R2	P60510,Q9NY27	PPP4C, PPP4R2	P60510,Q9NY27	PPP4C, PPP4R2	P60510,Q9NY27	PPP4C, PPP4R2	P60510,Q9NY27	0.564825	0.297051	0.489164	0.146206	-0.181672	-0.109755	-0.163311	-0.0589604	-2.55839	-1.59476	-2.14604	-0.732801
1252	EBAFa complex	0.511268	0.541401	0.601301	0.650186	0.59626	0.786221	0.818574	0.588542	0.577993	0.628183	ACTL6A, SMARCC2	O96019,Q8TAQ2	ACTL6A, SMARCC2	O96019,Q8TAQ2	ACTL6A, SMARCC2	O96019,Q8TAQ2	ACTL6A, SMARCC2	O96019,Q8TAQ2	ACTL6A, SMARCC2	O96019,Q8TAQ2	0.030133	0.0900328	0.138918	0.0849918	-0.0129355	-0.0372037	-0.0557038	-0.0352316	0.128007	-0.416474	-0.497626	-0.38061
1254	Menin-associated histone methyltransferase complex	1.31546	1.20102	1.21538	1.09444	1.01508	-0.84964	-0.351421	-0.423945	-0.035054	-0.0037692	ASH2L, DPY30, POLR2B, RBBP5, WDR5	P30876,P61964,Q15291,Q9C005,Q9UBL3	ASH2L, DPY30, POLR2B, RBBP5, WDR5	P30876,P61964,Q15291,Q9C005,Q9UBL3	ASH2L, DPY30, POLR2B, RBBP5, WDR5	P30876,P61964,Q15291,Q9C005,Q9UBL3	ASH2L, DPY30, POLR2B, RBBP5, WDR5	P30876,P61964,Q15291,Q9C005,Q9UBL3	ASH2L, DPY30, POLR2B, RBBP5, WDR5	P30876,P61964,Q15291,Q9C005,Q9UBL3	-0.114437	-0.100077	-0.221012	-0.300377	0.0224546	0.0195098	0.0455734	0.064378	1.18415	0.956023	1.89719	1.86964
1255	Ubiquitin E3 ligase (SIAH1, SIP, SKP1A, TBL1X)	1.58645	1.73467	1.73451	1.86195	1.64284	-1.03441	-1.00585	-1.04384	-1.05394	-1.00284	CACYBP, SKP1	P63208,Q9HB71	CACYBP, SKP1	P63208,Q9HB71	CACYBP, SKP1	P63208,Q9HB71	CACYBP, SKP1	P63208,Q9HB71	CACYBP, SKP1	P63208,Q9HB71	0.148222	0.148062	0.275506	0.0563887	-0.0209558	-0.0209344	-0.037219	-0.00824931	0.000318705	-0.152248	-0.214459	0.0198698
1256	MLL-HCF complex	1.16587	1.09731	1.22554	1.02699	0.88444	-0.512863	-0.15047	-0.457108	0.0748757	0.281194	ASH2L, HCFC1, RBBP5, WDR5	P51610,P61964,Q15291,Q9UBL3	ASH2L, HCFC1, RBBP5, WDR5	P51610,P61964,Q15291,Q9UBL3	ASH2L, HCFC1, RBBP5, WDR5	P51610,P61964,Q15291,Q9UBL3	ASH2L, HCFC1, RBBP5, WDR5	P51610,P61964,Q15291,Q9UBL3	ASH2L, HCFC1, RBBP5, WDR5	P51610,P61964,Q15291,Q9UBL3	-0.0685668	0.0596659	-0.138884	-0.281435	0.0150945	-0.0123782	0.0316349	0.0689544	0.894506	0.0741459	1.38566	1.8061
1257	ALL-1 supercomplex	1.29037	1.18468	1.13722	1.08686	1.07811	-0.97413	-0.26983	-0.191316	0.122461	-0.0462612	EFTUD2, HDAC1, HDAC2, KDM1A, MTA2, RAN, RBBP4, RBBP5, RBBP7, SMARCC2, WDR5	O60341,O94776,P61964,P62826,Q09028,Q13547,Q15029,Q15291,Q16576,Q8TAQ2,Q92769	EFTUD2, HDAC1, HDAC2, KDM1A, MTA2, RAN, RBBP4, RBBP5, RBBP7, SMARCC2, WDR5	O60341,O94776,P61964,P62826,Q09028,Q13547,Q15029,Q15291,Q16576,Q8TAQ2,Q92769	EFTUD2, HDAC1, HDAC2, KDM1A, MTA2, RAN, RBBP4, RBBP5, RBBP7, SMARCC2, WDR5	O60341,O94776,P61964,P62826,Q09028,Q13547,Q15029,Q15291,Q16576,Q8TAQ2,Q92769	EFTUD2, HDAC1, HDAC2, KDM1A, MTA2, RAN, RBBP4, RBBP5, RBBP7, SMARCC2, WDR5	O60341,O94776,P61964,P62826,Q09028,Q13547,Q15029,Q15291,Q16576,Q8TAQ2,Q92769	EFTUD2, HDAC1, HDAC2, KDM1A, MTA2, RAN, RBBP4, RBBP5, RBBP7, SMARCC2, WDR5	O60341,O94776,P61964,P62826,Q09028,Q13547,Q15029,Q15291,Q16576,Q8TAQ2,Q92769	-0.105688	-0.153148	-0.203514	-0.212265	0.0211219	0.0312864	0.042579	0.0445969	1.58665	1.70665	2.47126	1.86469
1260	Neddylin ligase (FBXO11, SKP1, CUL1, RBX1)	0.964485	1.02747	1.05329	1.20616	1.06734	-0.224196	-0.18382	-0.278556	-0.39333	-0.310338	CUL1, SKP1	P63208,Q13616	CUL1, SKP1	P63208,Q13616	CUL1, SKP1	P63208,Q13616	CUL1, SKP1	P63208,Q13616	CUL1, SKP1	P63208,Q13616	0.0629894	0.0888044	0.241676	0.102857	-0.0158148	-0.0220159	-0.0557631	-0.0253263	0.0821672	-0.169813	-0.498534	-0.233593
1287	HNRPF-HNRPH1 complex	0.15265	0.104814	0.0858306	0.129437	0.104026	2.14885	2.47082	2.4585	2.35509	2.46452	HNRNPF, HNRNPH1	P31943,P52597	HNRNPF, HNRNPH1	P31943,P52597	HNRNPF, HNRNPH1	P31943,P52597	HNRNPF, HNRNPH1	P31943,P52597	HNRNPF, HNRNPH1	P31943,P52597	-0.0478361	-0.0668192	-0.0232125	-0.0486235	0.0375637	0.0533878	0.0178304	0.0382093	0.93199	1.0548	0.628837	0.709424
1288	DCS complex (PTBP1, PTBP2, HNRPH1, HNRPF)	0.280963	0.280868	0.220561	0.241082	0.200049	2.61504	2.75405	2.49939	2.53405	2.69088	HNRNPF, HNRNPH1, PTBP1, PTBP2	P26599,P31943,P52597,Q9UKA9	HNRNPF, HNRNPH1, PTBP1, PTBP2	P26599,P31943,P52597,Q9UKA9	HNRNPF, HNRNPH1, PTBP1	P26599,P31943,P52597	HNRNPF, HNRNPH1, PTBP1	P26599,P31943,P52597	HNRNPF, HNRNPH1, PTBP1	P26599,P31943,P52597	0.00616306	-0.0798248	-0.0593044	-0.100337	-0.00362743	0.0502928	0.0367464	0.064297	0.384184	1.37637	1.27874	1.47872
1306	PIN1-AUF1 complex	0.851179	0.863636	0.786941	0.843788	0.778318	-0.0179713	0.0956315	0.179325	0.173283	0.206524	HNRNPD, PIN1	Q13526,Q14103	HNRNPD, PIN1	Q13526,Q14103	HNRNPD, PIN1	Q13526,Q14103	HNRNPD, PIN1	Q13526,Q14103	HNRNPD, PIN1	Q13526,Q14103	0.0124573	-0.0642373	-0.00739082	-0.0728606	-0.0036109	0.0194191	0.00216538	0.0221327	0.276461	0.50312	0.388865	0.47081
1307	Multiprotein complex (mRNA turnover)	0.744949	0.801425	0.706891	0.726808	0.682949	0.693842	0.726389	0.9439	1.02349	1.02926	CSDE1, HNRNPD, PABPC1, PAIP1, SYNCRIP	O60506,O75534,P11940,Q14103,Q9H074	CSDE1, HNRNPD, PABPC1, PAIP1, SYNCRIP	O60506,O75534,P11940,Q14103,Q9H074	CSDE1, HNRNPD, PABPC1, PAIP1, SYNCRIP	O60506,O75534,P11940,Q14103,Q9H074	CSDE1, HNRNPD, PABPC1, PAIP1, SYNCRIP	O60506,O75534,P11940,Q14103,Q9H074	CSDE1, HNRNPD, PABPC1, PAIP1, SYNCRIP	O60506,O75534,P11940,Q14103,Q9H074	0.0564754	-0.0380578	-0.0181409	-0.0620002	-0.0179664	0.0127778	0.00602047	0.0211125	0.130127	0.775265	0.87813	0.827926
1308	PABPC1-HSPA8-HNRPD-EIF4G1 complex	0.759708	0.801587	0.704214	0.690172	0.626026	0.532229	0.597496	0.810218	0.999447	1.08591	EIF4G1, HNRNPD, HSPA8, PABPC1	P11142,P11940,Q04637,Q14103	EIF4G1, HNRNPD, HSPA8, PABPC1	P11142,P11940,Q04637,Q14103	EIF4G1, HNRNPD, HSPA8, PABPC1	P11142,P11940,Q04637,Q14103	EIF4G1, HNRNPD, HSPA8, PABPC1	P11142,P11940,Q04637,Q14103	EIF4G1, HNRNPD, HSPA8, PABPC1	P11142,P11940,Q04637,Q14103	0.041879	-0.0554937	-0.0695352	-0.133682	-0.0132099	0.0185046	0.0233794	0.0467201	0.223139	0.83667	1.19145	1.31175
1332	Large Drosha complex	0.822827	0.97995	0.847241	0.912342	0.899864	0.928079	0.554485	1.0295	0.932754	0.74329	DDX1, DDX17, DDX3X, DDX5, DHX15, EWSR1, FUS, HNRNPDL, HNRNPH1, HNRNPM, HNRNPU, HNRNPUL1, ILF2, ILF3, TAF15, TARDBP	O00571,O14979,O43143,P17844,P31943,P35637,P52272,Q00839,Q01844,Q12905,Q12906,Q13148,Q92499,Q92804,Q92841,Q9BUJ2	DDX1, DDX17, DDX3X, DDX5, DHX15, EWSR1, FUS, HNRNPDL, HNRNPH1, HNRNPM, HNRNPU, HNRNPUL1, ILF2, ILF3, TAF15, TARDBP	O00571,O14979,O43143,P17844,P31943,P35637,P52272,Q00839,Q01844,Q12905,Q12906,Q13148,Q92499,Q92804,Q92841,Q9BUJ2	DDX1, DDX17, DDX3X, DDX5, DHX15, EWSR1, FUS, HNRNPDL, HNRNPH1, HNRNPM, HNRNPU, HNRNPUL1, ILF2, ILF3, TAF15, TARDBP	O00571,O14979,O43143,P17844,P31943,P35637,P52272,Q00839,Q01844,Q12905,Q12906,Q13148,Q92499,Q92804,Q92841,Q9BUJ2	DDX1, DDX17, DDX3X, DDX5, DHX15, EWSR1, FUS, HNRNPDL, HNRNPH1, HNRNPM, HNRNPU, HNRNPUL1, ILF2, ILF3, TAF15, TARDBP	O00571,O14979,O43143,P17844,P31943,P35637,P52272,Q00839,Q01844,Q12905,Q12906,Q13148,Q92499,Q92804,Q92841,Q9BUJ2	DDX1, DDX17, DDX3X, DDX5, DHX15, EWSR1, FUS, HNRNPDL, HNRNPH1, HNRNPM, HNRNPU, HNRNPUL1, ILF2, ILF3, TAF15, TARDBP	O00571,O14979,O43143,P17844,P31943,P35637,P52272,Q00839,Q01844,Q12905,Q12906,Q13148,Q92499,Q92804,Q92841,Q9BUJ2	0.157123	0.0244141	0.0895144	0.0770366	-0.0435352	-0.00725056	-0.0256792	-0.0222448	-0.76755	0.456382	0.224642	-0.222775
1335	SNW1 complex	1.14173	1.08452	1.05152	1.05858	0.977708	-0.539169	0.119661	0.150893	0.314133	0.40209	ABCF2, CDC5L, DDB1, EEF1A1, EEF1G, EFTUD2, HNRNPU, HSPA5, MATR3, MSH2, PFKL, PRPF8, SFPQ, SNRNP200, SNW1, TUBB	O75643,P07437,P11021,P17858,P23246,P26641,P43243,P43246,P68104,Q00839,Q13573,Q15029,Q16531,Q6P2Q9,Q99459,Q9UG63	ABCF2, CDC5L, DDB1, EEF1A1, EEF1G, EFTUD2, HNRNPU, HSPA5, MATR3, MSH2, PFKL, PRPF8, SFPQ, SNRNP200, SNW1, TUBB	O75643,P07437,P11021,P17858,P23246,P26641,P43243,P43246,P68104,Q00839,Q13573,Q15029,Q16531,Q6P2Q9,Q99459,Q9UG63	ABCF2, CDC5L, DDB1, EEF1A1, EEF1G, EFTUD2, HNRNPU, HSPA5, MATR3, MSH2, PFKL, PRPF8, SFPQ, SNRNP200, SNW1, TUBB	O75643,P07437,P11021,P17858,P23246,P26641,P43243,P43246,P68104,Q00839,Q13573,Q15029,Q16531,Q6P2Q9,Q99459,Q9UG63	ABCF2, CDC5L, DDB1, EEF1A1, EEF1G, EFTUD2, HNRNPU, HSPA5, MATR3, MSH2, PFKL, PRPF8, SFPQ, SNRNP200, SNW1, TUBB	O75643,P07437,P11021,P17858,P23246,P26641,P43243,P43246,P68104,Q00839,Q13573,Q15029,Q16531,Q6P2Q9,Q99459,Q9UG63	ABCF2, CDC5L, DDB1, EEF1A1, EEF1G, EFTUD2, HNRNPU, HSPA5, MATR3, MSH2, PFKL, PRPF8, SFPQ, SNRNP200, SNW1, TUBB	O75643,P07437,P11021,P17858,P23246,P26641,P43243,P43246,P68104,Q00839,Q13573,Q15029,Q16531,Q6P2Q9,Q99459,Q9UG63	-0.057215	-0.0902106	-0.083155	-0.164023	0.0128156	0.0205313	0.0188607	0.0387237	1.51781	1.54455	1.95295	1.94329
1345	Septin complex	0.3871	0.431162	0.431428	0.505433	0.417052	2.30995	2.26231	2.09073	1.9103	2.20532	SEPT11, SEPT2, SEPT7, SEPT8, SEPT9	Q15019,Q16181,Q92599,Q9NVA2,Q9UHD8	SEPT11, SEPT2, SEPT7, SEPT8, SEPT9	Q15019,Q16181,Q92599,Q9NVA2,Q9UHD8	SEPT11, SEPT2, SEPT7, SEPT8, SEPT9	Q15019,Q16181,Q92599,Q9NVA2,Q9UHD8	SEPT11, SEPT2, SEPT7, SEPT8, SEPT9	Q15019,Q16181,Q92599,Q9NVA2,Q9UHD8	SEPT11, SEPT2, SEPT7, SEPT8, SEPT9	Q15019,Q16181,Q92599,Q9NVA2,Q9UHD8	0.0440618	0.0443274	0.118332	0.0299518	-0.0221956	-0.0223252	-0.0566676	-0.015238	0.0198462	-0.167266	-0.736995	-0.0472916
1347	NPC subcomplex (NUP98, NUP107, NUP133, NUP160)	0.254875	0.357869	0.274101	0.214232	0.333084	1.68107	1.3837	1.60012	1.96183	1.44129	NUP133, NUP98	P52948,Q8WUM0	NUP133, NUP98	P52948,Q8WUM0	NUP133, NUP98	P52948,Q8WUM0	NUP133, NUP98	P52948,Q8WUM0	NUP133, NUP98	P52948,Q8WUM0	0.102995	0.0192265	-0.0406428	0.0782095	-0.0604445	-0.0120253	0.0266736	-0.0467522	-0.628369	-0.00755925	0.764303	-0.551603
1377	hASC-1 complex	0.419992	0.373924	0.610118	0.518832	0.47997	1.86549	2.2487	1.12639	1.62714	1.66504	ASCC1, ASCC2, ASCC3, TRIP4	Q15650,Q8N3C0,Q8N9N2,Q9H1I8	ASCC1, ASCC2, ASCC3, TRIP4	Q15650,Q8N3C0,Q8N9N2,Q9H1I8	ASCC1, ASCC2, ASCC3, TRIP4	Q15650,Q8N3C0,Q8N9N2,Q9H1I8	ASCC1, ASCC2, ASCC3, TRIP4	Q15650,Q8N3C0,Q8N9N2,Q9H1I8	ASCC1, ASCC2, ASCC3, TRIP4	Q15650,Q8N3C0,Q8N9N2,Q9H1I8	-0.0460678	0.190126	0.09884	0.0599781	0.0236129	-0.0831569	-0.0458287	-0.02854	1.09656	-1.67344	-0.436619	-0.361581
1379	GALNS-lysosomal hydrolase 1.27 MDa complex	0.88173	0.829528	0.965862	1.02318	1.00184	0.170847	0.51648	0.09014	0.0836159	-0.0157705	CTSA, GALNS, GLB1, NEU1	P10619,P16278,P34059,Q99519	CTSA, GALNS, GLB1, NEU1	P10619,P16278,P34059,Q99519	CTSA, GALNS, GLB1, NEU1	P10619,P16278,P34059,Q99519	CTSA, GALNS, GLB1, NEU1	P10619,P16278,P34059,Q99519	CTSA, GALNS, GLB1, NEU1	P10619,P16278,P34059,Q99519	-0.0522026	0.084132	0.141449	0.120113	0.0151634	-0.0227432	-0.0371542	-0.0318862	0.89614	-0.181775	-0.232557	-0.43598
1380	Elongator holo complex	0.670856	0.550968	0.628014	0.680469	0.638643	0.828582	1.45468	1.06345	1.03158	1.04072	ELP1, ELP2, ELP3, ELP4	O95163,Q6IA86,Q96EB1,Q9H9T3	ELP1, ELP2, ELP3, ELP4	O95163,Q6IA86,Q96EB1,Q9H9T3	ELP1, ELP2, ELP3, ELP4	O95163,Q6IA86,Q96EB1,Q9H9T3	ELP1, ELP2, ELP3, ELP4	O95163,Q6IA86,Q96EB1,Q9H9T3	ELP1, ELP2, ELP3, ELP4	O95163,Q6IA86,Q96EB1,Q9H9T3	-0.119888	-0.042842	0.00961277	-0.0322128	0.0462631	0.0157497	-0.00342357	0.0117653	1.63381	0.76865	0.560932	0.534565
1399	WDR5-ASH2L-RBBP5-MLL2 complex	1.34694	1.23553	1.43115	1.18856	1.00383	-0.815045	-0.443866	-0.78009	-0.301057	-0.0853815	ASH2L, RBBP5, WDR5	P61964,Q15291,Q9UBL3	ASH2L, RBBP5, WDR5	P61964,Q15291,Q9UBL3	ASH2L, RBBP5, WDR5	P61964,Q15291,Q9UBL3	ASH2L, RBBP5, WDR5	P61964,Q15291,Q9UBL3	ASH2L, RBBP5, WDR5	P61964,Q15291,Q9UBL3	-0.111418	0.0842069	-0.158382	-0.343113	0.0212359	-0.0147582	0.0308351	0.0729581	0.896575	-0.0127853	1.15819	1.64821
1400	ASCOM complex	1.0532	1.00325	1.15501	0.938113	0.841772	-0.264395	0.0634707	-0.321525	0.287636	0.3985	ASH2L, RBBP5, TUBA4A, TUBB	P07437,P68366,Q15291,Q9UBL3	ASH2L, RBBP5, TUBA4A, TUBB	P07437,P68366,Q15291,Q9UBL3	ASH2L, RBBP5, TUBA4A, TUBB	P07437,P68366,Q15291,Q9UBL3	ASH2L, RBBP5, TUBA4A, TUBB	P07437,P68366,Q15291,Q9UBL3	ASH2L, RBBP5, TUBA4A, TUBB	P07437,P68366,Q15291,Q9UBL3	-0.0499496	0.10181	-0.115091	-0.211432	0.0121441	-0.0230095	0.0289221	0.0559117	0.824523	-0.188351	1.32184	1.51611
1401	MOF complex	1.48635	1.16811	1.41073	1.22038	0.955521	-0.931382	-0.390003	-0.734039	-0.411788	-0.128489	RBBP5, WDR5	P61964,Q15291	RBBP5, WDR5	P61964,Q15291	RBBP5, WDR5	P61964,Q15291	RBBP5, WDR5	P61964,Q15291	RBBP5, WDR5	P61964,Q15291	-0.318247	-0.0756191	-0.265976	-0.530831	0.0590366	0.0126159	0.0481784	0.109177	1.27385	0.392633	1.09373	1.76275
1413	NCOR1 complex	0.661755	0.624191	0.575609	0.533977	0.553399	0.860726	1.17688	1.25181	1.56601	1.36027	SF3A1, SF3B3, SMARCC2, TRIM28	Q13263,Q15393,Q15459,Q8TAQ2	SF3A1, SF3B3, SMARCC2, TRIM28	Q13263,Q15393,Q15459,Q8TAQ2	SF3A1, SF3B3, SMARCC2, TRIM28	Q13263,Q15393,Q15459,Q8TAQ2	SF3A1, SF3B3, SMARCC2, TRIM28	Q13263,Q15393,Q15459,Q8TAQ2	SF3A1, SF3B3, SMARCC2, TRIM28	Q13263,Q15393,Q15459,Q8TAQ2	-0.0375638	-0.0861464	-0.127778	-0.108356	0.0139176	0.032902	0.0501267	0.0419761	0.866592	1.19216	1.82066	1.20627
1452	MCM2-MCM6-MCM7 complex	0.212372	0.20478	0.130657	0.177527	0.163361	2.55437	2.71727	3.02307	2.8875	2.90914	MCM2, MCM6, MCM7	P33993,P49736,Q14566	MCM2, MCM6, MCM7	P33993,P49736,Q14566	MCM2, MCM6, MCM7	P33993,P49736,Q14566	MCM2, MCM6, MCM7	P33993,P49736,Q14566	MCM2, MCM6, MCM7	P33993,P49736,Q14566	-0.00759199	-0.0817149	-0.0348452	-0.0490112	0.00519771	0.0596121	0.0244082	0.0347492	0.566055	1.57538	1.02712	0.90051
1488	DNMT1-RB1-HDAC1-E2F1 complex	0.169963	0.370475	0.337769	0.417987	0.557706	2.06388	1.34004	1.36451	1.20915	0.730123	DNMT1, HDAC1	P26358,Q13547	DNMT1, HDAC1	P26358,Q13547	DNMT1, HDAC1	P26358,Q13547	DNMT1, HDAC1	P26358,Q13547	DNMT1, HDAC1	P26358,Q13547	0.200512	0.167806	0.248024	0.387743	-0.125054	-0.107215	-0.149503	-0.212758	-1.657	-1.5535	-1.93452	-3.01552
1492	BHC110 complex	0.643556	0.611191	0.453268	0.348383	0.511834	0.725835	0.987896	1.4448	2.01291	1.26352	HDAC1, HDAC2, KDM1A	O60341,Q13547,Q92769	HDAC1, HDAC2, KDM1A	O60341,Q13547,Q92769	HDAC1, HDAC2, KDM1A	O60341,Q13547,Q92769	HDAC1, HDAC2, KDM1A	O60341,Q13547,Q92769	HDAC1, HDAC2, KDM1A	O60341,Q13547,Q92769	-0.0323656	-0.190289	-0.295173	-0.131723	0.0122223	0.0796678	0.133192	0.0530118	0.710819	2.00367	3.24565	1.25789
1495	PID complex	0.94494	0.95675	0.634011	0.872344	1.15572	-0.0708568	0.0825396	0.832959	0.326134	-0.37744	HDAC1, MTA2, RBBP4	O94776,Q09028,Q13547	HDAC1, MTA2, RBBP4	O94776,Q09028,Q13547	HDAC1, MTA2, RBBP4	O94776,Q09028,Q13547	HDAC1, MTA2, RBBP4	O94776,Q09028,Q13547	HDAC1, MTA2, RBBP4	O94776,Q09028,Q13547	0.0118097	-0.310929	-0.0725961	0.210785	-0.0031031	0.0978364	0.0199352	-0.0502736	0.39499	2.39165	0.935898	-0.763279
1505	NCOR2 complex	0.568678	0.737007	0.366523	0.34797	0.614477	0.625933	0.347735	1.2653	1.44213	0.581709	HDAC1, HDAC2	Q13547,Q92769	HDAC1, HDAC2	Q13547,Q92769	HDAC1, HDAC2	Q13547,Q92769	HDAC1, HDAC2	Q13547,Q92769	HDAC1, HDAC2	Q13547,Q92769	0.168329	-0.202155	-0.220708	0.0457987	-0.0617764	0.0943049	0.104377	-0.0180837	-0.649573	1.71932	1.95463	-0.126095
1520	STAT3-NLK-MAP3K7 complex	0.19266	0.13684	0.111461	0.212325	0.149728	1.95621	2.30648	2.32454	1.97007	2.2278	MAP3K7, STAT3	O43318,P40763	MAP3K7, STAT3	O43318,P40763	MAP3K7, STAT3	O43318,P40763	MAP3K7, STAT3	O43318,P40763	MAP3K7, STAT3	O43318,P40763	-0.0558202	-0.0811985	0.0196649	-0.0429319	0.0411695	0.0612543	-0.0136006	0.031309	0.989396	1.18255	0.147349	0.607007
1543	PPP2CA-PPP2R1A complex	0.625142	0.573653		0.624598		0.479336	0.732881		0.6387		PPP2CA, PPP2R1A	P30153,P67775	PPP2CA, PPP2R1A	P30153,P67775	PPP2R1A	P30153	PPP2CA, PPP2R1A	P30153,P67775	PPP2R1A	P30153
1544	PPP2CA-PPP2R1A-PPP2R3A complex	0.625142	0.573653		0.624598		0.479336	0.732881		0.6387		PPP2CA, PPP2R1A	P30153,P67775	PPP2CA, PPP2R1A	P30153,P67775	PPP2R1A	P30153	PPP2CA, PPP2R1A	P30153,P67775	PPP2R1A	P30153
1552	TNPO2-RAN-NXF1 complex	1.12057	1.09097	1.17755	1.15837	1.09891	-0.472187	-0.28035	-0.453861	-0.329496	-0.358171	RAN, TNPO2	O14787,P62826	RAN, TNPO2	O14787,P62826	RAN, TNPO2	O14787,P62826	RAN, TNPO2	O14787,P62826	RAN, TNPO2	O14787,P62826	-0.0295938	0.0569889	0.0378045	-0.0216548	0.00667421	-0.0123415	-0.00825973	0.00486528	0.440207	-0.0126947	0.229164	0.214521
1554	RANBP1-RAN-KPNB1 complex	0.795598	0.808081	0.784657	0.818488	0.762477	0.290495	0.429633	0.41769	0.45469	0.482229	KPNB1, RAN, RANBP1	P43487,P62826,Q14974	KPNB1, RAN, RANBP1	P43487,P62826,Q14974	KPNB1, RAN, RANBP1	P43487,P62826,Q14974	KPNB1, RAN, RANBP1	P43487,P62826,Q14974	KPNB1, RAN, RANBP1	P43487,P62826,Q14974	0.0124832	-0.0109405	0.0228908	-0.0331204	-0.00384504	0.00341406	-0.00701038	0.0104656	0.3797	0.375281	0.386372	0.42531
1571	Vigilin-DNA-PK-Ku antigen complex	0.51424	0.5079	0.466564	0.500707	0.46101	1.43563	1.63067	1.68692	1.70192	1.74871	HDLBP, PRKDC, XRCC5, XRCC6	P12956,P13010,P78527,Q00341	HDLBP, PRKDC, XRCC5, XRCC6	P12956,P13010,P78527,Q00341	HDLBP, PRKDC, XRCC5, XRCC6	P12956,P13010,P78527,Q00341	HDLBP, PRKDC, XRCC5, XRCC6	P12956,P13010,P78527,Q00341	HDLBP, PRKDC, XRCC5, XRCC6	P12956,P13010,P78527,Q00341	-0.0063405	-0.0476759	-0.013533	-0.0532305	0.00277687	0.0214686	0.00595531	0.0240609	0.602338	0.909854	0.781564	0.807945
1633	CyclinD1-CDK4-CDK6 complex	0.119089	0.220256	0.228365	0.396366	0.189986	2.32106	1.91895	1.78445	1.2786	2.03435	CDK4, CDK6	P11802,Q00534	CDK4, CDK6	P11802,Q00534	CDK4, CDK6	P11802,Q00534	CDK4, CDK6	P11802,Q00534	CDK4, CDK6	P11802,Q00534	0.101166	0.109276	0.277276	0.0708962	-0.0740833	-0.0794935	-0.177439	-0.0532374	-0.845507	-1.10329	-2.36247	-0.647858
1728	CTCF-nucleophosmin-PARP-HIS-KPNA-LMNA-TOP complex	1.21264	1.16068	0.994546	0.983448	0.808762	-0.651795	-0.241892	0.132616	0.295815	0.685682	H2AFZ, KPNA1, KPNA3, LMNA, NPM1, PARP1	O00505,P02545,P06748,P09874,P0C0S5,P52294	H2AFZ, KPNA1, KPNA3, LMNA, NPM1, PARP1	O00505,P02545,P06748,P09874,P0C0S5,P52294	H2AFZ, KPNA1, KPNA3, LMNA, NPM1, PARP1	O00505,P02545,P06748,P09874,P0C0S5,P52294	H2AFZ, KPNA1, KPNA3, LMNA, NPM1, PARP1	O00505,P02545,P06748,P09874,P0C0S5,P52294	H2AFZ, KPNA1, KPNA3, LMNA, NPM1, PARP1	O00505,P02545,P06748,P09874,P0C0S5,P52294	-0.0519552	-0.218092	-0.229189	-0.403875	0.0108674	0.049418	0.0522231	0.100915	0.949182	1.8651	2.21939	2.93719
1729	TLE1 corepressor complex (MASH1 promoter-corepressor complex)	0.797099	1.10838	0.955571	0.927918	0.804727	0.706196	-0.0665459	0.332612	0.564418	0.848402	ACTB, HSPA4, MYH10, NCL, NONO, NPM1, PARP1, RAD50	P06748,P09874,P19338,P34932,P35580,P60709,Q15233,Q92878	ACTB, HSPA4, MYH10, NCL, NONO, NPM1, PARP1, RAD50	P06748,P09874,P19338,P34932,P35580,P60709,Q15233,Q92878	ACTB, HSPA4, MYH10, NCL, NONO, NPM1, PARP1, RAD50	P06748,P09874,P19338,P34932,P35580,P60709,Q15233,Q92878	ACTB, HSPA4, MYH10, NCL, NONO, NPM1, PARP1, RAD50	P06748,P09874,P19338,P34932,P35580,P60709,Q15233,Q92878	ACTB, HSPA4, MYH10, NCL, NONO, NPM1, PARP1, RAD50	P06748,P09874,P19338,P34932,P35580,P60709,Q15233,Q92878	0.311283	0.158471	0.130819	0.00762741	-0.082155	-0.0450926	-0.037758	-0.00235176	-1.81597	-0.866516	-0.24906	0.335958
1734	SF3A1-SF3A2-SF3A3 complex	0.535242	0.332817	0.275852	0.38292	0.362839	1.08857	2.05865	2.21398	1.86238	1.86414	SF3A1, SF3A2, SF3A3	Q12874,Q15428,Q15459	SF3A1, SF3A2, SF3A3	Q12874,Q15428,Q15459	SF3A1, SF3A2, SF3A3	Q12874,Q15428,Q15459	SF3A1, SF3A2, SF3A3	Q12874,Q15428,Q15459	SF3A1, SF3A2, SF3A3	Q12874,Q15428,Q15459	-0.202425	-0.25939	-0.152322	-0.172403	0.0989276	0.132427	0.0717447	0.0823994	2.49767	3.13033	1.99249	1.83296
1737	SF3b complex	1.00067	1.28208	1.0417	0.906495	0.787865	-0.0835173	-0.526072	0.00457325	0.526753	0.7595	DDX42, PHF5A, SF3B1, SF3B2, SF3B3, SF3B4	O75533,Q13435,Q15393,Q15427,Q7RTV0,Q86XP3	DDX42, PHF5A, SF3B1, SF3B2, SF3B3, SF3B4	O75533,Q13435,Q15393,Q15427,Q7RTV0,Q86XP3	DDX42, PHF5A, SF3B1, SF3B2, SF3B3, SF3B4	O75533,Q13435,Q15393,Q15427,Q7RTV0,Q86XP3	DDX42, PHF5A, SF3B1, SF3B2, SF3B3, SF3B4	O75533,Q13435,Q15393,Q15427,Q7RTV0,Q86XP3	DDX42, PHF5A, SF3B1, SF3B2, SF3B3, SF3B4	O75533,Q13435,Q15393,Q15427,Q7RTV0,Q86XP3	0.281403	0.0410224	-0.0941795	-0.212809	-0.0616342	-0.0100428	0.0246913	0.0594949	-1.07168	0.183668	1.46327	1.87667
1745	SMN complex	0.984212	1.08539	0.729456	0.746105	0.770534	-0.0160968	-0.0228853	1.08094	1.1694	0.909026	GEMIN5, SNRPA, SNRPB, SNRPD1, SNRPD2, SNRPD3, SNRPF	P09012,P14678,P62306,P62314,P62316,P62318,Q8TEQ6	GEMIN5, SNRPA, SNRPB, SNRPD1, SNRPD2, SNRPD3, SNRPF	P09012,P14678,P62306,P62314,P62316,P62318,Q8TEQ6	GEMIN5, SNRPA, SNRPB, SNRPD1, SNRPD2, SNRPD3, SNRPF	P09012,P14678,P62306,P62314,P62316,P62318,Q8TEQ6	GEMIN5, SNRPA, SNRPB, SNRPD1, SNRPD2, SNRPD3, SNRPF	P09012,P14678,P62306,P62314,P62316,P62318,Q8TEQ6	GEMIN5, SNRPA, SNRPB, SNRPD1, SNRPD2, SNRPD3, SNRPF	P09012,P14678,P62306,P62314,P62316,P62318,Q8TEQ6	0.101174	-0.254756	-0.238107	-0.213678	-0.0244509	0.074238	0.0687249	0.0608228	-0.0233377	2.74358	2.85307	2.02861
1746	SMN containing complex	1.0121	1.0746	0.846979	0.930153	0.835737	-0.13789	-0.0553286	0.491895	0.388157	0.507616	LGALS1, LGALS3, SNRPD1, SNRPD2, SNRPD3	P09382,P17931,P62314,P62316,P62318	LGALS1, LGALS3, SNRPD1, SNRPD2, SNRPD3	P09382,P17931,P62314,P62316,P62318	LGALS1, LGALS3, SNRPD1, SNRPD2, SNRPD3	P09382,P17931,P62314,P62316,P62318	LGALS1, LGALS3, SNRPD1, SNRPD2, SNRPD3	P09382,P17931,P62314,P62316,P62318	LGALS1, LGALS3, SNRPD1, SNRPD2, SNRPD3	P09382,P17931,P62314,P62316,P62318	0.0624975	-0.16512	-0.0819465	-0.176362	-0.014972	0.0444313	0.0211003	0.0477469	0.208209	1.62518	1.26665	1.46921
1749	SMN-PolII-RHA complex	1.25446	1.43701	1.09407	0.97841	1.00279	-0.667344	-0.749351	-0.247842	0.0934136	-0.0832229	DHX9, SNRPB, SNRPB2	P08579,P14678,Q08211	DHX9, SNRPB, SNRPB2	P08579,P14678,Q08211	DHX9, SNRPB, SNRPB2	P08579,P14678,Q08211	DHX9, SNRPB, SNRPB2	P08579,P14678,Q08211	DHX9, SNRPB, SNRPB2	P08579,P14678,Q08211	0.182553	-0.160392	-0.276049	-0.251672	-0.0332269	0.0339743	0.061891	0.0557388	-0.225809	1.02789	1.79154	1.31125
1750	PPP4C-PPP4R2-Gemin3-Gemin4 complex	0.503308	1.06813	0.800359	0.992473	0.649514	0.80941	-0.246313	0.153017	-0.0841371	0.495211	PPP4C, PPP4R2	P60510,Q9NY27	PPP4C, PPP4R2	P60510,Q9NY27	PPP4C, PPP4R2	P60510,Q9NY27	PPP4C, PPP4R2	P60510,Q9NY27	PPP4C, PPP4R2	P60510,Q9NY27	0.564825	0.297051	0.489164	0.146206	-0.181672	-0.109755	-0.163311	-0.0589604	-2.55839	-1.59476	-2.14604	-0.732801
1751	SMN complex	1.18633	1.46402	1.11927	1.01584	0.96628	-0.555223	-0.828638	-0.249368	0.100544	0.0704413	GEMIN5, SNRPA, SNRPB, STRAP	P09012,P14678,Q8TEQ6,Q9Y3F4	GEMIN5, SNRPA, SNRPB, STRAP	P09012,P14678,Q8TEQ6,Q9Y3F4	GEMIN5, SNRPA, SNRPB, STRAP	P09012,P14678,Q8TEQ6,Q9Y3F4	GEMIN5, SNRPA, SNRPB, STRAP	P09012,P14678,Q8TEQ6,Q9Y3F4	GEMIN5, SNRPA, SNRPB, STRAP	P09012,P14678,Q8TEQ6,Q9Y3F4	0.277692	-0.0670569	-0.170491	-0.220049	-0.051547	0.0144724	0.0386838	0.0511868	-0.686196	0.737113	1.55148	1.41106
1760	TOP1-PSF-P54 complex	0.931079	0.749928	0.6033	0.580295	0.517348	-0.0396717	0.581447	0.927192	1.12835	1.24355	NONO, SFPQ, TOP1	P11387,P23246,Q15233	NONO, SFPQ, TOP1	P11387,P23246,Q15233	NONO, SFPQ, TOP1	P11387,P23246,Q15233	NONO, SFPQ, TOP1	P11387,P23246,Q15233	NONO, SFPQ, TOP1	P11387,P23246,Q15233	-0.181151	-0.327779	-0.350784	-0.413731	0.0536069	0.105869	0.114948	0.141199	1.56368	2.56318	2.87357	2.98361
1767	CPSF6-ITCH-NUDT21-POLR2A-UBAP2L complex	0.925441	0.934837	0.82996	0.858163	0.956771	-0.0268574	0.130346	0.306181	0.359262	0.0143021	CPSF6, NUDT21, UBAP2L	O43809,Q14157,Q16630	CPSF6, NUDT21, UBAP2L	O43809,Q14157,Q16630	CPSF6, NUDT21, UBAP2L	O43809,Q14157,Q16630	CPSF6, NUDT21, UBAP2L	O43809,Q14157,Q16630	CPSF6, NUDT21, UBAP2L	O43809,Q14157,Q16630	0.00939689	-0.0954803	-0.0672777	0.0313307	-0.00252237	0.0270983	0.0188043	-0.00831573	0.406958	0.881054	0.912833	0.0577839
1768	CPSF6-EWSR1-ITCH-NUDT21-POLR2A-UBAP2L complex	0.939352	1.14106	0.922244	1.00708	1.22489	0.0160022	-0.243592	0.196564	0.120904	-0.493615	CPSF6, EWSR1, NUDT21, UBAP2L	O43809,Q01844,Q14157,Q16630	CPSF6, EWSR1, NUDT21, UBAP2L	O43809,Q01844,Q14157,Q16630	CPSF6, EWSR1, NUDT21, UBAP2L	O43809,Q01844,Q14157,Q16630	CPSF6, EWSR1, NUDT21, UBAP2L	O43809,Q01844,Q14157,Q16630	CPSF6, EWSR1, NUDT21, UBAP2L	O43809,Q01844,Q14157,Q16630	0.20171	-0.0171075	0.0677264	0.285535	-0.0485782	0.00458904	-0.0173995	-0.066175	-0.615778	0.493083	0.232158	-1.19836
1769	CPSF6-ITCH-NUDT21-POLR2A complex	0.298359	0.322964	0.273791	0.296879	0.32908	1.50441	1.50892	1.60133	1.62802	1.45615	CPSF6, NUDT21	O43809,Q16630	CPSF6, NUDT21	O43809,Q16630	CPSF6, NUDT21	O43809,Q16630	CPSF6, NUDT21	O43809,Q16630	CPSF6, NUDT21	O43809,Q16630	0.0246046	-0.0245687	-0.00148044	0.0307208	-0.0143243	0.0148556	0.000879221	-0.0178027	0.105897	0.429006	0.369163	-0.121925
1845	APC-IQGAP1-CLIP-170 complex	1.04792	1.25053	1.09649	1.02265	0.968221	-0.361465	-0.498871	-0.341857	-0.13177	-0.150183	CLIP1, IQGAP1	P30622,P46940	CLIP1, IQGAP1	P30622,P46940	CLIP1, IQGAP1	P30622,P46940	CLIP1, IQGAP1	P30622,P46940	CLIP1, IQGAP1	P30622,P46940	0.202611	0.0485701	-0.0252655	-0.079699	-0.0439606	-0.0113126	0.00609949	0.0197727	-0.365934	0.00401583	0.449132	0.435782
1856	Sororin-cohesin complex	1.05396	1.69031	1.0833	0.980919	0.810673	-0.30147	-1.06847	-0.227993	0.0882101	0.356792	PDS5A, SMC1A, SMC3	Q14683,Q29RF7,Q9UQE7	PDS5A, SMC1A, SMC3	Q14683,Q29RF7,Q9UQE7	PDS5A, SMC1A, SMC3	Q14683,Q29RF7,Q9UQE7	PDS5A, SMC1A, SMC3	Q14683,Q29RF7,Q9UQE7	PDS5A, SMC1A, SMC3	Q14683,Q29RF7,Q9UQE7	0.636348	0.0293316	-0.0730445	-0.243291	-0.115159	-0.00685475	0.0179526	0.0654174	-1.9143	0.155992	0.895464	1.50065
1863	TSG101-VPS37B-VPS28 complex	0.209906	0.195968	0.228359	0.192991	0.198981	1.87711	2.02621	1.78448	2.05509	1.9929	TSG101, VPS28	Q99816,Q9UK41	TSG101, VPS28	Q99816,Q9UK41	TSG101, VPS28	Q99816,Q9UK41	TSG101, VPS28	Q99816,Q9UK41	TSG101, VPS28	Q99816,Q9UK41	-0.0139374	0.0184529	-0.0169146	-0.0109252	0.00963186	-0.0124162	0.0117185	0.0075312	0.487295	-0.0139071	0.535208	0.254089
1897	mTOR complex (MTOR, RAPTOR, MLST8)	0.128031	0.133577	0.201828	0.181736	0.0932076	2.27417	2.3228	1.89783	2.10587	2.52345	MTOR, RPTOR	P42345,Q8N122	MTOR, RPTOR	P42345,Q8N122	MTOR, RPTOR	P42345,Q8N122	MTOR, RPTOR	P42345,Q8N122	MTOR, RPTOR	P42345,Q8N122	0.00554578	0.0737967	0.0537042	-0.0348238	-0.00433701	-0.0544344	-0.0402871	0.0282392	0.264901	-0.696313	-0.261459	0.561445
2084	NFKB1-NFKB2-REL-RELA-RELB complex	0.646339	0.595273	0.543619	0.577733	0.632866	0.717146	1.03905	1.12104	1.1367	0.856296	NFKB1, NFKB2, RELA	P19838,Q00653,Q04206	NFKB1, NFKB2, RELA	P19838,Q00653,Q04206	NFKB1, NFKB2, RELA	P19838,Q00653,Q04206	NFKB1, NFKB2, RELA	P19838,Q00653,Q04206	NFKB1, NFKB2, RELA	P19838,Q00653,Q04206	-0.0510659	-0.102719	-0.0686062	-0.0134727	0.0194436	0.0404197	0.0264126	0.0050117	0.859639	1.16553	1.068	0.318585
2086	NFKB1-NFKB2-RELA-RELB complex	0.646339	0.595273	0.543619	0.577733	0.632866	0.717146	1.03905	1.12104	1.1367	0.856296	NFKB1, NFKB2, RELA	P19838,Q00653,Q04206	NFKB1, NFKB2, RELA	P19838,Q00653,Q04206	NFKB1, NFKB2, RELA	P19838,Q00653,Q04206	NFKB1, NFKB2, RELA	P19838,Q00653,Q04206	NFKB1, NFKB2, RELA	P19838,Q00653,Q04206	-0.0510659	-0.102719	-0.0686062	-0.0134727	0.0194436	0.0404197	0.0264126	0.0050117	0.859639	1.16553	1.068	0.318585
2105	IkappaB kinase complex (IKBKB, CHUK, IKBKAP, NFKBIA, RELA, MAP3K14)	0.639461	0.659642	0.422191	0.56244	0.602327	0.443764	0.520689	1.08462	0.794449	0.612588	ELP1, RELA	O95163,Q04206	ELP1, RELA	O95163,Q04206	ELP1, RELA	O95163,Q04206	ELP1, RELA	O95163,Q04206	ELP1, RELA	O95163,Q04206	0.0201815	-0.21727	-0.0770205	-0.037134	-0.00741717	0.0931841	0.0300678	0.0141358	0.215863	1.70112	0.816299	0.352117
2112	CDC37-HSP90AA1-HSP90AB1-MAP3K11 complex	0.267416	0.27256	0.254621	0.263743	0.264128	2.25167	2.35211	2.3206	2.41662	2.34004	CDC37, HSP90AA1, HSP90AB1	P07900,P08238,Q16543	CDC37, HSP90AA1, HSP90AB1	P07900,P08238,Q16543	CDC37, HSP90AA1, HSP90AB1	P07900,P08238,Q16543	CDC37, HSP90AA1, HSP90AB1	P07900,P08238,Q16543	CDC37, HSP90AA1, HSP90AB1	P07900,P08238,Q16543	0.00514378	-0.0127943	-0.00367262	-0.00328783	-0.00318922	0.00804612	0.00229297	0.0020521	0.393215	0.474198	0.576103	0.260669
2129	DNAJB2-HSPA8-PSMA3 complex	1.20651	1.27623	1.32904	1.44227	1.3209	-0.585891	-0.50994	-0.63512	-0.686837	-0.651641	DNAJB2, HSPA8, PSMA3	P11142,P25686,P25788	DNAJB2, HSPA8, PSMA3	P11142,P25686,P25788	DNAJB2, HSPA8, PSMA3	P11142,P25686,P25788	DNAJB2, HSPA8, PSMA3	P11142,P25686,P25788	DNAJB2, HSPA8, PSMA3	P11142,P25686,P25788	0.0697224	0.122527	0.23576	0.114389	-0.0138819	-0.0238425	-0.0437493	-0.0223368	0.172857	-0.206778	-0.362877	-0.216591
2156	YBX1-AKT1 complex	0.916131	0.910573	0.783882	0.801134	0.689433	-0.139172	0.0106752	0.185378	0.254974	0.401035	AKT1, YBX1	P31749,P67809	AKT1, YBX1	P31749,P67809	AKT1, YBX1	P31749,P67809	AKT1, YBX1	P31749,P67809	AKT1, YBX1	P31749,P67809	-0.0055583	-0.132249	-0.114997	-0.226698	0.00151828	0.0386901	0.0333207	0.0700297	0.358121	0.816096	0.86613	1.18171
2159	AR-AKT-APPL complex	0.873456	0.913169	0.854074	0.835556	0.900343	-0.0604883	0.00609765	0.0515173	0.188753	-0.0308709	AKT1, APPL1	P31749,Q9UKG1	AKT1, APPL1	P31749,Q9UKG1	AKT1, APPL1	P31749,Q9UKG1	AKT1, APPL1	P31749,Q9UKG1	AKT1, APPL1	P31749,Q9UKG1	0.0397126	-0.0193829	-0.0379001	0.0268871	-0.0110798	0.00558017	0.0110212	-0.00755211	0.157552	0.278367	0.524527	0.0302179
2162	APPBP1-UBA3 complex	0.0860422	0.0643754	0.10853	0.12725	0.110047	2.50103	2.69244	2.33955	2.36602	2.43222	NAE1, UBA3	Q13564,Q8TBC4	NAE1, UBA3	Q13564,Q8TBC4	NAE1, UBA3	Q13564,Q8TBC4	NAE1, UBA3	Q13564,Q8TBC4	NAE1, UBA3	Q13564,Q8TBC4	-0.0216668	0.0224873	0.0412074	0.024005	0.0187436	-0.0186786	-0.0336596	-0.0199119	0.632361	-0.115613	-0.159933	-0.15323
2170	Ubiquitin E3 ligase (CDC34, CUL1, RBX1)	0.806844	0.913469	0.952322	0.940807	0.967052	0.0697607	0.00557008	-0.119686	0.000841501	-0.148197	CDC34, CUL1	P49427,Q13616	CDC34, CUL1	P49427,Q13616	CDC34, CUL1	P49427,Q13616	CDC34, CUL1	P49427,Q13616	CDC34, CUL1	P49427,Q13616	0.106624	0.145478	0.133962	0.160208	-0.03084	-0.0412406	-0.0382015	-0.0450761	-0.157045	-0.482036	-0.229509	-0.526726
2172	Ubiquitin E3 ligase (CDT1, DDB1, CUL4A, RBX1)	1.52665	1.50548	1.53834	1.52366	1.39186	-0.973837	-0.790264	-0.865572	-0.75604	-0.74181	CUL4A, DDB1	Q13619,Q16531	CUL4A, DDB1	Q13619,Q16531	CUL4A, DDB1	Q13619,Q16531	CUL4A, DDB1	Q13619,Q16531	CUL4A, DDB1	Q13619,Q16531	-0.0211722	0.0116916	-0.00298282	-0.134789	0.0033445	-0.00182298	0.000467791	0.0223036	0.387196	0.158134	0.36286	0.473347
2174	COP9 signalosome complex	0.408108	0.469204	0.447878	0.475308	0.444659	2.76381	2.61711	2.5768	2.60732	2.6234	COPS2, COPS3, COPS4, COPS5, COPS6, COPS7A, COPS8, GPS1	P61201,Q13098,Q7L5N1,Q92905,Q99627,Q9BT78,Q9UBW8,Q9UNS2	COPS2, COPS3, COPS4, COPS5, COPS6, COPS7A, COPS8, GPS1	P61201,Q13098,Q7L5N1,Q92905,Q99627,Q9BT78,Q9UBW8,Q9UNS2	COPS2, COPS3, COPS4, COPS5, COPS6, COPS7A, COPS8, GPS1	P61201,Q13098,Q7L5N1,Q92905,Q99627,Q9BT78,Q9UBW8,Q9UNS2	COPS2, COPS3, COPS4, COPS5, COPS6, COPS7A, COPS8, GPS1	P61201,Q13098,Q7L5N1,Q92905,Q99627,Q9BT78,Q9UBW8,Q9UNS2	COPS2, COPS3, COPS4, COPS5, COPS6, COPS7A, COPS8, GPS1	P61201,Q13098,Q7L5N1,Q92905,Q99627,Q9BT78,Q9UBW8,Q9UNS2	0.0610957	0.03977	0.0671992	0.036551	-0.029532	-0.0195069	-0.0323479	-0.0179679	-0.179829	-0.0656371	-0.0842396	-0.104912
2179	CNS-P53 complex	0.408108	0.469204	0.447878	0.475308	0.444659	2.76381	2.61711	2.5768	2.60732	2.6234	COPS2, COPS3, COPS4, COPS5, COPS6, COPS7A, COPS8, GPS1	P61201,Q13098,Q7L5N1,Q92905,Q99627,Q9BT78,Q9UBW8,Q9UNS2	COPS2, COPS3, COPS4, COPS5, COPS6, COPS7A, COPS8, GPS1	P61201,Q13098,Q7L5N1,Q92905,Q99627,Q9BT78,Q9UBW8,Q9UNS2	COPS2, COPS3, COPS4, COPS5, COPS6, COPS7A, COPS8, GPS1	P61201,Q13098,Q7L5N1,Q92905,Q99627,Q9BT78,Q9UBW8,Q9UNS2	COPS2, COPS3, COPS4, COPS5, COPS6, COPS7A, COPS8, GPS1	P61201,Q13098,Q7L5N1,Q92905,Q99627,Q9BT78,Q9UBW8,Q9UNS2	COPS2, COPS3, COPS4, COPS5, COPS6, COPS7A, COPS8, GPS1	P61201,Q13098,Q7L5N1,Q92905,Q99627,Q9BT78,Q9UBW8,Q9UNS2	0.0610957	0.03977	0.0671992	0.036551	-0.029532	-0.0195069	-0.0323479	-0.0179679	-0.179829	-0.0656371	-0.0842396	-0.104912
2183	Kaiso-NCOR complex	0.769324	1.36649	1.27086	1.33703	1.51674	0.147443	-0.639198	-0.572882	-0.554775	-0.878204	TBL1XR1, TRIM33	Q9BZK7,Q9UPN9	TBL1XR1, TRIM33	Q9BZK7,Q9UPN9	TBL1XR1, TRIM33	Q9BZK7,Q9UPN9	TBL1XR1, TRIM33	Q9BZK7,Q9UPN9	TBL1XR1, TRIM33	Q9BZK7,Q9UPN9	0.59717	0.501539	0.567709	0.747418	-0.142622	-0.124826	-0.137295	-0.167849	-1.93668	-1.83953	-1.74751	-2.34895
2188	Ubiquitin E3 ligase (CDC34, NEDD8, BTRC, CUL1, SKP1A, RBX1)	0.736835	0.769371	0.798918	0.881729	0.815385	0.449714	0.52958	0.381983	0.304484	0.344884	CUL1, NEDD8, SKP1	P63208,Q13616,Q15843	CUL1, NEDD8, SKP1	P63208,Q13616,Q15843	CUL1, NEDD8, SKP1	P63208,Q13616,Q15843	CUL1, NEDD8, SKP1	P63208,Q13616,Q15843	CUL1, NEDD8, SKP1	P63208,Q13616,Q15843	0.0325355	0.0620828	0.144894	0.0785504	-0.0105872	-0.0198702	-0.0443338	-0.0249127	0.240756	-0.121951	-0.374797	-0.266998
2189	Ubiquitin E3 ligase (SMAD3, BTRC, CUL1, SKP1A, RBX1)	0.964485	1.02747	1.05329	1.20616	1.06734	-0.224196	-0.18382	-0.278556	-0.39333	-0.310338	CUL1, SKP1	P63208,Q13616	CUL1, SKP1	P63208,Q13616	CUL1, SKP1	P63208,Q13616	CUL1, SKP1	P63208,Q13616	CUL1, SKP1	P63208,Q13616	0.0629894	0.0888044	0.241676	0.102857	-0.0158148	-0.0220159	-0.0557631	-0.0253263	0.0821672	-0.169813	-0.498534	-0.233593
2191	Ubiquitin E3 ligase (FBXO18, SKP1A, CUL1, RBX1)	0.964485	1.02747	1.05329	1.20616	1.06734	-0.224196	-0.18382	-0.278556	-0.39333	-0.310338	CUL1, SKP1	P63208,Q13616	CUL1, SKP1	P63208,Q13616	CUL1, SKP1	P63208,Q13616	CUL1, SKP1	P63208,Q13616	CUL1, SKP1	P63208,Q13616	0.0629894	0.0888044	0.241676	0.102857	-0.0158148	-0.0220159	-0.0557631	-0.0253263	0.0821672	-0.169813	-0.498534	-0.233593
2192	Ubiquitin E3 ligase (NIPA, SKP1A, CUL1, RBX1)	0.964485	1.02747	1.05329	1.20616	1.06734	-0.224196	-0.18382	-0.278556	-0.39333	-0.310338	CUL1, SKP1	P63208,Q13616	CUL1, SKP1	P63208,Q13616	CUL1, SKP1	P63208,Q13616	CUL1, SKP1	P63208,Q13616	CUL1, SKP1	P63208,Q13616	0.0629894	0.0888044	0.241676	0.102857	-0.0158148	-0.0220159	-0.0557631	-0.0253263	0.0821672	-0.169813	-0.498534	-0.233593
2199	CHTF18-RFC2-5 complex	0.180538	0.347233	0.320594	0.336169	0.240367	2.0132	1.42117	1.42583	1.4838	1.80994	RFC4, RFC5	P35249,P40937	RFC4, RFC5	P35249,P40937	RFC4, RFC5	P35249,P40937	RFC4, RFC5	P35249,P40937	RFC4, RFC5	P35249,P40937	0.166694	0.140056	0.155631	0.0598287	-0.104809	-0.0898362	-0.098663	-0.0408582	-1.33468	-1.27126	-1.15571	-0.464122
2200	RFC2-5 subcomplex	0.180538	0.347233	0.320594	0.336169	0.240367	2.0132	1.42117	1.42583	1.4838	1.80994	RFC4, RFC5	P35249,P40937	RFC4, RFC5	P35249,P40937	RFC4, RFC5	P35249,P40937	RFC4, RFC5	P35249,P40937	RFC4, RFC5	P35249,P40937	0.166694	0.140056	0.155631	0.0598287	-0.104809	-0.0898362	-0.098663	-0.0408582	-1.33468	-1.27126	-1.15571	-0.464122
2201	PCNA-RFC2-5 complex	0.332109	0.401258	0.45172	0.518139	0.499278	1.92789	1.75596	1.4507	1.33892	1.30952	PCNA, RFC4, RFC5	P12004,P35249,P40937	PCNA, RFC4, RFC5	P12004,P35249,P40937	PCNA, RFC4, RFC5	P12004,P35249,P40937	PCNA, RFC4, RFC5	P12004,P35249,P40937	PCNA, RFC4, RFC5	P12004,P35249,P40937	0.0691489	0.119611	0.18603	0.16717	-0.0370448	-0.0618513	-0.0919883	-0.083702	-0.30449	-1.01845	-1.34666	-1.41743
2203	BRD4-RFC complex	0.180538	0.347233	0.320594	0.336169	0.240367	2.0132	1.42117	1.42583	1.4838	1.80994	RFC4, RFC5	P35249,P40937	RFC4, RFC5	P35249,P40937	RFC4, RFC5	P35249,P40937	RFC4, RFC5	P35249,P40937	RFC4, RFC5	P35249,P40937	0.166694	0.140056	0.155631	0.0598287	-0.104809	-0.0898362	-0.098663	-0.0408582	-1.33468	-1.27126	-1.15571	-0.464122
2211	BARD1-BRCA1-CSTF complex	0.646983	0.638429	0.499299	0.646606	0.452905	0.715138	0.902669	1.27498	0.921231	1.48634	CSTF1, CSTF2, CSTF3	P33240,Q05048,Q12996	CSTF1, CSTF2, CSTF3	P33240,Q05048,Q12996	CSTF1, CSTF2, CSTF3	P33240,Q05048,Q12996	CSTF1, CSTF2, CSTF3	P33240,Q05048,Q12996	CSTF1, CSTF2, CSTF3	P33240,Q05048,Q12996	-0.00855485	-0.147684	-0.000377509	-0.194078	0.00317026	0.0598076	0.000139203	0.0811056	0.524273	1.57956	0.532179	1.80765
2217	MDC1-MRN-ATM-FANCD2 complex	0.19477	0.241684	0.250446	0.24547	0.248567	1.94641	1.82781	1.69377	1.83045	1.77513	MRE11, RAD50	P49959,Q92878	MRE11, RAD50	P49959,Q92878	MRE11, RAD50	P49959,Q92878	MRE11, RAD50	P49959,Q92878	MRE11, RAD50	P49959,Q92878	0.0469138	0.0556753	0.0506995	0.0537963	-0.0316232	-0.037266	-0.0340711	-0.0360625	-0.169513	-0.417486	-0.166236	-0.392943
2218	MDC1-MRE11-RAD50-NBS1 complex	0.19477	0.241684	0.250446	0.24547	0.248567	1.94641	1.82781	1.69377	1.83045	1.77513	MRE11, RAD50	P49959,Q92878	MRE11, RAD50	P49959,Q92878	MRE11, RAD50	P49959,Q92878	MRE11, RAD50	P49959,Q92878	MRE11, RAD50	P49959,Q92878	0.0469138	0.0556753	0.0506995	0.0537963	-0.0316232	-0.037266	-0.0340711	-0.0360625	-0.169513	-0.417486	-0.166236	-0.392943
2222	BLM complex II	0.427188	0.558817	0.507939	0.605878	0.551267	1.50529	1.16014	1.24426	1.04642	1.12386	RPA1, RPA2, RPA3	P15927,P27694,P35244	RPA1, RPA2, RPA3	P15927,P27694,P35244	RPA1, RPA2, RPA3	P15927,P27694,P35244	RPA1, RPA2, RPA3	P15927,P27694,P35244	RPA1, RPA2, RPA3	P15927,P27694,P35244	0.131629	0.0807502	0.178689	0.124079	-0.0591663	-0.0375214	-0.0779659	-0.0560441	-0.760376	-0.498889	-1.06069	-0.8762
2236	ASF1-histone containing complex	0.257293	0.205716	0.265403	0.169666	0.211475	2.30535	1.98264	2.26601	2.16141	1.93635	HIST1H3A, NASP, ST13	P49321,P50502,P68431	NASP, ST13	P49321,P50502	HIST1H3A, NASP, ST13	P49321,P50502,P68431	NASP, ST13	P49321,P50502	NASP, ST13	P49321,P50502	-0.0283599	-0.0829956	-0.0644105	-0.0226009	0.0190598	0.0584261	0.0446224	0.0151171	0.637394	1.13662	1.03926	0.366682
2241	HD-RAB8A-OPTN complex	0.573684	0.613195	0.663497	0.65727	0.689649	0.954113	0.981526	0.745757	0.88947	0.685354	HTT, OPTN, RAB8A	P42858,P61006,Q96CV9	HTT, OPTN, RAB8A	P42858,P61006,Q96CV9	HTT, OPTN, RAB8A	P42858,P61006,Q96CV9	HTT, OPTN, RAB8A	P42858,P61006,Q96CV9	HTT, OPTN, RAB8A	P42858,P61006,Q96CV9	0.039511	0.0898131	0.0835858	0.115964	-0.0155637	-0.0343083	-0.0320495	-0.0436124	0.138198	-0.430276	-0.124274	-0.632929
2242	TGM2-HD-CALM1 complex	0.949605	1.09371	1.17048	1.34317	1.21513	-0.0812516	-0.193593	-0.382992	-0.546099	-0.480762	CALM1, HTT, TGM2	P21980,P42858,P62158	CALM1, HTT, TGM2	P21980,P42858,P62158	CALM1, HTT, TGM2	P21980,P42858,P62158	CALM1, HTT, TGM2	P21980,P42858,P62158	CALM1, HTT, TGM2	P21980,P42858,P62158	0.144104	0.220879	0.393569	0.265523	-0.035303	-0.0521976	-0.086153	-0.0614832	-0.268595	-0.812299	-1.22765	-0.982636
2243	TGM2-HD complex	0.383681	0.521816	0.418311	0.394812	0.458161	1.19007	0.872382	1.09675	1.28367	1.01825	HTT, TGM2	P21980,P42858	HTT, TGM2	P21980,P42858	HTT, TGM2	P21980,P42858	HTT, TGM2	P21980,P42858	HTT, TGM2	P21980,P42858	0.138135	0.0346304	0.0111311	0.07448	-0.0656004	-0.0176462	-0.00576749	-0.0369146	-0.710454	-0.0988455	0.267343	-0.40559
2255	Cofilin-actin-CAP1 complex	1.15298	1.25599	1.17306	1.24009	1.12005	-0.490676	-0.477388	-0.387379	-0.386488	-0.312604	ACTB, CAP1, CFL1	P23528,P60709,Q01518	ACTB, CAP1, CFL1	P23528,P60709,Q01518	ACTB, CAP1, CFL1	P23528,P60709,Q01518	ACTB, CAP1, CFL1	P23528,P60709,Q01518	ACTB, CAP1, CFL1	P23528,P60709,Q01518	0.103014	0.0200774	0.0871139	-0.0329305	-0.0212089	-0.00429138	-0.0180626	0.0072146	0.0218604	0.210732	0.160973	0.361693
2266	PPP3CA-PPP3CA-RCAN1 complex	0.074962	0.0913308		0.0362053	0.0558489	2.56385	2.54288		2.86178	2.73624	PPP3CA, PPP3CB	P16298,Q08209	PPP3CA, PPP3CB	P16298,Q08209	PPP3CA	Q08209	PPP3CA, PPP3CB	P16298,Q08209	PPP3CA, PPP3CB	P16298,Q08209
2294	ABI1-WASF2 complex	0.459974	0.410142	0.370271	0.396733	0.461859	0.940093	1.20776	1.25267	1.2774	1.00685	ABI1, WASF2	Q8IZP0,Q9Y6W5	ABI1, WASF2	Q8IZP0,Q9Y6W5	ABI1, WASF2	Q8IZP0,Q9Y6W5	ABI1, WASF2	Q8IZP0,Q9Y6W5	ABI1, WASF2	Q8IZP0,Q9Y6W5	-0.0498328	-0.0897034	-0.0632414	0.00188415	0.0242051	0.0448392	0.0310129	-0.000882805	0.719311	0.91596	0.830777	0.129206
2297	ABI1-WASL complex	0.27323	0.248325	0.259473	0.219081	0.417615	1.60503	1.8002	1.65762	1.941	1.14721	ABI1, WASL	O00401,Q8IZP0	ABI1, WASL	O00401,Q8IZP0	ABI1, WASL	O00401,Q8IZP0	ABI1, WASL	O00401,Q8IZP0	ABI1, WASL	O00401,Q8IZP0	-0.0249053	-0.0137568	-0.0541496	0.144384	0.0156696	0.0085787	0.0348864	-0.0799935	0.58342	0.327065	0.890114	-1.04498
2300	Profilin 2 complex	0.713762	0.753483	0.787996	0.726877	0.672716	0.989878	1.0952	0.773104	1.24672	1.31012	ACTB, CYFIP1, DNM1, HSPA8, NCKAP1, PFN2, ROCK2	O75116,P11142,P35080,P60709,Q05193,Q7L576,Q9Y2A7	ACTB, CYFIP1, DNM1, HSPA8, NCKAP1, PFN2, ROCK2	O75116,P11142,P35080,P60709,Q05193,Q7L576,Q9Y2A7	ACTB, CYFIP1, HSPA8, NCKAP1, PFN2, ROCK2	O75116,P11142,P35080,P60709,Q7L576,Q9Y2A7	ACTB, CYFIP1, DNM1, HSPA8, NCKAP1, PFN2, ROCK2	O75116,P11142,P35080,P60709,Q05193,Q7L576,Q9Y2A7	ACTB, CYFIP1, DNM1, HSPA8, NCKAP1, PFN2, ROCK2	O75116,P11142,P35080,P60709,Q05193,Q7L576,Q9Y2A7	0.0553421	0.00989046	0.0306166	-0.0337785	-0.0169758	-0.00311094	-0.00951979	0.0108907	0.173101	0.379686	0.523721	0.632206
2375	FN1-TGM2 complex	1.52345	1.87602	2.26177	2.24951	2.40212	-0.970517	-1.12167	-1.41671	-1.31899	-1.55804	FN1, TGM2	P02751,P21980	FN1, TGM2	P02751,P21980	FN1, TGM2	P02751,P21980	FN1, TGM2	P02751,P21980	FN1, TGM2	P02751,P21980	0.352572	0.738324	0.726059	0.878672	-0.0485804	-0.0897013	-0.0885441	-0.102349	-0.439483	-1.26907	-1.0007	-1.37679
2376	ITGA2B-ITGB3-FN1-TGM2 complex	1.52345	1.87602	2.26177	2.24951	2.40212	-0.970517	-1.12167	-1.41671	-1.31899	-1.55804	FN1, TGM2	P02751,P21980	FN1, TGM2	P02751,P21980	FN1, TGM2	P02751,P21980	FN1, TGM2	P02751,P21980	FN1, TGM2	P02751,P21980	0.352572	0.738324	0.726059	0.878672	-0.0485804	-0.0897013	-0.0885441	-0.102349	-0.439483	-1.26907	-1.0007	-1.37679
2383	ITGA5-ITGB1-FN1-TGM2 complex	1.12732	1.30638	1.68884	2.05053	1.92509	-0.443328	-0.557382	-1.09697	-1.3504	-1.39084	FN1, ITGB1, TGM2	P02751,P05556,P21980	FN1, ITGB1, TGM2	P02751,P05556,P21980	FN1, ITGB1, TGM2	P02751,P05556,P21980	FN1, ITGB1, TGM2	P02751,P05556,P21980	FN1, ITGB1, TGM2	P02751,P05556,P21980	0.179068	0.561521	0.923213	0.797769	-0.0364967	-0.0981678	-0.142264	-0.128205	-0.293194	-1.79399	-2.37197	-2.28831
2390	CD98-LAT2-ITGB1 complex	0.553564	0.994385	0.894839	1.13864	0.592332	0.666983	-0.131082	-0.0216732	-0.302315	0.638342	ITGB1, SLC3A2	P05556,P08195	ITGB1, SLC3A2	P05556,P08195	ITGB1, SLC3A2	P05556,P08195	ITGB1, SLC3A2	P05556,P08195	ITGB1, SLC3A2	P05556,P08195	0.440821	0.341275	0.58508	0.0387682	-0.142274	-0.115932	-0.176095	-0.0156716	-1.93114	-1.69507	-2.34189	-0.0902937
2398	ITGA3-ITGB1-BSG complex	0.869264	0.914453	0.923357	0.917203	1.24413	-0.0525649	0.00383857	-0.0710302	0.0411882	-0.560864	ITGA3, ITGB1	P05556,P26006	ITGA3, ITGB1	P05556,P26006	ITGA3, ITGB1	P05556,P26006	ITGA3, ITGB1	P05556,P26006	ITGA3, ITGB1	P05556,P26006	0.0451887	0.0540925	0.0479388	0.374864	-0.0126274	-0.0150455	-0.0133767	-0.0893625	0.132912	-0.0566088	0.150779	-1.18404
2399	ITGA3-ITGB1-CD63 complex	1.05038	0.903106	0.857185	0.752916	0.904158	-0.294275	0.201527	0.241787	0.621879	0.131584	CD63, ITGA3, ITGB1	P05556,P08962,P26006	CD63, ITGA3, ITGB1	P05556,P08962,P26006	CD63, ITGA3, ITGB1	P05556,P08962,P26006	CD63, ITGA3, ITGB1	P05556,P08962,P26006	CD63, ITGA3, ITGB1	P05556,P08962,P26006	-0.147272	-0.193193	-0.297462	-0.146219	0.0377418	0.0507343	0.082763	0.0374514	1.23673	1.3858	2.2172	0.953389
2400	ITGA3-ITGB1-CD151 complex	0.869264	0.914453	0.923357	0.917203	1.24413	-0.0525649	0.00383857	-0.0710302	0.0411882	-0.560864	ITGA3, ITGB1	P05556,P26006	ITGA3, ITGB1	P05556,P26006	ITGA3, ITGB1	P05556,P26006	ITGA3, ITGB1	P05556,P26006	ITGA3, ITGB1	P05556,P26006	0.0451887	0.0540925	0.0479388	0.374864	-0.0126274	-0.0150455	-0.0133767	-0.0893625	0.132912	-0.0566088	0.150779	-1.18404
2401	ITGA3-ITGB1-THBS1 complex	1.01271	1.11043	1.50062	1.83461	1.96435	-0.217147	-0.224849	-0.871952	-1.14745	-1.42844	ITGA3, ITGB1, THBS1	P05556,P07996,P26006	ITGA3, ITGB1, THBS1	P05556,P07996,P26006	ITGA3, ITGB1, THBS1	P05556,P07996,P26006	ITGA3, ITGB1, THBS1	P05556,P07996,P26006	ITGA3, ITGB1, THBS1	P05556,P07996,P26006	0.0977175	0.487912	0.821901	0.951635	-0.0230049	-0.0969421	-0.14406	-0.1595	-0.015152	-1.76781	-2.40861	-2.9007
2406	ITGA3-ITGB1 complex	0.869264	0.914453	0.923357	0.917203	1.24413	-0.0525649	0.00383857	-0.0710302	0.0411882	-0.560864	ITGA3, ITGB1	P05556,P26006	ITGA3, ITGB1	P05556,P26006	ITGA3, ITGB1	P05556,P26006	ITGA3, ITGB1	P05556,P26006	ITGA3, ITGB1	P05556,P26006	0.0451887	0.0540925	0.0479388	0.374864	-0.0126274	-0.0150455	-0.0133767	-0.0893625	0.132912	-0.0566088	0.150779	-1.18404
2417	ITGA4-ITGB1-EMILIN1 complex	0.748186	0.686866	1.51306	2.00723	1.37185	0.192676	0.45802	-0.840577	-1.1613	-0.718618	EMILIN1, ITGB1	P05556,Q9Y6C2	EMILIN1, ITGB1	P05556,Q9Y6C2	EMILIN1, ITGB1	P05556,Q9Y6C2	EMILIN1, ITGB1	P05556,Q9Y6C2	EMILIN1, ITGB1	P05556,Q9Y6C2	-0.0613197	0.764875	1.25904	0.62366	0.0207937	-0.1741	-0.23949	-0.150409	0.664999	-2.63977	-3.31302	-2.09011
2423	ITGA4-ITGB1-CD47 complex	0.606946	0.273435	0.154369	0.246105	0.213385	0.525453	1.6984	2.1136	1.82785	1.92781	CD47, ITGB1	P05556,Q08722	CD47, ITGB1	P05556,Q08722	CD47, ITGB1	P05556,Q08722	CD47, ITGB1	P05556,Q08722	CD47, ITGB1	P05556,Q08722	-0.333511	-0.452577	-0.360842	-0.393561	0.162979	0.243976	0.180202	0.201842	2.92869	4.15008	3.11619	3.13812
2424	ITGA4-ITGB1-CD63 complex	1.01695	0.718058	0.410925	0.335046	0.340372	-0.311841	0.388656	1.12004	1.48781	1.41447	CD63, ITGB1	P05556,P08962	CD63, ITGB1	P05556,P08962	CD63, ITGB1	P05556,P08962	CD63, ITGB1	P05556,P08962	CD63, ITGB1	P05556,P08962	-0.298894	-0.606027	-0.681905	-0.676579	0.0862548	0.212957	0.25324	0.250264	1.70718	3.64632	4.23505	3.8568
2426	ITGA4-ITGB1-THBS1 complex	1.0156	1.1113	2.05719	2.57716	1.90345	-0.309636	-0.310026	-1.2873	-1.49828	-1.22613	ITGB1, THBS1	P05556,P07996	ITGB1, THBS1	P05556,P07996	ITGB1, THBS1	P05556,P07996	ITGB1, THBS1	P05556,P07996	ITGB1, THBS1	P05556,P07996	0.0957033	1.04159	1.56156	0.887848	-0.0224892	-0.169033	-0.216579	-0.151712	-0.0240933	-2.55748	-2.96206	-2.10946
2429	ITGA2-ITGB1-CD47 complex	0.499935	0.458388	0.473648	0.497303	0.460726	1.21813	1.52504	1.36831	1.41342	1.45574	CD47, ITGA2, ITGB1	P05556,P17301,Q08722	CD47, ITGA2, ITGB1	P05556,P17301,Q08722	CD47, ITGA2, ITGB1	P05556,P17301,Q08722	CD47, ITGA2, ITGB1	P05556,P17301,Q08722	CD47, ITGA2, ITGB1	P05556,P17301,Q08722	-0.0415474	-0.0262879	-0.00263241	-0.0392099	0.0189932	0.0118929	0.00117212	0.0178959	0.850357	0.556346	0.553245	0.570713
2430	ITGA2-ITGB1-CHAD complex	0.206522	0.436042	0.682934	0.735946	0.487774	1.89245	1.12533	0.397473	0.387581	0.92851	ITGA2, ITGB1	P05556,P17301	ITGA2, ITGB1	P05556,P17301	ITGA2, ITGB1	P05556,P17301	ITGA2, ITGB1	P05556,P17301	ITGA2, ITGB1	P05556,P17301	0.22952	0.476412	0.529424	0.281252	-0.13247	-0.234628	-0.252774	-0.156684	-1.77506	-3.62279	-3.51652	-2.18324
2431	ITGA2-ITGB1-COL6A3 complex	0.664304	0.590148	1.25274	1.58577	1.17802	0.661741	1.05574	-0.518221	-0.871525	-0.416878	COL6A3, ITGA2, ITGB1	P05556,P12111,P17301	COL6A3, ITGA2, ITGB1	P05556,P12111,P17301	COL6A3, ITGA2, ITGB1	P05556,P12111,P17301	COL6A3, ITGA2, ITGB1	P05556,P12111,P17301	COL6A3, ITGA2, ITGB1	P05556,P12111,P17301	-0.074156	0.588433	0.921469	0.513715	0.0280205	-0.156947	-0.21412	-0.141719	1.03639	-3.04921	-3.8374	-2.55275
2432	ITGA2-ITGB1 complex	0.206522	0.436042	0.682934	0.735946	0.487774	1.89245	1.12533	0.397473	0.387581	0.92851	ITGA2, ITGB1	P05556,P17301	ITGA2, ITGB1	P05556,P17301	ITGA2, ITGB1	P05556,P17301	ITGA2, ITGB1	P05556,P17301	ITGA2, ITGB1	P05556,P17301	0.22952	0.476412	0.529424	0.281252	-0.13247	-0.234628	-0.252774	-0.156684	-1.77506	-3.62279	-3.51652	-2.18324
2434	ITGA1-ITGB1-COL6A3 complex	0.941174	0.852884	1.86485	2.36922	1.76138	-0.183735	0.115698	-1.14878	-1.38854	-1.10963	COL6A3, ITGB1	P05556,P12111	COL6A3, ITGB1	P05556,P12111	COL6A3, ITGB1	P05556,P12111	COL6A3, ITGB1	P05556,P12111	COL6A3, ITGB1	P05556,P12111	-0.0882892	0.923676	1.42804	0.820205	0.0245468	-0.166094	-0.218347	-0.153014	0.724751	-2.50974	-2.98914	-2.12878
2443	ITGA9-ITGB1-TNC complex	0.682606	0.941788	1.54692	2.11659	1.49555	0.340242	-0.0435515	-0.873943	-1.23552	-0.856018	ITGB1, TNC	P05556,P24821	ITGB1, TNC	P05556,P24821	ITGB1, TNC	P05556,P24821	ITGB1, TNC	P05556,P24821	ITGB1, TNC	P05556,P24821	0.259182	0.864313	1.43399	0.812941	-0.0793271	-0.201685	-0.273453	-0.193603	-0.928991	-3.08777	-3.8333	-2.7312
2454	CIN85-CBL-SH3GL2-EGFR complex, EGF stimulated	0.969897	0.723839	0.846369	0.830741	1.0145	-0.233453	0.376075	0.0657129	0.197867	-0.226913	CBL, SH3KBP1	P22681,Q96B97	CBL, SH3KBP1	P22681,Q96B97	CBL, SH3KBP1	P22681,Q96B97	CBL, SH3KBP1	P22681,Q96B97	CBL, SH3KBP1	P22681,Q96B97	-0.246057	-0.123528	-0.139156	0.0445991	0.0724596	0.0339627	0.0385862	-0.0112387	1.48756	0.739319	0.946791	-0.0244998
2456	MET-CIN85-SH3GL3-CBL complex, HGF stimulated	0.969897	0.723839	0.846369	0.830741	1.0145	-0.233453	0.376075	0.0657129	0.197867	-0.226913	CBL, SH3KBP1	P22681,Q96B97	CBL, SH3KBP1	P22681,Q96B97	CBL, SH3KBP1	P22681,Q96B97	CBL, SH3KBP1	P22681,Q96B97	CBL, SH3KBP1	P22681,Q96B97	-0.246057	-0.123528	-0.139156	0.0445991	0.0724596	0.0339627	0.0385862	-0.0112387	1.48756	0.739319	0.946791	-0.0244998
2470	p130Cas-ER-alpha-cSrc-kinase- PI3-kinase p85-subunit complex	1.32587	0.585317	0.727828	1.1353	0.76909	-0.747699	0.702749	0.300088	-0.297655	0.22581	BCAR1, PIK3R1	P27986,P56945	BCAR1, PIK3R1	P27986,P56945	BCAR1, PIK3R1	P27986,P56945	BCAR1, PIK3R1	P27986,P56945	BCAR1, PIK3R1	P27986,P56945	-0.740551	-0.59804	-0.19057	-0.556779	0.200842	0.148814	0.0383717	0.135315	3.53148	2.60459	0.943506	2.15071
2476	CRKL-PDGFRA-CRK-RAPGEF1 complex	0.41411	0.365634	0.254969	0.25746	0.226812	1.08713	1.35671	1.67559	1.78176	1.86851	CRK, CRKL	P46108,P46109	CRK, CRKL	P46108,P46109	CRK, CRKL	P46108,P46109	CRK, CRKL	P46108,P46109	CRK, CRKL	P46108,P46109	-0.0484757	-0.159141	-0.156649	-0.187298	0.0251019	0.0896738	0.0880951	0.107962	0.733589	1.64411	1.70521	1.74472
2480	CIN85 complex (CIN85, CRK, BCAR1, CBL, PIK3R1, GRB2, SOS1)	0.880573	0.663648	0.727992	0.80355	0.760211	0.242067	1.21805	0.871129	0.766887	0.754157	BCAR1, CBL, CRK, PIK3R1, SH3KBP1	P22681,P27986,P46108,P56945,Q96B97	BCAR1, CBL, CRK, PIK3R1, SH3KBP1	P22681,P27986,P46108,P56945,Q96B97	BCAR1, CBL, CRK, PIK3R1, SH3KBP1	P22681,P27986,P46108,P56945,Q96B97	BCAR1, CBL, CRK, PIK3R1, SH3KBP1	P22681,P27986,P46108,P56945,Q96B97	BCAR1, CBL, CRK, PIK3R1, SH3KBP1	P22681,P27986,P46108,P56945,Q96B97	-0.216925	-0.152581	-0.0770231	-0.120361	0.0693359	0.0469535	0.0227092	0.0363607	2.40663	1.6929	1.30811	1.19506
2510	ZAP70-CRKL-WIPF1-WAS complex	1.01495	1.49071	1.4988	1.4382	1.48403	-0.308584	-0.775019	-0.82625	-0.667693	-0.843803	CRKL, WIPF1	O43516,P46109	CRKL, WIPF1	O43516,P46109	CRKL, WIPF1	O43516,P46109	CRKL, WIPF1	O43516,P46109	CRKL, WIPF1	O43516,P46109	0.475762	0.483846	0.423243	0.469079	-0.0947985	-0.0960973	-0.0861504	-0.0937183	-1.17531	-1.37295	-0.964032	-1.24869
2511	CRKL-WIPF1-WAS complex	1.01495	1.49071	1.4988	1.4382	1.48403	-0.308584	-0.775019	-0.82625	-0.667693	-0.843803	CRKL, WIPF1	O43516,P46109	CRKL, WIPF1	O43516,P46109	CRKL, WIPF1	O43516,P46109	CRKL, WIPF1	O43516,P46109	CRKL, WIPF1	O43516,P46109	0.475762	0.483846	0.423243	0.469079	-0.0947985	-0.0960973	-0.0861504	-0.0937183	-1.17531	-1.37295	-0.964032	-1.24869
2528	ERBB2-MEMO-SHC complex	0.476796	0.587867	0.301542	0.55537	0.430207	0.888452	0.69622	1.49575	0.812953	1.10638	MEMO1, SHC1	P29353,Q9Y316	MEMO1, SHC1	P29353,Q9Y316	MEMO1, SHC1	P29353,Q9Y316	MEMO1, SHC1	P29353,Q9Y316	MEMO1, SHC1	P29353,Q9Y316	0.111071	-0.175255	0.0785739	-0.0465894	-0.0473658	0.0911782	-0.0342077	0.0220581	-0.420147	1.66854	-0.168329	0.469702
2529	LAT-PLC-gamma-1-p85-GRB2-CBL-VAV-SLP-76 signaling complex, C305 activated	0.992247	0.847903	0.837674	0.807304	0.880773	-0.174023	0.331185	0.287741	0.482348	0.18582	CBL, PIK3R1, PLCG1	P19174,P22681,P27986	CBL, PIK3R1, PLCG1	P19174,P22681,P27986	CBL, PIK3R1, PLCG1	P19174,P22681,P27986	CBL, PIK3R1, PLCG1	P19174,P22681,P27986	CBL, PIK3R1, PLCG1	P19174,P22681,P27986	-0.144344	-0.154573	-0.184943	-0.111474	0.0392082	0.0422203	0.0513645	0.0297505	1.26695	1.20398	1.57686	0.802693
2535	SLP-76-Cbl-Grb2-Shc complex, Fc receptor gamma-R1 stimulated	0.515453	0.650459	0.537679	0.543805	0.628863	0.774126	0.542298	0.75152	0.843586	0.545744	CBL, SHC1	P22681,P29353	CBL, SHC1	P22681,P29353	CBL, SHC1	P22681,P29353	CBL, SHC1	P22681,P29353	CBL, SHC1	P22681,P29353	0.135006	0.0222262	0.0283525	0.11341	-0.0539765	-0.00953798	-0.0121187	-0.0459435	-0.525394	0.0328371	0.170049	-0.5396
2551	PDGFRA-PLC-gamma-1-PI3K-SHP-2 complex, PDGF stimulated	0.806558	0.429059	0.474489	0.592947	0.500019	0.261943	1.64128	1.36519	1.0875	1.30679	PIK3R1, PLCG1, PTPN11	P19174,P27986,Q06124	PIK3R1, PLCG1, PTPN11	P19174,P27986,Q06124	PIK3R1, PLCG1, PTPN11	P19174,P27986,Q06124	PIK3R1, PLCG1, PTPN11	P19174,P27986,Q06124	PIK3R1, PLCG1, PTPN11	P19174,P27986,Q06124	-0.377499	-0.332069	-0.213611	-0.30654	0.146222	0.124662	0.0742284	0.11312	3.47233	2.96451	2.04315	2.43412
2572	RAB5-EEA1 complex	1.19172	1.17658	1.34906	1.47973	1.40923	-0.573524	-0.401572	-0.665342	-0.711386	-0.761629	EEA1, RAB5A	P20339,Q15075	EEA1, RAB5A	P20339,Q15075	EEA1, RAB5A	P20339,Q15075	EEA1, RAB5A	P20339,Q15075	EEA1, RAB5A	P20339,Q15075	-0.0151473	0.157334	0.288006	0.217506	0.00317522	-0.0305593	-0.0529921	-0.0411915	0.384501	-0.308564	-0.456085	-0.469069
2573	Class C VPS/HOPS complex	1.05706	0.994435	1.07142	1.14578	1.12171	-0.256624	0.151864	-0.104838	-0.154	-0.266848	EEA1, RAB5A, VPS11, VPS16, VPS18	P20339,Q15075,Q9H269,Q9H270,Q9P253	EEA1, RAB5A, VPS11, VPS16, VPS18	P20339,Q15075,Q9H269,Q9H270,Q9P253	EEA1, RAB5A, VPS11, VPS16, VPS18	P20339,Q15075,Q9H269,Q9H270,Q9P253	EEA1, RAB5A, VPS11, VPS16, VPS18	P20339,Q15075,Q9H269,Q9H270,Q9P253	EEA1, RAB5A, VPS11, VPS16, VPS18	P20339,Q15075,Q9H269,Q9H270,Q9P253	-0.0626223	0.0143608	0.0887181	0.0646546	0.0152638	-0.00337027	-0.0200993	-0.0148138	0.996639	0.341683	0.205167	-0.0370772
2577	Sam68-p85 P13K-IRS-1-IR signaling complex	0.92766	0.323148	0.494404	0.719212	0.527395	-0.159831	1.50825	0.870307	0.423245	0.81388	KHDRBS1, PIK3R1	P27986,Q07666	KHDRBS1, PIK3R1	P27986,Q07666	KHDRBS1, PIK3R1	P27986,Q07666	KHDRBS1, PIK3R1	P27986,Q07666	KHDRBS1, PIK3R1	P27986,Q07666	-0.604512	-0.433256	-0.208448	-0.400265	0.237009	0.150399	0.0628982	0.135946	4.1073	2.63033	1.31922	2.16006
2578	Sam68-p120GAP complex	0.440005	0.46034	0.368128	0.440007	0.433991	1.00296	1.05066	1.25988	1.14056	1.09425	KHDRBS1, RASA1	P20936,Q07666	KHDRBS1, RASA1	P20936,Q07666	KHDRBS1, RASA1	P20936,Q07666	KHDRBS1, RASA1	P20936,Q07666	KHDRBS1, RASA1	P20936,Q07666	0.0203353	-0.0718766	2.15e-06	-0.00601348	-0.00967014	0.0364835	-1.04e-06	0.00291216	0.179994	0.780259	0.355678	0.185532
2599	POLR2A-CCNT1-CDK9-NCL-LEM6-CPSF2 complex	0.526843	0.722101	0.531541	0.710007	0.687014	0.741546	0.379849	0.767959	0.443159	0.406614	CDK9, NCL	P19338,P50750	CDK9, NCL	P19338,P50750	CDK9, NCL	P19338,P50750	CDK9, NCL	P19338,P50750	CDK9, NCL	P19338,P50750	0.195259	0.00469891	0.183164	0.160172	-0.0742604	-0.00200944	-0.0701534	-0.0621832	-0.848327	0.155106	-0.718977	-0.780634
2602	P-TEFb-7SKRNA-HEXIM1 complex	0.838887	1.08428	1.27291	1.16602	1.05948	0.00592849	-0.270447	-0.575381	-0.339904	-0.298198	CDK9, HEXIM1	O94992,P50750	CDK9, HEXIM1	O94992,P50750	CDK9, HEXIM1	O94992,P50750	CDK9, HEXIM1	O94992,P50750	CDK9, HEXIM1	O94992,P50750	0.245388	0.434021	0.327134	0.220593	-0.0640241	-0.103842	-0.0821312	-0.0582477	-0.685358	-1.49873	-0.902464	-0.722222
2603	Transcription elongation factor complex (SUPT5H, CDK9, CCNT1)	0.363991	0.405939	0.35859	0.623449	0.526	1.25912	1.22142	1.29225	0.641471	0.817816	CDK9, SUPT5H	O00267,P50750	CDK9, SUPT5H	O00267,P50750	CDK9, SUPT5H	O00267,P50750	CDK9, SUPT5H	O00267,P50750	CDK9, SUPT5H	O00267,P50750	0.0419484	-0.00540024	0.259458	0.162009	-0.0218745	0.00291416	-0.11717	-0.0778348	-0.0143069	0.235069	-1.43922	-1.01294
2605	CCNT1- CDK9-GRN complex	1.38949	1.55446	1.93835	2.26685	2.11027	-0.823473	-0.839592	-1.20386	-1.32939	-1.3767	CDK9, GRN	P28799,P50750	CDK9, GRN	P28799,P50750	CDK9, GRN	P28799,P50750	CDK9, GRN	P28799,P50750	CDK9, GRN	P28799,P50750	0.164969	0.548862	0.877362	0.720774	-0.027027	-0.0781723	-0.112394	-0.096983	-0.0963389	-1.08183	-1.36606	-1.29715
2638	HES1 promoter corepressor complex	0.468685	0.530056	0.521374	0.536187	0.589888	1.63652	1.53889	1.46042	1.55719	1.21929	CDK7, CREBBP, RBPJ, SUPT6H	P50613,Q06330,Q7KZ85,Q92793	CDK7, CREBBP, RBPJ, SUPT6H	P50613,Q06330,Q7KZ85,Q92793	CDK7, CREBBP, RBPJ, SUPT6H	P50613,Q06330,Q7KZ85,Q92793	CDK7, CREBBP, RBPJ, SUPT6H	P50613,Q06330,Q7KZ85,Q92793	CDK7, CREBBP, RBPJ, SUPT6H	P50613,Q06330,Q7KZ85,Q92793	0.0613714	0.0526891	0.0675025	0.121203	-0.0273105	-0.0235807	-0.029919	-0.0519062	-0.111319	-0.202454	-0.0623551	-0.881104
2639	HES1 promoter-Notch enhancer complex	0.494672	0.712869	0.585388	0.703653	0.726675	1.52042	0.872253	1.21572	0.955419	0.743843	CDK7, CDK9, RBPJ, SUPT6H	P50613,P50750,Q06330,Q7KZ85	CDK7, CDK9, RBPJ, SUPT6H	P50613,P50750,Q06330,Q7KZ85	CDK7, CDK9, RBPJ, SUPT6H	P50613,P50750,Q06330,Q7KZ85	CDK7, CDK9, RBPJ, SUPT6H	P50613,P50750,Q06330,Q7KZ85	CDK7, CDK9, RBPJ, SUPT6H	P50613,P50750,Q06330,Q7KZ85	0.218197	0.0907157	0.208981	0.232003	-0.0852271	-0.0382825	-0.082069	-0.0898953	-1.48507	-0.565456	-1.28915	-1.72575
2657	ESR1-CDK7-CCNH-MNAT1-MTA1-HDAC2 complex	0.257491	0.392875	0.264839	0.305779	0.285851	1.6701	1.26441	1.63637	1.59459	1.62245	CDK7, HDAC2	P50613,Q92769	CDK7, HDAC2	P50613,Q92769	CDK7, HDAC2	P50613,Q92769	CDK7, HDAC2	P50613,Q92769	CDK7, HDAC2	P50613,Q92769	0.135385	0.00734796	0.0482886	0.0283603	-0.0772953	-0.00461984	-0.0294083	-0.0175394	-0.896644	0.112711	-0.094808	-0.118017
2685	RNA polymerase II (RNAPII)	1.4187	1.36737	1.49754	1.46446	1.45469	-1.10878	-0.708312	-0.983993	-0.82088	-0.97618	POLR2B, POLR2D, POLR2E, POLR2G, POLR2I, RPAP1	O15514,P19388,P30876,P36954,P62487,Q9BWH6	POLR2B, POLR2D, POLR2E, POLR2G, POLR2I, RPAP1	O15514,P19388,P30876,P36954,P62487,Q9BWH6	POLR2B, POLR2D, POLR2E, POLR2G, POLR2I, RPAP1	O15514,P19388,P30876,P36954,P62487,Q9BWH6	POLR2B, POLR2D, POLR2E, POLR2G, POLR2I, RPAP1	O15514,P19388,P30876,P36954,P62487,Q9BWH6	POLR2B, POLR2D, POLR2E, POLR2G, POLR2I, RPAP1	O15514,P19388,P30876,P36954,P62487,Q9BWH6	-0.0513295	0.0788331	0.045757	0.0359851	0.00896432	-0.0130501	-0.00767633	-0.00606099	0.896136	0.0986259	0.574348	0.198175
2686	BRCA1-core RNA polymerase II complex	1.55501	1.46432	1.62	1.58914	1.58027	-1.29227	-0.870573	-1.13306	-0.985055	-1.15037	POLR2B, POLR2D, POLR2E, POLR2G, POLR2I	O15514,P19388,P30876,P36954,P62487	POLR2B, POLR2D, POLR2E, POLR2G, POLR2I	O15514,P19388,P30876,P36954,P62487	POLR2B, POLR2D, POLR2E, POLR2G, POLR2I	O15514,P19388,P30876,P36954,P62487	POLR2B, POLR2D, POLR2E, POLR2G, POLR2I	O15514,P19388,P30876,P36954,P62487	POLR2B, POLR2D, POLR2E, POLR2G, POLR2I	O15514,P19388,P30876,P36954,P62487	-0.0906951	0.064989	0.03413	0.02526	0.0144043	-0.00970833	-0.00515926	-0.00383154	0.974228	0.171503	0.59009	0.227345
2704	Ectodermin-SMAD4 complex	1.21836	1.30731	0.859863	0.97516	1.28747	-0.609789	-0.56934	0.0409268	-0.0561562	-0.616368	SMAD4, TRIM33	Q13485,Q9UPN9	SMAD4, TRIM33	Q13485,Q9UPN9	SMAD4, TRIM33	Q13485,Q9UPN9	SMAD4, TRIM33	Q13485,Q9UPN9	SMAD4, TRIM33	Q13485,Q9UPN9	0.0889456	-0.3585	-0.243204	0.0691024	-0.0173775	0.0868911	0.0555054	-0.0136178	0.0572885	1.59891	1.20597	-0.0598106
2709	MMP-9-TIMP-1-LRP complex	0.291654	0.507268	0.179312	0.0996714	0.461647	1.53088	0.913256	1.99804	2.50753	1.0075	LRP1, TIMP1	P01033,Q07954	LRP1, TIMP1	P01033,Q07954	LRP1, TIMP1	P01033,Q07954	LRP1, TIMP1	P01033,Q07954	LRP1, TIMP1	P01033,Q07954	0.215615	-0.112342	-0.191982	0.169993	-0.110749	0.073751	0.135161	-0.0900416	-1.42926	1.38551	2.42621	-1.19412
2710	LRP-1-Alpha-2-M-annexin VI complex	0.914832	1.05126	1.24009	0.948683	1.18221	-0.00254242	-0.111945	-0.498078	0.156083	-0.424194	A2M, ANXA6, LRP1	P01023,P08133,Q07954	A2M, ANXA6, LRP1	P01023,P08133,Q07954	A2M, ANXA6, LRP1	P01023,P08133,Q07954	A2M, ANXA6, LRP1	P01023,P08133,Q07954	A2M, ANXA6, LRP1	P01023,P08133,Q07954	0.136424	0.32526	0.0338516	0.267374	-0.0347329	-0.0758289	-0.00907209	-0.0639871	-0.256846	-1.31694	0.344325	-1.03164
2715	Ubiquitin E3 ligase (CSN1, CSN8, HRT1, SKP1, SKP2, CUL1, CUL2, CUL3)	0.721082	0.779554	0.778248	0.848577	0.788968	0.880164	0.902261	0.80701	0.713246	0.755563	COPS8, CUL1, CUL2, CUL3, GPS1, SKP1	P63208,Q13098,Q13616,Q13617,Q13618,Q99627	COPS8, CUL1, CUL2, CUL3, GPS1, SKP1	P63208,Q13098,Q13616,Q13617,Q13618,Q99627	COPS8, CUL1, CUL2, CUL3, GPS1, SKP1	P63208,Q13098,Q13616,Q13617,Q13618,Q99627	COPS8, CUL1, CUL2, CUL3, GPS1, SKP1	P63208,Q13098,Q13616,Q13617,Q13618,Q99627	COPS8, CUL1, CUL2, CUL3, GPS1, SKP1	P63208,Q13098,Q13616,Q13617,Q13618,Q99627	0.0584714	0.0571651	0.127494	0.0678851	-0.0190911	-0.0186783	-0.040073	-0.022048	0.11414	-0.0605276	-0.315373	-0.211158
2716	Elongator core complex	0.40577	0.454765	0.349585	0.466571	0.434049	1.5955	1.53915	1.86976	1.52716	1.56151	ELP1, ELP2, ELP3	O95163,Q6IA86,Q9H9T3	ELP1, ELP2, ELP3	O95163,Q6IA86,Q9H9T3	ELP1, ELP2, ELP3	O95163,Q6IA86,Q9H9T3	ELP1, ELP2, ELP3	O95163,Q6IA86,Q9H9T3	ELP1, ELP2, ELP3	O95163,Q6IA86,Q9H9T3	0.048995	-0.0561846	0.0608011	0.0282796	-0.0239577	0.0296144	-0.0294913	-0.014028	-0.0347868	0.934785	-0.0721023	-0.053998
2717	Ubiquitin E3 ligase (TRIM25, DDX58)	0.163407	0.432217	0.318607	0.209071	0.190199	2.09575	1.13732	1.43302	1.98419	2.03336	DDX58, TRIM25	O95786,Q14258	DDX58, TRIM25	O95786,Q14258	DDX58, TRIM25	O95786,Q14258	DDX58, TRIM25	O95786,Q14258	DDX58, TRIM25	O95786,Q14258	0.268809	0.1552	0.0456639	0.026791	-0.161326	-0.101168	-0.032463	-0.0193481	-2.23447	-1.4553	-0.141603	-0.144862
2719	Casein kinase II-HMG1 complex	0.607862	0.655278	0.64889	0.632512	0.648153	0.523106	0.530929	0.474856	0.619721	0.498502	CSNK2B, HMGB1	P09429,P67870	CSNK2B, HMGB1	P09429,P67870	CSNK2B, HMGB1	P09429,P67870	CSNK2B, HMGB1	P09429,P67870	CSNK2B, HMGB1	P09429,P67870	0.0474157	0.0410277	0.0246503	0.0402913	-0.0178157	-0.0154752	-0.0093911	-0.0152042	0.0503116	-0.0635878	0.211833	-0.0833576
2721	HCF-1 complex	0.544396	0.631505	0.519279	0.536106	0.507475	2.3756	2.10347	2.60442	2.71506	2.65406	ASH2L, HCFC1, HDAC1, HDAC2, HSP90AA1, HSPA4, HSPA5, HSPA8, OGT, RBBP4, RBBP7, WDR5	O15294,P07900,P11021,P11142,P34932,P51610,P61964,Q09028,Q13547,Q16576,Q92769,Q9UBL3	ASH2L, HCFC1, HDAC1, HDAC2, HSP90AA1, HSPA4, HSPA5, HSPA8, OGT, RBBP4, RBBP7, WDR5	O15294,P07900,P11021,P11142,P34932,P51610,P61964,Q09028,Q13547,Q16576,Q92769,Q9UBL3	ASH2L, HCFC1, HDAC1, HDAC2, HSP90AA1, HSPA4, HSPA5, HSPA8, OGT, RBBP4, RBBP7, WDR5	O15294,P07900,P11021,P11142,P34932,P51610,P61964,Q09028,Q13547,Q16576,Q92769,Q9UBL3	ASH2L, HCFC1, HDAC1, HDAC2, HSP90AA1, HSPA4, HSPA5, HSPA8, OGT, RBBP4, RBBP7, WDR5	O15294,P07900,P11021,P11142,P34932,P51610,P61964,Q09028,Q13547,Q16576,Q92769,Q9UBL3	ASH2L, HCFC1, HDAC1, HDAC2, HSP90AA1, HSPA4, HSPA5, HSPA8, OGT, RBBP4, RBBP7, WDR5	O15294,P07900,P11021,P11142,P34932,P51610,P61964,Q09028,Q13547,Q16576,Q92769,Q9UBL3	0.0871095	-0.0251163	-0.00828927	-0.0369206	-0.0345715	0.0107043	0.00349411	0.0158584	-0.373438	1.03195	1.20067	1.00855
2724	Ubiquitin E3 ligase (NFKBIA, BTRC, CUL1, SKP1A)	0.964485	1.02747	1.05329	1.20616	1.06734	-0.224196	-0.18382	-0.278556	-0.39333	-0.310338	CUL1, SKP1	P63208,Q13616	CUL1, SKP1	P63208,Q13616	CUL1, SKP1	P63208,Q13616	CUL1, SKP1	P63208,Q13616	CUL1, SKP1	P63208,Q13616	0.0629894	0.0888044	0.241676	0.102857	-0.0158148	-0.0220159	-0.0557631	-0.0253263	0.0821672	-0.169813	-0.498534	-0.233593
2725	Ubiquitin E3 ligase (NFKBIA, FBXW11, CUL1, SKP1A)	0.964485	1.02747	1.05329	1.20616	1.06734	-0.224196	-0.18382	-0.278556	-0.39333	-0.310338	CUL1, SKP1	P63208,Q13616	CUL1, SKP1	P63208,Q13616	CUL1, SKP1	P63208,Q13616	CUL1, SKP1	P63208,Q13616	CUL1, SKP1	P63208,Q13616	0.0629894	0.0888044	0.241676	0.102857	-0.0158148	-0.0220159	-0.0557631	-0.0253263	0.0821672	-0.169813	-0.498534	-0.233593
2726	PXN-ITGB5-PTK2 complex	0.637784	0.780296	0.547549	0.655421	0.698374	0.447898	0.257518	0.725358	0.565805	0.380548	PTK2, PXN	P49023,Q05397	PTK2, PXN	P49023,Q05397	PTK2, PXN	P49023,Q05397	PTK2, PXN	P49023,Q05397	PTK2, PXN	P49023,Q05397	0.142512	-0.0902347	0.0176371	0.0605901	-0.0488767	0.0356018	-0.00650523	-0.0217827	-0.444201	0.76594	0.256042	-0.180997
2727	SRC-3 complex	0.838102	0.855497	0.841689	0.904031	0.853061	0.181673	0.312892	0.278206	0.253894	0.251863	CREBBP, IKBKG, TROVE2	P10155,Q92793,Q9Y6K9	CREBBP, IKBKG, TROVE2	P10155,Q92793,Q9Y6K9	CREBBP, IKBKG, TROVE2	P10155,Q92793,Q9Y6K9	CREBBP, IKBKG, TROVE2	P10155,Q92793,Q9Y6K9	CREBBP, IKBKG, TROVE2	P10155,Q92793,Q9Y6K9	0.0173946	0.00358695	0.0659286	0.0149587	-0.00510018	-0.00105959	-0.0188378	-0.00439172	0.353833	0.279746	0.145164	0.134572
2728	SRC-1 complex	1.14781	0.933764	1.07194	1.13407	1.05339	-0.511773	-0.0297786	-0.306212	-0.295945	-0.288733	CREBBP, TROVE2	P10155,Q92793	CREBBP, TROVE2	P10155,Q92793	CREBBP, TROVE2	P10155,Q92793	CREBBP, TROVE2	P10155,Q92793	CREBBP, TROVE2	P10155,Q92793	-0.214043	-0.0758639	-0.0137333	-0.0944149	0.0515349	0.0170476	0.00299619	0.0214079	1.15442	0.464605	0.401593	0.460052
2730	Set1B complex	1.16653	1.09376	1.20691	0.978589	0.8882	-0.514242	-0.142748	-0.422139	0.188371	0.27111	ASH2L, RBBP5, WDR5, WDR82	P61964,Q15291,Q6UXN9,Q9UBL3	ASH2L, RBBP5, WDR5, WDR82	P61964,Q15291,Q6UXN9,Q9UBL3	ASH2L, RBBP5, WDR5, WDR82	P61964,Q15291,Q6UXN9,Q9UBL3	ASH2L, RBBP5, WDR5, WDR82	P61964,Q15291,Q6UXN9,Q9UBL3	ASH2L, RBBP5, WDR5, WDR82	P61964,Q15291,Q6UXN9,Q9UBL3	-0.0727751	0.0403777	-0.187945	-0.278334	0.0160432	-0.00844483	0.0438439	0.0680381	0.917009	0.171265	1.67287	1.78573
2731	Set1A complex	1.16653	1.09376	1.20691	0.978589	0.8882	-0.514242	-0.142748	-0.422139	0.188371	0.27111	ASH2L, RBBP5, WDR5, WDR82	P61964,Q15291,Q6UXN9,Q9UBL3	ASH2L, RBBP5, WDR5, WDR82	P61964,Q15291,Q6UXN9,Q9UBL3	ASH2L, RBBP5, WDR5, WDR82	P61964,Q15291,Q6UXN9,Q9UBL3	ASH2L, RBBP5, WDR5, WDR82	P61964,Q15291,Q6UXN9,Q9UBL3	ASH2L, RBBP5, WDR5, WDR82	P61964,Q15291,Q6UXN9,Q9UBL3	-0.0727751	0.0403777	-0.187945	-0.278334	0.0160432	-0.00844483	0.0438439	0.0680381	0.917009	0.171265	1.67287	1.78573
2745	Ubiquitin E3 ligase (TRAF6, TAB2, MALT1, UEV1A, BCL10)	1.20674	0.975115	1.20451	1.05754	1.02908	-0.594068	-0.0995529	-0.489279	-0.185093	-0.250372	MALT1, UBE2V1	Q13404,Q9UDY8	MALT1, UBE2V1	Q13404,Q9UDY8	MALT1, UBE2V1	Q13404,Q9UDY8	MALT1, UBE2V1	Q13404,Q9UDY8	MALT1, UBE2V1	Q13404,Q9UDY8	-0.231621	-0.00222608	-0.149191	-0.177655	0.0531417	0.000457592	0.0328581	0.039676	1.18	0.195172	0.859043	0.731193
2755	17S U2 snRNP	1.12337	1.25189	1.05449	1.02634	1.00046	-0.507261	-0.516097	0.201141	0.54048	0.374462	DHX15, DNAJC8, HSPD1, PHF5A, PUF60, SF3A1, SF3A2, SF3A3, SF3B1, SF3B2, SF3B3, SF3B4, SMNDC1, SNRPA1, SNRPB, SNRPB2, SNRPD1, SNRPD2, SNRPD3, SNRPF, TRAP1, U2AF2	O43143,O75533,O75937,O75940,P08579,P09661,P10809,P14678,P26368,P62306,P62314,P62316,P62318,Q12874,Q12931,Q13435,Q15393,Q15427,Q15428,Q15459,Q7RTV0,Q9UHX1	DHX15, DNAJC8, HSPD1, PHF5A, PUF60, SF3A1, SF3A2, SF3A3, SF3B1, SF3B2, SF3B3, SF3B4, SMNDC1, SNRPA1, SNRPB, SNRPB2, SNRPD1, SNRPD2, SNRPD3, SNRPF, TRAP1, U2AF2	O43143,O75533,O75937,O75940,P08579,P09661,P10809,P14678,P26368,P62306,P62314,P62316,P62318,Q12874,Q12931,Q13435,Q15393,Q15427,Q15428,Q15459,Q7RTV0,Q9UHX1	DHX15, DNAJC8, HSPD1, PHF5A, PUF60, SF3A1, SF3A2, SF3A3, SF3B1, SF3B2, SF3B3, SF3B4, SMNDC1, SNRPA1, SNRPB, SNRPB2, SNRPD1, SNRPD2, SNRPD3, SNRPF, TRAP1, U2AF2	O43143,O75533,O75937,O75940,P08579,P09661,P10809,P14678,P26368,P62306,P62314,P62316,P62318,Q12874,Q12931,Q13435,Q15393,Q15427,Q15428,Q15459,Q7RTV0,Q9UHX1	DHX15, DNAJC8, HSPD1, PHF5A, PUF60, SF3A1, SF3A2, SF3A3, SF3B1, SF3B2, SF3B3, SF3B4, SMNDC1, SNRPA1, SNRPB, SNRPB2, SNRPD1, SNRPD2, SNRPD3, SNRPF, TRAP1, U2AF2	O43143,O75533,O75937,O75940,P08579,P09661,P10809,P14678,P26368,P62306,P62314,P62316,P62318,Q12874,Q12931,Q13435,Q15393,Q15427,Q15428,Q15459,Q7RTV0,Q9UHX1	DHX15, DNAJC8, HSPD1, PHF5A, PUF60, SF3A1, SF3A2, SF3A3, SF3B1, SF3B2, SF3B3, SF3B4, SMNDC1, SNRPA1, SNRPB, SNRPB2, SNRPD1, SNRPD2, SNRPD3, SNRPF, TRAP1, U2AF2	O43143,O75533,O75937,O75940,P08579,P09661,P10809,P14678,P26368,P62306,P62314,P62316,P62318,Q12874,Q12931,Q13435,Q15393,Q15427,Q15428,Q15459,Q7RTV0,Q9UHX1	0.128525	-0.0688754	-0.0970247	-0.122906	-0.0268792	0.0157883	0.0225499	0.0289347	-0.0975897	1.54776	2.40172	1.81893
2756	Ubiquitin ligase (UBE2N, UBE2V2)	0.40229	0.401468	0.404642	0.386918	0.361284	1.12659	1.23605	1.14003	1.30963	1.33913	UBE2N, UBE2V2	P61088,Q15819	UBE2N, UBE2V2	P61088,Q15819	UBE2N, UBE2V2	P61088,Q15819	UBE2N, UBE2V2	P61088,Q15819	UBE2N, UBE2V2	P61088,Q15819	-0.000821628	0.00235253	-0.0153718	-0.0410063	0.000418075	-0.00119435	0.0079038	0.0214815	0.340605	0.168344	0.476772	0.461144
2757	SMN complex, U7 snRNA specific	0.989575	0.954985	0.661783	0.793381	0.910595	-0.168327	0.0863503	0.750742	0.517261	0.11689	SNRPB, SNRPD3, SNRPF	P14678,P62306,P62318	SNRPB, SNRPD3, SNRPF	P14678,P62306,P62318	SNRPB, SNRPD3, SNRPF	P14678,P62306,P62318	SNRPB, SNRPD3, SNRPF	P14678,P62306,P62318	SNRPB, SNRPD3, SNRPF	P14678,P62306,P62318	-0.0345904	-0.327792	-0.196194	-0.0789805	0.00889307	0.0991435	0.0549861	0.0207774	0.64221	2.41957	1.65072	0.6271
2758	TAK1 complex	0.109251	0.0771785	0.0993237	0.0919242	0.145895	2.37352	2.62047	2.3872	2.54856	2.24693	MAP3K7, TAB1	O43318,Q15750	MAP3K7, TAB1	O43318,Q15750	MAP3K7, TAB1	O43318,Q15750	MAP3K7, TAB1	O43318,Q15750	MAP3K7, TAB1	O43318,Q15750	-0.0320725	-0.00992737	-0.0173268	0.036644	0.026842	0.00814102	0.0143053	-0.0288289	0.761293	0.319957	0.574835	-0.28558
2766	TERF2-RAP1 complex	0.499213	0.580959	0.454143	0.418263	0.453298	1.72064	1.55427	1.97973	2.33546	2.01967	MRE11, RAD50, TERF2IP, XRCC5, XRCC6	P12956,P13010,P49959,Q92878,Q9NYB0	MRE11, RAD50, TERF2IP, XRCC5, XRCC6	P12956,P13010,P49959,Q92878,Q9NYB0	MRE11, RAD50, TERF2IP, XRCC5, XRCC6	P12956,P13010,P49959,Q92878,Q9NYB0	MRE11, RAD50, TERF2IP, XRCC5, XRCC6	P12956,P13010,P49959,Q92878,Q9NYB0	MRE11, RAD50, TERF2IP, XRCC5, XRCC6	P12956,P13010,P49959,Q92878,Q9NYB0	0.0817462	-0.04507	-0.0809499	-0.0459145	-0.0344892	0.0206736	0.0380712	0.0210732	-0.300724	0.987273	1.7039	0.826982
2767	RAD50-MRE11-NBN-p200-p350 complex	0.19477	0.241684	0.250446	0.24547	0.248567	1.94641	1.82781	1.69377	1.83045	1.77513	MRE11, RAD50	P49959,Q92878	MRE11, RAD50	P49959,Q92878	MRE11, RAD50	P49959,Q92878	MRE11, RAD50	P49959,Q92878	MRE11, RAD50	P49959,Q92878	0.0469138	0.0556753	0.0506995	0.0537963	-0.0316232	-0.037266	-0.0340711	-0.0360625	-0.169513	-0.417486	-0.166236	-0.392943
2772	Ubiquitin E3 ligase (CRY1, SKP1A, CUL1, FBXL3)	0.964485	1.02747	1.05329	1.20616	1.06734	-0.224196	-0.18382	-0.278556	-0.39333	-0.310338	CUL1, SKP1	P63208,Q13616	CUL1, SKP1	P63208,Q13616	CUL1, SKP1	P63208,Q13616	CUL1, SKP1	P63208,Q13616	CUL1, SKP1	P63208,Q13616	0.0629894	0.0888044	0.241676	0.102857	-0.0158148	-0.0220159	-0.0557631	-0.0253263	0.0821672	-0.169813	-0.498534	-0.233593
2773	Ubiquitin E3 ligase (CRY2, SKP1A, CUL1, FBXL3)	0.964485	1.02747	1.05329	1.20616	1.06734	-0.224196	-0.18382	-0.278556	-0.39333	-0.310338	CUL1, SKP1	P63208,Q13616	CUL1, SKP1	P63208,Q13616	CUL1, SKP1	P63208,Q13616	CUL1, SKP1	P63208,Q13616	CUL1, SKP1	P63208,Q13616	0.0629894	0.0888044	0.241676	0.102857	-0.0158148	-0.0220159	-0.0557631	-0.0253263	0.0821672	-0.169813	-0.498534	-0.233593
2775	MDC1-p53BP1-SMC1 complex	1.10268	1.6125	0.998171	0.914989	0.707354	-0.445637	-0.895644	-0.193818	0.0450234	0.360186	SMC1A, TP53BP1	Q12888,Q14683	SMC1A, TP53BP1	Q12888,Q14683	SMC1A, TP53BP1	Q12888,Q14683	SMC1A, TP53BP1	Q12888,Q14683	SMC1A, TP53BP1	Q12888,Q14683	0.509823	-0.10451	-0.187691	-0.395326	-0.0928088	0.0248743	0.0466127	0.110118	-1.14363	0.591717	1.06975	1.77672
2791	MCM4-MCM6-MCM7 complex	0.217403	0.235707	0.191395	0.218796	0.226464	2.52557	2.54568	2.66062	2.65379	2.54181	MCM4, MCM6, MCM7	P33991,P33993,Q14566	MCM4, MCM6, MCM7	P33991,P33993,Q14566	MCM4, MCM6, MCM7	P33991,P33993,Q14566	MCM4, MCM6, MCM7	P33991,P33993,Q14566	MCM4, MCM6, MCM7	P33991,P33993,Q14566	0.0183037	-0.0260085	0.00139286	0.00906066	-0.0121671	0.0179318	-0.000938734	-0.00606835	0.208196	0.685305	0.510196	0.101762
2792	MCM2-MCM4-MCM6-MCM7 complex	0.193875	0.204274	0.171384	0.183132	0.19187	3.1735	3.22861	3.27117	3.38399	3.2235	MCM2, MCM4, MCM6, MCM7	P33991,P33993,P49736,Q14566	MCM2, MCM4, MCM6, MCM7	P33991,P33993,P49736,Q14566	MCM2, MCM4, MCM6, MCM7	P33991,P33993,P49736,Q14566	MCM2, MCM4, MCM6, MCM7	P33991,P33993,P49736,Q14566	MCM2, MCM4, MCM6, MCM7	P33991,P33993,P49736,Q14566	0.0103988	-0.0224902	-0.0107426	-0.00200427	-0.0072327	0.0160818	0.0076053	0.00140854	0.364916	0.776851	0.820379	0.304293
2797	PCNA-CHL12-RFC2-5 complex	0.332109	0.401258	0.45172	0.518139	0.499278	1.92789	1.75596	1.4507	1.33892	1.30952	PCNA, RFC4, RFC5	P12004,P35249,P40937	PCNA, RFC4, RFC5	P12004,P35249,P40937	PCNA, RFC4, RFC5	P12004,P35249,P40937	PCNA, RFC4, RFC5	P12004,P35249,P40937	PCNA, RFC4, RFC5	P12004,P35249,P40937	0.0691489	0.119611	0.18603	0.16717	-0.0370448	-0.0618513	-0.0919883	-0.083702	-0.30449	-1.01845	-1.34666	-1.41743
2804	CTF18-cohesion-RFC complex	0.180538	0.347233	0.320594	0.336169	0.240367	2.0132	1.42117	1.42583	1.4838	1.80994	RFC4, RFC5	P35249,P40937	RFC4, RFC5	P35249,P40937	RFC4, RFC5	P35249,P40937	RFC4, RFC5	P35249,P40937	RFC4, RFC5	P35249,P40937	0.166694	0.140056	0.155631	0.0598287	-0.104809	-0.0898362	-0.098663	-0.0408582	-1.33468	-1.27126	-1.15571	-0.464122
2812	RPAP1-RPB2-RPB3 complex	0.51511	0.208259	0.30389	0.362589	0.463993	0.775115	1.97139	1.48702	1.39151	1.00029	POLR2B, RPAP1	P30876,Q9BWH6	POLR2B, RPAP1	P30876,Q9BWH6	POLR2B, RPAP1	P30876,Q9BWH6	POLR2B, RPAP1	P30876,Q9BWH6	POLR2B, RPAP1	P30876,Q9BWH6	-0.306851	-0.21122	-0.152521	-0.0511171	0.167619	0.106918	0.073879	0.0230454	3.00256	1.92416	1.48744	0.484356
2814	BRCA1-HDAC1-HDAC2 complex	0.568678	0.737007	0.366523	0.34797	0.614477	0.625933	0.347735	1.2653	1.44213	0.581709	HDAC1, HDAC2	Q13547,Q92769	HDAC1, HDAC2	Q13547,Q92769	HDAC1, HDAC2	Q13547,Q92769	HDAC1, HDAC2	Q13547,Q92769	HDAC1, HDAC2	Q13547,Q92769	0.168329	-0.202155	-0.220708	0.0457987	-0.0617764	0.0943049	0.104377	-0.0180837	-0.649573	1.71932	1.95463	-0.126095
2815	BRCA1-BARD1-BACH1-DNA damage complex II	0.19477	0.241684	0.250446	0.24547	0.248567	1.94641	1.82781	1.69377	1.83045	1.77513	MRE11, RAD50	P49959,Q92878	MRE11, RAD50	P49959,Q92878	MRE11, RAD50	P49959,Q92878	MRE11, RAD50	P49959,Q92878	MRE11, RAD50	P49959,Q92878	0.0469138	0.0556753	0.0506995	0.0537963	-0.0316232	-0.037266	-0.0340711	-0.0360625	-0.169513	-0.417486	-0.166236	-0.392943
2825	BRCA1-RNA polymerase II complex	1.45264	1.40781	1.54747	1.57458	1.55378	-1.17668	-0.790189	-1.07078	-1.01784	-1.15675	GTF2E2, POLR2B, POLR2D, POLR2E, POLR2G, POLR2I	O15514,P19388,P29084,P30876,P36954,P62487	GTF2E2, POLR2B, POLR2D, POLR2E, POLR2G, POLR2I	O15514,P19388,P29084,P30876,P36954,P62487	GTF2E2, POLR2B, POLR2D, POLR2E, POLR2G, POLR2I	O15514,P19388,P29084,P30876,P36954,P62487	GTF2E2, POLR2B, POLR2D, POLR2E, POLR2G, POLR2I	O15514,P19388,P29084,P30876,P36954,P62487	GTF2E2, POLR2B, POLR2D, POLR2E, POLR2G, POLR2I	O15514,P19388,P29084,P30876,P36954,P62487	-0.0448369	0.0948232	0.121941	0.101135	0.00759241	-0.0151765	-0.0193112	-0.0161467	0.857896	0.038496	0.254815	-0.0600593
2829	RSmad complex	0.806797	1.07549	0.662297	0.969842	0.963442	0.47941	-0.0575354	1.10377	0.279451	0.133893	ARID1B, CREBBP, SMAD4, SMARCC2, TRIM33	Q13485,Q8NFD5,Q8TAQ2,Q92793,Q9UPN9	ARID1B, CREBBP, SMAD4, SMARCC2, TRIM33	Q13485,Q8NFD5,Q8TAQ2,Q92793,Q9UPN9	ARID1B, CREBBP, SMAD4, SMARCC2, TRIM33	Q13485,Q8NFD5,Q8TAQ2,Q92793,Q9UPN9	ARID1B, CREBBP, SMAD4, SMARCC2, TRIM33	Q13485,Q8NFD5,Q8TAQ2,Q92793,Q9UPN9	ARID1B, CREBBP, SMAD4, SMARCC2, TRIM33	Q13485,Q8NFD5,Q8TAQ2,Q92793,Q9UPN9	0.268689	-0.1445	0.163045	0.156646	-0.0716507	0.0481114	-0.0458107	-0.0441561	-1.26975	1.72399	-0.457273	-0.743557
2837	Profilin 1 complex	1.0294	1.07655	1.19643	1.29469	1.19768	-0.208382	-0.104928	-0.402193	-0.466385	-0.440516	CLTC, HSPA8, PFN1, VCP	P07737,P11142,P55072,Q00610	CLTC, HSPA8, PFN1, VCP	P07737,P11142,P55072,Q00610	CLTC, HSPA8, PFN1, VCP	P07737,P11142,P55072,Q00610	CLTC, HSPA8, PFN1, VCP	P07737,P11142,P55072,Q00610	CLTC, HSPA8, PFN1, VCP	P07737,P11142,P55072,Q00610	0.0471496	0.167022	0.265291	0.168273	-0.0111884	-0.0374704	-0.0569677	-0.0377296	0.27109	-0.545404	-0.698658	-0.565903
2850	ITGA5-ITGB1-FN-1-NOV complex	0.669726	0.766684	0.439013	0.909667	0.940415	0.370585	0.285408	1.03278	0.05428	-0.102317	FN1, ITGB1	P02751,P05556	FN1, ITGB1	P02751,P05556	FN1, ITGB1	P02751,P05556	FN1, ITGB1	P02751,P05556	FN1, ITGB1	P02751,P05556	0.0969582	-0.230714	0.239941	0.270689	-0.0328685	0.0960203	-0.075249	-0.083547	-0.18934	1.74718	-0.797036	-1.09772
2851	ING2 complex	0.471674	0.544029	0.456155	0.472555	0.522316	1.62296	1.48237	1.73186	1.82173	1.48569	HDAC1, HDAC2, RBBP4, RBBP7	Q09028,Q13547,Q16576,Q92769	HDAC1, HDAC2, RBBP4, RBBP7	Q09028,Q13547,Q16576,Q92769	HDAC1, HDAC2, RBBP4, RBBP7	Q09028,Q13547,Q16576,Q92769	HDAC1, HDAC2, RBBP4, RBBP7	Q09028,Q13547,Q16576,Q92769	HDAC1, HDAC2, RBBP4, RBBP7	Q09028,Q13547,Q16576,Q92769	0.0723551	-0.015519	0.000880999	0.050642	-0.0318422	0.00724177	-0.00040653	-0.0226045	-0.218808	0.558581	0.631906	-0.229611
2852	Brg1-based SWI/SNF complex	0.511268	0.541401	0.601301	0.650186	0.59626	0.786221	0.818574	0.588542	0.577993	0.628183	ACTL6A, SMARCC2	O96019,Q8TAQ2	ACTL6A, SMARCC2	O96019,Q8TAQ2	ACTL6A, SMARCC2	O96019,Q8TAQ2	ACTL6A, SMARCC2	O96019,Q8TAQ2	ACTL6A, SMARCC2	O96019,Q8TAQ2	0.030133	0.0900328	0.138918	0.0849918	-0.0129355	-0.0372037	-0.0557038	-0.0352316	0.128007	-0.416474	-0.497626	-0.38061
2856	NuA4/Tip60 HAT complex	0.717229	0.900516	0.712248	0.583622	0.555452	0.260929	0.0285253	0.333306	0.740001	0.736238	ACTL6A, RUVBL1	O96019,Q9Y265	ACTL6A, RUVBL1	O96019,Q9Y265	ACTL6A, RUVBL1	O96019,Q9Y265	ACTL6A, RUVBL1	O96019,Q9Y265	ACTL6A, RUVBL1	O96019,Q9Y265	0.183286	-0.0049811	-0.133608	-0.161777	-0.0561604	0.00169407	0.0491305	0.0605666	-0.560163	0.215253	1.10832	1.04126
2857	NuA4/Tip60 HAT complex	0.48871	0.603822	0.48034	0.400864	0.374079	1.26061	1.01145	1.34365	1.7871	1.81429	ACTL6A, RUVBL1, RUVBL2	O96019,Q9Y230,Q9Y265	ACTL6A, RUVBL1, RUVBL2	O96019,Q9Y230,Q9Y265	ACTL6A, RUVBL1, RUVBL2	O96019,Q9Y230,Q9Y265	ACTL6A, RUVBL1, RUVBL2	O96019,Q9Y230,Q9Y265	ACTL6A, RUVBL1, RUVBL2	O96019,Q9Y230,Q9Y265	0.115112	-0.00837014	-0.0878465	-0.114631	-0.0482118	0.00379805	0.0421229	0.0560377	-0.534623	0.383481	1.38839	1.3171
2880	Ubiquitin E3 ligase (FBXW11, SKP1, CUL1)	0.964485	1.02747	1.05329	1.20616	1.06734	-0.224196	-0.18382	-0.278556	-0.39333	-0.310338	CUL1, SKP1	P63208,Q13616	CUL1, SKP1	P63208,Q13616	CUL1, SKP1	P63208,Q13616	CUL1, SKP1	P63208,Q13616	CUL1, SKP1	P63208,Q13616	0.0629894	0.0888044	0.241676	0.102857	-0.0158148	-0.0220159	-0.0557631	-0.0253263	0.0821672	-0.169813	-0.498534	-0.233593
2881	Ubiquitin E3 ligase (BTRC, CUL1, RBX1, SKP1)	0.964485	1.02747	1.05329	1.20616	1.06734	-0.224196	-0.18382	-0.278556	-0.39333	-0.310338	CUL1, SKP1	P63208,Q13616	CUL1, SKP1	P63208,Q13616	CUL1, SKP1	P63208,Q13616	CUL1, SKP1	P63208,Q13616	CUL1, SKP1	P63208,Q13616	0.0629894	0.0888044	0.241676	0.102857	-0.0158148	-0.0220159	-0.0557631	-0.0253263	0.0821672	-0.169813	-0.498534	-0.233593
2896	ITGA2b-ITGB3-CD47-FAK complex	1.72987	1.57213	2.25058	2.79355	2.59611	-1.16886	-0.856919	-1.41005	-1.5997	-1.66228	CD47, PTK2	Q05397,Q08722	CD47, PTK2	Q05397,Q08722	CD47, PTK2	Q05397,Q08722	CD47, PTK2	Q05397,Q08722	CD47, PTK2	Q05397,Q08722	-0.157748	0.520702	1.06367	0.866232	0.0224662	-0.0586795	-0.102712	-0.0882386	0.691627	-0.765256	-1.21773	-1.16736
2904	Respiratory chain complex I (intermediate VII/650kD), mitochondrial	5.43091	7.99922	12.3754	16.2747	13.7105	-2.56424	-2.64639	-2.87892	-2.90812	-3.04359	NDUFS4, NDUFV2	O43181,P19404	NDUFS4, NDUFV2	O43181,P19404	NDUFS4, NDUFV2	O43181,P19404	NDUFS4, NDUFV2	O43181,P19404	NDUFS4, NDUFV2	O43181,P19404	2.56831	6.94445	10.8438	8.27959	-0.0443783	-0.0807346	-0.0976107	-0.0875203	-0.372583	-1.12345	-1.13959	-1.1567
2905	Respiratory chain complex I (intermediate), mitochondrial	5.43091	7.99922	12.3754	16.2747	13.7105	-2.56424	-2.64639	-2.87892	-2.90812	-3.04359	NDUFS4, NDUFV2	O43181,P19404	NDUFS4, NDUFV2	O43181,P19404	NDUFS4, NDUFV2	O43181,P19404	NDUFS4, NDUFV2	O43181,P19404	NDUFS4, NDUFV2	O43181,P19404	2.56831	6.94445	10.8438	8.27959	-0.0443783	-0.0807346	-0.0976107	-0.0875203	-0.372583	-1.12345	-1.13959	-1.1567
2906	Respiratory chain complex I (intermediate II/230kD), mitochondrial	5.43091	7.99922	12.3754	16.2747	13.7105	-2.56424	-2.64639	-2.87892	-2.90812	-3.04359	NDUFS4, NDUFV2	O43181,P19404	NDUFS4, NDUFV2	O43181,P19404	NDUFS4, NDUFV2	O43181,P19404	NDUFS4, NDUFV2	O43181,P19404	NDUFS4, NDUFV2	O43181,P19404	2.56831	6.94445	10.8438	8.27959	-0.0443783	-0.0807346	-0.0976107	-0.0875203	-0.372583	-1.12345	-1.13959	-1.1567
2911	SMRT-SKIP-CBF1 complex	0.780437	0.410415	0.466686	0.247601	0.285686	0.124093	1.20688	0.950073	1.82173	1.62311	RBPJ, SNW1	Q06330,Q13573	RBPJ, SNW1	Q06330,Q13573	RBPJ, SNW1	Q06330,Q13573	RBPJ, SNW1	Q06330,Q13573	RBPJ, SNW1	Q06330,Q13573	-0.370023	-0.313751	-0.532836	-0.494751	0.147352	0.120149	0.239879	0.216135	2.67989	2.13905	4.03037	3.35026
2918	Ku antigen-YY1-alphaMyHC promoter complex	0.150997	0.130712	0.125385	0.138572	0.123086	2.1571	2.33721	2.25433	2.30991	2.36346	XRCC5, XRCC6	P12956,P13010	XRCC5, XRCC6	P12956,P13010	XRCC5, XRCC6	P12956,P13010	XRCC5, XRCC6	P12956,P13010	XRCC5, XRCC6	P12956,P13010	-0.0202852	-0.0256119	-0.0124246	-0.0279114	0.0155867	0.0197727	0.00948087	0.0215921	0.5821	0.508863	0.500931	0.462785
2920	Respiratory chain complex I (lambda subunit) mitochondrial	3.78841	4.92158	5.85625	7.28459	7.00057	-3.74918	-3.84963	-4.04718	-4.31132	-4.43194	NDUFA7, NDUFS1, NDUFS4, NDUFS6, NDUFV1, NDUFV2, NDUFV3	O43181,O75380,O95182,P19404,P28331,P49821,P56181	NDUFA7, NDUFS1, NDUFS4, NDUFS6, NDUFV1, NDUFV2, NDUFV3	O43181,O75380,O95182,P19404,P28331,P49821,P56181	NDUFA7, NDUFS1, NDUFS4, NDUFS6, NDUFV1, NDUFV2, NDUFV3	O43181,O75380,O95182,P19404,P28331,P49821,P56181	NDUFA7, NDUFS1, NDUFS4, NDUFS6, NDUFV1, NDUFV2, NDUFV3	O43181,O75380,O95182,P19404,P28331,P49821,P56181	NDUFA7, NDUFS1, NDUFS4, NDUFS6, NDUFV1, NDUFV2, NDUFV3	O43181,O75380,O95182,P19404,P28331,P49821,P56181	1.13316	2.06784	3.49618	3.21215	-0.0399635	-0.0629852	-0.0881314	-0.0838464	-0.480681	-1.38119	-1.71622	-1.88726
2921	SHARP-CtBP complex	0.17112	0.195779	0.164344	0.169073	0.10851	2.05829	2.02706	2.06679	2.16417	2.44043	CTBP1, CTBP2	P56545,Q13363	CTBP1, CTBP2	P56545,Q13363	CTBP1, CTBP2	P56545,Q13363	CTBP1, CTBP2	P56545,Q13363	CTBP1, CTBP2	P56545,Q13363	0.0246583	-0.0067764	-0.00204769	-0.0626101	-0.0176081	0.00496954	0.00149562	0.0482285	0.053617	0.268449	0.378606	0.858132
2922	LAT-PLC-gamma-1-p85-GRB2-SOS signaling complex, C305 activated	1.12636	0.48149	0.558417	0.815381	0.668134	-0.480693	0.987657	0.696934	0.227262	0.450723	PIK3R1, PLCG1	P19174,P27986	PIK3R1, PLCG1	P19174,P27986	PIK3R1, PLCG1	P19174,P27986	PIK3R1, PLCG1	P19174,P27986	PIK3R1, PLCG1	P19174,P27986	-0.644871	-0.567944	-0.31098	-0.458227	0.204709	0.17139	0.0805615	0.129185	3.59306	2.97123	1.58981	2.05972
2931	SHARP-CtBP1-CtIP-RBP-Jkappa corepressor complex	0.583639	0.326035	0.562798	0.607503	0.606149	0.586072	1.49764	0.685589	0.680334	0.602824	CTBP1, RBPJ	Q06330,Q13363	CTBP1, RBPJ	Q06330,Q13363	CTBP1, RBPJ	Q06330,Q13363	CTBP1, RBPJ	Q06330,Q13363	CTBP1, RBPJ	Q06330,Q13363	-0.257605	-0.0208414	0.023864	0.0225098	0.122671	0.00842107	-0.00937423	-0.00884971	2.28696	0.324505	0.212092	0.0109585
2945	RBP-Jkappa-RING1-KyoT2 complex	1.42703	1.38126	1.46898	1.56848	1.45652	-0.866317	-0.656087	-0.795764	-0.80001	-0.814158	FHL1, RBPJ	Q06330,Q13642	FHL1, RBPJ	Q06330,Q13642	FHL1, RBPJ	Q06330,Q13642	FHL1, RBPJ	Q06330,Q13642	FHL1, RBPJ	Q06330,Q13642	-0.0457701	0.0419472	0.141444	0.0294832	0.00791953	-0.00700019	-0.0226899	-0.00494515	0.460034	0.0740526	0.00811063	0.0689112
2948	Respiratory chain complex I (incomplete intermediate), mitochondrial	3.75535	5.09002	6.27069	7.07689	6.76849	-3.51988	-3.68876	-3.8908	-4.02057	-4.15937	NDUFS1, NDUFS4, NDUFS6, NDUFV1, NDUFV2, NDUFV3	O43181,O75380,P19404,P28331,P49821,P56181	NDUFS1, NDUFS4, NDUFS6, NDUFV1, NDUFV2, NDUFV3	O43181,O75380,P19404,P28331,P49821,P56181	NDUFS1, NDUFS4, NDUFS6, NDUFV1, NDUFV2, NDUFV3	O43181,O75380,P19404,P28331,P49821,P56181	NDUFS1, NDUFS4, NDUFS6, NDUFV1, NDUFV2, NDUFV3	O43181,O75380,P19404,P28331,P49821,P56181	NDUFS1, NDUFS4, NDUFS6, NDUFV1, NDUFV2, NDUFV3	O43181,O75380,P19404,P28331,P49821,P56181	1.33467	2.51535	3.32154	3.01314	-0.0460865	-0.0727511	-0.0864795	-0.0815644	-0.63831	-1.5896	-1.58985	-1.73502
2956	PLC-gamma-1-LAT-c-CBL complex, OKT3 stimulated	1.26318	1.24687	1.08204	1.11518	1.28463	-0.668877	-0.494212	-0.320976	-0.269325	-0.612807	CBL, PLCG1	P19174,P22681	CBL, PLCG1	P19174,P22681	CBL, PLCG1	P19174,P22681	CBL, PLCG1	P19174,P22681	CBL, PLCG1	P19174,P22681	-0.0163075	-0.181143	-0.148002	0.0214522	0.00320692	0.0384426	0.0309171	-0.00414893	0.385006	0.812075	0.82931	0.080729
2962	CRK-BCAR1-DOCK1 complex	0.524663	0.540688	0.456469	0.410303	0.388726	1.12676	1.22249	1.43265	1.74827	1.75054	BCAR1, CRK, DOCK1	P46108,P56945,Q14185	BCAR1, CRK, DOCK1	P46108,P56945,Q14185	BCAR1, CRK, DOCK1	P46108,P56945,Q14185	BCAR1, CRK, DOCK1	P46108,P56945,Q14185	BCAR1, CRK, DOCK1	P46108,P56945,Q14185	0.016025	-0.0681947	-0.114361	-0.135937	-0.00682194	0.0307097	0.0531852	0.064202	0.318351	0.958174	1.61399	1.47686
2970	mTORC1 complex	0.128031	0.133577	0.201828	0.181736	0.0932076	2.27417	2.3228	1.89783	2.10587	2.52345	MTOR, RPTOR	P42345,Q8N122	MTOR, RPTOR	P42345,Q8N122	MTOR, RPTOR	P42345,Q8N122	MTOR, RPTOR	P42345,Q8N122	MTOR, RPTOR	P42345,Q8N122	0.00554578	0.0737967	0.0537042	-0.0348238	-0.00433701	-0.0544344	-0.0402871	0.0282392	0.264901	-0.696313	-0.261459	0.561445
2985	mTOR complex (MTOR, RAPTOR)	0.128031	0.133577	0.201828	0.181736	0.0932076	2.27417	2.3228	1.89783	2.10587	2.52345	MTOR, RPTOR	P42345,Q8N122	MTOR, RPTOR	P42345,Q8N122	MTOR, RPTOR	P42345,Q8N122	MTOR, RPTOR	P42345,Q8N122	MTOR, RPTOR	P42345,Q8N122	0.00554578	0.0737967	0.0537042	-0.0348238	-0.00433701	-0.0544344	-0.0402871	0.0282392	0.264901	-0.696313	-0.261459	0.561445
2998	Axin-PP2A A-PP2A C-GSK3-beta-beta-catenin complex	0.959282	0.968676	0.761236	0.67921	0.677261	-0.21525	-0.0888822	0.230843	0.511374	0.429275	CTNNB1, GSK3B	P35222,P49841	CTNNB1, GSK3B	P35222,P49841	CTNNB1, GSK3B	P35222,P49841	CTNNB1, GSK3B	P35222,P49841	CTNNB1, GSK3B	P35222,P49841	0.00939418	-0.198046	-0.280072	-0.282021	-0.0024355	0.0573921	0.085127	0.085819	0.295175	1.11983	1.65974	1.41606
3008	60S APC containing complex	0.579347	0.578324	0.574374	0.666804	0.599762	0.934861	1.09465	1.01931	0.861418	0.961556	IQGAP1, TUBA1A, TUBG1	P23258,P46940,Q71U36	IQGAP1, TUBA1A, TUBG1	P23258,P46940,Q71U36	IQGAP1, TUBA1A, TUBG1	P23258,P46940,Q71U36	IQGAP1, TUBA1A, TUBG1	P23258,P46940,Q71U36	IQGAP1, TUBA1A, TUBG1	P23258,P46940,Q71U36	-0.0010228	-0.00497316	0.0874571	0.0204146	0.000410314	0.00200008	-0.0332226	-0.00807993	0.467395	0.345085	-0.148196	0.0623982
3011	APC-IQGAP1-Rac1 complex	0.388756	0.411204	0.306044	0.324717	0.282724	1.17258	1.20432	1.47904	1.52496	1.63492	IQGAP1, RAC1	P46940,P63000	IQGAP1, RAC1	P46940,P63000	IQGAP1, RAC1	P46940,P63000	IQGAP1, RAC1	P46940,P63000	IQGAP1, RAC1	P46940,P63000	0.0224478	-0.0827119	-0.0640397	-0.106033	-0.011454	0.045602	0.0348097	0.0595225	0.151593	0.92835	0.88894	1.02576
3012	APC-IQGAP1-Cdc42 complex	0.396028	0.393098	0.355839	0.343237	0.358098	1.14776	1.26368	1.30167	1.45876	1.35045	CDC42, IQGAP1	P46940,P60953	CDC42, IQGAP1	P46940,P60953	CDC42, IQGAP1	P46940,P60953	CDC42, IQGAP1	P46940,P60953	CDC42, IQGAP1	P46940,P60953	-0.00293039	-0.0401895	-0.0527911	-0.0379301	0.00150678	0.0212329	0.0281523	0.0200059	0.357938	0.532578	0.786956	0.439243
3015	p27-cyclinE-Cdk2 - Ubiquitin E3 ligase (SKP1A, SKP2, CUL1, CKS1B, RBX1) complex	0.978243	1.17289	1.11444	1.27278	1.19794	-0.0834105	-0.308978	-0.239422	-0.426861	-0.441027	CDK2, CKS1B, CUL1, SKP1	P24941,P61024,P63208,Q13616	CDK2, CKS1B, CUL1, SKP1	P24941,P61024,P63208,Q13616	CDK2, CKS1B, CUL1, SKP1	P24941,P61024,P63208,Q13616	CDK2, CKS1B, CUL1, SKP1	P24941,P61024,P63208,Q13616	CDK2, CKS1B, CUL1, SKP1	P24941,P61024,P63208,Q13616	0.194649	0.136194	0.294533	0.219692	-0.0452828	-0.03256	-0.0655084	-0.0505266	-0.537614	-0.424162	-0.899571	-0.85043
3032	RNA-induced silencing complex, RISC				0.584823	0.529299				0.736958	0.808522	HSP90AB1	P08238	HSP90AB1	P08238	HSP90AB1	P08238	DICER1, HSP90AB1	P08238,Q9UPY3	DICER1, HSP90AB1	P08238,Q9UPY3
3033	PAC3-PAC4 complex	0.559252	0.448636	0.44997	0.777678	0.660096	0.651442	1.08632	0.999652	0.30157	0.469804	PSMG3, PSMG4	Q5JS54,Q9BT73	PSMG3, PSMG4	Q5JS54,Q9BT73	PSMG3, PSMG4	Q5JS54,Q9BT73	PSMG3, PSMG4	Q5JS54,Q9BT73	PSMG3, PSMG4	Q5JS54,Q9BT73	-0.110616	-0.109282	0.218426	0.100845	0.0489714	0.0483362	-0.0788015	-0.0389586	1.11361	0.972755	-0.851457	-0.435927
3034	PAC1-PAC2 complex	0.18913	0.267429	0.223977	0.228056	0.229931	1.97269	1.72238	1.80286	1.90287	1.85492	PSMG1, PSMG2	O95456,Q969U7	PSMG1, PSMG2	O95456,Q969U7	PSMG1, PSMG2	O95456,Q969U7	PSMG1, PSMG2	O95456,Q969U7	PSMG1, PSMG2	O95456,Q969U7	0.0782996	0.0348474	0.0389262	0.0408013	-0.0519525	-0.0239424	-0.026656	-0.0278974	-0.49317	-0.201101	-0.0526458	-0.271754
3036	Ubiquitin E3 ligase (SKP1A, SKP2, CUL1, CKS1B, RBX1)	1.09584	1.32439	1.26839	1.46407	1.35648	-0.383674	-0.58513	-0.542839	-0.716278	-0.705673	CKS1B, CUL1, SKP1	P61024,P63208,Q13616	CKS1B, CUL1, SKP1	P61024,P63208,Q13616	CKS1B, CUL1, SKP1	P61024,P63208,Q13616	CKS1B, CUL1, SKP1	P61024,P63208,Q13616	CKS1B, CUL1, SKP1	P61024,P63208,Q13616	0.228552	0.172545	0.368226	0.260634	-0.0469156	-0.0362934	-0.0713023	-0.0527727	-0.507909	-0.472667	-0.92479	-0.812184
3040	Multisynthetase complex	0.184696	0.206579	0.172577	0.178283	0.160798	5.30364	5.18404	5.26397	5.45121	5.37989	AIMP1, AIMP2, DARS, EEF1E1, EPRS, IARS, KARS, LARS, MARS, QARS, RARS	O43324,P07814,P14868,P41252,P47897,P54136,P56192,Q12904,Q13155,Q15046,Q9P2J5	AIMP1, AIMP2, DARS, EEF1E1, EPRS, IARS, KARS, LARS, MARS, QARS, RARS	O43324,P07814,P14868,P41252,P47897,P54136,P56192,Q12904,Q13155,Q15046,Q9P2J5	AIMP1, AIMP2, DARS, EEF1E1, EPRS, IARS, KARS, LARS, MARS, QARS, RARS	O43324,P07814,P14868,P41252,P47897,P54136,P56192,Q12904,Q13155,Q15046,Q9P2J5	AIMP1, AIMP2, DARS, EEF1E1, EPRS, IARS, KARS, LARS, MARS, QARS, RARS	O43324,P07814,P14868,P41252,P47897,P54136,P56192,Q12904,Q13155,Q15046,Q9P2J5	AIMP1, AIMP2, DARS, EEF1E1, EPRS, IARS, KARS, LARS, MARS, QARS, RARS	O43324,P07814,P14868,P41252,P47897,P54136,P56192,Q12904,Q13155,Q15046,Q9P2J5	0.0218839	-0.0121186	-0.00641292	-0.0238979	-0.0153095	0.00872374	0.00459409	0.0173779	0.310066	0.928624	1.18758	1.01593
3045	hs4 enhancer complex (faster migrating complex)	0.60406	0.650968	0.536007	0.590421	0.511653	0.532862	0.541093	0.755987	0.722832	0.858706	NFKB1, RELA	P19838,Q04206	NFKB1, RELA	P19838,Q04206	NFKB1, RELA	P19838,Q04206	NFKB1, RELA	P19838,Q04206	NFKB1, RELA	P19838,Q04206	0.0469075	-0.0680539	-0.0136399	-0.0924078	-0.0177126	0.027621	0.00534662	0.0381097	0.0519522	0.636325	0.437598	0.707946
3047	Parvulin-associated pre-rRNP complex	0.571293	1.14846	0.769415	0.754139	0.587293	1.38617	-0.232552	0.733318	0.92953	1.40697	DHX15, PIN4, RPL10, RPL10A, RPS9	O43143,P27635,P46781,P62906,Q9Y237	DHX15, PIN4, RPL10, RPL10A, RPS9	O43143,P27635,P46781,P62906,Q9Y237	DHX15, PIN4, RPL10, RPL10A, RPS9	O43143,P27635,P46781,P62906,Q9Y237	DHX15, PIN4, RPL10, RPL10A, RPS9	O43143,P27635,P46781,P62906,Q9Y237	DHX15, PIN4, RPL10, RPL10A, RPS9	O43143,P27635,P46781,P62906,Q9Y237	0.577166	0.198122	0.182846	0.0160004	-0.170969	-0.0712602	-0.0663383	-0.0064153	-3.85957	-1.48119	-0.986156	0.165135
3048	mSin3A complex	0.471674	0.544029	0.456155	0.472555	0.522316	1.62296	1.48237	1.73186	1.82173	1.48569	HDAC1, HDAC2, RBBP4, RBBP7	Q09028,Q13547,Q16576,Q92769	HDAC1, HDAC2, RBBP4, RBBP7	Q09028,Q13547,Q16576,Q92769	HDAC1, HDAC2, RBBP4, RBBP7	Q09028,Q13547,Q16576,Q92769	HDAC1, HDAC2, RBBP4, RBBP7	Q09028,Q13547,Q16576,Q92769	HDAC1, HDAC2, RBBP4, RBBP7	Q09028,Q13547,Q16576,Q92769	0.0723551	-0.015519	0.000880999	0.050642	-0.0318422	0.00724177	-0.00040653	-0.0226045	-0.218808	0.558581	0.631906	-0.229611
3053	mSin3A-HDAC1-HDAC2 complex	0.568678	0.737007	0.366523	0.34797	0.614477	0.625933	0.347735	1.2653	1.44213	0.581709	HDAC1, HDAC2	Q13547,Q92769	HDAC1, HDAC2	Q13547,Q92769	HDAC1, HDAC2	Q13547,Q92769	HDAC1, HDAC2	Q13547,Q92769	HDAC1, HDAC2	Q13547,Q92769	0.168329	-0.202155	-0.220708	0.0457987	-0.0617764	0.0943049	0.104377	-0.0180837	-0.649573	1.71932	1.95463	-0.126095
3055	Nop56p-associated pre-rRNA complex	0.754819	1.15896	0.888504	0.886456	0.730879	2.87299	-0.100545	1.96486	2.30476	3.27088	DHX9, EEF1A1, EEF2, H1FX, HIST1H1D, HNRNPA1, HNRNPM, HNRNPU, IGF2BP1, ILF2, ILF3, LYAR, NAP1L1, NCL, NPM1, PWP1, RPL10, RPL10A, RPL11, RPL12, RPL13, RPL13A, RPL14, RPL15, RPL17, RPL18, RPL18A, RPL19, RPL21, RPL22, RPL23, RPL23A, RPL24, RPL26, RPL27, RPL27A, RPL28, RPL29, RPL3, RPL30, RPL31, RPL32, RPL35, RPL35A, RPL36, RPL36A, RPL37A, RPL4, RPL5, RPL6, RPL7, RPL7A, RPL8, RPL9, RPLP0, RPLP1, RPLP2…	P05386,P05387,P05388,P06748,P08708,P09651,P11387,P13639,P15880,P16402,P18077,P18124,P18621,P19338,P25398,P26368,P26373,P27635,P30050,P32969,P35268,P36578,P37108,P39023,P40429,P42766,P46776,P46777,P46778,P46779,P46781,P47914,P49411,P50914,P52272,P55209,P55769,P61247,P61254,P61313,P61353,P61513,P62081,P62241,P62244,P62249,P62263,P62266,P62269,P62277,P62280,P62424,P62750,P62753,P62829,P62841,P62847,…	DHX9, EEF1A1, EEF2, H1FX, HIST1H1D, HNRNPA1, HNRNPM, HNRNPU, IGF2BP1, ILF2, ILF3, LYAR, NAP1L1, NCL, NPM1, PWP1, RPL10, RPL10A, RPL11, RPL12, RPL13, RPL13A, RPL14, RPL15, RPL17, RPL18, RPL18A, RPL19, RPL21, RPL22, RPL23, RPL23A, RPL24, RPL26, RPL27, RPL27A, RPL28, RPL29, RPL3, RPL30, RPL31, RPL32, RPL35, RPL35A, RPL36, RPL36A, RPL37A, RPL4, RPL5, RPL6, RPL7, RPL7A, RPL8, RPL9, RPLP0, RPLP1, RPLP2…	P05386,P05387,P05388,P06748,P08708,P09651,P11387,P13639,P15880,P16402,P18077,P18124,P18621,P19338,P25398,P26368,P26373,P27635,P30050,P32969,P35268,P36578,P37108,P39023,P40429,P42766,P46776,P46777,P46778,P46779,P46781,P47914,P49411,P50914,P52272,P55209,P55769,P61247,P61254,P61313,P61353,P61513,P62081,P62241,P62244,P62249,P62263,P62266,P62269,P62277,P62280,P62424,P62750,P62753,P62829,P62841,P62847,…	DHX9, EEF1A1, EEF2, H1FX, HIST1H1D, HNRNPA1, HNRNPM, HNRNPU, IGF2BP1, ILF2, ILF3, LYAR, NAP1L1, NCL, NPM1, PWP1, RPL10, RPL10A, RPL11, RPL12, RPL13, RPL13A, RPL14, RPL15, RPL17, RPL18, RPL18A, RPL19, RPL21, RPL22, RPL23, RPL23A, RPL24, RPL26, RPL27, RPL27A, RPL28, RPL29, RPL3, RPL30, RPL31, RPL32, RPL35, RPL35A, RPL36, RPL36A, RPL37A, RPL4, RPL5, RPL6, RPL7, RPL7A, RPL8, RPL9, RPLP0, RPLP1, RPLP2…	P05386,P05387,P05388,P06748,P08708,P09651,P11387,P13639,P15880,P16402,P18077,P18124,P18621,P19338,P25398,P26368,P26373,P27635,P30050,P32969,P35268,P36578,P37108,P39023,P40429,P42766,P46776,P46777,P46778,P46779,P46781,P47914,P49411,P50914,P52272,P55209,P55769,P61247,P61254,P61313,P61353,P61513,P62081,P62241,P62244,P62249,P62263,P62266,P62269,P62277,P62280,P62424,P62750,P62753,P62829,P62841,P62847,…	DHX9, EEF1A1, EEF2, H1FX, HIST1H1D, HNRNPA1, HNRNPM, HNRNPU, IGF2BP1, ILF2, ILF3, LYAR, NAP1L1, NCL, NPM1, PWP1, RPL10, RPL10A, RPL11, RPL12, RPL13, RPL13A, RPL14, RPL15, RPL17, RPL18, RPL18A, RPL19, RPL21, RPL22, RPL23, RPL23A, RPL24, RPL26, RPL27, RPL27A, RPL28, RPL29, RPL3, RPL30, RPL31, RPL32, RPL35, RPL35A, RPL36, RPL36A, RPL37A, RPL4, RPL5, RPL6, RPL7, RPL7A, RPL8, RPL9, RPLP0, RPLP1, RPLP2…	P05386,P05387,P05388,P06748,P08708,P09651,P11387,P13639,P15880,P16402,P18077,P18124,P18621,P19338,P25398,P26368,P26373,P27635,P30050,P32969,P35268,P36578,P37108,P39023,P40429,P42766,P46776,P46777,P46778,P46779,P46781,P47914,P49411,P50914,P52272,P55209,P55769,P61247,P61254,P61313,P61353,P61513,P62081,P62241,P62244,P62249,P62263,P62266,P62269,P62277,P62280,P62424,P62750,P62753,P62829,P62841,P62847,…	DHX9, EEF1A1, EEF2, H1FX, HIST1H1D, HNRNPA1, HNRNPM, HNRNPU, IGF2BP1, ILF2, ILF3, LYAR, NAP1L1, NCL, NPM1, PWP1, RPL10, RPL10A, RPL11, RPL12, RPL13, RPL13A, RPL14, RPL15, RPL17, RPL18, RPL18A, RPL19, RPL21, RPL22, RPL23, RPL23A, RPL24, RPL26, RPL27, RPL27A, RPL28, RPL29, RPL3, RPL30, RPL31, RPL32, RPL35, RPL35A, RPL36, RPL36A, RPL37A, RPL4, RPL5, RPL6, RPL7, RPL7A, RPL8, RPL9, RPLP0, RPLP1, RPLP2…	P05386,P05387,P05388,P06748,P08708,P09651,P11387,P13639,P15880,P16402,P18077,P18124,P18621,P19338,P25398,P26368,P26373,P27635,P30050,P32969,P35268,P36578,P37108,P39023,P40429,P42766,P46776,P46777,P46778,P46779,P46781,P47914,P49411,P50914,P52272,P55209,P55769,P61247,P61254,P61313,P61353,P61513,P62081,P62241,P62244,P62249,P62263,P62266,P62269,P62277,P62280,P62424,P62750,P62753,P62829,P62841,P62847,…	0.404136	0.133685	0.131637	-0.0239404	-0.106672	-0.0403395	-0.0397647	0.00788193	-6.83996	-1.57892	-0.48674	1.74338
3059	ITGA11-ITGB1-COL1A1 complex	0.392218	2.69168	4.17331	2.48275	3.04614	1.16073	-1.61678	-2.13124	-1.45007	-1.86563	COL1A1, ITGB1	P02452,P05556	COL1A1, ITGB1	P02452,P05556	COL1A1, ITGB1	P02452,P05556	COL1A1, ITGB1	P02452,P05556	COL1A1, ITGB1	P02452,P05556	2.29946	3.78109	2.09053	2.65392	-0.447399	-0.524978	-0.431148	-0.471129	-6.78894	-8.33828	-6.24901	-6.85035
3063	Brg1-associated complex II	0.468101	0.512205	0.588556	0.679173	0.641958	1.34029	1.32348	0.973726	0.825501	0.828129	ACTL6A, PRMT5, SMARCC2	O14744,O96019,Q8TAQ2	ACTL6A, PRMT5, SMARCC2	O14744,O96019,Q8TAQ2	ACTL6A, PRMT5, SMARCC2	O14744,O96019,Q8TAQ2	ACTL6A, PRMT5, SMARCC2	O14744,O96019,Q8TAQ2	ACTL6A, PRMT5, SMARCC2	O14744,O96019,Q8TAQ2	0.0441039	0.120455	0.211072	0.173858	-0.019866	-0.0516497	-0.0856208	-0.0721233	0.0495352	-0.800598	-1.2168	-1.19085
3064	RNA polymerase II complex, chromatin structure modifying	1.11549	1.21419	1.21772	1.04964	0.739154	-0.464703	-0.451867	-0.506325	-0.173168	0.289778	DRAP1, SMARCC2	Q14919,Q8TAQ2	DRAP1, SMARCC2	Q14919,Q8TAQ2	DRAP1, SMARCC2	Q14919,Q8TAQ2	DRAP1, SMARCC2	Q14919,Q8TAQ2	DRAP1, SMARCC2	Q14919,Q8TAQ2	0.0986928	0.102228	-0.0658563	-0.37634	-0.0210698	-0.0217897	0.0151883	0.102289	-0.0014955	-0.16614	0.588361	1.66052
3065	RNA polymerase II complex, chromatin structure modifying	0.511268	0.541401	0.601301	0.650186	0.59626	0.786221	0.818574	0.588542	0.577993	0.628183	ACTL6A, SMARCC2	O96019,Q8TAQ2	ACTL6A, SMARCC2	O96019,Q8TAQ2	ACTL6A, SMARCC2	O96019,Q8TAQ2	ACTL6A, SMARCC2	O96019,Q8TAQ2	ACTL6A, SMARCC2	O96019,Q8TAQ2	0.030133	0.0900328	0.138918	0.0849918	-0.0129355	-0.0372037	-0.0557038	-0.0352316	0.128007	-0.416474	-0.497626	-0.38061
3070	CTF18-cohesion-RFC-POLH complex	0.180538	0.347233	0.320594	0.336169	0.240367	2.0132	1.42117	1.42583	1.4838	1.80994	RFC4, RFC5	P35249,P40937	RFC4, RFC5	P35249,P40937	RFC4, RFC5	P35249,P40937	RFC4, RFC5	P35249,P40937	RFC4, RFC5	P35249,P40937	0.166694	0.140056	0.155631	0.0598287	-0.104809	-0.0898362	-0.098663	-0.0408582	-1.33468	-1.27126	-1.15571	-0.464122
3074	CCT-Prefoldin complex, testis specific	0.453792	0.444666	0.441584	0.482581	0.407104	2.14801	2.40587	2.25933	2.2287	2.48845	PFDN1, PFDN2, PFDN4, PFDN5, PFDN6, VBP1	O15212,O60925,P61758,Q99471,Q9NQP4,Q9UHV9	PFDN1, PFDN2, PFDN4, PFDN5, PFDN6, VBP1	O15212,O60925,P61758,Q99471,Q9NQP4,Q9UHV9	PFDN1, PFDN2, PFDN4, PFDN5, PFDN6, VBP1	O15212,O60925,P61758,Q99471,Q9NQP4,Q9UHV9	PFDN1, PFDN2, PFDN4, PFDN5, PFDN6, VBP1	O15212,O60925,P61758,Q99471,Q9NQP4,Q9UHV9	PFDN1, PFDN2, PFDN4, PFDN5, PFDN6, VBP1	O15212,O60925,P61758,Q99471,Q9NQP4,Q9UHV9	-0.009126	-0.0122074	0.0287888	-0.0466878	0.00434521	0.00582481	-0.0133568	0.0228231	0.767386	0.632372	0.418343	0.937725
3075	UTX-MLL2/3 complex	1.14494	1.08895	1.21578	1.0117	0.864352	-0.468675	-0.13223	-0.438865	0.110147	0.335752	ASH2L, PPP6R3, RBBP5, WDR5	P61964,Q15291,Q5H9R7,Q9UBL3	ASH2L, PPP6R3, RBBP5, WDR5	P61964,Q15291,Q5H9R7,Q9UBL3	ASH2L, PPP6R3, RBBP5, WDR5	P61964,Q15291,Q5H9R7,Q9UBL3	ASH2L, PPP6R3, RBBP5, WDR5	P61964,Q15291,Q5H9R7,Q9UBL3	ASH2L, PPP6R3, RBBP5, WDR5	P61964,Q15291,Q5H9R7,Q9UBL3	-0.0559958	0.0708415	-0.133244	-0.28059	0.0124972	-0.0149055	0.0308795	0.0701663	0.8329	0.0117457	1.36789	1.83305
3080	ILF3-XPO5 complex	0.979031	1.22649	0.940364	1.02571	0.883565	-0.248961	-0.467957	-0.0997746	-0.136517	-5.27028e-05	ILF3, XPO5	Q12906,Q9HAV4	ILF3, XPO5	Q12906,Q9HAV4	ILF3, XPO5	Q12906,Q9HAV4	ILF3, XPO5	Q12906,Q9HAV4	ILF3, XPO5	Q12906,Q9HAV4	0.247463	-0.0386675	0.0466809	-0.0954665	-0.0561612	0.0100696	-0.0116442	0.0256105	-0.560175	0.351278	0.177319	0.522428
3082	DGCR8 multiprotein complex	0.628418	0.814425	0.686209	0.716881	0.666252	1.66422	1.04459	1.50877	1.54593	1.59067	DDX17, DDX5, DHX9, FUS, HNRNPH1, HNRNPR, HNRNPU, HSPA5, ILF3, NCL	O43390,P11021,P17844,P19338,P31943,P35637,Q00839,Q08211,Q12906,Q92841	DDX17, DDX5, DHX9, FUS, HNRNPH1, HNRNPR, HNRNPU, HSPA5, ILF3, NCL	O43390,P11021,P17844,P19338,P31943,P35637,Q00839,Q08211,Q12906,Q92841	DDX17, DDX5, DHX9, FUS, HNRNPH1, HNRNPR, HNRNPU, HSPA5, ILF3, NCL	O43390,P11021,P17844,P19338,P31943,P35637,Q00839,Q08211,Q12906,Q92841	DDX17, DDX5, DHX9, FUS, HNRNPH1, HNRNPR, HNRNPU, HSPA5, ILF3, NCL	O43390,P11021,P17844,P19338,P31943,P35637,Q00839,Q08211,Q12906,Q92841	DDX17, DDX5, DHX9, FUS, HNRNPH1, HNRNPR, HNRNPU, HSPA5, ILF3, NCL	O43390,P11021,P17844,P19338,P31943,P35637,Q00839,Q08211,Q12906,Q92841	0.186007	0.0577916	0.0884638	0.0378341	-0.0629543	-0.0210469	-0.0316417	-0.0139437	-1.31654	-0.104831	-0.0453736	0.029396
3102	DHX9-ADAR-vigilin-DNA-PK-Ku antigen complex	0.587687	0.637813	0.584833	0.656628	0.587354	1.31433	1.31945	1.40288	1.27897	1.40672	DHX9, HDLBP, PRKDC, XRCC5, XRCC6	P12956,P13010,P78527,Q00341,Q08211	DHX9, HDLBP, PRKDC, XRCC5, XRCC6	P12956,P13010,P78527,Q00341,Q08211	DHX9, HDLBP, PRKDC, XRCC5, XRCC6	P12956,P13010,P78527,Q00341,Q08211	DHX9, HDLBP, PRKDC, XRCC5, XRCC6	P12956,P13010,P78527,Q00341,Q08211	DHX9, HDLBP, PRKDC, XRCC5, XRCC6	P12956,P13010,P78527,Q00341,Q08211	0.0501262	-0.00285427	0.0689411	-0.000333353	-0.0192768	0.00113435	-0.0262113	0.000132272	0.0959557	0.462634	0.047696	0.322782
3118	SMN1-SIP1-SNRP complex	0.470542	0.691097	0.422156	0.508675	0.482429	1.62808	0.944083	1.88323	1.66882	1.65434	SNRPB, SNRPD1, SNRPD2, SNRPD3	P14678,P62314,P62316,P62318	SNRPB, SNRPD1, SNRPD2, SNRPD3	P14678,P62314,P62316,P62318	SNRPB, SNRPD1, SNRPD2, SNRPD3	P14678,P62314,P62316,P62318	SNRPB, SNRPD1, SNRPD2, SNRPD3	P14678,P62314,P62316,P62318	SNRPB, SNRPD1, SNRPD2, SNRPD3	P14678,P62314,P62316,P62318	0.220555	-0.0483864	0.0381326	0.0118868	-0.0886892	0.0231365	-0.0171879	-0.0054527	-1.56719	0.951037	0.237135	0.15174
3129	STAT6-p100-RHA complex	0.580871	0.690753	0.590543	0.725172	0.674633	0.929704	0.74665	0.967403	0.696444	0.729431	DHX9, SND1, STAT6	P42226,Q08211,Q7KZF4	DHX9, SND1, STAT6	P42226,Q08211,Q7KZF4	DHX9, SND1, STAT6	P42226,Q08211,Q7KZF4	DHX9, SND1, STAT6	P42226,Q08211,Q7KZF4	DHX9, SND1, STAT6	P42226,Q08211,Q7KZF4	0.109882	0.0096729	0.144301	0.0937622	-0.0411104	-0.00384694	-0.0529105	-0.035417	-0.388275	0.220223	-0.54971	-0.472554
3135	TLE1 corepressor complex (MASH1 promoter-corepressor complex)	0.564169	0.992599	0.779889	0.68746	0.564479	1.57194	0.208747	0.801275	1.29937	1.67181	HSPA4, NCL, NONO, NPM1, PARP1, RAD50	P06748,P09874,P19338,P34932,Q15233,Q92878	HSPA4, NCL, NONO, NPM1, PARP1, RAD50	P06748,P09874,P19338,P34932,Q15233,Q92878	HSPA4, NCL, NONO, NPM1, PARP1, RAD50	P06748,P09874,P19338,P34932,Q15233,Q92878	HSPA4, NCL, NONO, NPM1, PARP1, RAD50	P06748,P09874,P19338,P34932,Q15233,Q92878	HSPA4, NCL, NONO, NPM1, PARP1, RAD50	P06748,P09874,P19338,P34932,Q15233,Q92878	0.42843	0.215721	0.123292	0.000310767	-0.13746	-0.0774845	-0.0467107	-0.000126993	-3.18519	-1.72345	-0.497667	0.35011
3137	MASH1 promoter-coactivator complex	0.422644	0.858413	0.523153	0.653342	0.609086	2.11306	0.43529	1.66279	1.12339	1.14768	CREBBP, HIST1H3A, HIST1H4A, NONO, PARP1	P09874,P62805,P68431,Q15233,Q92793	CREBBP, HIST1H4A, NONO, PARP1	P09874,P62805,Q15233,Q92793	CREBBP, HIST1H3A, HIST1H4A, NONO, PARP1	P09874,P62805,P68431,Q15233,Q92793	CREBBP, HIST1H4A, NONO, PARP1	P09874,P62805,Q15233,Q92793	CREBBP, HIST1H4A, NONO, PARP1	P09874,P62805,Q15233,Q92793	0.384147	0.125393	0.179077	0.134821	-0.14021	-0.0531705	-0.0734684	-0.0568331	-2.78924	-0.933055	-1.08682	-0.99065
3142	CAMK2-delta-MASH1 promoter-coactivator complex	0.489703	0.874164	0.641007	0.684229	0.652224	1.54231	0.392069	1.0186	1.01908	0.992859	CAMK2D, CREBBP, NONO, PARP1	P09874,Q13557,Q15233,Q92793	CAMK2D, CREBBP, NONO, PARP1	P09874,Q13557,Q15233,Q92793	CAMK2D, CREBBP, NONO, PARP1	P09874,Q13557,Q15233,Q92793	CAMK2D, CREBBP, NONO, PARP1	P09874,Q13557,Q15233,Q92793	CAMK2D, CREBBP, NONO, PARP1	P09874,Q13557,Q15233,Q92793	0.384461	0.151303	0.194525	0.162521	-0.137703	-0.0618926	-0.077531	-0.0660298	-2.72978	-1.14841	-1.18239	-1.19513
3149	NK-3-Groucho-HIPK2-SIN3A-RbpA48-HDAC1 complex	0.671999	0.822024	0.659958	0.756588	0.818223	0.365197	0.17461	0.449349	0.344526	0.125386	HDAC1, RBBP4	Q09028,Q13547	HDAC1, RBBP4	Q09028,Q13547	HDAC1, RBBP4	Q09028,Q13547	HDAC1, RBBP4	Q09028,Q13547	HDAC1, RBBP4	Q09028,Q13547	0.150026	-0.0120404	0.0845894	0.146224	-0.0492465	0.00433818	-0.0288012	-0.0480989	-0.450089	0.258196	-0.0855072	-0.571591
3151	Sulphiredoxin-peroxiredoxin complex	0.358027	0.353621	0.426706	0.432139	0.489455	1.28043	1.3986	1.07059	1.16482	0.923524	PRDX1, SRXN1	Q06830,Q9BYN0	PRDX1, SRXN1	Q06830,Q9BYN0	PRDX1, SRXN1	Q06830,Q9BYN0	PRDX1, SRXN1	Q06830,Q9BYN0	PRDX1, SRXN1	Q06830,Q9BYN0	-0.00440636	0.0686788	0.074112	0.131428	0.00239704	-0.035447	-0.0381061	-0.0649757	0.372112	-0.387944	-0.228049	-0.822082
3156	CBF1-HDAC1-SMRT complex	0.437574	0.677499	0.544079	0.731865	0.804784	1.01074	0.479353	0.734517	0.396215	0.15231	HDAC1, RBPJ	Q06330,Q13547	HDAC1, RBPJ	Q06330,Q13547	HDAC1, RBPJ	Q06330,Q13547	HDAC1, RBPJ	Q06330,Q13547	HDAC1, RBPJ	Q06330,Q13547	0.239925	0.106506	0.294291	0.36721	-0.099491	-0.0479813	-0.118204	-0.141534	-1.25001	-0.59151	-1.45506	-1.95838
3166	AXIN1-APC-CTNNB1-GSK3B complex	0.959282	0.968676	0.761236	0.67921	0.677261	-0.21525	-0.0888822	0.230843	0.511374	0.429275	CTNNB1, GSK3B	P35222,P49841	CTNNB1, GSK3B	P35222,P49841	CTNNB1, GSK3B	P35222,P49841	CTNNB1, GSK3B	P35222,P49841	CTNNB1, GSK3B	P35222,P49841	0.00939418	-0.198046	-0.280072	-0.282021	-0.0024355	0.0573921	0.085127	0.085819	0.295175	1.11983	1.65974	1.41606
3167	NCOR-SIN3-HDAC-HESX1 complex	0.568678	0.737007	0.366523	0.34797	0.614477	0.625933	0.347735	1.2653	1.44213	0.581709	HDAC1, HDAC2	Q13547,Q92769	HDAC1, HDAC2	Q13547,Q92769	HDAC1, HDAC2	Q13547,Q92769	HDAC1, HDAC2	Q13547,Q92769	HDAC1, HDAC2	Q13547,Q92769	0.168329	-0.202155	-0.220708	0.0457987	-0.0617764	0.0943049	0.104377	-0.0180837	-0.649573	1.71932	1.95463	-0.126095
3175	CIN85-CBL complex	0.969897	0.723839	0.846369	0.830741	1.0145	-0.233453	0.376075	0.0657129	0.197867	-0.226913	CBL, SH3KBP1	P22681,Q96B97	CBL, SH3KBP1	P22681,Q96B97	CBL, SH3KBP1	P22681,Q96B97	CBL, SH3KBP1	P22681,Q96B97	CBL, SH3KBP1	P22681,Q96B97	-0.246057	-0.123528	-0.139156	0.0445991	0.0724596	0.0339627	0.0385862	-0.0112387	1.48756	0.739319	0.946791	-0.0244998
3187	FHL2-FHL3 complex	0.504416	0.419685	0.367788	0.500606	0.366554	0.80617	1.17704	1.26103	0.962191	1.3205	FHL2, FHL3	Q13643,Q14192	FHL2, FHL3	Q13643,Q14192	FHL2, FHL3	Q13643,Q14192	FHL2, FHL3	Q13643,Q14192	FHL2, FHL3	Q13643,Q14192	-0.0847306	-0.136627	-0.00380986	-0.137861	0.0396717	0.0663974	0.00168762	0.0670576	0.96555	1.26608	0.381547	1.1376
3189	FHL2-CREB complex	0.908148	0.776657	0.635706	0.749891	0.675319	-0.12472	0.264932	0.505688	0.358384	0.433819	CREB1, FHL2	P16220,Q14192	CREB1, FHL2	P16220,Q14192	CREB1, FHL2	P16220,Q14192	CREB1, FHL2	P16220,Q14192	CREB1, FHL2	P16220,Q14192	-0.131491	-0.272442	-0.158257	-0.232829	0.0387864	0.0872884	0.0473957	0.0728327	0.951455	1.60537	1.08174	1.22332
3190	FHL3-CREB complex	0.591303	0.44194	0.378411	0.322655	0.363024	0.565942	1.10697	1.22549	1.53244	1.33296	CREB1, FHL3	P16220,Q13643	CREB1, FHL3	P16220,Q13643	CREB1, FHL3	P16220,Q13643	CREB1, FHL3	P16220,Q13643	CREB1, FHL3	P16220,Q13643	-0.149363	-0.212893	-0.268648	-0.22828	0.0650944	0.0970575	0.127639	0.105247	1.3703	1.76402	2.31099	1.70442
3234	SMAD2-SMAD4-FAST1-TGIF-HDAC1 complex, TGF(beta) induced	0.864802	1.01192	0.510718	0.560766	0.95175	-0.0440928	-0.15924	0.824726	0.798815	-0.121994	HDAC1, SMAD4	Q13485,Q13547	HDAC1, SMAD4	Q13485,Q13547	HDAC1, SMAD4	Q13485,Q13547	HDAC1, SMAD4	Q13485,Q13547	HDAC1, SMAD4	Q13485,Q13547	0.147114	-0.354084	-0.304036	0.0869481	-0.0392114	0.125687	0.104461	-0.0238893	-0.290323	2.22899	1.95592	-0.212264
3525	Tetrameric COG subcomplex	0.551853	0.547411	0.388113	0.459586	0.45565	1.02965	1.1992	1.70443	1.55368	1.47556	COG5, COG6, COG7	P83436,Q9UP83,Q9Y2V7	COG5, COG6, COG7	P83436,Q9UP83,Q9Y2V7	COG5, COG6, COG7	P83436,Q9UP83,Q9Y2V7	COG5, COG6, COG7	P83436,Q9UP83,Q9Y2V7	COG5, COG6, COG7	P83436,Q9UP83,Q9Y2V7	-0.0044419	-0.16374	-0.0922665	-0.0962022	0.00184975	0.0760114	0.0407346	0.0425871	0.497059	1.92559	1.36008	1.05389
3529	COG5-COG6-COG7 subcomplex	0.551853	0.547411	0.388113	0.459586	0.45565	1.02965	1.1992	1.70443	1.55368	1.47556	COG5, COG6, COG7	P83436,Q9UP83,Q9Y2V7	COG5, COG6, COG7	P83436,Q9UP83,Q9Y2V7	COG5, COG6, COG7	P83436,Q9UP83,Q9Y2V7	COG5, COG6, COG7	P83436,Q9UP83,Q9Y2V7	COG5, COG6, COG7	P83436,Q9UP83,Q9Y2V7	-0.0044419	-0.16374	-0.0922665	-0.0962022	0.00184975	0.0760114	0.0407346	0.0425871	0.497059	1.92559	1.36008	1.05389
3530	Binary COG subcomplex	0.69656	0.740383	0.57986	0.596716	0.386219	0.307887	0.340538	0.642	0.707064	1.25225	COG5, COG7	P83436,Q9UP83	COG5, COG7	P83436,Q9UP83	COG5, COG7	P83436,Q9UP83	COG5, COG7	P83436,Q9UP83	COG5, COG7	P83436,Q9UP83	0.0438226	-0.1167	-0.0998441	-0.310341	-0.0148417	0.0435396	0.0368574	0.131959	0.0976594	0.894855	0.920309	2.10088
3544	COG2-COG3-COG4 subcomplex	0.621656	0.440969	0.701828	0.625757	0.537281	0.48809	1.10999	0.355861	0.635909	0.7862	COG2, COG4	Q14746,Q9H9E3	COG2, COG4	Q14746,Q9H9E3	COG2, COG4	Q14746,Q9H9E3	COG2, COG4	Q14746,Q9H9E3	COG2, COG4	Q14746,Q9H9E3	-0.180687	0.0801719	0.00410067	-0.0843756	0.0773238	-0.0290501	-0.0015554	0.0338458	1.565	-0.284053	0.331867	0.644659
3551	COG1-COG8-COG2-COG3-COG4 subcomplex	0.621656	0.440969	0.701828	0.625757	0.537281	0.48809	1.10999	0.355861	0.635909	0.7862	COG2, COG4	Q14746,Q9H9E3	COG2, COG4	Q14746,Q9H9E3	COG2, COG4	Q14746,Q9H9E3	COG2, COG4	Q14746,Q9H9E3	COG2, COG4	Q14746,Q9H9E3	-0.180687	0.0801719	0.00410067	-0.0843756	0.0773238	-0.0290501	-0.0015554	0.0338458	1.565	-0.284053	0.331867	0.644659
3552	COG1-COG8-COG5-COG6-COG7 subcomplex	0.551853	0.547411	0.388113	0.459586	0.45565	1.02965	1.1992	1.70443	1.55368	1.47556	COG5, COG6, COG7	P83436,Q9UP83,Q9Y2V7	COG5, COG6, COG7	P83436,Q9UP83,Q9Y2V7	COG5, COG6, COG7	P83436,Q9UP83,Q9Y2V7	COG5, COG6, COG7	P83436,Q9UP83,Q9Y2V7	COG5, COG6, COG7	P83436,Q9UP83,Q9Y2V7	-0.0044419	-0.16374	-0.0922665	-0.0962022	0.00184975	0.0760114	0.0407346	0.0425871	0.497059	1.92559	1.36008	1.05389
3618	GammaH2AFX-NDHII-Ku70-DNA complex	0.869898	1.02051	0.932524	1.08848	0.951669	-0.053765	-0.172856	-0.0865866	-0.230877	-0.121854	DHX9, XRCC6	P12956,Q08211	DHX9, XRCC6	P12956,Q08211	DHX9, XRCC6	P12956,Q08211	DHX9, XRCC6	P12956,Q08211	DHX9, XRCC6	P12956,Q08211	0.150607	0.0626258	0.218579	0.0817711	-0.0398628	-0.0173305	-0.0559708	-0.0224066	-0.300693	-0.0937184	-0.501715	-0.190257
3677	RIN1-STAM2-HRS complex	0.236136	0.306417	0.294368	0.333704	0.28779	1.76103	1.57063	1.5226	1.4926	1.61475	HGS, STAM2	O14964,O75886	HGS, STAM2	O14964,O75886	HGS, STAM2	O14964,O75886	HGS, STAM2	O14964,O75886	HGS, STAM2	O14964,O75886	0.0702805	0.0582323	0.0975681	0.0516541	-0.0435198	-0.0363948	-0.059181	-0.0324484	-0.358915	-0.403338	-0.550892	-0.339301
3714	Pericentrin-GCP complex	0.256766	0.56791	0.356678	0.36281	0.368365	1.67313	0.747883	1.29879	1.39075	1.31413	TUBGCP2, TUBGCP3	Q96CW5,Q9BSJ2	TUBGCP2, TUBGCP3	Q96CW5,Q9BSJ2	TUBGCP2, TUBGCP3	Q96CW5,Q9BSJ2	TUBGCP2, TUBGCP3	Q96CW5,Q9BSJ2	TUBGCP2, TUBGCP3	Q96CW5,Q9BSJ2	0.311144	0.0999121	0.106044	0.1116	-0.157902	-0.0585986	-0.0619152	-0.0648945	-2.17995	-0.763942	-0.592777	-0.820876
3753	CREBBP-SMAD2-SMAD4 pentameric complex	1.01994	0.9093	0.630138	0.539394	0.751414	-0.316702	0.012924	0.518861	0.855392	0.263316	CREBBP, SMAD4	Q13485,Q92793	CREBBP, SMAD4	Q13485,Q92793	CREBBP, SMAD4	Q13485,Q92793	CREBBP, SMAD4	Q13485,Q92793	CREBBP, SMAD4	Q13485,Q92793	-0.110644	-0.389806	-0.48055	-0.26853	0.028689	0.118382	0.154543	0.0759041	0.790697	2.11035	2.72312	1.2689
3754	CREBBP-SMAD3-SMAD4 pentameric complex	1.01994	0.9093	0.630138	0.539394	0.751414	-0.316702	0.012924	0.518861	0.855392	0.263316	CREBBP, SMAD4	Q13485,Q92793	CREBBP, SMAD4	Q13485,Q92793	CREBBP, SMAD4	Q13485,Q92793	CREBBP, SMAD4	Q13485,Q92793	CREBBP, SMAD4	Q13485,Q92793	-0.110644	-0.389806	-0.48055	-0.26853	0.028689	0.118382	0.154543	0.0759041	0.790697	2.11035	2.72312	1.2689
3992	ClpXP complex	1.26593	1.23271	1.45427	1.36232	1.55031	-0.672425	-0.47602	-0.780458	-0.583906	-0.912584	CLPP, CLPX	O76031,Q16740	CLPP, CLPX	O76031,Q16740	CLPP, CLPX	O76031,Q16740	CLPP, CLPX	O76031,Q16740	CLPP, CLPX	O76031,Q16740	-0.0332177	0.188343	0.0963874	0.284374	0.00656583	-0.0338672	-0.0180067	-0.0492097	0.438482	-0.362286	0.0798515	-0.588079
4072	Ubiquitin E3 ligase (CUL1, RBX1, SKP1)	0.964485	1.02747	1.05329	1.20616	1.06734	-0.224196	-0.18382	-0.278556	-0.39333	-0.310338	CUL1, SKP1	P63208,Q13616	CUL1, SKP1	P63208,Q13616	CUL1, SKP1	P63208,Q13616	CUL1, SKP1	P63208,Q13616	CUL1, SKP1	P63208,Q13616	0.0629894	0.0888044	0.241676	0.102857	-0.0158148	-0.0220159	-0.0557631	-0.0253263	0.0821672	-0.169813	-0.498534	-0.233593
4082	XRCC6-XRCC5-WRN complex	0.150997	0.130712	0.125385	0.138572	0.123086	2.1571	2.33721	2.25433	2.30991	2.36346	XRCC5, XRCC6	P12956,P13010	XRCC5, XRCC6	P12956,P13010	XRCC5, XRCC6	P12956,P13010	XRCC5, XRCC6	P12956,P13010	XRCC5, XRCC6	P12956,P13010	-0.0202852	-0.0256119	-0.0124246	-0.0279114	0.0155867	0.0197727	0.00948087	0.0215921	0.5821	0.508863	0.500931	0.462785
4096	CTNNA1-CTNNB1 complex	0.771319	0.86787	0.554398	0.544327	0.500108	0.14323	0.0877927	0.707398	0.842195	0.892177	CTNNA1, CTNNB1	P35221,P35222	CTNNA1, CTNNB1	P35221,P35222	CTNNA1, CTNNB1	P35221,P35222	CTNNA1, CTNNB1	P35221,P35222	CTNNA1, CTNNB1	P35221,P35222	0.0965512	-0.21692	-0.226992	-0.271211	-0.029182	0.0787846	0.0829802	0.102068	-0.130647	1.46726	1.62686	1.65723
4151	TSC (TSC1, TSC2, AXIN, GSK3) complex	0.682723	0.662592	0.568063	0.722962	0.61216	0.606168	0.8294	1.03986	0.702488	0.921628	GSK3B, TSC1, TSC2	P49815,P49841,Q92574	GSK3B, TSC1, TSC2	P49815,P49841,Q92574	GSK3B, TSC1, TSC2	P49815,P49841,Q92574	GSK3B, TSC1, TSC2	P49815,P49841,Q92574	GSK3B, TSC1, TSC2	P49815,P49841,Q92574	-0.0201311	-0.114659	0.040239	-0.0705628	0.00719562	0.0434544	-0.013879	0.0260109	0.607229	1.23034	0.246293	0.729513
4158	HSP90-FKBP38-CAM-Ca(2+) complex	1.01375	1.07857	1.189	1.38817	1.25166	-0.219304	-0.16486	-0.414326	-0.611451	-0.541601	CALM1, FKBP8, HSP90AA1	P07900,P62158,Q14318	CALM1, FKBP8, HSP90AA1	P07900,P62158,Q14318	CALM1, FKBP8, HSP90AA1	P07900,P62158,Q14318	CALM1, FKBP8, HSP90AA1	P07900,P62158,Q14318	CALM1, FKBP8, HSP90AA1	P07900,P62158,Q14318	0.0648246	0.175258	0.374425	0.237917	-0.0154871	-0.0397583	-0.0778565	-0.0524707	0.139777	-0.546658	-1.05846	-0.806274
4200	DNM1L-FIS1 complex	0.702155	0.763134	0.704372	0.826484	0.816346	0.295063	0.292754	0.350329	0.205963	0.129121	DNM1L, FIS1	O00429,Q9Y3D6	DNM1L, FIS1	O00429,Q9Y3D6	DNM1L, FIS1	O00429,Q9Y3D6	DNM1L, FIS1	O00429,Q9Y3D6	DNM1L, FIS1	O00429,Q9Y3D6	0.0609783	0.00221713	0.124329	0.114191	-0.0203185	-0.000764237	-0.0399905	-0.0369346	0.0104653	0.175329	-0.256916	-0.405886
4389	EIF3 core complex (EIF3A, EIF3B, EIF3G, EIF3I)	0.466944	0.618932	0.430891	0.419424	0.414362	1.64444	1.19599	1.84365	2.06078	1.96411	EIF3A, EIF3B, EIF3G, EIF3I	O75821,P55884,Q13347,Q14152	EIF3A, EIF3B, EIF3G, EIF3I	O75821,P55884,Q13347,Q14152	EIF3A, EIF3B, EIF3G, EIF3I	O75821,P55884,Q13347,Q14152	EIF3A, EIF3B, EIF3G, EIF3I	O75821,P55884,Q13347,Q14152	EIF3A, EIF3B, EIF3G, EIF3I	O75821,P55884,Q13347,Q14152	0.151988	-0.0360525	-0.0475197	-0.0525822	-0.0639983	0.0171757	0.0228217	0.0253434	-0.981534	0.80386	1.17833	0.836459
4392	EIF3 complex (EIF3A, EIF3B, EIF3G, EIF3I, EIF3C)	0.445078	0.626163	0.431181	0.418146	0.478857	1.99378	1.36623	2.09196	2.33607	1.89423	EIF3A, EIF3B, EIF3C, EIF3G, EIF3I	O75821,P55884,Q13347,Q14152,Q99613	EIF3A, EIF3B, EIF3C, EIF3G, EIF3I	O75821,P55884,Q13347,Q14152,Q99613	EIF3A, EIF3B, EIF3C, EIF3G, EIF3I	O75821,P55884,Q13347,Q14152,Q99613	EIF3A, EIF3B, EIF3C, EIF3G, EIF3I	O75821,P55884,Q13347,Q14152,Q99613	EIF3A, EIF3B, EIF3C, EIF3G, EIF3I	O75821,P55884,Q13347,Q14152,Q99613	0.181085	-0.0138968	-0.026932	0.0337789	-0.0770598	0.00671937	0.0131418	-0.0158062	-1.4108	0.612594	1.06161	-0.0609726
4395	EIF3 complex (EIF3B, EIF3G, EIF3I)	0.566121	0.686091	0.509335	0.485932	0.494225	0.980043	0.760159	1.23933	1.45495	1.32826	EIF3B, EIF3G, EIF3I	O75821,P55884,Q13347	EIF3B, EIF3G, EIF3I	O75821,P55884,Q13347	EIF3B, EIF3G, EIF3I	O75821,P55884,Q13347	EIF3B, EIF3G, EIF3I	O75821,P55884,Q13347	EIF3B, EIF3G, EIF3I	O75821,P55884,Q13347	0.119969	-0.0567866	-0.0801892	-0.071896	-0.0454322	0.0240234	0.0344581	0.030723	-0.47734	0.81539	1.23207	0.821722
4399	EIF3 complex (EIF3B, EIF3J, EIF3I)	1.12885	1.34612	1.19579	1.07152	1.24288	-0.446183	-0.618045	-0.425677	-0.0912414	-0.527155	EIF3B, EIF3I, EIF3J	O75822,P55884,Q13347	EIF3B, EIF3I, EIF3J	O75822,P55884,Q13347	EIF3B, EIF3I, EIF3J	O75822,P55884,Q13347	EIF3B, EIF3I, EIF3J	O75822,P55884,Q13347	EIF3B, EIF3I, EIF3J	O75822,P55884,Q13347	0.217277	0.0669435	-0.0573236	0.114031	-0.043503	-0.014321	0.0129987	-0.0238822	-0.437582	-0.00344866	0.794434	-0.246832
4403	EIF3 complex (EIF3A, EIF3B, EIF3G, EIF3I, EIF3J)	0.766584	0.959267	0.820269	0.771126	0.870036	0.617124	0.248114	0.572709	0.87259	0.402228	EIF3A, EIF3B, EIF3G, EIF3I, EIF3J	O75821,O75822,P55884,Q13347,Q14152	EIF3A, EIF3B, EIF3G, EIF3I, EIF3J	O75821,O75822,P55884,Q13347,Q14152	EIF3A, EIF3B, EIF3G, EIF3I, EIF3J	O75821,O75822,P55884,Q13347,Q14152	EIF3A, EIF3B, EIF3G, EIF3I, EIF3J	O75821,O75822,P55884,Q13347,Q14152	EIF3A, EIF3B, EIF3G, EIF3I, EIF3J	O75821,O75822,P55884,Q13347,Q14152	0.192683	0.0536851	0.00454202	0.103452	-0.0556693	-0.0166949	-0.00145166	-0.0313151	-0.853017	-0.0160896	0.685614	-0.434382
4498	p32-CBF-DNA complex	1.23402	1.3452	1.01579	0.96422	1.08257	-0.630701	-0.614473	-0.221404	-0.0382211	-0.333589	C1QBP, NFYA	P23511,Q07021	C1QBP, NFYA	P23511,Q07021	C1QBP, NFYA	P23511,Q07021	C1QBP, NFYA	P23511,Q07021	C1QBP, NFYA	P23511,Q07021	0.111182	-0.218234	-0.269801	-0.151453	-0.0212211	0.0484608	0.0614847	0.0325531	-0.00390425	0.974779	1.29757	0.625472
5100	CyclinD3-CDK4-CDK6 complex	0.119089	0.220256	0.228365	0.396366	0.189986	2.32106	1.91895	1.78445	1.2786	2.03435	CDK4, CDK6	P11802,Q00534	CDK4, CDK6	P11802,Q00534	CDK4, CDK6	P11802,Q00534	CDK4, CDK6	P11802,Q00534	CDK4, CDK6	P11802,Q00534	0.101166	0.109276	0.277276	0.0708962	-0.0740833	-0.0794935	-0.177439	-0.0532374	-0.845507	-1.10329	-2.36247	-0.647858
5101	CyclinD3-CDK4-CDK6-p21 complex	0.119089	0.220256	0.228365	0.396366	0.189986	2.32106	1.91895	1.78445	1.2786	2.03435	CDK4, CDK6	P11802,Q00534	CDK4, CDK6	P11802,Q00534	CDK4, CDK6	P11802,Q00534	CDK4, CDK6	P11802,Q00534	CDK4, CDK6	P11802,Q00534	0.101166	0.109276	0.277276	0.0708962	-0.0740833	-0.0794935	-0.177439	-0.0532374	-0.845507	-1.10329	-2.36247	-0.647858
5117	RBL2 complex (DNMT1, E2F4, E2F5, HDAC1, SUV39H1, RBL2)	0.169963	0.370475	0.337769	0.417987	0.557706	2.06388	1.34004	1.36451	1.20915	0.730123	DNMT1, HDAC1	P26358,Q13547	DNMT1, HDAC1	P26358,Q13547	DNMT1, HDAC1	P26358,Q13547	DNMT1, HDAC1	P26358,Q13547	DNMT1, HDAC1	P26358,Q13547	0.200512	0.167806	0.248024	0.387743	-0.125054	-0.107215	-0.149503	-0.212758	-1.657	-1.5535	-1.93452	-3.01552
5176	MGC1-DNA-PKcs-Ku complex	0.61883	0.584196	0.530706	0.593701	0.553387	0.804366	1.07526	1.16497	1.08509	1.11656	PRKDC, XRCC5, XRCC6	P12956,P13010,P78527	PRKDC, XRCC5, XRCC6	P12956,P13010,P78527	PRKDC, XRCC5, XRCC6	P12956,P13010,P78527	PRKDC, XRCC5, XRCC6	P12956,P13010,P78527	PRKDC, XRCC5, XRCC6	P12956,P13010,P78527	-0.0346342	-0.088124	-0.0251289	-0.0654432	0.013505	0.0355632	0.00974016	0.0260246	0.737254	1.06182	0.72798	0.72978
5177	Polycystin-1 multiprotein complex (ACTN1, CDH1, SRC, JUP, VCL, CTNNB1, PXN, BCAR1, PKD1, PTK2, TLN1)	0.913215	0.935873	0.8504	0.866821	0.850169	0.254145	0.483151	0.696375	0.782352	0.673486	ACTN1, BCAR1, CTNNB1, JUP, PTK2, PXN, TLN1, VCL	P12814,P14923,P18206,P35222,P49023,P56945,Q05397,Q9Y490	ACTN1, BCAR1, CTNNB1, JUP, PTK2, PXN, TLN1, VCL	P12814,P14923,P18206,P35222,P49023,P56945,Q05397,Q9Y490	ACTN1, BCAR1, CTNNB1, JUP, PTK2, PXN, TLN1, VCL	P12814,P14923,P18206,P35222,P49023,P56945,Q05397,Q9Y490	ACTN1, BCAR1, CTNNB1, JUP, PTK2, PXN, TLN1, VCL	P12814,P14923,P18206,P35222,P49023,P56945,Q05397,Q9Y490	ACTN1, BCAR1, CTNNB1, JUP, PTK2, PXN, TLN1, VCL	P12814,P14923,P18206,P35222,P49023,P56945,Q05397,Q9Y490	0.022658	-0.0628148	-0.046394	-0.0630461	-0.00611759	0.0177432	0.0129896	0.0178108	0.548167	1.10036	1.29696	0.90518
5179	NCOA6-DNA-PK-Ku-PARP1 complex	0.57757	0.733046	0.570262	0.554061	0.528865	1.17565	0.807292	1.27174	1.48678	1.45884	PARP1, PRKDC, XRCC5, XRCC6	P09874,P12956,P13010,P78527	PARP1, PRKDC, XRCC5, XRCC6	P09874,P12956,P13010,P78527	PARP1, PRKDC, XRCC5, XRCC6	P09874,P12956,P13010,P78527	PARP1, PRKDC, XRCC5, XRCC6	P09874,P12956,P13010,P78527	PARP1, PRKDC, XRCC5, XRCC6	P09874,P12956,P13010,P78527	0.155477	-0.0073074	-0.0235083	-0.0487042	-0.0568678	0.00294986	0.00958881	0.0201934	-0.812404	0.45261	0.867039	0.721953
5183	DNA-PK-Ku-eIF2-NF90-NF45 complex	0.76083	0.966788	0.775084	0.778578	0.709626	0.859615	0.37755	0.983368	1.12355	1.24455	EIF2S1, EIF2S2, EIF2S3, ILF2, ILF3, PRKDC, XRCC5, XRCC6	P05198,P12956,P13010,P20042,P41091,P78527,Q12905,Q12906	EIF2S1, EIF2S2, EIF2S3, ILF2, ILF3, PRKDC, XRCC5, XRCC6	P05198,P12956,P13010,P20042,P41091,P78527,Q12905,Q12906	EIF2S1, EIF2S2, EIF2S3, ILF2, ILF3, PRKDC, XRCC5, XRCC6	P05198,P12956,P13010,P20042,P41091,P78527,Q12905,Q12906	EIF2S1, EIF2S2, EIF2S3, ILF2, ILF3, PRKDC, XRCC5, XRCC6	P05198,P12956,P13010,P20042,P41091,P78527,Q12905,Q12906	EIF2S1, EIF2S2, EIF2S3, ILF2, ILF3, PRKDC, XRCC5, XRCC6	P05198,P12956,P13010,P20042,P41091,P78527,Q12905,Q12906	0.205958	0.0142534	0.0177476	-0.0512041	-0.0594707	-0.00456019	-0.00566695	0.0170093	-1.11068	0.402221	0.728589	0.882553
5189	YWHAQ-CALM1-CABIN1 complex	1.20657	1.41976	1.57001	1.88624	1.55352	-0.593847	-0.699147	-0.896193	-1.07264	-0.91583	CALM1, YWHAQ	P27348,P62158	CALM1, YWHAQ	P27348,P62158	CALM1, YWHAQ	P27348,P62158	CALM1, YWHAQ	P27348,P62158	CALM1, YWHAQ	P27348,P62158	0.213187	0.363435	0.679667	0.346947	-0.0399274	-0.0640875	-0.10672	-0.0615752	-0.301721	-0.853086	-1.27913	-0.771611
5193	TNF-alpha/NF-kappa B signaling complex (CHUK, KPNA3, NFKB2, NFKBIB, REL, IKBKG, NFKB1, NFKBIE, RELB, NFKBIA, RELA, TNIP2)	0.687169	0.681904	0.616678	0.677304	0.704383	0.908378	1.14827	1.27645	1.20148	0.950445	IKBKG, KPNA3, NFKB1, NFKB2, RELA	O00505,P19838,Q00653,Q04206,Q9Y6K9	IKBKG, KPNA3, NFKB1, NFKB2, RELA	O00505,P19838,Q00653,Q04206,Q9Y6K9	IKBKG, KPNA3, NFKB1, NFKB2, RELA	O00505,P19838,Q00653,Q04206,Q9Y6K9	IKBKG, KPNA3, NFKB1, NFKB2, RELA	O00505,P19838,Q00653,Q04206,Q9Y6K9	IKBKG, KPNA3, NFKB1, NFKB2, RELA	O00505,P19838,Q00653,Q04206,Q9Y6K9	-0.0052646	-0.0704903	-0.00986468	0.0172142	0.00185527	0.0258433	0.00348588	-0.00598634	0.646997	1.12608	0.812828	0.175463
5194	TNF-alpha/NF-kappa B signaling complex (SEC16A, CHUK, IKBKB, NFKB2, REL, IKBKG, MAP3K14, RELA, FBXW7, USP2)	0.749442	0.690886	0.608498	0.68067	0.706863	0.564929	0.944789	1.13216	1.0309	0.807986	IKBKG, NFKB2, RELA, SEC16A	O15027,Q00653,Q04206,Q9Y6K9	IKBKG, NFKB2, RELA, SEC16A	O15027,Q00653,Q04206,Q9Y6K9	IKBKG, NFKB2, RELA, SEC16A	O15027,Q00653,Q04206,Q9Y6K9	IKBKG, NFKB2, RELA, SEC16A	O15027,Q00653,Q04206,Q9Y6K9	IKBKG, NFKB2, RELA, SEC16A	O15027,Q00653,Q04206,Q9Y6K9	-0.0585561	-0.140944	-0.068772	-0.0425789	0.0197951	0.0500873	0.02339	0.0142592	1.006	1.61648	1.1917	0.590014
5195	PTIP-HMT complex	1.22216	1.10994	1.2072	1.05474	0.944881	-0.627555	-0.177748	-0.422681	0.0122147	0.123834	ASH2L, DPY30, RBBP5, WDR5	P61964,Q15291,Q9C005,Q9UBL3	ASH2L, DPY30, RBBP5, WDR5	P61964,Q15291,Q9C005,Q9UBL3	ASH2L, DPY30, RBBP5, WDR5	P61964,Q15291,Q9C005,Q9UBL3	ASH2L, DPY30, RBBP5, WDR5	P61964,Q15291,Q9C005,Q9UBL3	ASH2L, DPY30, RBBP5, WDR5	P61964,Q15291,Q9C005,Q9UBL3	-0.112225	-0.0149642	-0.167421	-0.277281	0.0239355	0.00305095	0.0366672	0.0641581	1.10421	0.455106	1.50404	1.69946
5196	TNF-alpha/NF-kappa B signaling complex (CHUK, BTRC, NFKB2, PPP6C, REL, CUL1, IKBKE, SAPS2, SAPS1, ANKRD28, RELA, SKP1)	0.974363	1.04947	1.06591	1.0336	1.11591	0.0374645	0.110767	-0.00921015	0.218361	-0.198968	ANKRD28, CUL1, NFKB2, PPP6C, PPP6R1, PPP6R2, RELA, SKP1	O00743,O15084,O75170,P63208,Q00653,Q04206,Q13616,Q9UPN7	ANKRD28, CUL1, NFKB2, PPP6C, PPP6R1, PPP6R2, RELA, SKP1	O00743,O15084,O75170,P63208,Q00653,Q04206,Q13616,Q9UPN7	ANKRD28, CUL1, NFKB2, PPP6C, PPP6R1, PPP6R2, RELA, SKP1	O00743,O15084,O75170,P63208,Q00653,Q04206,Q13616,Q9UPN7	ANKRD28, CUL1, NFKB2, PPP6C, PPP6R1, PPP6R2, RELA, SKP1	O00743,O15084,O75170,P63208,Q00653,Q04206,Q13616,Q9UPN7	ANKRD28, CUL1, NFKB2, PPP6C, PPP6R1, PPP6R2, RELA, SKP1	O00743,O15084,O75170,P63208,Q00653,Q04206,Q13616,Q9UPN7	0.075109	0.0915448	0.0592394	0.141548	-0.0185619	-0.0224438	-0.0147543	-0.0338829	0.16125	-0.157568	0.451746	-0.554218
5197	PTIP-DNA damage response complex	0.227376	0.271625	0.291524	0.277692	0.271996	2.46917	2.35688	2.13753	2.34641	2.29939	MRE11, RAD50, TP53BP1	P49959,Q12888,Q92878	MRE11, RAD50, TP53BP1	P49959,Q12888,Q92878	MRE11, RAD50, TP53BP1	P49959,Q12888,Q92878	MRE11, RAD50, TP53BP1	P49959,Q12888,Q92878	MRE11, RAD50, TP53BP1	P49959,Q12888,Q92878	0.0442488	0.0641475	0.0503154	0.04462	-0.0283508	-0.0404669	-0.0320846	-0.0285803	-0.125321	-0.56179	-0.12499	-0.338768
5199	Kinase maturation complex 1	0.601095	0.65643	0.557216	0.619404	0.566515	2.00851	1.96252	2.36959	2.21346	2.28549	CDC37, HSP90AA1, HSP90AB1, HSPA4, MARK2, PFDN2, YWHAB, YWHAE, YWHAG, YWHAH, YWHAQ, YWHAZ	P07900,P08238,P27348,P31946,P34932,P61981,P62258,P63104,Q04917,Q16543,Q7KZI7,Q9UHV9	CDC37, HSP90AA1, HSP90AB1, HSPA4, MARK2, PFDN2, YWHAB, YWHAE, YWHAG, YWHAH, YWHAQ, YWHAZ	P07900,P08238,P27348,P31946,P34932,P61981,P62258,P63104,Q04917,Q16543,Q7KZI7,Q9UHV9	CDC37, HSP90AA1, HSP90AB1, HSPA4, MARK2, PFDN2, YWHAB, YWHAE, YWHAG, YWHAH, YWHAQ, YWHAZ	P07900,P08238,P27348,P31946,P34932,P61981,P62258,P63104,Q04917,Q16543,Q7KZI7,Q9UHV9	CDC37, HSP90AA1, HSP90AB1, HSPA4, MARK2, PFDN2, YWHAB, YWHAE, YWHAG, YWHAH, YWHAQ, YWHAZ	P07900,P08238,P27348,P31946,P34932,P61981,P62258,P63104,Q04917,Q16543,Q7KZI7,Q9UHV9	CDC37, HSP90AA1, HSP90AB1, HSPA4, MARK2, PFDN2, YWHAB, YWHAE, YWHAG, YWHAH, YWHAQ, YWHAZ	P07900,P08238,P27348,P31946,P34932,P61981,P62258,P63104,Q04917,Q16543,Q7KZI7,Q9UHV9	0.0553344	-0.0438798	0.0183086	-0.0345801	-0.0208644	0.0175994	-0.00706126	0.0137872	0.12498	1.27648	0.832188	0.941828
5209	Ubiquilin-proteasome complex	0.800485	0.855792	0.920522	1.02087	0.953443	0.576053	0.635791	0.346317	0.18986	0.217926	PSMA1, PSMA2, PSMA6, UBE3A, UBQLN1, UBQLN2	P25786,P25787,P60900,Q05086,Q9UHD9,Q9UMX0	PSMA1, PSMA2, PSMA6, UBE3A, UBQLN1, UBQLN2	P25786,P25787,P60900,Q05086,Q9UHD9,Q9UMX0	PSMA1, PSMA2, PSMA6, UBE3A, UBQLN1, UBQLN2	P25786,P25787,P60900,Q05086,Q9UHD9,Q9UMX0	PSMA1, PSMA2, PSMA6, UBE3A, UBQLN1, UBQLN2	P25786,P25787,P60900,Q05086,Q9UHD9,Q9UMX0	PSMA1, PSMA2, PSMA6, UBE3A, UBQLN1, UBQLN2	P25786,P25787,P60900,Q05086,Q9UHD9,Q9UMX0	0.0553068	0.120036	0.220388	0.152958	-0.0165523	-0.0347139	-0.0605702	-0.0434892	0.184903	-0.513984	-0.878294	-0.760138
5211	RAF1-PPP2-PIN1 complex	0.548886	0.564851	0.585004	0.630259	0.592285	1.04008	1.13971	0.985065	0.970726	0.985935	PIN1, PPP2R1A, PPP2R2A	P30153,P63151,Q13526	PIN1, PPP2R1A, PPP2R2A	P30153,P63151,Q13526	PIN1, PPP2R1A, PPP2R2A	P30153,P63151,Q13526	PIN1, PPP2R1A, PPP2R2A	P30153,P63151,Q13526	PIN1, PPP2R1A, PPP2R2A	P30153,P63151,Q13526	0.0159652	0.0361188	0.0813731	0.0433994	-0.00658691	-0.0147124	-0.0322259	-0.0175972	0.323195	-0.0118076	-0.127871	-0.123843
5212	Kinase maturation complex 2	0.790233	0.709579	0.757952	0.816504	0.704584	0.437205	0.882989	0.644834	0.612482	0.815462	CDC37, HSP90AA1, HSP90AB1, TANK	P07900,P08238,Q16543,Q92844	CDC37, HSP90AA1, HSP90AB1, TANK	P07900,P08238,Q16543,Q92844	CDC37, HSP90AA1, HSP90AB1, TANK	P07900,P08238,Q16543,Q92844	CDC37, HSP90AA1, HSP90AB1, TANK	P07900,P08238,Q16543,Q92844	CDC37, HSP90AA1, HSP90AB1, TANK	P07900,P08238,Q16543,Q92844	-0.0806539	-0.0322806	0.0262708	-0.0856489	0.0263528	0.0102571	-0.00807844	0.0280669	1.16155	0.633033	0.45143	0.897012
5215	CS-MAP3K7IP1-MAP3K7IP2 complex	0.604713	0.842597	0.768289	0.895178	1.0303	0.531185	0.135118	0.216559	0.0797426	-0.252325	CS, TAB1	O75390,Q15750	CS, TAB1	O75390,Q15750	CS, TAB1	O75390,Q15750	CS, TAB1	O75390,Q15750	CS, TAB1	O75390,Q15750	0.237884	0.163576	0.290465	0.425592	-0.080452	-0.0576459	-0.0955095	-0.130627	-0.946902	-0.74847	-1.1074	-1.79651
5222	p14-Mp1-MEK1 complex	4.3621	3.79068	3.62584	4.44927	4.1227	-2.35908	-2.01727	-1.98694	-2.10912	-2.20711	LAMTOR3, MAP2K1	Q02750,Q9UHA4	LAMTOR3, MAP2K1	Q02750,Q9UHA4	LAMTOR3, MAP2K1	Q02750,Q9UHA4	LAMTOR3, MAP2K1	Q02750,Q9UHA4	LAMTOR3, MAP2K1	Q02750,Q9UHA4	-0.571414	-0.736261	0.0871747	-0.239401	0.0222443	0.0296829	-0.00298344	0.0087155	0.688094	0.669813	0.309991	0.271667
5226	p14-Mp1-ERK2 complex	4.29291	3.70007	3.55683	4.37338	4.03998	-2.34295	-1.99133	-1.96629	-2.09264	-2.18604	LAMTOR3, MAPK1	P28482,Q9UHA4	LAMTOR3, MAPK1	P28482,Q9UHA4	LAMTOR3, MAPK1	P28482,Q9UHA4	LAMTOR3, MAPK1	P28482,Q9UHA4	LAMTOR3, MAPK1	P28482,Q9UHA4	-0.592841	-0.736088	0.0804693	-0.252932	0.0238308	0.0305191	-0.00282935	0.00948155	0.713352	0.683393	0.312352	0.283037
5228	REL-MAP3K8-RELA-TNIP2-PAPOLA complex	0.548008	0.38845	0.319065	0.393245	0.447482	0.682275	1.27916	1.43136	1.2888	1.05152	PAPOLA, RELA	P51003,Q04206	PAPOLA, RELA	P51003,Q04206	PAPOLA, RELA	P51003,Q04206	PAPOLA, RELA	P51003,Q04206	PAPOLA, RELA	P51003,Q04206	-0.159558	-0.228942	-0.154763	-0.100525	0.0742359	0.112121	0.0717573	0.0448631	1.51584	2.00867	1.45494	0.808182
5229	RPA complex	0.427188	0.558817	0.507939	0.605878	0.551267	1.50529	1.16014	1.24426	1.04642	1.12386	RPA1, RPA2, RPA3	P15927,P27694,P35244	RPA1, RPA2, RPA3	P15927,P27694,P35244	RPA1, RPA2, RPA3	P15927,P27694,P35244	RPA1, RPA2, RPA3	P15927,P27694,P35244	RPA1, RPA2, RPA3	P15927,P27694,P35244	0.131629	0.0807502	0.178689	0.124079	-0.0591663	-0.0375214	-0.0779659	-0.0560441	-0.760376	-0.498889	-1.06069	-0.8762
5230	CHUK-NFKB2-REL-IKBKG-SPAG9-NFKB1-NFKBIE-COPB2-TNIP1-NFKBIA-RELA-TNIP2 complex	0.633817	0.630223	0.563322	0.606866	0.624797	1.24848	1.49642	1.66197	1.63667	1.40075	COPB2, IKBKG, NFKB1, NFKB2, RELA, SPAG9	O60271,P19838,P35606,Q00653,Q04206,Q9Y6K9	COPB2, IKBKG, NFKB1, NFKB2, RELA, SPAG9	O60271,P19838,P35606,Q00653,Q04206,Q9Y6K9	COPB2, IKBKG, NFKB1, NFKB2, RELA, SPAG9	O60271,P19838,P35606,Q00653,Q04206,Q9Y6K9	COPB2, IKBKG, NFKB1, NFKB2, RELA, SPAG9	O60271,P19838,P35606,Q00653,Q04206,Q9Y6K9	COPB2, IKBKG, NFKB1, NFKB2, RELA, SPAG9	O60271,P19838,P35606,Q00653,Q04206,Q9Y6K9	-0.00359395	-0.0704952	-0.0269509	-0.00901989	0.00134934	0.0275999	0.0102657	0.00339781	0.683882	1.24813	1.0671	0.440359
5231	53BP1-containing complex	0.641244	0.653191	0.600312	0.683	0.669803	1.08967	1.25871	1.34079	1.18047	1.07861	RPA1, RPA2, TP53BP1, XRCC5, XRCC6	P12956,P13010,P15927,P27694,Q12888	RPA1, RPA2, TP53BP1, XRCC5, XRCC6	P12956,P13010,P15927,P27694,Q12888	RPA1, RPA2, TP53BP1, XRCC5, XRCC6	P12956,P13010,P15927,P27694,Q12888	RPA1, RPA2, TP53BP1, XRCC5, XRCC6	P12956,P13010,P15927,P27694,Q12888	RPA1, RPA2, TP53BP1, XRCC5, XRCC6	P12956,P13010,P15927,P27694,Q12888	0.0119463	-0.0409325	0.0417551	0.0285583	-0.00440288	0.0155844	-0.0151165	-0.0104206	0.483809	0.850625	0.333547	0.0686977
5232	TNF-alpha/Nf-kappa B signaling complex (RPL6, RPL30, RPS13, CHUK, DDX3X, NFKB2, NFKBIB, REL, IKBKG, NFKB1, MAP3K8, RELB, GLG1, NFKBIA, RELA, TNIP2, GTF2I)	1.13102	1.57765	1.30259	1.29704	1.10236	-0.463061	-1.22171	-0.642619	-0.502177	-0.140864	DDX3X, GTF2I, IKBKG, NFKB1, NFKB2, RELA, RPL30, RPL6, RPS13	O00571,P19838,P62277,P62888,P78347,Q00653,Q02878,Q04206,Q9Y6K9	DDX3X, GTF2I, IKBKG, NFKB1, NFKB2, RELA, RPL30, RPL6, RPS13	O00571,P19838,P62277,P62888,P78347,Q00653,Q02878,Q04206,Q9Y6K9	DDX3X, GTF2I, IKBKG, NFKB1, NFKB2, RELA, RPL30, RPL6, RPS13	O00571,P19838,P62277,P62888,P78347,Q00653,Q02878,Q04206,Q9Y6K9	DDX3X, GTF2I, IKBKG, NFKB1, NFKB2, RELA, RPL30, RPL6, RPS13	O00571,P19838,P62277,P62888,P78347,Q00653,Q02878,Q04206,Q9Y6K9	DDX3X, GTF2I, IKBKG, NFKB1, NFKB2, RELA, RPL30, RPL6, RPS13	O00571,P19838,P62277,P62888,P78347,Q00653,Q02878,Q04206,Q9Y6K9	0.446632	0.171564	0.166014	-0.0286574	-0.0813088	-0.0349642	-0.0339148	0.00639647	-1.87684	-0.562484	-0.129037	0.612868
5233	TNF-alpha/NF-kappa B signaling complex 5	0.959076	1.09304	1.03795	1.15051	1.10645	0.115156	-0.00182192	0.0953708	-0.104303	-0.153191	CD3EAP, CUL1, IKBKG, KPNA2, LRPPRC, NFKB1, NFKB2, RELA, SKP1	O15446,P19838,P42704,P52292,P63208,Q00653,Q04206,Q13616,Q9Y6K9	CD3EAP, CUL1, IKBKG, KPNA2, LRPPRC, NFKB1, NFKB2, RELA, SKP1	O15446,P19838,P42704,P52292,P63208,Q00653,Q04206,Q13616,Q9Y6K9	CD3EAP, CUL1, IKBKG, KPNA2, LRPPRC, NFKB1, NFKB2, RELA, SKP1	O15446,P19838,P42704,P52292,P63208,Q00653,Q04206,Q13616,Q9Y6K9	CD3EAP, CUL1, IKBKG, KPNA2, LRPPRC, NFKB1, NFKB2, RELA, SKP1	O15446,P19838,P42704,P52292,P63208,Q00653,Q04206,Q13616,Q9Y6K9	CD3EAP, CUL1, IKBKG, KPNA2, LRPPRC, NFKB1, NFKB2, RELA, SKP1	O15446,P19838,P42704,P52292,P63208,Q00653,Q04206,Q13616,Q9Y6K9	0.133967	0.0788782	0.19143	0.147372	-0.0326715	-0.0197565	-0.0454378	-0.0357118	-0.2866	-0.0686309	-0.493313	-0.620863
5234	IKBKB-CDC37-KIAA1967-HSP90AB1-HSP90AA1 complex	0.42288	0.42765	0.44131	0.432449	0.394904	1.85146	1.98693	1.79707	2.00053	2.05822	CCAR2, CDC37, HSP90AA1, HSP90AB1	P07900,P08238,Q16543,Q8N163	CCAR2, CDC37, HSP90AA1, HSP90AB1	P07900,P08238,Q16543,Q8N163	CCAR2, CDC37, HSP90AA1, HSP90AB1	P07900,P08238,Q16543,Q8N163	CCAR2, CDC37, HSP90AA1, HSP90AB1	P07900,P08238,Q16543,Q8N163	CCAR2, CDC37, HSP90AA1, HSP90AB1	P07900,P08238,Q16543,Q8N163	0.00476912	0.0184297	0.00956833	-0.0279766	-0.00234773	-0.00898656	-0.00469449	0.0140955	0.480785	0.157889	0.531035	0.586375
5235	WRN-Ku70-Ku80-PARP1 complex	0.366525	0.698813	0.445658	0.310742	0.324699	1.76813	0.723472	1.47392	2.18601	2.03961	PARP1, XRCC5, XRCC6	P09874,P12956,P13010	PARP1, XRCC5, XRCC6	P09874,P12956,P13010	PARP1, XRCC5, XRCC6	P09874,P12956,P13010	PARP1, XRCC5, XRCC6	P09874,P12956,P13010	PARP1, XRCC5, XRCC6	P09874,P12956,P13010	0.332288	0.0791333	-0.0557832	-0.0418254	-0.143137	-0.0400568	0.0311436	0.023105	-2.49087	-0.553033	1.16448	0.672647
5239	CAP(C)-CAP(E) complex	0.115507	0.139527	0.0731245	0.0933995	0.0954411	2.34005	2.29311	2.52728	2.5407	2.51119	SMC2, SMC4	O95347,Q9NTJ3	SMC2, SMC4	O95347,Q9NTJ3	SMC2, SMC4	O95347,Q9NTJ3	SMC2, SMC4	O95347,Q9NTJ3	SMC2, SMC4	O95347,Q9NTJ3	0.0240202	-0.0423825	-0.0221075	-0.0200659	-0.0188964	0.035405	0.0181254	0.0164209	0.0331051	0.762742	0.633355	0.386034
5241	SMC1-SMC3 complex	0.678293	0.519654	0.460355	0.44635	0.33784	0.350351	0.878407	0.968716	1.12119	1.42376	SMC1A, SMC3	Q14683,Q9UQE7	SMC1A, SMC3	Q14683,Q9UQE7	SMC1A, SMC3	Q14683,Q9UQE7	SMC1A, SMC3	Q14683,Q9UQE7	SMC1A, SMC3	Q14683,Q9UQE7	-0.158639	-0.217937	-0.231943	-0.340453	0.062201	0.0889213	0.0955519	0.15163	1.32423	1.63189	1.81944	2.39285
5251	Ku-ORC complex	0.150997	0.130712	0.125385	0.138572	0.123086	2.1571	2.33721	2.25433	2.30991	2.36346	XRCC5, XRCC6	P12956,P13010	XRCC5, XRCC6	P12956,P13010	XRCC5, XRCC6	P12956,P13010	XRCC5, XRCC6	P12956,P13010	XRCC5, XRCC6	P12956,P13010	-0.0202852	-0.0256119	-0.0124246	-0.0279114	0.0155867	0.0197727	0.00948087	0.0215921	0.5821	0.508863	0.500931	0.462785
5253	MNK1-eIF4F complex	0.49045	0.503106	0.493234	0.440319	0.405129	1.25398	1.35654	1.29676	1.62817	1.68072	EIF4A1, EIF4E, EIF4G1	P06730,P60842,Q04637	EIF4A1, EIF4E, EIF4G1	P06730,P60842,Q04637	EIF4A1, EIF4E, EIF4G1	P06730,P60842,Q04637	EIF4A1, EIF4E, EIF4G1	P06730,P60842,Q04637	EIF4A1, EIF4E, EIF4G1	P06730,P60842,Q04637	0.0126554	0.00278369	-0.0501308	-0.0853217	-0.00564896	-0.00125076	0.0233522	0.0407405	0.342524	0.275664	1.00558	1.01775
5260	TCF4-CTNNB1-SUMO1-EP300-HADAC6 complex	1.34006	1.26103	1.089	0.983333	0.938387	-0.764962	-0.512175	-0.331065	-0.0694264	-0.0987718	CTNNB1, SUMO1	P35222,P63165	CTNNB1, SUMO1	P35222,P63165	CTNNB1, SUMO1	P35222,P63165	CTNNB1, SUMO1	P35222,P63165	CTNNB1, SUMO1	P35222,P63165	-0.0790289	-0.251066	-0.35673	-0.401676	0.0149366	0.0513597	0.0768629	0.0885538	0.57175	1.02186	1.53315	1.45665
5264	TCF4-CTNNB1-CREBBP complex	1.11233	0.812685	0.740944	0.602454	0.565086	-0.460022	0.192834	0.272586	0.692802	0.71022	CREBBP, CTNNB1	P35222,Q92793	CREBBP, CTNNB1	P35222,Q92793	CREBBP, CTNNB1	P35222,Q92793	CREBBP, CTNNB1	P35222,Q92793	CREBBP, CTNNB1	P35222,Q92793	-0.299649	-0.37139	-0.50988	-0.547248	0.0782578	0.100991	0.150633	0.165532	1.57987	1.82791	2.66322	2.5992
5266	TNF-alpha/NF-kappa B signaling complex 6	0.907791	1.43066	1.10437	1.06893	0.858239	0.340344	-0.923755	-0.094108	0.163557	0.733077	CDC37, HSP90AA1, HSP90AB1, IKBKG, RPL30, RPL4, RPL6, RPL8, RPS11, RPS13	P07900,P08238,P36578,P62277,P62280,P62888,P62917,Q02878,Q16543,Q9Y6K9	CDC37, HSP90AA1, HSP90AB1, IKBKG, RPL30, RPL4, RPL6, RPL8, RPS11, RPS13	P07900,P08238,P36578,P62277,P62280,P62888,P62917,Q02878,Q16543,Q9Y6K9	CDC37, HSP90AA1, HSP90AB1, IKBKG, RPL30, RPL4, RPL6, RPL8, RPS11, RPS13	P07900,P08238,P36578,P62277,P62280,P62888,P62917,Q02878,Q16543,Q9Y6K9	CDC37, HSP90AA1, HSP90AB1, IKBKG, RPL30, RPL4, RPL6, RPL8, RPS11, RPS13	P07900,P08238,P36578,P62277,P62280,P62888,P62917,Q02878,Q16543,Q9Y6K9	CDC37, HSP90AA1, HSP90AB1, IKBKG, RPL30, RPL4, RPL6, RPL8, RPS11, RPS13	P07900,P08238,P36578,P62277,P62280,P62888,P62917,Q02878,Q16543,Q9Y6K9	0.522864	0.196576	0.161139	-0.0495519	-0.112755	-0.0489641	-0.0408247	0.0139775	-3.00077	-1.03815	-0.34541	0.872644
5267	VHL-VDU1-TCEB1-TCEB2 complex	0.797641	0.942659	0.596527	0.729282	0.758115	0.0885145	-0.0450383	0.60032	0.401701	0.249008	ELOB, ELOC	Q15369,Q15370	ELOB, ELOC	Q15369,Q15370	ELOB, ELOC	Q15369,Q15370	ELOB, ELOC	Q15369,Q15370	ELOB, ELOC	Q15369,Q15370	0.145017	-0.201114	-0.0683593	-0.0395262	-0.041526	0.070075	0.0219902	0.0125065	-0.327174	1.32581	0.692559	0.327934
5268	TNF-alpha/NF-kappa B signaling complex 7	0.495895	0.507	0.494382	0.490827	0.466614	1.91824	2.07538	1.9883	2.18636	2.15904	CDC37, FKBP5, HSP90AA1, HSP90AB1, MAP3K7, TAB1	O43318,P07900,P08238,Q13451,Q15750,Q16543	CDC37, FKBP5, HSP90AA1, HSP90AB1, MAP3K7, TAB1	O43318,P07900,P08238,Q13451,Q15750,Q16543	CDC37, FKBP5, HSP90AA1, HSP90AB1, MAP3K7, TAB1	O43318,P07900,P08238,Q13451,Q15750,Q16543	CDC37, FKBP5, HSP90AA1, HSP90AB1, MAP3K7, TAB1	O43318,P07900,P08238,Q13451,Q15750,Q16543	CDC37, FKBP5, HSP90AA1, HSP90AB1, MAP3K7, TAB1	O43318,P07900,P08238,Q13451,Q15750,Q16543	0.0111046	-0.00151352	-0.0050686	-0.029281	-0.00492594	0.000677057	0.00227279	0.0133466	0.508969	0.486804	0.847584	0.695087
5269	TNF-alpha/NF-kappa B signaling complex 8	0.674453	0.701239	0.612525	0.619984	0.590524	0.957578	1.076	1.29265	1.42116	1.39347	CDC37, FKBP5, HSP90AA1, HSP90AB1, KTN1	P07900,P08238,Q13451,Q16543,Q86UP2	CDC37, FKBP5, HSP90AA1, HSP90AB1, KTN1	P07900,P08238,Q13451,Q16543,Q86UP2	CDC37, FKBP5, HSP90AA1, HSP90AB1, KTN1	P07900,P08238,Q13451,Q16543,Q86UP2	CDC37, FKBP5, HSP90AA1, HSP90AB1, KTN1	P07900,P08238,Q13451,Q16543,Q86UP2	CDC37, FKBP5, HSP90AA1, HSP90AB1, KTN1	P07900,P08238,Q13451,Q16543,Q86UP2	0.026786	-0.0619282	-0.0544688	-0.0839289	-0.00940308	0.0229356	0.02008	0.0315136	0.353424	1.04801	1.24037	1.07836
5270	VHL-TCEB1-TCEB2 complex	0.797641	0.942659	0.596527	0.729282	0.758115	0.0885145	-0.0450383	0.60032	0.401701	0.249008	ELOB, ELOC	Q15369,Q15370	ELOB, ELOC	Q15369,Q15370	ELOB, ELOC	Q15369,Q15370	ELOB, ELOC	Q15369,Q15370	ELOB, ELOC	Q15369,Q15370	0.145017	-0.201114	-0.0683593	-0.0395262	-0.041526	0.070075	0.0219902	0.0125065	-0.327174	1.32581	0.692559	0.327934
5280	RAB9-TIP47-MPRI complex	0.277906	0.348025	0.513575	0.396358	0.20578	1.58601	1.41836	0.816845	1.27862	1.96198	IGF2R, PLIN3	O60664,P11717	IGF2R, PLIN3	O60664,P11717	IGF2R, PLIN3	O60664,P11717	IGF2R, PLIN3	O60664,P11717	IGF2R, PLIN3	O60664,P11717	0.0701186	0.235669	0.118452	-0.0721258	-0.0407039	-0.121843	-0.0663816	0.0468084	-0.314085	-1.79107	-0.661196	0.837054
5282	CAS-SRC-FAK complex	1.07718	0.926403	0.876151	1.00659	0.886309	-0.406995	-0.0170441	0.0114839	-0.106603	-0.00513011	BCAR1, PTK2	P56945,Q05397	BCAR1, PTK2	P56945,Q05397	BCAR1, PTK2	P56945,Q05397	BCAR1, PTK2	P56945,Q05397	BCAR1, PTK2	P56945,Q05397	-0.150779	-0.20103	-0.0705869	-0.190873	0.0376806	0.0515845	0.0169352	0.0487143	0.933851	1.02551	0.615122	0.865343
5285	TNF-alpha/NF-kappa B signaling complex 9	0.739157	0.739639	0.724142	0.70293	0.660801	0.443217	0.609365	0.575785	0.757977	0.770738	CDC37, FKBP5, HSP90AB1	P08238,Q13451,Q16543	CDC37, FKBP5, HSP90AB1	P08238,Q13451,Q16543	CDC37, FKBP5, HSP90AB1	P08238,Q13451,Q16543	CDC37, FKBP5, HSP90AB1	P08238,Q13451,Q16543	CDC37, FKBP5, HSP90AB1	P08238,Q13451,Q16543	0.000481521	-0.0150154	-0.0362274	-0.0783561	-0.000159154	0.00500754	0.0122321	0.0271279	0.455659	0.409309	0.778801	0.751372
5286	TNF-alpha/NF-kappa B signaling complex 10	0.519161	0.719271	0.490768	0.465338	0.416625	1.93531	1.235	2.17899	2.49997	2.62254	ATG16L1, CCAR1, CDC37, HSP90AA1, HSP90AB1, IKBKG, TXLNA	P07900,P08238,P40222,Q16543,Q676U5,Q8IX12,Q9Y6K9	ATG16L1, CCAR1, CDC37, HSP90AA1, HSP90AB1, IKBKG, TXLNA	P07900,P08238,P40222,Q16543,Q676U5,Q8IX12,Q9Y6K9	ATG16L1, CCAR1, CDC37, HSP90AA1, HSP90AB1, IKBKG, TXLNA	P07900,P08238,P40222,Q16543,Q676U5,Q8IX12,Q9Y6K9	ATG16L1, CCAR1, CDC37, HSP90AA1, HSP90AB1, IKBKG, TXLNA	P07900,P08238,P40222,Q16543,Q676U5,Q8IX12,Q9Y6K9	ATG16L1, CCAR1, CDC37, HSP90AA1, HSP90AB1, IKBKG, TXLNA	P07900,P08238,P40222,Q16543,Q676U5,Q8IX12,Q9Y6K9	0.20011	-0.0283934	-0.0538231	-0.102536	-0.0766162	0.0125373	0.0241784	0.0476449	-1.56127	0.888923	1.55541	1.67191
5317	LATS1-HTRA2-BIRC4 complex	0.838593	0.595788	0.859323	0.596436	0.44391	0.00650389	0.676074	0.041912	0.707764	1.06275	HTRA2, XIAP	O43464,P98170	HTRA2, XIAP	O43464,P98170	HTRA2, XIAP	O43464,P98170	HTRA2, XIAP	O43464,P98170	HTRA2, XIAP	O43464,P98170	-0.242805	0.0207301	-0.242157	-0.394683	0.0827555	-0.00606401	0.0825013	0.14867	1.65147	0.0892568	1.61952	2.34891
5318	DDEF1-CTTN-PXN complex	1.20872	1.12483	1.18524	1.18456	1.21007	-0.589727	-0.251383	-0.408002	-0.294253	-0.472184	ASAP1, CTTN, PXN	P49023,Q14247,Q9ULH1	ASAP1, CTTN, PXN	P49023,Q14247,Q9ULH1	ASAP1, CTTN, PXN	P49023,Q14247,Q9ULH1	ASAP1, CTTN, PXN	P49023,Q14247,Q9ULH1	ASAP1, CTTN, PXN	P49023,Q14247,Q9ULH1	-0.0838872	-0.0234814	-0.0241625	0.00135033	0.0178743	0.00486501	0.0050077	-0.000276627	0.827298	0.406265	0.631467	0.215099
5342	ELMO1-DOCK1-RAC1 complex	0.347428	0.353993	0.345272	0.433982	0.417209	1.31877	1.39728	1.33821	1.15911	1.14854	DOCK1, RAC1	P63000,Q14185	DOCK1, RAC1	P63000,Q14185	DOCK1, RAC1	P63000,Q14185	DOCK1, RAC1	P63000,Q14185	DOCK1, RAC1	P63000,Q14185	0.00656517	-0.00215637	0.0865534	0.0697809	-0.00359852	0.00118962	-0.0447955	-0.0365424	0.276658	0.207061	-0.330523	-0.400065
5343	ELMO1-DOCK1-CRKII complex	0.563188	0.577508	0.37142	0.321952	0.402251	0.640752	0.722874	1.24881	1.535	1.19803	CRK, DOCK1	P46108,Q14185	CRK, DOCK1	P46108,Q14185	CRK, DOCK1	P46108,Q14185	CRK, DOCK1	P46108,Q14185	CRK, DOCK1	P46108,Q14185	0.0143195	-0.191768	-0.241236	-0.160937	-0.00580691	0.0894528	0.116739	0.0734209	0.241499	1.64052	2.144	1.23205
5361	Cell division cycle complex (CDC27, CDC16, ANAPC7)	0.431002	0.246265	0.213788	0.363398	0.192742	1.03188	1.80873	1.84612	1.38874	2.02158	CDC16, CDC27	P30260,Q13042	CDC16, CDC27	P30260,Q13042	CDC16, CDC27	P30260,Q13042	CDC16, CDC27	P30260,Q13042	CDC16, CDC27	P30260,Q13042	-0.184737	-0.217213	-0.0676032	-0.23826	0.103586	0.125056	0.0346501	0.139593	1.98312	2.21873	0.886494	2.2142
5371	Grancalcin-sorcin complex	0.411301	0.638977	0.568361	0.55425	0.485535	1.09645	0.569653	0.671271	0.815901	0.935172	GCA, SRI	P28676,P30626	GCA, SRI	P28676,P30626	GCA, SRI	P28676,P30626	GCA, SRI	P28676,P30626	GCA, SRI	P28676,P30626	0.227676	0.157061	0.142949	0.0742337	-0.0984293	-0.070958	-0.0651689	-0.0354078	-1.23311	-0.964668	-0.64262	-0.383225
5378	TRBP containing complex (DICER, TRBP, AGO2, RPL7A, EIF6, MOV10)	0.889342	1.27228	1.07848	1.11516	0.919451	0.0569935	-0.503631	-0.219047	-0.118516	0.188834	EIF6, MOV10, RPL7A	P56537,P62424,Q9HCE1	EIF6, MOV10, RPL7A	P56537,P62424,Q9HCE1	EIF6, MOV10, RPL7A	P56537,P62424,Q9HCE1	DICER1, EIF6, MOV10, RPL7A	P56537,P62424,Q9HCE1,Q9UPY3	DICER1, EIF6, MOV10, RPL7A	P56537,P62424,Q9HCE1,Q9UPY3	0.382938	0.189134	0.214874	0.0387831	-0.0891982	-0.0481631	-0.0540484	-0.0106462	-1.37928	-0.726143	-0.572916	0.0121786
5380	TRBP containing complex (DICER, RPL7A, EIF6, MOV10 and subunits of the 60S ribosomal particle)	0.678605	1.03772	0.756658	0.835502	0.724398	2.08995	0.409413	1.7616	1.56987	1.92671	EIF6, MOV10, RPL10A, RPL11, RPL12, RPL13, RPL14, RPL15, RPL18A, RPL19, RPL21, RPL27, RPL28, RPL30, RPL32, RPL34, RPL35A, RPL36, RPL37A, RPL7, RPL7A, RPLP1, RPLP2	P05386,P05387,P18077,P18124,P26373,P30050,P46778,P46779,P49207,P50914,P56537,P61313,P61353,P61513,P62424,P62888,P62906,P62910,P62913,P84098,Q02543,Q9HCE1,Q9Y3U8	EIF6, MOV10, RPL10A, RPL11, RPL12, RPL13, RPL14, RPL15, RPL18A, RPL19, RPL21, RPL27, RPL28, RPL30, RPL32, RPL34, RPL35A, RPL36, RPL37A, RPL7, RPL7A, RPLP1, RPLP2	P05386,P05387,P18077,P18124,P26373,P30050,P46778,P46779,P49207,P50914,P56537,P61313,P61353,P61513,P62424,P62888,P62906,P62910,P62913,P84098,Q02543,Q9HCE1,Q9Y3U8	EIF6, MOV10, RPL10A, RPL11, RPL12, RPL13, RPL14, RPL15, RPL18A, RPL19, RPL21, RPL27, RPL28, RPL30, RPL32, RPL34, RPL35A, RPL36, RPL37A, RPL7, RPL7A, RPLP1, RPLP2	P05386,P05387,P18077,P18124,P26373,P30050,P46778,P46779,P49207,P50914,P56537,P61313,P61353,P61513,P62424,P62888,P62906,P62910,P62913,P84098,Q02543,Q9HCE1,Q9Y3U8	DICER1, EIF6, MOV10, RPL10A, RPL11, RPL12, RPL13, RPL14, RPL15, RPL18A, RPL19, RPL21, RPL27, RPL28, RPL30, RPL32, RPL34, RPL35A, RPL36, RPL37A, RPL7, RPL7A, RPLP1, RPLP2	P05386,P05387,P18077,P18124,P26373,P30050,P46778,P46779,P49207,P50914,P56537,P61313,P61353,P61513,P62424,P62888,P62906,P62910,P62913,P84098,Q02543,Q9HCE1,Q9UPY3,Q9Y3U8	DICER1, EIF6, MOV10, RPL10A, RPL11, RPL12, RPL13, RPL14, RPL15, RPL18A, RPL19, RPL21, RPL27, RPL28, RPL30, RPL32, RPL34, RPL35A, RPL36, RPL37A, RPL7, RPL7A, RPLP1, RPLP2	P05386,P05387,P18077,P18124,P26373,P30050,P46778,P46779,P49207,P50914,P56537,P61313,P61353,P61513,P62424,P62888,P62906,P62910,P62913,P84098,Q02543,Q9HCE1,Q9UPY3,Q9Y3U8	0.359116	0.0780534	0.0679466	-0.0152107	-0.104988	-0.0264701	-0.023176	0.00544761	-3.81882	-0.325683	0.396408	0.894083
5385	GAIT complex	1.50996	2.07265	1.82901	1.74457	1.57242	-1.13358	-1.5969	-1.34085	-1.13816	-1.07302	EPRS, GAPDH, RPL13A, SYNCRIP	O60506,P04406,P07814,P40429	EPRS, GAPDH, RPL13A, SYNCRIP	O60506,P04406,P07814,P40429	EPRS, GAPDH, RPL13A, SYNCRIP	O60506,P04406,P07814,P40429	EPRS, GAPDH, RPL13A, SYNCRIP	O60506,P04406,P07814,P40429	EPRS, GAPDH, RPL13A, SYNCRIP	O60506,P04406,P07814,P40429	0.562685	0.31905	0.234611	0.0624608	-0.0729602	-0.0449322	-0.0340571	-0.00967383	-1.19411	-0.729642	-0.1597	0.0578879
5386	MLL1-WDR5 complex	1.07398	1.11925	1.09224	0.938309	0.812576	-0.292018	-0.117283	-0.108196	0.480789	0.749941	ASH2L, HCFC1, HSPA4, PRPF31, RBBP5, RUVBL1, WDR5	P34932,P51610,P61964,Q15291,Q8WWY3,Q9UBL3,Q9Y265	ASH2L, HCFC1, HSPA4, PRPF31, RBBP5, RUVBL1, WDR5	P34932,P51610,P61964,Q15291,Q8WWY3,Q9UBL3,Q9Y265	ASH2L, HCFC1, HSPA4, PRPF31, RBBP5, RUVBL1, WDR5	P34932,P51610,P61964,Q15291,Q8WWY3,Q9UBL3,Q9Y265	ASH2L, HCFC1, HSPA4, PRPF31, RBBP5, RUVBL1, WDR5	P34932,P51610,P61964,Q15291,Q8WWY3,Q9UBL3,Q9Y265	ASH2L, HCFC1, HSPA4, PRPF31, RBBP5, RUVBL1, WDR5	P34932,P51610,P61964,Q15291,Q8WWY3,Q9UBL3,Q9Y265	0.0452695	0.0182536	-0.135674	-0.261408	-0.0102995	-0.00420661	0.0337496	0.0695372	0.393872	0.385622	1.83422	2.26448
5400	BRCC complex	0.296886	0.588446	0.805368	0.674665	0.592207	1.51021	0.69474	0.143297	0.521654	0.638667	BABAM2, BRCC3	P46736,Q9NXR7	BABAM2, BRCC3	P46736,Q9NXR7	BABAM2, BRCC3	P46736,Q9NXR7	BABAM2, BRCC3	P46736,Q9NXR7	BABAM2, BRCC3	P46736,Q9NXR7	0.291561	0.508482	0.377779	0.295321	-0.141532	-0.217174	-0.173944	-0.143019	-1.91934	-3.33932	-2.30893	-1.98042
5449	Splicing-associated factors complex	0.756581	1.46421	0.969248	0.705721	1.06756	0.174581	-0.747189	-0.147456	0.452506	-0.310672	ALYREF, RBM8A	Q86V81,Q9Y5S9	ALYREF, RBM8A	Q86V81,Q9Y5S9	ALYREF, RBM8A	Q86V81,Q9Y5S9	ALYREF, RBM8A	Q86V81,Q9Y5S9	ALYREF, RBM8A	Q86V81,Q9Y5S9	0.707629	0.212667	-0.0508606	0.310978	-0.163478	-0.0614797	0.0169748	-0.0856255	-2.26873	-0.810733	0.61573	-1.12857
5460	p50-p65 NF(kappa)B complex	0.60406	0.650968	0.536007	0.590421	0.511653	0.532862	0.541093	0.755987	0.722832	0.858706	NFKB1, RELA	P19838,Q04206	NFKB1, RELA	P19838,Q04206	NFKB1, RELA	P19838,Q04206	NFKB1, RELA	P19838,Q04206	NFKB1, RELA	P19838,Q04206	0.0469075	-0.0680539	-0.0136399	-0.0924078	-0.0177126	0.027621	0.00534662	0.0381097	0.0519522	0.636325	0.437598	0.707946
5461	p50-p65 NF(kappa)B-SRC1 complex	0.60406	0.650968	0.536007	0.590421	0.511653	0.532862	0.541093	0.755987	0.722832	0.858706	NFKB1, RELA	P19838,Q04206	NFKB1, RELA	P19838,Q04206	NFKB1, RELA	P19838,Q04206	NFKB1, RELA	P19838,Q04206	NFKB1, RELA	P19838,Q04206	0.0469075	-0.0680539	-0.0136399	-0.0924078	-0.0177126	0.027621	0.00534662	0.0381097	0.0519522	0.636325	0.437598	0.707946
5464	IKBA-p50-p65 Nf(kappa)B complex	0.60406	0.650968	0.536007	0.590421	0.511653	0.532862	0.541093	0.755987	0.722832	0.858706	NFKB1, RELA	P19838,Q04206	NFKB1, RELA	P19838,Q04206	NFKB1, RELA	P19838,Q04206	NFKB1, RELA	P19838,Q04206	NFKB1, RELA	P19838,Q04206	0.0469075	-0.0680539	-0.0136399	-0.0924078	-0.0177126	0.027621	0.00534662	0.0381097	0.0519522	0.636325	0.437598	0.707946
5475	MURR1-NF(kappa)Bp65-IKBA complex	0.27005	0.305983	0.232627	0.247088	0.243406	1.61805	1.57226	1.76669	1.82383	1.79698	COMMD1, RELA	Q04206,Q8N668	COMMD1, RELA	Q04206,Q8N668	COMMD1, RELA	Q04206,Q8N668	COMMD1, RELA	Q04206,Q8N668	COMMD1, RELA	Q04206,Q8N668	0.0359334	-0.0374229	-0.022962	-0.0266436	-0.0216641	0.0239048	0.0144974	0.0168717	-0.0109575	0.575971	0.577779	0.392724
5495	CIA targeting (MIP18, CIAO1, MMS19) complex	0.414375	0.456909	0.434021	0.60822	0.482881	1.55893	1.53079	1.51904	1.03905	1.37078	CIAO1, CIAO2B, MMS19	O76071,Q96T76,Q9Y3D0	CIAO1, CIAO2B, MMS19	O76071,Q96T76,Q9Y3D0	CIAO1, CIAO2B, MMS19	O76071,Q96T76,Q9Y3D0	CIAO1, CIAO2B, MMS19	O76071,Q96T76,Q9Y3D0	CIAO1, CIAO2B, MMS19	O76071,Q96T76,Q9Y3D0	0.0425335	0.0196458	0.193845	0.0685056	-0.0206412	-0.0096861	-0.0852204	-0.0326629	0.0335607	0.0955286	-1.20863	-0.418661
5526	CALM1-FKBP38-BCL2 complex	1.2174	1.31965	1.28366	1.61177	1.40685	-0.608495	-0.584196	-0.588444	-0.841059	-0.758928	CALM1, FKBP8	P62158,Q14318	CALM1, FKBP8	P62158,Q14318	CALM1, FKBP8	P62158,Q14318	CALM1, FKBP8	P62158,Q14318	CALM1, FKBP8	P62158,Q14318	0.102244	0.0662565	0.394369	0.189446	-0.019878	-0.0130844	-0.0680963	-0.035497	0.0174776	-0.024759	-0.687464	-0.38455
5544	CDC2-PCNA-CCNB1-GADD45A complex	0.680123	0.546679	0.59804	0.680079	0.713208	0.346056	0.804307	0.596579	0.509416	0.34703	CDK1, PCNA	P06493,P12004	CDK1, PCNA	P06493,P12004	CDK1, PCNA	P06493,P12004	CDK1, PCNA	P06493,P12004	CDK1, PCNA	P06493,P12004	-0.133444	-0.0820824	-4.39e-05	0.0330852	0.0513521	0.0305718	1.55e-05	-0.0114943	1.15151	0.684249	0.355932	-0.0282936
5545	CDC2-PCNA-CCNB1-GADD45B complex	0.680123	0.546679	0.59804	0.680079	0.713208	0.346056	0.804307	0.596579	0.509416	0.34703	CDK1, PCNA	P06493,P12004	CDK1, PCNA	P06493,P12004	CDK1, PCNA	P06493,P12004	CDK1, PCNA	P06493,P12004	CDK1, PCNA	P06493,P12004	-0.133444	-0.0820824	-4.39e-05	0.0330852	0.0513521	0.0305718	1.55e-05	-0.0114943	1.15151	0.684249	0.355932	-0.0282936
5546	CDC2-PCNA-CCNB1-GADD45G complex	0.680123	0.546679	0.59804	0.680079	0.713208	0.346056	0.804307	0.596579	0.509416	0.34703	CDK1, PCNA	P06493,P12004	CDK1, PCNA	P06493,P12004	CDK1, PCNA	P06493,P12004	CDK1, PCNA	P06493,P12004	CDK1, PCNA	P06493,P12004	-0.133444	-0.0820824	-4.39e-05	0.0330852	0.0513521	0.0305718	1.55e-05	-0.0114943	1.15151	0.684249	0.355932	-0.0282936
5559	CDC2-CCNA2-CDK2 complex	0.60653	0.824367	0.45089	0.43585	0.554205	0.526521	0.170067	0.996894	1.15334	0.73963	CDK1, CDK2	P06493,P24941	CDK1, CDK2	P06493,P24941	CDK1, CDK2	P06493,P24941	CDK1, CDK2	P06493,P24941	CDK1, CDK2	P06493,P24941	0.217838	-0.155639	-0.17068	-0.0523247	-0.0743245	0.0667723	0.0739919	0.0209561	-0.849347	1.27217	1.48917	0.453346
5573	Stat1-alpha-dimer-CBP DNA-protein complex	0.853746	1.38055	1.02675	1.1519	1.11356	-0.0229229	-0.655283	-0.238333	-0.320631	-0.379882	CREBBP, STAT1	P42224,Q92793	CREBBP, STAT1	P42224,Q92793	CREBBP, STAT1	P42224,Q92793	CREBBP, STAT1	P42224,Q92793	CREBBP, STAT1	P42224,Q92793	0.526809	0.173006	0.298151	0.259815	-0.119378	-0.0460479	-0.074742	-0.0663132	-1.56663	-0.56011	-0.789269	-0.841933
5604	Emerin complex 1	0.931394	1.04719	0.862369	0.957287	0.832799	0.158228	0.0873247	0.591502	0.420135	0.676016	ACTB, CNN3, EMD, LMO7, MYH9, MYO1E, SPTAN1	P35579,P50402,P60709,Q12965,Q13813,Q15417,Q8WWI1	ACTB, CNN3, EMD, LMO7, MYH9, MYO1E, SPTAN1	P35579,P50402,P60709,Q12965,Q13813,Q15417,Q8WWI1	ACTB, CNN3, EMD, LMO7, MYH9, MYO1E, SPTAN1	P35579,P50402,P60709,Q12965,Q13813,Q15417,Q8WWI1	ACTB, CNN3, EMD, LMO7, MYH9, MYO1E, SPTAN1	P35579,P50402,P60709,Q12965,Q13813,Q15417,Q8WWI1	ACTB, CNN3, EMD, LMO7, MYH9, MYO1E, SPTAN1	P35579,P50402,P60709,Q12965,Q13813,Q15417,Q8WWI1	0.115796	-0.069025	0.0258925	-0.0985954	-0.0292863	0.0191898	-0.00684934	0.0278529	-0.165896	1.08889	0.651561	1.13619
5606	Emerin-actin-NMI-(alphaII)spectrin complex	0.946485	1.05054	0.920655	1.05697	0.91045	-0.00252852	-0.0465502	0.200534	0.00725774	0.212256	ACTB, EMD, NMI, SPTAN1	P50402,P60709,Q13287,Q13813	ACTB, EMD, NMI, SPTAN1	P50402,P60709,Q13287,Q13813	ACTB, EMD, NMI, SPTAN1	P50402,P60709,Q13287,Q13813	ACTB, EMD, NMI, SPTAN1	P50402,P60709,Q13287,Q13813	ACTB, EMD, NMI, SPTAN1	P50402,P60709,Q13287,Q13813	0.104058	-0.0258301	0.110484	-0.0360351	-0.0260709	0.00690916	-0.0275944	0.00969035	-0.0819165	0.550369	-0.00767051	0.48843
5607	Emerin-actin-NMI complex	1.06831	1.15969	1.0785	1.2014	1.04986	-0.330007	-0.314128	-0.219089	-0.322714	-0.178451	ACTB, EMD, NMI	P50402,P60709,Q13287	ACTB, EMD, NMI	P50402,P60709,Q13287	ACTB, EMD, NMI	P50402,P60709,Q13287	ACTB, EMD, NMI	P50402,P60709,Q13287	ACTB, EMD, NMI	P50402,P60709,Q13287	0.091382	0.0101883	0.133089	-0.0184534	-0.0204575	-0.00236994	-0.0292298	0.00435248	0.0373453	0.251764	-0.0667691	0.305685
5608	Emerin architectural complex	1.50846	1.50607	1.0185	0.871002	0.775847	-1.28436	-0.978169	0.0668258	0.639668	0.80274	ACTB, EMD, LMNA, LMNB1, NMI, SPTAN1	P02545,P20700,P50402,P60709,Q13287,Q13813	ACTB, EMD, LMNA, LMNB1, NMI, SPTAN1	P02545,P20700,P50402,P60709,Q13287,Q13813	ACTB, EMD, LMNA, LMNB1, NMI, SPTAN1	P02545,P20700,P50402,P60709,Q13287,Q13813	ACTB, EMD, LMNA, LMNB1, NMI, SPTAN1	P02545,P20700,P50402,P60709,Q13287,Q13813	ACTB, EMD, LMNA, LMNB1, NMI, SPTAN1	P02545,P20700,P50402,P60709,Q13287,Q13813	-0.00239049	-0.489967	-0.637462	-0.732618	0.000380263	0.0967678	0.135823	0.164461	0.65687	3.20406	4.51531	4.56424
5609	Emerin regulatory complex	1.37292	1.66032	1.22238	1.66315	1.371	-1.06032	-1.24523	-0.440167	-1.16442	-0.78955	ACTB, BANF1, EMD, HDAC1, HIST1H1A, HIST1H3A, LMO7	O75531,P50402,P60709,P68431,Q02539,Q13547,Q8WWI1	ACTB, BANF1, EMD, HDAC1, HIST1H1A, LMO7	O75531,P50402,P60709,Q02539,Q13547,Q8WWI1	ACTB, BANF1, EMD, HDAC1, HIST1H1A, HIST1H3A, LMO7	O75531,P50402,P60709,P68431,Q02539,Q13547,Q8WWI1	ACTB, BANF1, EMD, HDAC1, HIST1H1A, LMO7	O75531,P50402,P60709,Q02539,Q13547,Q8WWI1	ACTB, BANF1, EMD, HDAC1, LMO7	O75531,P50402,P60709,Q13547,Q8WWI1	0.0862654	-0.251458	0.230748	-0.245875	-0.0121951	0.0406232	-0.0309651	0.0396278	0.280619	1.52293	-0.0747845	1.27372
5611	Emerin complex 24	1.2901	1.49768	0.964462	0.87127	0.765035	-0.973332	-1.07927	0.39185	0.875667	1.07446	C1QBP, EMD, HIST1H1A, HIST1H3A, HNRNPU, LMNA, LMNB1, MCM2, MCM4, MCM6, NMI	P02545,P20700,P33991,P49736,P50402,P68431,Q00839,Q02539,Q07021,Q13287,Q14566	C1QBP, EMD, HIST1H1A, HNRNPU, LMNA, LMNB1, MCM2, MCM4, MCM6, NMI	P02545,P20700,P33991,P49736,P50402,Q00839,Q02539,Q07021,Q13287,Q14566	C1QBP, EMD, HIST1H1A, HIST1H3A, HNRNPU, LMNA, LMNB1, MCM2, MCM4, MCM6, NMI	P02545,P20700,P33991,P49736,P50402,P68431,Q00839,Q02539,Q07021,Q13287,Q14566	C1QBP, EMD, HIST1H1A, HNRNPU, LMNA, LMNB1, MCM2, MCM4, MCM6, NMI	P02545,P20700,P33991,P49736,P50402,Q00839,Q02539,Q07021,Q13287,Q14566	C1QBP, EMD, HNRNPU, LMNA, LMNB1, MCM2, MCM4, MCM6, NMI	P02545,P20700,P33991,P49736,P50402,Q00839,Q07021,Q13287,Q14566	0.0215364	-0.43648	-0.558997	-0.639077	-0.00369309	0.0922711	0.126018	0.150607	0.660877	3.56936	4.92686	4.83809
5613	Emerin complex 25	1.64037	1.68815	1.33043	1.45131	1.21703	-2.02476	-1.65313	-0.779455	-0.951963	-0.483233	ACTB, BANF1, BCCIP, CDC37, EMD, G3BP1, HNRNPK, LMNB1, LSM2, LSM8, SNRPD1, SSB, YWHAB, YWHAE	O75531,O95777,P05455,P20700,P31946,P50402,P60709,P61978,P62258,P62314,Q13283,Q16543,Q9P287,Q9Y333	ACTB, BANF1, BCCIP, CDC37, EMD, G3BP1, HNRNPK, LMNB1, LSM2, LSM8, SNRPD1, SSB, YWHAB, YWHAE	O75531,O95777,P05455,P20700,P31946,P50402,P60709,P61978,P62258,P62314,Q13283,Q16543,Q9P287,Q9Y333	ACTB, BANF1, BCCIP, CDC37, EMD, G3BP1, HNRNPK, LMNB1, LSM2, LSM8, SNRPD1, SSB, YWHAB, YWHAE	O75531,O95777,P05455,P20700,P31946,P50402,P60709,P61978,P62258,P62314,Q13283,Q16543,Q9P287,Q9Y333	ACTB, BANF1, BCCIP, CDC37, EMD, G3BP1, HNRNPK, LMNB1, LSM2, LSM8, SNRPD1, SSB, YWHAB, YWHAE	O75531,O95777,P05455,P20700,P31946,P50402,P60709,P61978,P62258,P62314,Q13283,Q16543,Q9P287,Q9Y333	ACTB, BANF1, BCCIP, CDC37, EMD, G3BP1, HNRNPK, LMNB1, LSM2, LSM8, SNRPD1, SSB, YWHAB, YWHAE	O75531,O95777,P05455,P20700,P31946,P50402,P60709,P61978,P62258,P62314,Q13283,Q16543,Q9P287,Q9Y333	0.0477761	-0.309947	-0.189061	-0.423347	-0.00673119	0.0503716	0.0292103	0.0723203	0.678546	2.57424	2.23113	2.97452
5614	Emerin complex 32	1.32977	1.52812	1.12398	1.11459	1.03084	-1.08787	-1.14718	-0.149961	0.0179958	0.100501	ACTB, DPY30, EMD, HDAC1, HIST1H3A, LMNB1, NMI, SMARCC2, SPTAN1, TBL1XR1, TRIM28	P20700,P50402,P60709,P68431,Q13263,Q13287,Q13547,Q13813,Q8TAQ2,Q9BZK7,Q9C005	ACTB, DPY30, EMD, HDAC1, LMNB1, NMI, SMARCC2, SPTAN1, TBL1XR1, TRIM28	P20700,P50402,P60709,Q13263,Q13287,Q13547,Q13813,Q8TAQ2,Q9BZK7,Q9C005	ACTB, DPY30, EMD, HDAC1, HIST1H3A, LMNB1, NMI, SMARCC2, SPTAN1, TBL1XR1, TRIM28	P20700,P50402,P60709,P68431,Q13263,Q13287,Q13547,Q13813,Q8TAQ2,Q9BZK7,Q9C005	ACTB, DPY30, EMD, HDAC1, LMNB1, NMI, SMARCC2, SPTAN1, TBL1XR1, TRIM28	P20700,P50402,P60709,Q13263,Q13287,Q13547,Q13813,Q8TAQ2,Q9BZK7,Q9C005	ACTB, DPY30, EMD, HDAC1, LMNB1, NMI, SMARCC2, SPTAN1, TBL1XR1, TRIM28	P20700,P50402,P60709,Q13263,Q13287,Q13547,Q13813,Q8TAQ2,Q9BZK7,Q9C005	0.137893	-0.23024	-0.275638	-0.359386	-0.0228195	0.0445956	0.054535	0.0740366	0.0408134	2.0897	2.77027	2.68649
5615	Emerin complex 52	1.17853	1.33477	1.02382	1.00896	0.906969	-0.71384	-0.789663	0.300066	0.569456	0.752767	ACTB, API5, C1QBP, CKB, DDX39A, EMD, HDGF, HIST1H1A, HNRNPK, HNRNPL, HNRNPU, ILF3, IQGAP1, LMNB1, LSM8, NMI, SNRPD1, YWHAE, YWHAQ	O00148,O95777,P12277,P14866,P20700,P27348,P46940,P50402,P51858,P60709,P61978,P62258,P62314,Q00839,Q02539,Q07021,Q12906,Q13287,Q9BZZ5	ACTB, API5, C1QBP, CKB, DDX39A, EMD, HDGF, HIST1H1A, HNRNPK, HNRNPL, HNRNPU, ILF3, IQGAP1, LMNB1, LSM8, NMI, SNRPD1, YWHAE, YWHAQ	O00148,O95777,P12277,P14866,P20700,P27348,P46940,P50402,P51858,P60709,P61978,P62258,P62314,Q00839,Q02539,Q07021,Q12906,Q13287,Q9BZZ5	ACTB, API5, C1QBP, CKB, DDX39A, EMD, HDGF, HIST1H1A, HNRNPK, HNRNPL, HNRNPU, ILF3, IQGAP1, LMNB1, LSM8, NMI, SNRPD1, YWHAE, YWHAQ	O00148,O95777,P12277,P14866,P20700,P27348,P46940,P50402,P51858,P60709,P61978,P62258,P62314,Q00839,Q02539,Q07021,Q12906,Q13287,Q9BZZ5	ACTB, API5, C1QBP, CKB, DDX39A, EMD, HDGF, HIST1H1A, HNRNPK, HNRNPL, HNRNPU, ILF3, IQGAP1, LMNB1, LSM8, NMI, SNRPD1, YWHAE, YWHAQ	O00148,O95777,P12277,P14866,P20700,P27348,P46940,P50402,P51858,P60709,P61978,P62258,P62314,Q00839,Q02539,Q07021,Q12906,Q13287,Q9BZZ5	ACTB, API5, C1QBP, CKB, DDX39A, EMD, HDGF, HNRNPK, HNRNPL, HNRNPU, ILF3, IQGAP1, LMNB1, LSM8, NMI, SNRPD1, YWHAE, YWHAQ	O00148,O95777,P12277,P14866,P20700,P27348,P46940,P50402,P51858,P60709,P61978,P62258,P62314,Q00839,Q07021,Q12906,Q13287,Q9BZZ5	0.0918838	-0.179749	-0.192232	-0.282631	-0.0183932	0.0408448	0.0439545	0.0676879	0.270422	2.45026	3.08404	3.11299
5685	Membrane protein complex (VCP, UFD1L, SEC61B)	1.57965	2.10094	2.36462	2.28524	2.0542	-1.13983	-1.47504	-1.69743	-1.54074	-1.51087	SEC61B, UFD1, VCP	P55072,P60468,Q92890	SEC61B, UFD1, VCP	P55072,P60468,Q92890	SEC61B, UFD1, VCP	P55072,P60468,Q92890	SEC61B, UFD1, VCP	P55072,P60468,Q92890	SEC61B, UFD1, VCP	P55072,P60468,Q92890	0.521297	0.784968	0.70559	0.474551	-0.0651674	-0.0904391	-0.0832579	-0.0602317	-0.884049	-1.62894	-1.16861	-0.958146
5695	TIP5-DNMT-HDAC1 complex	0.169963	0.370475	0.337769	0.417987	0.557706	2.06388	1.34004	1.36451	1.20915	0.730123	DNMT1, HDAC1	P26358,Q13547	DNMT1, HDAC1	P26358,Q13547	DNMT1, HDAC1	P26358,Q13547	DNMT1, HDAC1	P26358,Q13547	DNMT1, HDAC1	P26358,Q13547	0.200512	0.167806	0.248024	0.387743	-0.125054	-0.107215	-0.149503	-0.212758	-1.657	-1.5535	-1.93452	-3.01552
5713	SH3P2/OSTF1-CBL-SRC complex	1.08156	1.1116	1.06288	1.10004	1.24193	-0.413701	-0.310455	-0.292837	-0.24765	-0.557994	CBL, OSTF1	P22681,Q92882	CBL, OSTF1	P22681,Q92882	CBL, OSTF1	P22681,Q92882	CBL, OSTF1	P22681,Q92882	CBL, OSTF1	P22681,Q92882	0.0300347	-0.0186829	0.0184814	0.16037	-0.00683319	0.00435093	-0.00422784	-0.0343646	0.22516	0.258403	0.290929	-0.367742
5718	NOS3-HSP90-AKT complex, VEGF induced	0.389681	0.449116	0.461317	0.400308	0.391078	1.16941	1.08484	0.965875	1.26578	1.23568	AKT1, HSP90AA1	P07900,P31749	AKT1, HSP90AA1	P07900,P31749	AKT1, HSP90AA1	P07900,P31749	AKT1, HSP90AA1	P07900,P31749	AKT1, HSP90AA1	P07900,P31749	0.0594353	0.0716358	0.0106272	0.00139694	-0.0295139	-0.0352753	-0.00546108	-0.000722624	-0.135932	-0.385155	0.272037	0.131583
5721	CIN85-CBL-SH3GL2 complex	0.969897	0.723839	0.846369	0.830741	1.0145	-0.233453	0.376075	0.0657129	0.197867	-0.226913	CBL, SH3KBP1	P22681,Q96B97	CBL, SH3KBP1	P22681,Q96B97	CBL, SH3KBP1	P22681,Q96B97	CBL, SH3KBP1	P22681,Q96B97	CBL, SH3KBP1	P22681,Q96B97	-0.246057	-0.123528	-0.139156	0.0445991	0.0724596	0.0339627	0.0385862	-0.0112387	1.48756	0.739319	0.946791	-0.0244998
5724	CIN85-SH3GL3-CBL complex	0.969897	0.723839	0.846369	0.830741	1.0145	-0.233453	0.376075	0.0657129	0.197867	-0.226913	CBL, SH3KBP1	P22681,Q96B97	CBL, SH3KBP1	P22681,Q96B97	CBL, SH3KBP1	P22681,Q96B97	CBL, SH3KBP1	P22681,Q96B97	CBL, SH3KBP1	P22681,Q96B97	-0.246057	-0.123528	-0.139156	0.0445991	0.0724596	0.0339627	0.0385862	-0.0112387	1.48756	0.739319	0.946791	-0.0244998
5755	SUMO1-SUA1-UBA2 complex	0.391151	0.382098	0.36648	0.359012	0.330784	1.65866	1.83767	1.79611	1.96577	2.01094	SAE1, SUMO1, UBA2	P63165,Q9UBE0,Q9UBT2	SAE1, SUMO1, UBA2	P63165,Q9UBE0,Q9UBT2	SAE1, SUMO1, UBA2	P63165,Q9UBE0,Q9UBT2	SAE1, SUMO1, UBA2	P63165,Q9UBE0,Q9UBT2	SAE1, SUMO1, UBA2	P63165,Q9UBE0,Q9UBT2	-0.00905331	-0.0246714	-0.0321395	-0.0603668	0.00470863	0.0129783	0.0169997	0.0326074	0.555976	0.579523	0.876031	0.858598
5756	SUA1-UBA2 complex	0.0400286	0.0698705	0.0830407	0.0737503	0.0998413	2.77067	2.66134	2.47346	2.64715	2.48718	SAE1, UBA2	Q9UBE0,Q9UBT2	SAE1, UBA2	Q9UBE0,Q9UBT2	SAE1, UBA2	Q9UBE0,Q9UBT2	SAE1, UBA2	Q9UBE0,Q9UBT2	SAE1, UBA2	Q9UBE0,Q9UBT2	0.0298419	0.0430121	0.0337217	0.0598127	-0.0268194	-0.0381857	-0.0301968	-0.0522899	-0.0930342	-0.432422	-0.106886	-0.633796
5762	CRMP-MICAL-PlexinA1 complex, induced by SEMA3A	1.40377	1.14969	1.38029	1.39106	1.29302	-0.839923	-0.364532	-0.700578	-0.616265	-0.623333	CRMP1, MICAL1	Q14194,Q8TDZ2	CRMP1, MICAL1	Q14194,Q8TDZ2	CRMP1, MICAL1	Q14194,Q8TDZ2	CRMP1, MICAL1	Q14194,Q8TDZ2	CRMP1, MICAL1	Q14194,Q8TDZ2	-0.254083	-0.0234756	-0.0127119	-0.110746	0.0491709	0.00410293	0.00221172	0.0200922	1.11678	0.254375	0.389575	0.440524
5772	ZO1-(beta)cadherin-(VE)cadherin-VEGFR2 complex	0.839928	0.669989	0.61091	0.75639	0.660116	0.00389163	0.49663	0.565045	0.344934	0.469757	CTNNB1, TJP1	P35222,Q07157	CTNNB1, TJP1	P35222,Q07157	CTNNB1, TJP1	P35222,Q07157	CTNNB1, TJP1	P35222,Q07157	CTNNB1, TJP1	P35222,Q07157	-0.169939	-0.229018	-0.083538	-0.179812	0.0553068	0.0772678	0.0258501	0.0588679	1.21447	1.44262	0.751689	1.01605
5830	DJ-1-SNCA complex, high molecular weight complex	0.481946	0.593713	0.724175	0.618186	0.825302	0.872879	0.681334	0.307823	0.654214	0.111361	PARK7, SNCA	P37840,Q99497	PARK7, SNCA	P37840,Q99497	PARK7, SNCA	P37840,Q99497	PARK7, SNCA	P37840,Q99497	PARK7, SNCA	P37840,Q99497	0.111767	0.24223	0.13624	0.343357	-0.0473228	-0.0948011	-0.0568125	-0.126934	-0.419462	-1.3519	-0.514609	-1.74169
5843	AIF-CYPA-DNA complex	2.75471	3.39394	3.45966	3.88888	3.75646	-1.83065	-1.8958	-1.93613	-1.97533	-2.10829	AIFM1, PPIA	O95831,P62937	AIFM1, PPIA	O95831,P62937	AIFM1, PPIA	O95831,P62937	AIFM1, PPIA	O95831,P62937	AIFM1, PPIA	O95831,P62937	0.639224	0.704944	1.13417	1.00175	-0.0387456	-0.0420994	-0.0617861	-0.0560917	-0.282907	-0.495984	-0.590799	-0.690223
5849	HSP90-CDC37-LRRK2 complex	0.380775	0.399226	0.377548	0.377633	0.391004	1.20013	1.24341	1.22835	1.34053	1.23594	CDC37, HSP90AB1	P08238,Q16543	CDC37, HSP90AB1	P08238,Q16543	CDC37, HSP90AB1	P08238,Q16543	CDC37, HSP90AB1	P08238,Q16543	CDC37, HSP90AB1	P08238,Q16543	0.0184517	-0.0032266	-0.00314117	0.0102293	-0.00955049	0.00169635	0.00165133	-0.00532591	0.181899	0.215291	0.380991	0.0632599
5862	CAV1-VDAC1-ESR1 complex	0.212653	0.371566	0.965675	0.40301	0.300901	1.86472	1.3363	-0.141633	1.25703	1.5633	CAV1, VDAC1	P21796,Q03135	CAV1, VDAC1	P21796,Q03135	CAV1, VDAC1	P21796,Q03135	CAV1, VDAC1	P21796,Q03135	CAV1, VDAC1	P21796,Q03135	0.158913	0.753022	0.190357	0.0882476	-0.0955444	-0.315907	-0.111885	-0.0559399	-1.18718	-4.94282	-1.35826	-0.68797
5872	BRAF-MAP2K1-MAP2K2-YWHAE complex	0.620338	0.608776	0.603063	0.629065	0.569525	0.799509	0.995593	0.927934	0.974378	1.06158	MAP2K1, MAP2K2, YWHAE	P36507,P62258,Q02750	MAP2K1, MAP2K2, YWHAE	P36507,P62258,Q02750	MAP2K1, MAP2K2, YWHAE	P36507,P62258,Q02750	MAP2K1, MAP2K2, YWHAE	P36507,P62258,Q02750	MAP2K1, MAP2K2, YWHAE	P36507,P62258,Q02750	-0.0115622	-0.0172752	0.00872763	-0.050813	0.00443547	0.00665069	-0.00330637	0.0199803	0.550347	0.444398	0.461911	0.611501
5873	RAF1-MAP2K1-YWHAE complex	0.706443	0.680731	0.707273	0.707801	0.666732	0.285292	0.471967	0.344042	0.447964	0.454038	MAP2K1, YWHAE	P62258,Q02750	MAP2K1, YWHAE	P62258,Q02750	MAP2K1, YWHAE	P62258,Q02750	MAP2K1, YWHAE	P62258,Q02750	MAP2K1, YWHAE	P62258,Q02750	-0.0257124	0.000829683	0.00135765	-0.0397113	0.00896506	-0.000284785	-0.000465865	0.0139623	0.476679	0.183116	0.348558	0.349542
5876	PPP2R1A-PPP2R1B-PPP2CA-PPME1-EIF4A1 complex	0.476766	0.500988	0.330396	0.501897	0.333094	1.83146	1.91468	2.33039	1.92658	2.37539	EIF4A1, PPME1, PPP2CA, PPP2R1A, PPP2R1B	P30153,P30154,P60842,P67775,Q9Y570	EIF4A1, PPME1, PPP2CA, PPP2R1A, PPP2R1B	P30153,P30154,P60842,P67775,Q9Y570	EIF4A1, PPME1, PPP2R1A, PPP2R1B	P30153,P30154,P60842,Q9Y570	EIF4A1, PPME1, PPP2CA, PPP2R1A, PPP2R1B	P30153,P30154,P60842,P67775,Q9Y570	EIF4A1, PPME1, PPP2R1A, PPP2R1B	P30153,P30154,P60842,Q9Y570	0.0383153	-0.00128343	0.039047	0.00141373	-0.0210016	0.000724423	-0.0213913	-0.000796354	0.0383239	0.397662	0.138254	0.255269
5877	MAP2K1-BRAF-RAF1-YWHAE-KSR1 complex	0.706443	0.680731	0.707273	0.707801	0.666732	0.285292	0.471967	0.344042	0.447964	0.454038	MAP2K1, YWHAE	P62258,Q02750	MAP2K1, YWHAE	P62258,Q02750	MAP2K1, YWHAE	P62258,Q02750	MAP2K1, YWHAE	P62258,Q02750	MAP2K1, YWHAE	P62258,Q02750	-0.0257124	0.000829683	0.00135765	-0.0397113	0.00896506	-0.000284785	-0.000465865	0.0139623	0.476679	0.183116	0.348558	0.349542
5975	Gamma-secretase complex (APH1A, PSENEN, PSEN1, NCSTN, TMP21)	1.29447	1.11903	1.09546	1.60164	1.20956	-0.708755	-0.321161	-0.340375	-0.831572	-0.515036	NCSTN, TMED10	P49755,Q92542	NCSTN, TMED10	P49755,Q92542	NCSTN, TMED10	P49755,Q92542	NCSTN, TMED10	P49755,Q92542	NCSTN, TMED10	P49755,Q92542	-0.175438	-0.199011	0.307167	-0.0849043	0.0360832	0.0413919	-0.0514572	0.0167471	0.908419	0.859975	-0.432572	0.390876
5980	LRRK2-CHIP-HSP90 complex	0.702751	0.647048	0.730167	0.642714	0.58301	0.293703	0.550384	0.295155	0.595525	0.662657	HSP90AB1, STUB1	P08238,Q9UNE7	HSP90AB1, STUB1	P08238,Q9UNE7	HSP90AB1, STUB1	P08238,Q9UNE7	HSP90AB1, STUB1	P08238,Q9UNE7	HSP90AB1, STUB1	P08238,Q9UNE7	-0.055703	0.0274159	-0.0600367	-0.119741	0.0198619	-0.00930602	0.0214637	0.0444229	0.650165	0.0366042	0.684494	0.801649
6023	Calcineurin	0.450488	0.375772	0.470261	0.465265	0.518751	0.969742	1.32194	0.939615	1.06442	0.838378	PPP3CA, PPP3R1	P63098,Q08209	PPP3CA, PPP3R1	P63098,Q08209	PPP3CA, PPP3R1	P63098,Q08209	PPP3CA, PPP3R1	P63098,Q08209	PPP3CA, PPP3R1	P63098,Q08209	-0.0747167	0.0197729	0.0147767	0.0682629	0.0374418	-0.00927177	-0.00695259	-0.0309873	0.930049	0.0371605	0.249188	-0.317615
6025	Ubiquitin-conjugating enzyme E2 (UBC13-UEV1A)	0.582556	0.643535	0.676693	0.695939	0.633648	0.588933	0.558746	0.411423	0.474012	0.533921	UBE2N, UBE2V1	P61088,Q13404	UBE2N, UBE2V1	P61088,Q13404	UBE2N, UBE2V1	P61088,Q13404	UBE2N, UBE2V1	P61088,Q13404	UBE2N, UBE2V1	P61088,Q13404	0.0609792	0.0941369	0.113383	0.0510917	-0.0234446	-0.035477	-0.0422453	-0.0197621	-0.0393051	-0.388432	-0.291456	-0.151007
6037	CHIP-HSC70-TAU-UBCH5B complex	0.80326	0.716769	0.780397	0.729021	0.647411	0.0770415	0.391473	0.1923	0.402256	0.5003	HSPA8, STUB1	P11142,Q9UNE7	HSPA8, STUB1	P11142,Q9UNE7	HSPA8, STUB1	P11142,Q9UNE7	HSPA8, STUB1	P11142,Q9UNE7	HSPA8, STUB1	P11142,Q9UNE7	-0.0864911	-0.0228631	-0.0742391	-0.155849	0.0279384	0.00712132	0.0238108	0.0524619	0.778747	0.303396	0.720449	0.920966
6038	Dynein complex	0.237046	0.240964	0.237772	0.285137	0.266928	2.41536	2.51737	2.40782	2.30955	2.32552	DYNC1H1, DYNC1LI1, DYNLL1	P63167,Q14204,Q9Y6G9	DYNC1H1, DYNC1LI1, DYNLL1	P63167,Q14204,Q9Y6G9	DYNC1H1, DYNC1LI1, DYNLL1	P63167,Q14204,Q9Y6G9	DYNC1H1, DYNC1LI1, DYNLL1	P63167,Q14204,Q9Y6G9	DYNC1H1, DYNC1LI1, DYNLL1	P63167,Q14204,Q9Y6G9	0.00391762	0.000726313	0.0480912	0.029882	-0.00255198	-0.000474348	-0.0302504	-0.0190665	0.406347	0.292244	-0.0875817	-0.152596
6039	Dynein-dynactin complex	0.325561	0.342962	0.323091	0.378084	0.339478	2.35747	2.40907	2.36866	2.25953	2.34127	DCTN1, DYNC1H1, DYNC1LI1, DYNLL1	P63167,Q14203,Q14204,Q9Y6G9	DCTN1, DYNC1H1, DYNC1LI1, DYNLL1	P63167,Q14203,Q14204,Q9Y6G9	DCTN1, DYNC1H1, DYNC1LI1, DYNLL1	P63167,Q14203,Q14204,Q9Y6G9	DCTN1, DYNC1H1, DYNC1LI1, DYNLL1	P63167,Q14203,Q14204,Q9Y6G9	DCTN1, DYNC1H1, DYNC1LI1, DYNLL1	P63167,Q14203,Q14204,Q9Y6G9	0.0174015	-0.00247011	0.0525229	0.013917	-0.00977515	0.0014084	-0.0287524	-0.00783809	0.30461	0.41455	-0.0349103	0.0987037
6052	BAG3-HSC70-HSPB8-CHIP complex	0.793302	0.737684	0.790055	0.790001	0.775604	0.427829	0.792576	0.550773	0.689135	0.591563	BAG3, HSPA8, HSPB8, STUB1	O95817,P11142,Q9UJY1,Q9UNE7	BAG3, HSPA8, HSPB8, STUB1	O95817,P11142,Q9UJY1,Q9UNE7	BAG3, HSPA8, HSPB8, STUB1	O95817,P11142,Q9UJY1,Q9UNE7	BAG3, HSPA8, HSPB8, STUB1	O95817,P11142,Q9UJY1,Q9UNE7	BAG3, HSPA8, HSPB8, STUB1	O95817,P11142,Q9UJY1,Q9UNE7	-0.0556185	-0.00324677	-0.0033012	-0.017698	0.0178482	0.00101142	0.00102841	0.00555808	0.959823	0.404748	0.665662	0.396553
6076	c-Abl-cortactin-nmMLCK complex	1.74751	1.81623	1.80093	1.85289	1.74178	-1.18442	-1.0741	-1.09854	-1.04688	-1.09261	CTTN, MYLK	Q14247,Q15746	CTTN, MYLK	Q14247,Q15746	CTTN, MYLK	Q14247,Q15746	CTTN, MYLK	Q14247,Q15746	CTTN, MYLK	Q14247,Q15746	0.0687247	0.0534204	0.105382	-0.0057313	-0.0088819	-0.0069417	-0.0134444	0.000760821	0.192543	0.0750024	0.149741	0.153601
6078	HSPA2-ACR-PDIA6 complex	0.21982	0.20142	0.262714	0.341452	0.368069	1.83265	2.00175	1.64477	1.46506	1.31517	HSPA2, PDIA6	P54652,Q15084	HSPA2, PDIA6	P54652,Q15084	HSPA2, PDIA6	P54652,Q15084	HSPA2, PDIA6	P54652,Q15084	HSPA2, PDIA6	P54652,Q15084	-0.0184002	0.0428933	0.121632	0.148249	0.0125554	-0.0278477	-0.074332	-0.0888358	0.53384	-0.264525	-0.782988	-1.17622
6079	BAG6-HSPA2 complex	0.404025	0.428393	0.296202	0.331001	0.424723	1.12075	1.14936	1.51571	1.50229	1.12407	BAG6, HSPA2	P46379,P54652	BAG6, HSPA2	P46379,P54652	BAG6, HSPA2	P46379,P54652	BAG6, HSPA2	P46379,P54652	BAG6, HSPA2	P46379,P54652	0.0243681	-0.107822	-0.0730241	0.0206983	-0.0121506	0.0592463	0.0390763	-0.0103474	0.140503	1.14994	0.954299	-0.0112701
6083	CART complex	1.12091	1.34722	1.39339	1.24409	1.39093	-0.472697	-0.616835	-0.715083	-0.442059	-0.740741	ACTN4, HGS	O14964,O43707	ACTN4, HGS	O14964,O43707	ACTN4, HGS	O14964,O43707	ACTN4, HGS	O14964,O43707	ACTN4, HGS	O14964,O43707	0.226307	0.272481	0.123178	0.270015	-0.0454592	-0.0536783	-0.0258803	-0.0532474	-0.389792	-0.684033	-0.0407624	-0.648007
6091	NF-YA-LaminA complex	1.54017	0.898914	0.710881	0.675778	0.675607	-0.987781	0.0313856	0.33625	0.519133	0.433145	LMNA, NFYA	P02545,P23511	LMNA, NFYA	P02545,P23511	LMNA, NFYA	P02545,P23511	LMNA, NFYA	P02545,P23511	LMNA, NFYA	P02545,P23511	-0.641254	-0.829287	-0.864391	-0.864561	0.132942	0.19082	0.203063	0.203124	2.45048	3.28679	3.46639	3.15714
6122	Hook3-Vps16 complex	0.40516	0.350622	0.331943	0.371625	0.371375	1.11695	1.40917	1.38513	1.36076	1.30359	HOOK3, VPS16	Q86VS8,Q9H269	HOOK3, VPS16	Q86VS8,Q9H269	HOOK3, VPS16	Q86VS8,Q9H269	HOOK3, VPS16	Q86VS8,Q9H269	HOOK3, VPS16	Q86VS8,Q9H269	-0.054538	-0.0732163	-0.0335348	-0.0337842	0.0287369	0.0391198	0.0173994	0.017532	0.79146	0.823074	0.622234	0.402525
6129	CBP80/20- dependent translation complex	0.214997	0.54519	0.254379	0.198761	0.196646	2.53932	1.20687	2.32183	2.76524	2.71056	EIF3B, EIF4A3, NCBP1	P38919,P55884,Q09161	EIF3B, EIF4A3, NCBP1	P38919,P55884,Q09161	EIF3B, EIF4A3, NCBP1	P38919,P55884,Q09161	EIF3B, EIF4A3, NCBP1	P38919,P55884,Q09161	EIF3B, EIF4A3, NCBP1	P38919,P55884,Q09161	0.330193	0.0393825	-0.0162353	-0.0183512	-0.175878	-0.0258404	0.0111469	0.0126219	-3.1656	-0.249444	0.756668	0.467507
6135	Ferritin complex	0.239905	0.311368	0.177512	0.178804	0.263673	1.74475	1.552	2.00621	2.11926	1.71218	FTH1, FTL	P02792,P02794	FTH1, FTL	P02792,P02794	FTH1, FTL	P02792,P02794	FTH1, FTL	P02792,P02794	FTH1, FTL	P02792,P02794	0.0714635	-0.062393	-0.0611007	0.0237682	-0.0439512	0.0427348	0.0418038	-0.0151696	-0.365784	0.881785	0.996082	-0.0828427
6141	Importin alpha-CAS-RanGTP complex	1.00025	1.09339	1.04583	1.05019	0.985129	-0.190992	-0.192998	-0.157333	-0.0504227	-0.0463335	CSE1L, KPNA2, RAN	P52292,P55060,P62826	CSE1L, KPNA2, RAN	P52292,P55060,P62826	CSE1L, KPNA2, RAN	P52292,P55060,P62826	CSE1L, KPNA2, RAN	P52292,P55060,P62826	CSE1L, KPNA2, RAN	P52292,P55060,P62826	0.0931431	0.045582	0.0499438	-0.0151202	-0.0222441	-0.0111388	-0.0121788	0.00380789	0.000525918	0.0645057	0.280968	0.295028
6142	KPNA2-KPNB1 complex	0.572769	0.730559	0.567969	0.543694	0.533549	0.614959	0.361559	0.672278	0.843882	0.796607	KPNA2, KPNB1	P52292,Q14974	KPNA2, KPNB1	P52292,Q14974	KPNA2, KPNB1	P52292,Q14974	KPNA2, KPNB1	P52292,Q14974	KPNA2, KPNB1	P52292,Q14974	0.15779	-0.00480042	-0.0290747	-0.0392201	-0.0579733	0.0019466	0.0119754	0.016261	-0.589024	0.219355	0.539143	0.38366
6143	KPNB1-RAN complex	1.02641	0.973354	1.04487	1.06007	0.978122	-0.327166	-0.0966412	-0.265904	-0.188886	-0.166901	KPNB1, RAN	P62826,Q14974	KPNB1, RAN	P62826,Q14974	KPNB1, RAN	P62826,Q14974	KPNB1, RAN	P62826,Q14974	KPNB1, RAN	P62826,Q14974	-0.0530612	0.0184528	0.033658	-0.0482933	0.0132692	-0.00445317	-0.00806263	0.0120477	0.545203	0.115418	0.232184	0.321125
6147	BAFL-BAF-LAP2beta complex	2.41754	2.35758	1.99167	2.89931		-1.65673	-1.44307	-1.24212	-1.64517		BANF1, TMPO	O75531,P42167	BANF1, TMPO	O75531,P42167	BANF1, TMPO	O75531,P42167	BANF1, TMPO	O75531,P42167	BANF1	O75531
6149	Codanin-1-Asf1\u2013histone H3.1-histone H4\u2013importin-4 complex, cytosolic	0.357509	0.725648	0.459721	0.676222	0.395294	1.8092	0.372158	1.42035	0.518126	1.2214	HIST1H3A, HIST1H4A, IPO4	P62805,P68431,Q8TEX9	HIST1H4A, IPO4	P62805,Q8TEX9	HIST1H3A, HIST1H4A, IPO4	P62805,P68431,Q8TEX9	HIST1H4A, IPO4	P62805,Q8TEX9	HIST1H4A, IPO4	P62805,Q8TEX9	0.273512	0.173886	0.224086	-0.0568418	-0.109148	-0.0736428	-0.0920612	0.028054	-1.40377	-1.00827	-1.05458	0.558696
6154	PRKAA1-PRKAB2-PRKAG1 complex	0.204707	0.268091	0.473743	0.32904	0.391438	1.90072	1.71972	0.929479	1.50934	1.23446	PRKAA1, PRKAG1	P54619,Q13131	PRKAA1, PRKAG1	P54619,Q13131	PRKAA1, PRKAG1	P54619,Q13131	PRKAA1, PRKAG1	P54619,Q13131	PRKAA1, PRKAG1	P54619,Q13131	0.0633845	0.269037	0.124333	0.186731	-0.0414907	-0.151533	-0.0776548	-0.111397	-0.326611	-2.27327	-0.83389	-1.51108
6155	PRKAA2-PRKAB2-PRKAG1 complex		0.647945	0.705755		0.807981		0.548253	0.347328		0.145868	PRKAG1	P54619	PRKAA2, PRKAG1	P54619,P54646	PRKAA2, PRKAG1	P54619,P54646	PRKAG1	P54619	PRKAA2, PRKAG1	P54619,P54646
6159	LPP-PPP2CA-PPP2R3A complex	0.356327	0.457133		0.332366		1.28654	1.06037		1.49739		LPP, PPP2CA	P67775,Q93052	LPP, PPP2CA	P67775,Q93052	LPP	Q93052	LPP, PPP2CA	P67775,Q93052	LPP	Q93052
6164	ACK1 signaling complex	0.596039	0.557806	0.52784	0.515754	0.449878	0.878905	1.16358	1.17482	1.34734	1.49828	BCAR1, CDC42, CRK	P46108,P56945,P60953	BCAR1, CDC42, CRK	P46108,P56945,P60953	BCAR1, CDC42, CRK	P46108,P56945,P60953	BCAR1, CDC42, CRK	P46108,P56945,P60953	BCAR1, CDC42, CRK	P46108,P56945,P60953	-0.0382326	-0.068199	-0.0802845	-0.146161	0.0153772	0.0279677	0.0331864	0.0631619	0.775836	0.89962	1.20614	1.45651
6167	Exocyst complex	0.43917	0.449241	0.308309	0.336154	0.327536	2.39807	2.56999	3.28855	3.30002	3.19782	EXOC1, EXOC2, EXOC3, EXOC4, EXOC5, EXOC7, EXOC8	O00471,O60645,Q8IYI6,Q96A65,Q96KP1,Q9NV70,Q9UPT5	EXOC1, EXOC2, EXOC3, EXOC4, EXOC5, EXOC7, EXOC8	O00471,O60645,Q8IYI6,Q96A65,Q96KP1,Q9NV70,Q9UPT5	EXOC1, EXOC2, EXOC3, EXOC4, EXOC5, EXOC7, EXOC8	O00471,O60645,Q8IYI6,Q96A65,Q96KP1,Q9NV70,Q9UPT5	EXOC1, EXOC2, EXOC3, EXOC4, EXOC5, EXOC7, EXOC8	O00471,O60645,Q8IYI6,Q96A65,Q96KP1,Q9NV70,Q9UPT5	EXOC1, EXOC2, EXOC3, EXOC4, EXOC5, EXOC7, EXOC8	O00471,O60645,Q8IYI6,Q96A65,Q96KP1,Q9NV70,Q9UPT5	0.0100713	-0.130861	-0.103016	-0.111635	-0.00482874	0.0695003	0.053572	0.0584306	0.555161	2.60116	2.41166	1.96385
6169	Exocyst EXOC5-EXOC6-EXOC7 subcomplex	0.284178	0.448921	0.246457	0.301841	0.303043	1.56071	1.08544	1.70991	1.60932	1.55499	EXOC5, EXOC7	O00471,Q9UPT5	EXOC5, EXOC7	O00471,Q9UPT5	EXOC5, EXOC7	O00471,Q9UPT5	EXOC5, EXOC7	O00471,Q9UPT5	EXOC5, EXOC7	O00471,Q9UPT5	0.164743	-0.0377211	0.0176627	0.0188643	-0.0885394	0.0235658	-0.0105651	-0.0112734	-1.07566	0.570465	0.193849	-0.0250154
6171	STRIPAK complex	0.463086	0.40852	0.201353	0.446295	0.174949	1.36002	1.72556	1.8999	1.60485	2.10506	PPP2CA, PPP2R1A, STRN	O43815,P30153,P67775	PPP2CA, PPP2R1A, STRN	O43815,P30153,P67775	PPP2R1A, STRN	O43815,P30153	PPP2CA, PPP2R1A, STRN	O43815,P30153,P67775	PPP2R1A, STRN	O43815,P30153	-0.231882	-0.177046	-0.124664	-0.20345	0.146728	0.106915	0.0721376	0.125621	2.66995	1.92412	1.46076	2.00682
6172	Intraflagellar transport complex B	1.00254	1.50944	0.822175	0.812501	1.31925	-0.288231	-0.794327	0.111072	0.232829	-0.655761	HSPB11, IFT27	Q9BW83,Q9Y547	HSPB11, IFT27	Q9BW83,Q9Y547	HSPB11, IFT27	Q9BW83,Q9Y547	HSPB11, IFT27	Q9BW83,Q9Y547	HSPB11, IFT27	Q9BW83,Q9Y547	0.506895	-0.180369	-0.190043	0.316709	-0.100869	0.0494299	0.0523591	-0.0681915	-1.27196	0.990518	1.15778	-0.869812
6173	Intraflagellar transport complex B core complex	1.00254	1.50944	0.822175	0.812501	1.31925	-0.288231	-0.794327	0.111072	0.232829	-0.655761	HSPB11, IFT27	Q9BW83,Q9Y547	HSPB11, IFT27	Q9BW83,Q9Y547	HSPB11, IFT27	Q9BW83,Q9Y547	HSPB11, IFT27	Q9BW83,Q9Y547	HSPB11, IFT27	Q9BW83,Q9Y547	0.506895	-0.180369	-0.190043	0.316709	-0.100869	0.0494299	0.0523591	-0.0681915	-1.27196	0.990518	1.15778	-0.869812
6182	PP2A A/C-striatin complex	0.463086	0.40852	0.201353	0.446295	0.174949	1.36002	1.72556	1.8999	1.60485	2.10506	PPP2CA, PPP2R1A, STRN	O43815,P30153,P67775	PPP2CA, PPP2R1A, STRN	O43815,P30153,P67775	PPP2R1A, STRN	O43815,P30153	PPP2CA, PPP2R1A, STRN	O43815,P30153,P67775	PPP2R1A, STRN	O43815,P30153	-0.231882	-0.177046	-0.124664	-0.20345	0.146728	0.106915	0.0721376	0.125621	2.66995	1.92412	1.46076	2.00682
6183	PP2A A/C-SG2NA complex	0.528842	0.473211	0.243885	0.506885	0.266174	1.11161	1.46805	1.72038	1.3789	1.70191	PPP2CA, PPP2R1A, STRN3	P30153,P67775,Q13033	PPP2CA, PPP2R1A, STRN3	P30153,P67775,Q13033	PPP2R1A, STRN3	P30153,Q13033	PPP2CA, PPP2R1A, STRN3	P30153,P67775,Q13033	PPP2R1A, STRN3	P30153,Q13033	-0.083635	-0.0670906	-0.0702674	-0.0448014	0.051979	0.0411421	0.0432006	0.02699	1.16149	0.855918	1.01748	0.542904
6189	ArgRS-GlnRS-AIMP1 complex	0.0846789	0.1215	0.0561332	0.076656	0.0749296	3.3749	3.22639	3.52476	3.53417	3.49649	AIMP1, QARS, RARS	P47897,P54136,Q12904	AIMP1, QARS, RARS	P47897,P54136,Q12904	AIMP1, QARS, RARS	P47897,P54136,Q12904	AIMP1, QARS, RARS	P47897,P54136,Q12904	AIMP1, QARS, RARS	P47897,P54136,Q12904	0.0368213	-0.0285457	-0.0080229	-0.00974927	-0.030269	0.0249184	0.00686994	0.00836163	-0.164853	0.834503	0.669445	0.384139
6190	p38gamma-Hsp90-K-Ras complex	0.554491		0.508096			0.664443		0.831987			HSP90AB1, MAPK12	P08238,P53778	HSP90AB1	P08238	HSP90AB1, MAPK12	P08238,P53778	HSP90AB1	P08238	HSP90AB1	P08238
6194	B-WICH complex	0.790353	0.799763	0.70132	0.645245	0.70277	0.103502	0.21836	0.356968	0.589569	0.370553	MYO1C, SF3B1	O00159,O75533	MYO1C, SF3B1	O00159,O75533	MYO1C, SF3B1	O00159,O75533	MYO1C, SF3B1	O00159,O75533	MYO1C, SF3B1	O00159,O75533	0.00941005	-0.0890329	-0.145108	-0.0875829	-0.00292037	0.0292298	0.0492632	0.0287293	0.287455	0.662453	1.11035	0.568718
6202	S100A10-annexin A2-AHNAK	1.65001	1.63585	1.72003	2.06582	2.05582	-1.09578	-0.917497	-1.03156	-1.20172	-1.33905	AHNAK, ANXA2	P07355,Q09666	AHNAK, ANXA2	P07355,Q09666	AHNAK, ANXA2	P07355,Q09666	AHNAK, ANXA2	P07355,Q09666	AHNAK, ANXA2	P07355,Q09666	-0.014155	0.0700178	0.415809	0.405815	0.00202647	-0.00971377	-0.05118	-0.0501132	0.366212	0.0299821	-0.428325	-0.601489
6216	GATOR2 complex	1.37961	1.82549	1.0686	1.14625	1.3589	-0.811969	-1.0816	-0.301286	-0.312847	-0.703409	SEC13, SEH1L	P55735,Q96EE3	SEC13, SEH1L	P55735,Q96EE3	SEC13, SEH1L	P55735,Q96EE3	SEC13, SEH1L	P55735,Q96EE3	SEC13, SEH1L	P55735,Q96EE3	0.445876	-0.311014	-0.233365	-0.0207068	-0.0663155	0.0631829	0.0456931	0.00368891	-0.721839	1.21388	1.05566	0.197061
6217	GATOR complex	1.37961	1.82549	1.0686	1.14625	1.3589	-0.811969	-1.0816	-0.301286	-0.312847	-0.703409	SEC13, SEH1L	P55735,Q96EE3	SEC13, SEH1L	P55735,Q96EE3	SEC13, SEH1L	P55735,Q96EE3	SEC13, SEH1L	P55735,Q96EE3	SEC13, SEH1L	P55735,Q96EE3	0.445876	-0.311014	-0.233365	-0.0207068	-0.0663155	0.0631829	0.0456931	0.00368891	-0.721839	1.21388	1.05566	0.197061
6226	Rab11a-FIP3-DLIC-1 complex	0.852423	0.842373	0.708018	0.788085	0.757151	-0.0203723	0.135543	0.34243	0.280746	0.251059	DYNC1LI1, IKBKG	Q9Y6G9,Q9Y6K9	DYNC1LI1, IKBKG	Q9Y6G9,Q9Y6K9	DYNC1LI1, IKBKG	Q9Y6G9,Q9Y6K9	DYNC1LI1, IKBKG	Q9Y6G9,Q9Y6K9	DYNC1LI1, IKBKG	Q9Y6G9,Q9Y6K9	-0.01005	-0.144405	-0.064338	-0.0952712	0.00294476	0.0456404	0.019424	0.0292693	0.380832	0.928972	0.653249	0.576733
6233	Ubiquitin E3 ligase (CUL3, KLHL3, WNK1)	0.245858	0.283409	0.278916	0.316228	0.317174	1.71924	1.65906	1.58148	1.55592	1.50086	CUL3, WNK1	Q13618,Q9H4A3	CUL3, WNK1	Q13618,Q9H4A3	CUL3, WNK1	Q13618,Q9H4A3	CUL3, WNK1	Q13618,Q9H4A3	CUL3, WNK1	Q13618,Q9H4A3	0.0375513	0.0330584	0.0703705	0.0713161	-0.023485	-0.0207478	-0.0429132	-0.0434586	-0.0399482	-0.149218	-0.301687	-0.502718
6236	Dynein-2 complex, cytoplasmic	1.09298	1.11368	1.01927	1.19515	1.08486	-0.35516	-0.185763	-0.0339187	-0.280535	-0.205573	DYNLL1, DYNLRB1, DYNLT1, NUDCD3	P63167,P63172,Q8IVD9,Q9NP97	DYNLL1, DYNLRB1, DYNLT1, NUDCD3	P63167,P63172,Q8IVD9,Q9NP97	DYNLL1, DYNLRB1, DYNLT1, NUDCD3	P63167,P63172,Q8IVD9,Q9NP97	DYNLL1, DYNLRB1, DYNLT1, NUDCD3	P63167,P63172,Q8IVD9,Q9NP97	DYNLL1, DYNLRB1, DYNLT1, NUDCD3	P63167,P63172,Q8IVD9,Q9NP97	0.0207015	-0.0737024	0.102172	-0.00811473	-0.00467948	0.017439	-0.0222385	0.00185965	0.425477	0.810361	0.118325	0.314323
6247	BBS-chaperonin complex	0.243894	0.283531	0.288477	0.288298	0.268849	3.52557	3.40894	3.17087	3.38301	3.37303	CCT2, CCT3, CCT4, CCT5, CCT8, TCP1	P17987,P48643,P49368,P50990,P50991,P78371	CCT2, CCT3, CCT4, CCT5, CCT8, TCP1	P17987,P48643,P49368,P50990,P50991,P78371	CCT2, CCT3, CCT4, CCT5, CCT8, TCP1	P17987,P48643,P49368,P50990,P50991,P78371	CCT2, CCT3, CCT4, CCT5, CCT8, TCP1	P17987,P48643,P49368,P50990,P50991,P78371	CCT2, CCT3, CCT4, CCT5, CCT8, TCP1	P17987,P48643,P49368,P50990,P50991,P78371	0.0396371	0.0445831	0.0444035	0.0249546	-0.0248263	-0.027817	-0.0277088	-0.0158109	-0.0457185	-0.318952	0.0241891	-0.051462
6250	LPA(2)-NHERF2-PLC-beta3 complex	0.918566	0.960062	1.17213	1.1273	0.869813	-0.143556	-0.0744952	-0.446624	-0.286453	0.0256184	PLCB3, SLC9A3R2	Q01970,Q15599	PLCB3, SLC9A3R2	Q01970,Q15599	PLCB3, SLC9A3R2	Q01970,Q15599	PLCB3, SLC9A3R2	Q01970,Q15599	PLCB3, SLC9A3R2	Q01970,Q15599	0.0414968	0.253562	0.208732	-0.0487526	-0.0110349	-0.0608446	-0.0511428	0.0135901	0.158266	-0.800419	-0.427757	0.344018
6261	Histone-2-Histone-4-ASF1-MCM2 complex	0.33513	0.490421	0.314196	0.463453	0.449383	1.91353	0.96159	2.03015	1.06979	1.04556	HIST1H3A, HIST1H4A, MCM2	P49736,P62805,P68431	HIST1H4A, MCM2	P49736,P62805	HIST1H3A, HIST1H4A, MCM2	P49736,P62805,P68431	HIST1H4A, MCM2	P49736,P62805	HIST1H4A, MCM2	P49736,P62805	0.01015	-0.0635655	-0.0168176	-0.0308874	-0.00460061	0.030311	0.00776327	0.0143965	0.260704	0.680013	0.474619	0.355987
6264	DLG5-SORBS3-CTNNB1 complex	1.16917	1.09059	0.923833	0.894446	0.84997	-0.542123	-0.279792	-0.0718416	0.0810393	0.0633334	CTNNB1, SORBS3	O60504,P35222	CTNNB1, SORBS3	O60504,P35222	CTNNB1, SORBS3	O60504,P35222	CTNNB1, SORBS3	O60504,P35222	CTNNB1, SORBS3	O60504,P35222	-0.0785753	-0.245336	-0.274723	-0.319199	0.017327	0.0587897	0.0668527	0.0795433	0.609807	1.14253	1.3798	1.32292
6268	Cullin-RING E3 ubiquitin ligase complex	0.758898	0.827517	0.684186	0.826614	0.782589	0.388687	0.381048	0.686397	0.434808	0.429059	CUL5, ELOB, ELOC	Q15369,Q15370,Q93034	CUL5, ELOB, ELOC	Q15369,Q15370,Q93034	CUL5, ELOB, ELOC	Q15369,Q15370,Q93034	CUL5, ELOB, ELOC	Q15369,Q15370,Q93034	CUL5, ELOB, ELOC	Q15369,Q15370,Q93034	0.0686191	-0.074712	0.0677164	0.0236917	-0.0213473	0.0252209	-0.0210769	-0.00755622	0.0190082	0.840962	0.0995012	0.0726465
6274	HEXA-HEXB complex	0.456419	0.451941	0.526293	0.555666	0.499732	0.951162	1.07619	0.782121	0.812177	0.893277	HEXA, HEXB	P06865,P07686	HEXA, HEXB	P06865,P07686	HEXA, HEXB	P06865,P07686	HEXA, HEXB	P06865,P07686	HEXA, HEXB	P06865,P07686	-0.00447799	0.0698744	0.0992471	0.0433132	0.00211762	-0.0314336	-0.0438041	-0.0198299	0.367663	-0.322763	-0.315336	-0.152013
6280	NUB1L-UFD1-NPL4-NEDD8 complex	0.488153	0.481522	0.492508	0.530367	0.538187	1.26273	1.4366	1.29938	1.29614	1.16939	NEDD8, NPLOC4, UFD1	Q15843,Q8TAT6,Q92890	NEDD8, NPLOC4, UFD1	Q15843,Q8TAT6,Q92890	NEDD8, NPLOC4, UFD1	Q15843,Q8TAT6,Q92890	NEDD8, NPLOC4, UFD1	Q15843,Q8TAT6,Q92890	NEDD8, NPLOC4, UFD1	Q15843,Q8TAT6,Q92890	-0.0066309	0.0043545	0.0422135	0.050034	0.00300758	-0.00196053	-0.0185357	-0.0218579	0.52092	0.260507	0.151326	-0.207219
6282	G alpha-13-Hax-1-cortactin-Rac complex	1.27238	1.41338	1.41567	1.45858	1.40893	-0.696897	-0.716159	-0.758902	-0.708912	-0.782422	AKT1, CTTN, GNA13	P31749,Q14247,Q14344	AKT1, CTTN, GNA13	P31749,Q14247,Q14344	AKT1, CTTN, GNA13	P31749,Q14247,Q14344	AKT1, CTTN, GNA13	P31749,Q14247,Q14344	AKT1, CTTN, GNA13	P31749,Q14247,Q14344	0.141003	0.143295	0.186202	0.136554	-0.0257112	-0.0261043	-0.0333288	-0.0249459	-0.0709243	-0.25508	-0.150363	-0.267648
6283	SIVA1-XIAP-TAK1 complex	0.450292	0.575788	0.436986	0.420496	0.517911	0.97036	0.727331	1.03896	1.20122	0.840775	MAP3K7, XIAP	O43318,P98170	MAP3K7, XIAP	O43318,P98170	MAP3K7, XIAP	O43318,P98170	MAP3K7, XIAP	O43318,P98170	MAP3K7, XIAP	O43318,P98170	0.125496	-0.0133059	-0.0297964	0.0676188	-0.0549134	0.00638463	0.0144634	-0.0307161	-0.540309	0.291432	0.577257	-0.31359
6291	Ubiquitin E3 ligase (DDIT4, DDB1, BTRC, CUL4A)	1.52665	1.50548	1.53834	1.52366	1.39186	-0.973837	-0.790264	-0.865572	-0.75604	-0.74181	CUL4A, DDB1	Q13619,Q16531	CUL4A, DDB1	Q13619,Q16531	CUL4A, DDB1	Q13619,Q16531	CUL4A, DDB1	Q13619,Q16531	CUL4A, DDB1	Q13619,Q16531	-0.0211722	0.0116916	-0.00298282	-0.134789	0.0033445	-0.00182298	0.000467791	0.0223036	0.387196	0.158134	0.36286	0.473347
6301	tRNA Splicing Ligase Complex	0.35282	0.41699	0.355616	0.410385	0.405825	2.2084	2.03729	2.20146	2.10324	2.00508	DDX1, FAM98B, RTCB, RTRAF	Q52LJ0,Q92499,Q9Y224,Q9Y3I0	DDX1, FAM98B, RTCB, RTRAF	Q52LJ0,Q92499,Q9Y224,Q9Y3I0	DDX1, FAM98B, RTCB, RTRAF	Q52LJ0,Q92499,Q9Y224,Q9Y3I0	DDX1, FAM98B, RTCB, RTRAF	Q52LJ0,Q92499,Q9Y224,Q9Y3I0	DDX1, FAM98B, RTCB, RTRAF	Q52LJ0,Q92499,Q9Y224,Q9Y3I0	0.0641695	0.00279574	0.0575644	0.0530048	-0.0334751	-0.00152447	-0.0301701	-0.0278704	-0.25754	0.342135	-0.0682606	-0.346695
6302	B-WICH complex	0.790353	0.799763	0.70132	0.645245	0.70277	0.103502	0.21836	0.356968	0.589569	0.370553	MYO1C, SF3B1	O00159,O75533	MYO1C, SF3B1	O00159,O75533	MYO1C, SF3B1	O00159,O75533	MYO1C, SF3B1	O00159,O75533	MYO1C, SF3B1	O00159,O75533	0.00941005	-0.0890329	-0.145108	-0.0875829	-0.00292037	0.0292298	0.0492632	0.0287293	0.287455	0.662453	1.11035	0.568718
6303	DDX11-RAD21-SMC1A-SMC3 complex	0.678293	0.519654	0.460355	0.44635	0.33784	0.350351	0.878407	0.968716	1.12119	1.42376	SMC1A, SMC3	Q14683,Q9UQE7	SMC1A, SMC3	Q14683,Q9UQE7	SMC1A, SMC3	Q14683,Q9UQE7	SMC1A, SMC3	Q14683,Q9UQE7	SMC1A, SMC3	Q14683,Q9UQE7	-0.158639	-0.217937	-0.231943	-0.340453	0.062201	0.0889213	0.0955519	0.15163	1.32423	1.63189	1.81944	2.39285
6308	protein complex (DDX28; DHX30; GRSF1; FASTKD2; FASTKD5)	0.205934	0.374716	0.311494	0.516102	0.420759	1.89513	1.32553	1.45897	0.918868	1.13695	FASTKD5, GRSF1	Q12849,Q7L8L6	FASTKD5, GRSF1	Q12849,Q7L8L6	FASTKD5, GRSF1	Q12849,Q7L8L6	FASTKD5, GRSF1	Q12849,Q7L8L6	FASTKD5, GRSF1	Q12849,Q7L8L6	0.168782	0.10556	0.310168	0.214825	-0.10181	-0.0667436	-0.169647	-0.125384	-1.28693	-0.896222	-2.2431	-1.71868
6310	DEAF1- complex	0.150997	0.130712	0.125385	0.138572	0.123086	2.1571	2.33721	2.25433	2.30991	2.36346	XRCC5, XRCC6	P12956,P13010	XRCC5, XRCC6	P12956,P13010	XRCC5, XRCC6	P12956,P13010	XRCC5, XRCC6	P12956,P13010	XRCC5, XRCC6	P12956,P13010	-0.0202852	-0.0256119	-0.0124246	-0.0279114	0.0155867	0.0197727	0.00948087	0.0215921	0.5821	0.508863	0.500931	0.462785
6317	NLRP1 inflammasome	0.995705	0.965441	1.02504	1.01139	0.853791	-0.276905	-0.0834939	-0.235699	-0.114166	0.0560076	CASP1, PYCARD	P29466,Q9ULZ3	CASP1, PYCARD	P29466,Q9ULZ3	CASP1, PYCARD	P29466,Q9ULZ3	CASP1, PYCARD	P29466,Q9ULZ3	CASP1, PYCARD	P29466,Q9ULZ3	-0.030264	0.0293327	0.0156887	-0.141914	0.0077156	-0.00725809	-0.00390835	0.0383592	0.456787	0.0698642	0.295823	0.711648
6323	NLRP3 inflammasome	0.995705	0.965441	1.02504	1.01139	0.853791	-0.276905	-0.0834939	-0.235699	-0.114166	0.0560076	CASP1, PYCARD	P29466,Q9ULZ3	CASP1, PYCARD	P29466,Q9ULZ3	CASP1, PYCARD	P29466,Q9ULZ3	CASP1, PYCARD	P29466,Q9ULZ3	CASP1, PYCARD	P29466,Q9ULZ3	-0.030264	0.0293327	0.0156887	-0.141914	0.0077156	-0.00725809	-0.00390835	0.0383592	0.456787	0.0698642	0.295823	0.711648
6324	NLRP2 inflammasome	0.995705	0.965441	1.02504	1.01139	0.853791	-0.276905	-0.0834939	-0.235699	-0.114166	0.0560076	CASP1, PYCARD	P29466,Q9ULZ3	CASP1, PYCARD	P29466,Q9ULZ3	CASP1, PYCARD	P29466,Q9ULZ3	CASP1, PYCARD	P29466,Q9ULZ3	CASP1, PYCARD	P29466,Q9ULZ3	-0.030264	0.0293327	0.0156887	-0.141914	0.0077156	-0.00725809	-0.00390835	0.0383592	0.456787	0.0698642	0.295823	0.711648
6330	BAX-DNAJA2-HSPA1B complex	0.514825	0.495957	0.500532	0.437141	0.384039	0.775938	0.945587	0.853069	1.14937	1.25972	DNAJA2, HSPA1B	O60884,P0DMV9	DNAJA2, HSPA1B	O60884,P0DMV9	DNAJA2, HSPA1B	O60884,P0DMV9	DNAJA2, HSPA1B	O60884,P0DMV9	DNAJA2, HSPA1B	O60884,P0DMV9	-0.0188679	-0.0142926	-0.077684	-0.130786	0.0083261	0.00628789	0.0356837	0.0623805	0.466507	0.28986	0.902328	1.06818
6332	Elongator complex (ELP1, ELP2, ELP3, ELP4, ELP5, ELP6)	0.670856	0.550968	0.628014	0.680469	0.638643	0.828582	1.45468	1.06345	1.03158	1.04072	ELP1, ELP2, ELP3, ELP4	O95163,Q6IA86,Q96EB1,Q9H9T3	ELP1, ELP2, ELP3, ELP4	O95163,Q6IA86,Q96EB1,Q9H9T3	ELP1, ELP2, ELP3, ELP4	O95163,Q6IA86,Q96EB1,Q9H9T3	ELP1, ELP2, ELP3, ELP4	O95163,Q6IA86,Q96EB1,Q9H9T3	ELP1, ELP2, ELP3, ELP4	O95163,Q6IA86,Q96EB1,Q9H9T3	-0.119888	-0.042842	0.00961277	-0.0322128	0.0462631	0.0157497	-0.00342357	0.0117653	1.63381	0.76865	0.560932	0.534565
6334	Afadin-beta-catenin complex	1.23964	1.2656	1.00725	0.993221	1.13092	-0.63813	-0.517917	-0.208103	-0.0853353	-0.405225	AFDN, CTNNB1	P35222,P55196	AFDN, CTNNB1	P35222,P55196	AFDN, CTNNB1	P35222,P55196	AFDN, CTNNB1	P35222,P55196	AFDN, CTNNB1	P35222,P55196	0.0259621	-0.232382	-0.246416	-0.108715	-0.00511658	0.0516919	0.0551996	0.0227795	0.25249	1.02725	1.20129	0.48041
6336	CTNNB1-DNMT1 complex	1.15374	1.15274	0.872938	0.826935	0.772465	-0.520258	-0.368787	0.0172511	0.205105	0.218734	CTNNB1, DNMT1	P26358,P35222	CTNNB1, DNMT1	P26358,P35222	CTNNB1, DNMT1	P26358,P35222	CTNNB1, DNMT1	P26358,P35222	CTNNB1, DNMT1	P26358,P35222	-0.00099563	-0.280798	-0.326802	-0.381272	0.00021474	0.069611	0.0830555	0.0998768	0.337368	1.31827	1.62801	1.62471
6337	Amot-cadherin-11-beta-catenin-p120 complex	1.49485	1.48897	1.31435	1.20374	1.22873	-0.940455	-0.773207	-0.625073	-0.390158	-0.540619	CTNNB1, CTNND1	O60716,P35222	CTNNB1, CTNND1	O60716,P35222	CTNNB1, CTNND1	O60716,P35222	CTNNB1, CTNND1	O60716,P35222	CTNNB1, CTNND1	O60716,P35222	-0.00588415	-0.180505	-0.291119	-0.266128	0.000947587	0.0312619	0.0529499	0.0478617	0.349036	0.695456	1.16683	0.852688
6340	PITX2-MLL4-ASH2L-RBBP5-PTIP complex	1.94241	1.74625	2.12417	1.68702	1.47456	-1.34399	-1.01579	-1.33154	-0.909261	-0.833676	ASH2L, RBBP5	Q15291,Q9UBL3	ASH2L, RBBP5	Q15291,Q9UBL3	ASH2L, RBBP5	Q15291,Q9UBL3	ASH2L, RBBP5	Q15291,Q9UBL3	ASH2L, RBBP5	Q15291,Q9UBL3	-0.19616	0.181755	-0.25539	-0.467853	0.0242754	-0.0197719	0.0323019	0.064255	0.72043	-0.133369	0.850524	1.096
6341	GIT1-ARHGEF7-PAK1-PXN complex	0.562702	0.742985	0.486672	0.61119	0.631903	0.64207	0.335008	0.892257	0.671281	0.538223	PAK1, PXN	P49023,Q13153	PAK1, PXN	P49023,Q13153	PAK1, PXN	P49023,Q13153	PAK1, PXN	P49023,Q13153	PAK1, PXN	P49023,Q13153	0.180284	-0.0760294	0.0484878	0.0692016	-0.0661891	0.0327258	-0.0192579	-0.027136	-0.719826	0.719231	0.0606845	-0.260452
6343	SETD7-YAP-AXIN1-beta-catenin complex	1.47781	1.51943	1.30338	1.34686	1.25686	-1.00521	-0.860232	-0.59668	-0.551546	-0.550096	CTNNB1, SETD7, YAP1	P35222,P46937,Q8WTS6	CTNNB1, SETD7, YAP1	P35222,P46937,Q8WTS6	CTNNB1, SETD7, YAP1	P35222,P46937,Q8WTS6	CTNNB1, SETD7, YAP1	P35222,P46937,Q8WTS6	CTNNB1, SETD7, YAP1	P35222,P46937,Q8WTS6	0.0416217	-0.17443	-0.130953	-0.220953	-0.00666728	0.0305624	0.0225196	0.0395119	0.321538	0.955028	0.988602	0.99371
6344	TNF-R1-associated signaling complex	0.515852	0.482344	0.407032	0.466418	0.495913	1.81378	2.20278	2.4477	2.31306	2.00648	IKBKG, MAP3K7, RBCK1, RIPK1, TAB1, TRADD	O43318,Q13546,Q15628,Q15750,Q9BYM8,Q9Y6K9	IKBKG, MAP3K7, RBCK1, RIPK1, TAB1, TRADD	O43318,Q13546,Q15628,Q15750,Q9BYM8,Q9Y6K9	IKBKG, MAP3K7, RBCK1, RIPK1, TAB1, TRADD	O43318,Q13546,Q15628,Q15750,Q9BYM8,Q9Y6K9	IKBKG, MAP3K7, RBCK1, RIPK1, TAB1, TRADD	O43318,Q13546,Q15628,Q15750,Q9BYM8,Q9Y6K9	IKBKG, MAP3K7, RBCK1, RIPK1, TAB1, TRADD	O43318,Q13546,Q15628,Q15750,Q9BYM8,Q9Y6K9	-0.0335079	-0.10882	-0.049434	-0.0199392	0.0149122	0.0510207	0.0222388	0.00879317	1.06192	1.91042	1.39592	0.578502
6345	ZNF304-corepressor complex	0.731713	0.834481	0.810048	0.857365	0.892783	0.228691	0.150591	0.134263	0.148066	-0.0170512	DNMT1, TRIM28	P26358,Q13263	DNMT1, TRIM28	P26358,Q13263	DNMT1, TRIM28	P26358,Q13263	DNMT1, TRIM28	P26358,Q13263	DNMT1, TRIM28	P26358,Q13263	0.102768	0.078335	0.125652	0.161069	-0.0323494	-0.0249913	-0.0390657	-0.0491401	-0.181076	-0.218137	-0.242748	-0.587044
6347	TNF-R1 signaling complex	0.256657	0.290756	0.331219	0.353082	0.275394	1.67359	1.63048	1.38771	1.42431	1.66437	RIPK1, TRADD	Q13546,Q15628	RIPK1, TRADD	Q13546,Q15628	RIPK1, TRADD	Q13546,Q15628	RIPK1, TRADD	Q13546,Q15628	RIPK1, TRADD	Q13546,Q15628	0.034099	0.0745619	0.0964244	0.018737	-0.0210223	-0.0445708	-0.0567082	-0.0116907	-0.00074042	-0.536121	-0.513012	-0.031208
6353	beta-Catenin destruction complex	0.959282	0.968676	0.761236	0.67921	0.677261	-0.21525	-0.0888822	0.230843	0.511374	0.429275	CTNNB1, GSK3B	P35222,P49841	CTNNB1, GSK3B	P35222,P49841	CTNNB1, GSK3B	P35222,P49841	CTNNB1, GSK3B	P35222,P49841	CTNNB1, GSK3B	P35222,P49841	0.00939418	-0.198046	-0.280072	-0.282021	-0.0024355	0.0573921	0.085127	0.085819	0.295175	1.11983	1.65974	1.41606
6362	PDLIM1-E-cadherin-beta-catenin complex	0.713417	0.775547	0.644305	0.656503	0.698532	0.269504	0.2672	0.485522	0.563295	0.380187	CTNNB1, PDLIM1	O00151,P35222	CTNNB1, PDLIM1	O00151,P35222	CTNNB1, PDLIM1	O00151,P35222	CTNNB1, PDLIM1	O00151,P35222	CTNNB1, PDLIM1	O00151,P35222	0.0621292	-0.0691124	-0.0569142	-0.0148851	-0.0204221	0.0245307	0.0200524	0.00511465	0.00881525	0.586137	0.662874	0.218222
6365	Synexin-sorcin complex	0.422892	0.596127	0.501399	0.496997	0.503583	1.05824	0.675216	0.850641	0.972408	0.882048	ANXA7, SRI	P20073,P30626	ANXA7, SRI	P20073,P30626	ANXA7, SRI	P20073,P30626	ANXA7, SRI	P20073,P30626	ANXA7, SRI	P20073,P30626	0.173235	0.0785068	0.0741046	0.0806906	-0.0762773	-0.0367485	-0.0347898	-0.0377158	-0.880436	-0.40908	-0.177246	-0.417482
6373	MiDAC complex	0.568678	0.737007	0.366523	0.34797	0.614477	0.625933	0.347735	1.2653	1.44213	0.581709	HDAC1, HDAC2	Q13547,Q92769	HDAC1, HDAC2	Q13547,Q92769	HDAC1, HDAC2	Q13547,Q92769	HDAC1, HDAC2	Q13547,Q92769	HDAC1, HDAC2	Q13547,Q92769	0.168329	-0.202155	-0.220708	0.0457987	-0.0617764	0.0943049	0.104377	-0.0180837	-0.649573	1.71932	1.95463	-0.126095
6374	Calcineurin-FKBP12 complex	0.889166	0.858485	0.858168	0.925826	0.9822	0.0574108	0.305733	0.239496	0.205585	-0.0401497	FKBP1A, PPP3CA, PPP3R1	P62942,P63098,Q08209	FKBP1A, PPP3CA, PPP3R1	P62942,P63098,Q08209	FKBP1A, PPP3CA, PPP3R1	P62942,P63098,Q08209	FKBP1A, PPP3CA, PPP3R1	P62942,P63098,Q08209	FKBP1A, PPP3CA, PPP3R1	P62942,P63098,Q08209	-0.0306806	-0.0309977	0.0366598	0.0930336	0.00873845	0.00883027	-0.0100763	-0.024844	0.639024	0.490943	0.323845	-0.265655
6375	PEF1-ALG2 complex	0.300214	0.393687	0.336824	0.403426	0.339002	1.49714	1.26172	1.36784	1.25568	1.41949	PDCD6, PEF1	O75340,Q9UBV8	PDCD6, PEF1	O75340,Q9UBV8	PDCD6, PEF1	O75340,Q9UBV8	PDCD6, PEF1	O75340,Q9UBV8	PDCD6, PEF1	O75340,Q9UBV8	0.0934728	0.0366095	0.103211	0.0387876	-0.0515828	-0.0210623	-0.0565618	-0.0222791	-0.487284	-0.154325	-0.510769	-0.188364
6388	CORVET complex	0.474644	0.435775	0.380245	0.393854	0.392925	1.60953	1.94905	2.08009	2.18232	2.06794	VPS11, VPS16, VPS18, VPS33A	Q96AX1,Q9H269,Q9H270,Q9P253	VPS11, VPS16, VPS18, VPS33A	Q96AX1,Q9H269,Q9H270,Q9P253	VPS11, VPS16, VPS18, VPS33A	Q96AX1,Q9H269,Q9H270,Q9P253	VPS11, VPS16, VPS18, VPS33A	Q96AX1,Q9H269,Q9H270,Q9P253	VPS11, VPS16, VPS18, VPS33A	Q96AX1,Q9H269,Q9H270,Q9P253	-0.0388688	-0.0943993	-0.0807904	-0.081719	0.0183581	0.0463794	0.0393057	0.039784	0.971916	1.52493	1.56611	1.15753
6389	HOPS complex	0.474644	0.435775	0.380245	0.393854	0.392925	1.60953	1.94905	2.08009	2.18232	2.06794	VPS11, VPS16, VPS18, VPS33A	Q96AX1,Q9H269,Q9H270,Q9P253	VPS11, VPS16, VPS18, VPS33A	Q96AX1,Q9H269,Q9H270,Q9P253	VPS11, VPS16, VPS18, VPS33A	Q96AX1,Q9H269,Q9H270,Q9P253	VPS11, VPS16, VPS18, VPS33A	Q96AX1,Q9H269,Q9H270,Q9P253	VPS11, VPS16, VPS18, VPS33A	Q96AX1,Q9H269,Q9H270,Q9P253	-0.0388688	-0.0943993	-0.0807904	-0.081719	0.0183581	0.0463794	0.0393057	0.039784	0.971916	1.52493	1.56611	1.15753
6394	CNOT1-CNOT2-CNOT3 complex	0.25785	0.229604	0.253733	0.361513	0.443439	2.30238	2.57886	2.32514	1.95478	1.52383	CNOT1, CNOT2, CNOT3	A5YKK6,O75175,Q9NZN8	CNOT1, CNOT2, CNOT3	A5YKK6,O75175,Q9NZN8	CNOT1, CNOT2, CNOT3	A5YKK6,O75175,Q9NZN8	CNOT1, CNOT2, CNOT3	A5YKK6,O75175,Q9NZN8	CNOT1, CNOT2, CNOT3	A5YKK6,O75175,Q9NZN8	-0.0282462	-0.00411708	0.103663	0.185589	0.0182628	0.00261069	-0.0605304	-0.102217	0.835303	0.358125	-0.70511	-1.77975
6395	4E-T-DDX6-CNOT1 complex	0.255998	0.290864	0.236863	0.339824	0.35603	1.67635	1.63006	1.74917	1.47082	1.35784	CNOT1, DDX6	A5YKK6,P26196	CNOT1, DDX6	A5YKK6,P26196	CNOT1, DDX6	A5YKK6,P26196	CNOT1, DDX6	A5YKK6,P26196	CNOT1, DDX6	A5YKK6,P26196	0.0348661	-0.0191346	0.0838258	0.100032	-0.0215048	0.0123171	-0.0498128	-0.0587328	-0.00842106	0.387779	-0.407382	-0.729423
6396	DNJC3-DNAJB1-HSPA8 complex	0.440455	0.533187	0.487976	0.513785	0.473487	1.45076	1.24872	1.31578	1.35431	1.40649	DNAJB1, DNAJC3, HSPA8	P11142,P25685,Q13217	DNAJB1, DNAJC3, HSPA8	P11142,P25685,Q13217	DNAJB1, DNAJC3, HSPA8	P11142,P25685,Q13217	DNAJB1, DNAJC3, HSPA8	P11142,P25685,Q13217	DNAJB1, DNAJC3, HSPA8	P11142,P25685,Q13217	0.092732	0.0475212	0.0733301	0.0330321	-0.0419889	-0.0221713	-0.0336293	-0.0155629	-0.406379	-0.171092	-0.156492	-0.084034
6399	DNAJC7-HSPA8-HSP90AA1 complex	0.45742	0.489772	0.471381	0.505653	0.41973	1.38247	1.40573	1.37671	1.38331	1.61993	DNAJC7, HSP90AA1, HSPA8	P07900,P11142,Q99615	DNAJC7, HSP90AA1, HSPA8	P07900,P11142,Q99615	DNAJC7, HSP90AA1, HSPA8	P07900,P11142,Q99615	DNAJC7, HSP90AA1, HSPA8	P07900,P11142,Q99615	DNAJC7, HSP90AA1, HSPA8	P07900,P11142,Q99615	0.0323518	0.0139611	0.0482325	-0.0376905	-0.0149002	-0.00651042	-0.0219801	0.0182155	0.151871	0.163345	0.0810804	0.576967
6415	pallidin-Cappuccino-BLOS1 complex	0.856508	1.00781	1.23724	0.965039	1.17055	-0.028235	-0.152694	-0.531144	-0.0395714	-0.461552	BLOC1S1, BLOC1S6	P78537,Q9UL45	BLOC1S1, BLOC1S6	P78537,Q9UL45	BLOC1S1, BLOC1S6	P78537,Q9UL45	BLOC1S1, BLOC1S6	P78537,Q9UL45	BLOC1S1, BLOC1S6	P78537,Q9UL45	0.151306	0.380737	0.108531	0.314041	-0.0405916	-0.0916673	-0.0297499	-0.0779328	-0.312297	-1.301	-0.100041	-1.0144
6416	dysbindin-Snapin-BLOS2 complex	0.302952	0.371496	0.296423	0.25949	0.392172	1.48645	1.33654	1.51488	1.7736	1.23197	DTNBP1, SNAPIN	O95295,Q96EV8	DTNBP1, SNAPIN	O95295,Q96EV8	DTNBP1, SNAPIN	O95295,Q96EV8	DTNBP1, SNAPIN	O95295,Q96EV8	DTNBP1, SNAPIN	O95295,Q96EV8	0.0685442	-0.00652865	-0.0434615	0.0892205	-0.0383573	0.00386499	0.0264839	-0.0491862	-0.276725	0.250511	0.761397	-0.587729
6421	DNTTIP1-ZNF541-HDAC1-HDAC2 complex	0.568678	0.737007	0.366523	0.34797	0.614477	0.625933	0.347735	1.2653	1.44213	0.581709	HDAC1, HDAC2	Q13547,Q92769	HDAC1, HDAC2	Q13547,Q92769	HDAC1, HDAC2	Q13547,Q92769	HDAC1, HDAC2	Q13547,Q92769	HDAC1, HDAC2	Q13547,Q92769	0.168329	-0.202155	-0.220708	0.0457987	-0.0617764	0.0943049	0.104377	-0.0180837	-0.649573	1.71932	1.95463	-0.126095
6452	TIMM8A-TIMM13 complex	0.612901	0.77652	0.767493	0.621045	0.649829	0.510244	0.26521	0.218166	0.647282	0.494451	TIMM13, TIMM8A	O60220,Q9Y5L4	TIMM13, TIMM8A	O60220,Q9Y5L4	TIMM13, TIMM8A	O60220,Q9Y5L4	TIMM13, TIMM8A	O60220,Q9Y5L4	TIMM13, TIMM8A	O60220,Q9Y5L4	0.163619	0.154591	0.00814311	0.0369273	-0.0571026	-0.0542274	-0.0031145	-0.0138772	-0.575162	-0.692951	0.307984	-0.0636605
6455	ARL2-TBCD complex	0.436195	0.427486	0.524247	0.534985	0.560878	1.01516	1.15223	0.787669	0.867261	0.721545	ARL2, TBCD	P36404,Q9BTW9	ARL2, TBCD	P36404,Q9BTW9	ARL2, TBCD	P36404,Q9BTW9	ARL2, TBCD	P36404,Q9BTW9	ARL2, TBCD	P36404,Q9BTW9	-0.00870917	0.0880516	0.0987894	0.124683	0.00424807	-0.0402224	-0.0448119	-0.0556192	0.401581	-0.4655	-0.330773	-0.683209
6457	MLL1 core complex	1.34694	1.23553	1.43115	1.18856	1.00383	-0.815045	-0.443866	-0.78009	-0.301057	-0.0853815	ASH2L, RBBP5, WDR5	P61964,Q15291,Q9UBL3	ASH2L, RBBP5, WDR5	P61964,Q15291,Q9UBL3	ASH2L, RBBP5, WDR5	P61964,Q15291,Q9UBL3	ASH2L, RBBP5, WDR5	P61964,Q15291,Q9UBL3	ASH2L, RBBP5, WDR5	P61964,Q15291,Q9UBL3	-0.111418	0.0842069	-0.158382	-0.343113	0.0212359	-0.0147582	0.0308351	0.0729581	0.896575	-0.0127853	1.15819	1.64821
6460	MLL2 complex	1.04634	1.07962	1.01916	0.9333	0.82791	-0.209623	-0.00651064	0.09698	0.496998	0.693735	ASH2L, DPY30, HCFC1, OGT, PSIP1, RBBP5, WDR5	O15294,O75475,P51610,P61964,Q15291,Q9C005,Q9UBL3	ASH2L, DPY30, HCFC1, OGT, PSIP1, RBBP5, WDR5	O15294,O75475,P51610,P61964,Q15291,Q9C005,Q9UBL3	ASH2L, DPY30, HCFC1, OGT, PSIP1, RBBP5, WDR5	O15294,O75475,P51610,P61964,Q15291,Q9C005,Q9UBL3	ASH2L, DPY30, HCFC1, OGT, PSIP1, RBBP5, WDR5	O15294,O75475,P51610,P61964,Q15291,Q9C005,Q9UBL3	ASH2L, DPY30, HCFC1, OGT, PSIP1, RBBP5, WDR5	O15294,O75475,P51610,P61964,Q15291,Q9C005,Q9UBL3	0.0332841	-0.0271799	-0.113037	-0.218427	-0.00782123	0.00657809	0.0285722	0.0583947	0.466937	0.709797	1.6834	1.96288
6461	MLL3 complex	1.22216	1.10994	1.2072	1.05474	0.944881	-0.627555	-0.177748	-0.422681	0.0122147	0.123834	ASH2L, DPY30, RBBP5, WDR5	P61964,Q15291,Q9C005,Q9UBL3	ASH2L, DPY30, RBBP5, WDR5	P61964,Q15291,Q9C005,Q9UBL3	ASH2L, DPY30, RBBP5, WDR5	P61964,Q15291,Q9C005,Q9UBL3	ASH2L, DPY30, RBBP5, WDR5	P61964,Q15291,Q9C005,Q9UBL3	ASH2L, DPY30, RBBP5, WDR5	P61964,Q15291,Q9C005,Q9UBL3	-0.112225	-0.0149642	-0.167421	-0.277281	0.0239355	0.00305095	0.0366672	0.0641581	1.10421	0.455106	1.50404	1.69946
6462	MLL1 complex	1.13654	1.15807	1.10514	0.991464	0.879954	-0.460753	-0.235431	-0.158658	0.272786	0.44652	ASH2L, DPY30, HCFC1, OGT, RBBP5, WDR5	O15294,P51610,P61964,Q15291,Q9C005,Q9UBL3	ASH2L, DPY30, HCFC1, OGT, RBBP5, WDR5	O15294,P51610,P61964,Q15291,Q9C005,Q9UBL3	ASH2L, DPY30, HCFC1, OGT, RBBP5, WDR5	O15294,P51610,P61964,Q15291,Q9C005,Q9UBL3	ASH2L, DPY30, HCFC1, OGT, RBBP5, WDR5	O15294,P51610,P61964,Q15291,Q9C005,Q9UBL3	ASH2L, DPY30, HCFC1, OGT, RBBP5, WDR5	O15294,P51610,P61964,Q15291,Q9C005,Q9UBL3	0.0215313	-0.0314021	-0.145077	-0.256587	-0.00466975	0.00698178	0.0340969	0.0638817	0.51611	0.665089	1.72158	1.98899
6467	MLL4 complex	1.22216	1.10994	1.2072	1.05474	0.944881	-0.627555	-0.177748	-0.422681	0.0122147	0.123834	ASH2L, DPY30, RBBP5, WDR5	P61964,Q15291,Q9C005,Q9UBL3	ASH2L, DPY30, RBBP5, WDR5	P61964,Q15291,Q9C005,Q9UBL3	ASH2L, DPY30, RBBP5, WDR5	P61964,Q15291,Q9C005,Q9UBL3	ASH2L, DPY30, RBBP5, WDR5	P61964,Q15291,Q9C005,Q9UBL3	ASH2L, DPY30, RBBP5, WDR5	P61964,Q15291,Q9C005,Q9UBL3	-0.112225	-0.0149642	-0.167421	-0.277281	0.0239355	0.00305095	0.0366672	0.0641581	1.10421	0.455106	1.50404	1.69946
6468	TRAPP complex	0.525326	0.655264	0.578564	0.64082	0.727108	1.76516	1.38931	1.59367	1.49053	0.984268	TRAPPC11, TRAPPC2L, TRAPPC3, TRAPPC4, TRAPPC5, TRAPPC6B	O43617,Q7Z392,Q86SZ2,Q8IUR0,Q9UL33,Q9Y296	TRAPPC11, TRAPPC2L, TRAPPC3, TRAPPC4, TRAPPC5, TRAPPC6B	O43617,Q7Z392,Q86SZ2,Q8IUR0,Q9UL33,Q9Y296	TRAPPC11, TRAPPC2L, TRAPPC3, TRAPPC4, TRAPPC5, TRAPPC6B	O43617,Q7Z392,Q86SZ2,Q8IUR0,Q9UL33,Q9Y296	TRAPPC11, TRAPPC2L, TRAPPC3, TRAPPC4, TRAPPC5, TRAPPC6B	O43617,Q7Z392,Q86SZ2,Q8IUR0,Q9UL33,Q9Y296	TRAPPC11, TRAPPC2L, TRAPPC3, TRAPPC4, TRAPPC5, TRAPPC6B	O43617,Q7Z392,Q86SZ2,Q8IUR0,Q9UL33,Q9Y296	0.129938	0.0532389	0.115494	0.201782	-0.0514645	-0.0221108	-0.0461464	-0.0765951	-0.788211	-0.157592	-0.482168	-1.60778
6469	Set1A complex	1.05	1.06858	1.0154	0.902391	0.818339	-0.220662	0.0251041	0.107929	0.5989	0.728705	ASH2L, DPY30, HCFC1, OGT, RBBP5, WDR5, WDR82	O15294,P51610,P61964,Q15291,Q6UXN9,Q9C005,Q9UBL3	ASH2L, DPY30, HCFC1, OGT, RBBP5, WDR5, WDR82	O15294,P51610,P61964,Q15291,Q6UXN9,Q9C005,Q9UBL3	ASH2L, DPY30, HCFC1, OGT, RBBP5, WDR5, WDR82	O15294,P51610,P61964,Q15291,Q6UXN9,Q9C005,Q9UBL3	ASH2L, DPY30, HCFC1, OGT, RBBP5, WDR5, WDR82	O15294,P51610,P61964,Q15291,Q6UXN9,Q9C005,Q9UBL3	ASH2L, DPY30, HCFC1, OGT, RBBP5, WDR5, WDR82	O15294,P51610,P61964,Q15291,Q6UXN9,Q9C005,Q9UBL3	0.0185825	-0.0345973	-0.147607	-0.231659	-0.00438206	0.0083739	0.0378489	0.0621471	0.568331	0.763777	1.95364	2.06445
6470	Set1B complex	0.986065	0.957569	0.931852	0.871674	0.793227	0.0177741	0.447224	0.448045	0.824876	0.955381	ASH2L, BOD1, BOD1L1, DPY30, HCFC1, OGT, RBBP5, WDR5, WDR82	O15294,P51610,P61964,Q15291,Q6UXN9,Q8NFC6,Q96IK1,Q9C005,Q9UBL3	ASH2L, BOD1, BOD1L1, DPY30, HCFC1, OGT, RBBP5, WDR5, WDR82	O15294,P51610,P61964,Q15291,Q6UXN9,Q8NFC6,Q96IK1,Q9C005,Q9UBL3	ASH2L, BOD1, BOD1L1, DPY30, HCFC1, OGT, RBBP5, WDR5, WDR82	O15294,P51610,P61964,Q15291,Q6UXN9,Q8NFC6,Q96IK1,Q9C005,Q9UBL3	ASH2L, BOD1, BOD1L1, DPY30, HCFC1, OGT, RBBP5, WDR5, WDR82	O15294,P51610,P61964,Q15291,Q6UXN9,Q8NFC6,Q96IK1,Q9C005,Q9UBL3	ASH2L, BOD1, BOD1L1, DPY30, HCFC1, OGT, RBBP5, WDR5, WDR82	O15294,P51610,P61964,Q15291,Q6UXN9,Q8NFC6,Q96IK1,Q9C005,Q9UBL3	-0.0284957	-0.0542129	-0.114391	-0.192838	0.00732941	0.0141298	0.0307729	0.0541456	1.02127	1.03179	1.91591	2.01187
6472	Bcl-2-Beclin1-UVRAG-PI(3)KC3 complex	0.493323	0.444112	0.329584	0.299481	0.373209	1.24307	1.58103	1.95936	2.23975	1.81812	PIK3C3, PIK3R4, UVRAG	Q8NEB9,Q99570,Q9P2Y5	PIK3C3, PIK3R4, UVRAG	Q8NEB9,Q99570,Q9P2Y5	PIK3C3, PIK3R4, UVRAG	Q8NEB9,Q99570,Q9P2Y5	PIK3C3, PIK3R4, UVRAG	Q8NEB9,Q99570,Q9P2Y5	PIK3C3, PIK3R4, UVRAG	Q8NEB9,Q99570,Q9P2Y5	-0.0492108	-0.163739	-0.193842	-0.120114	0.0228195	0.0824673	0.0998905	0.0585736	0.92921	2.06345	2.5665	1.36672
6481	WASH complex	0.871005	0.569177	0.388568	0.460391	0.407318	0.100828	1.12516	1.70254	1.55061	1.67152	WASHC2C, WASHC3, WASHC5	Q12768,Q9Y3C0,Q9Y4E1	WASHC2C, WASHC3, WASHC5	Q12768,Q9Y3C0,Q9Y4E1	WASHC2C, WASHC3, WASHC5	Q12768,Q9Y3C0,Q9Y4E1	WASHC2C, WASHC3, WASHC5	Q12768,Q9Y3C0,Q9Y4E1	WASHC2C, WASHC3, WASHC5	Q12768,Q9Y3C0,Q9Y4E1	-0.301828	-0.482437	-0.410614	-0.463687	0.102805	0.185694	0.150276	0.176099	2.57756	4.26785	3.59405	3.66656
6482	CUL4B-DDB1-DTL-CSN complex	0.818753	0.791651	0.772601	0.794898	0.747875	0.351304	0.626912	0.60149	0.674801	0.676818	COPS2, CUL4B, DDB1, GPS1	P61201,Q13098,Q13620,Q16531	COPS2, CUL4B, DDB1, GPS1	P61201,Q13098,Q13620,Q16531	COPS2, CUL4B, DDB1, GPS1	P61201,Q13098,Q13620,Q16531	COPS2, CUL4B, DDB1, GPS1	P61201,Q13098,Q13620,Q16531	COPS2, CUL4B, DDB1, GPS1	P61201,Q13098,Q13620,Q16531	-0.0271019	-0.046152	-0.0238552	-0.0708788	0.00831712	0.0143155	0.00730751	0.0222963	0.73375	0.733237	0.813373	0.768709
6483	CAPZalpha-CAPZbeta complex	0.11007	0.0683204	0.110394	0.0618885	0.0694535	2.36911	2.67008	2.33	2.71332	2.65703	CAPZA1, CAPZB	P47756,P52907	CAPZA1, CAPZB	P47756,P52907	CAPZA1, CAPZB	P47756,P52907	CAPZA1, CAPZB	P47756,P52907	CAPZA1, CAPZB	P47756,P52907	-0.0417498	0.000323963	-0.0481817	-0.0406168	0.0352049	-0.000262826	0.0408745	0.0342132	0.894435	0.183472	0.981846	0.650112
6484	WASH-CAPZalpa/beta complex	0.60289	0.431824	0.389792	0.429793	0.424777	1.24903	2.25885	2.30362	2.27625	2.16495	CAPZA1, CAPZB, WASHC2C, WASHC3, WASHC5	P47756,P52907,Q12768,Q9Y3C0,Q9Y4E1	CAPZA1, CAPZB, WASHC2C, WASHC3, WASHC5	P47756,P52907,Q12768,Q9Y3C0,Q9Y4E1	CAPZA1, CAPZB, WASHC2C, WASHC3, WASHC5	P47756,P52907,Q12768,Q9Y3C0,Q9Y4E1	CAPZA1, CAPZB, WASHC2C, WASHC3, WASHC5	P47756,P52907,Q12768,Q9Y3C0,Q9Y4E1	CAPZA1, CAPZB, WASHC2C, WASHC3, WASHC5	P47756,P52907,Q12768,Q9Y3C0,Q9Y4E1	-0.171066	-0.213098	-0.173097	-0.178113	0.0745368	0.0956588	0.0755288	0.0779909	2.54224	3.00066	2.66898	2.1974
6485	HIF1alpha-VHL-ElonginB-ElonginC complex	0.797641	0.942659	0.596527	0.729282	0.758115	0.0885145	-0.0450383	0.60032	0.401701	0.249008	ELOB, ELOC	Q15369,Q15370	ELOB, ELOC	Q15369,Q15370	ELOB, ELOC	Q15369,Q15370	ELOB, ELOC	Q15369,Q15370	ELOB, ELOC	Q15369,Q15370	0.145017	-0.201114	-0.0683593	-0.0395262	-0.041526	0.070075	0.0219902	0.0125065	-0.327174	1.32581	0.692559	0.327934
6486	CUL4A-DDB1-DTL complex	1.52665	1.50548	1.53834	1.52366	1.39186	-0.973837	-0.790264	-0.865572	-0.75604	-0.74181	CUL4A, DDB1	Q13619,Q16531	CUL4A, DDB1	Q13619,Q16531	CUL4A, DDB1	Q13619,Q16531	CUL4A, DDB1	Q13619,Q16531	CUL4A, DDB1	Q13619,Q16531	-0.0211722	0.0116916	-0.00298282	-0.134789	0.0033445	-0.00182298	0.000467791	0.0223036	0.387196	0.158134	0.36286	0.473347
6487	CUL4B-DDB1-TLE2 complex	1.39479	1.34389	1.42362	1.36606	1.26803	-0.829596	-0.612929	-0.747949	-0.588162	-0.591739	CUL4B, DDB1	Q13620,Q16531	CUL4B, DDB1	Q13620,Q16531	CUL4B, DDB1	Q13620,Q16531	CUL4B, DDB1	Q13620,Q16531	CUL4B, DDB1	Q13620,Q16531	-0.0509001	0.028832	-0.0287274	-0.126755	0.00906808	-0.00496757	0.00506996	0.0233373	0.478319	0.107064	0.43336	0.488689
6488	CUL4A-DDB1-EED complex	1.52665	1.50548	1.53834	1.52366	1.39186	-0.973837	-0.790264	-0.865572	-0.75604	-0.74181	CUL4A, DDB1	Q13619,Q16531	CUL4A, DDB1	Q13619,Q16531	CUL4A, DDB1	Q13619,Q16531	CUL4A, DDB1	Q13619,Q16531	CUL4A, DDB1	Q13619,Q16531	-0.0211722	0.0116916	-0.00298282	-0.134789	0.0033445	-0.00182298	0.000467791	0.0223036	0.387196	0.158134	0.36286	0.473347
6489	CUL4A-DDB1-WDR5 complex	1.07577	1.06119	1.08867	1.10306	1.01494	-0.344693	-0.131346	-0.237921	-0.150072	-0.108242	CUL4A, DDB1, WDR5	P61964,Q13619,Q16531	CUL4A, DDB1, WDR5	P61964,Q13619,Q16531	CUL4A, DDB1, WDR5	P61964,Q13619,Q16531	CUL4A, DDB1, WDR5	P61964,Q13619,Q16531	CUL4A, DDB1, WDR5	P61964,Q13619,Q16531	-0.0145857	0.0128969	0.0272854	-0.0608291	0.00340902	-0.00297465	-0.00625028	0.0145435	0.529193	0.238851	0.401873	0.50511
6490	CUL4B-DDB1-WDR26 complex	1.17724	1.10708	1.17362	1.20546	1.12496	-0.534412	-0.218625	-0.388344	-0.329515	-0.32166	CUL4B, DDB1, WDR26	Q13620,Q16531,Q9H7D7	CUL4B, DDB1, WDR26	Q13620,Q16531,Q9H7D7	CUL4B, DDB1, WDR26	Q13620,Q16531,Q9H7D7	CUL4B, DDB1, WDR26	Q13620,Q16531,Q9H7D7	CUL4B, DDB1, WDR26	Q13620,Q16531,Q9H7D7	-0.0701637	-0.0036174	0.0282206	-0.0522802	0.0152941	0.000764372	-0.00587706	0.0113	0.774125	0.318697	0.409484	0.44164
6491	CUL4A-DDB1-RBBP5 complex	1.4953	1.40024	1.51125	1.28415	1.11912	-1.02911	-0.697423	-0.88556	-0.456468	-0.310879	CUL4A, DDB1, RBBP5	Q13619,Q15291,Q16531	CUL4A, DDB1, RBBP5	Q13619,Q15291,Q16531	CUL4A, DDB1, RBBP5	Q13619,Q15291,Q16531	CUL4A, DDB1, RBBP5	Q13619,Q15291,Q16531	CUL4A, DDB1, RBBP5	Q13619,Q15291,Q16531	-0.0950625	0.0159512	-0.211153	-0.376186	0.015872	-0.00254553	0.0370466	0.0711418	0.786033	0.248014	1.28487	1.61267
6492	CUL4A-DDB1-WDR5B complex	1.52665	1.50548	1.53834	1.52366	1.39186	-0.973837	-0.790264	-0.865572	-0.75604	-0.74181	CUL4A, DDB1	Q13619,Q16531	CUL4A, DDB1	Q13619,Q16531	CUL4A, DDB1	Q13619,Q16531	CUL4A, DDB1	Q13619,Q16531	CUL4A, DDB1	Q13619,Q16531	-0.0211722	0.0116916	-0.00298282	-0.134789	0.0033445	-0.00182298	0.000467791	0.0223036	0.387196	0.158134	0.36286	0.473347
6493	CUL4A-DDB1-WDR57 complex	1.15629	1.07892	1.11361	1.10923	0.964113	-0.4967	-0.165525	-0.283337	-0.161373	-0.00156315	CUL4A, DDB1, SNRNP40	Q13619,Q16531,Q96DI7	CUL4A, DDB1, SNRNP40	Q13619,Q16531,Q96DI7	CUL4A, DDB1, SNRNP40	Q13619,Q16531,Q96DI7	CUL4A, DDB1, SNRNP40	Q13619,Q16531,Q96DI7	CUL4A, DDB1, SNRNP40	Q13619,Q16531,Q96DI7	-0.077372	-0.0426789	-0.0470644	-0.192177	0.01726	0.00936442	0.0103482	0.0453762	0.814637	0.50235	0.74038	1.10847
6494	CUL4A-DDB1-WDR61 complex	1.07234	1.0872	1.06711	1.09976	0.983781	-0.337958	-0.181296	-0.197786	-0.143998	-0.0434907	CUL4A, DDB1, WDR61	Q13619,Q16531,Q9GZS3	CUL4A, DDB1, WDR61	Q13619,Q16531,Q9GZS3	CUL4A, DDB1, WDR61	Q13619,Q16531,Q9GZS3	CUL4A, DDB1, WDR61	Q13619,Q16531,Q9GZS3	CUL4A, DDB1, WDR61	Q13619,Q16531,Q9GZS3	0.0148592	-0.00523044	0.0274136	-0.088562	-0.00343533	0.00122099	-0.00629993	0.0215423	0.388143	0.328448	0.40086	0.642068
6495	CUL4B-DDB1-GRWD1 complex	1.23447	1.25915	1.08379	1.22546	1.15098	-0.633809	-0.482499	-0.228902	-0.362629	-0.368937	CUL4B, DDB1, GRWD1	Q13620,Q16531,Q9BQ67	CUL4B, DDB1, GRWD1	Q13620,Q16531,Q9BQ67	CUL4B, DDB1, GRWD1	Q13620,Q16531,Q9BQ67	CUL4B, DDB1, GRWD1	Q13620,Q16531,Q9BQ67	CUL4B, DDB1, GRWD1	Q13620,Q16531,Q9BQ67	0.0246793	-0.150681	-0.00900875	-0.0834897	-0.00488894	0.0323618	0.00181164	0.0173709	0.358187	0.993455	0.566287	0.560439
6503	SOS1-ABI1-EPS8L2 complex	0.312421	0.244439	0.273703	0.267291	0.184954	1.44979	1.81632	1.60167	1.74252	2.05781	ABI1, EPS8L2	Q8IZP0,Q9H6S3	ABI1, EPS8L2	Q8IZP0,Q9H6S3	ABI1, EPS8L2	Q8IZP0,Q9H6S3	ABI1, EPS8L2	Q8IZP0,Q9H6S3	ABI1, EPS8L2	Q8IZP0,Q9H6S3	-0.0679824	-0.0387177	-0.0451304	-0.127467	0.0416246	0.0231616	0.0271343	0.081964	0.996641	0.563901	0.771362	1.35885
6509	pERK-vimentin-KPNA2 complex	1.37431	1.78006	1.6788	1.61277	1.54007	-0.856547	-1.16758	-1.08577	-0.903999	-0.960429	KPNA2, MAPK3, VIM	P08670,P27361,P52292	KPNA2, MAPK3, VIM	P08670,P27361,P52292	KPNA2, MAPK3, VIM	P08670,P27361,P52292	KPNA2, MAPK3, VIM	P08670,P27361,P52292	KPNA2, MAPK3, VIM	P08670,P27361,P52292	0.405744	0.304486	0.238455	0.165755	-0.0614697	-0.0478729	-0.0384386	-0.0274842	-0.807845	-0.719944	-0.254572	-0.317319
6512	ILK-HSP90-CDC37 complex	0.385768	0.397438	0.370665	0.348297	0.336653	1.68226	1.77207	1.77815	2.0133	1.98354	CDC37, HSP90AA1, ILK	P07900,Q13418,Q16543	CDC37, HSP90AA1, ILK	P07900,Q13418,Q16543	CDC37, HSP90AA1, ILK	P07900,Q13418,Q16543	CDC37, HSP90AA1, ILK	P07900,Q13418,Q16543	CDC37, HSP90AA1, ILK	P07900,Q13418,Q16543	0.0116698	-0.0151036	-0.0374711	-0.0491151	-0.00602616	0.00795166	0.0200549	0.0265158	0.334751	0.47218	0.938337	0.739394
6517	SERCA2a-alphaKAP-CaM-CaMKII complex	1.41257	1.69367	1.83268	2.15083	1.77768	-0.84997	-0.969975	-1.12378	-1.25769	-1.1236	CALM1, KPNA1	P52294,P62158	CALM1, KPNA1	P52294,P62158	CALM1, KPNA1	P52294,P62158	CALM1, KPNA1	P52294,P62158	CALM1, KPNA1	P52294,P62158	0.281097	0.420111	0.738259	0.365105	-0.0432545	-0.0614733	-0.0971189	-0.0544824	-0.354693	-0.810629	-1.13206	-0.666337
6523	Ubiquilin-VCP-erasin complex	0.58405	0.502177	0.738529	0.964717	0.932503	0.584988	0.927748	0.27762	-0.0390407	-0.0884441	UBQLN1, VCP	P55072,Q9UMX0	UBQLN1, VCP	P55072,Q9UMX0	UBQLN1, VCP	P55072,Q9UMX0	UBQLN1, VCP	P55072,Q9UMX0	UBQLN1, VCP	P55072,Q9UMX0	-0.0818729	0.154479	0.380667	0.348453	0.0344073	-0.0560943	-0.122314	-0.11383	0.881736	-0.72327	-1.51802	-1.54719
6540	GPX1-SBP1 complex	0.380788	0.239437	0.53681	0.431281	0.119212	1.20009	1.83722	0.75384	1.16749	2.38372	GPX1, SELENBP1	P07203,Q13228	GPX1, SELENBP1	P07203,Q13228	GPX1, SELENBP1	P07203,Q13228	GPX1, SELENBP1	P07203,Q13228	GPX1, SELENBP1	P07203,Q13228	-0.141351	0.156021	0.0504922	-0.261577	0.0825938	-0.0735253	-0.0255489	0.169262	1.6489	-1.00636	-0.0356865	2.65455
6550	CUL4B-DDB1-TLE1 complex	1.52665	1.50548	1.53834	1.52366	1.39186	-0.973837	-0.790264	-0.865572	-0.75604	-0.74181	CUL4A, DDB1	Q13619,Q16531	CUL4A, DDB1	Q13619,Q16531	CUL4A, DDB1	Q13619,Q16531	CUL4A, DDB1	Q13619,Q16531	CUL4A, DDB1	Q13619,Q16531	-0.0211722	0.0116916	-0.00298282	-0.134789	0.0033445	-0.00182298	0.000467791	0.0223036	0.387196	0.158134	0.36286	0.473347
6553	CUL4B-DDB1-TLE3 complex	1.39479	1.34389	1.42362	1.36606	1.26803	-0.829596	-0.612929	-0.747949	-0.588162	-0.591739	CUL4B, DDB1	Q13620,Q16531	CUL4B, DDB1	Q13620,Q16531	CUL4B, DDB1	Q13620,Q16531	CUL4B, DDB1	Q13620,Q16531	CUL4B, DDB1	Q13620,Q16531	-0.0509001	0.028832	-0.0287274	-0.126755	0.00906808	-0.00496757	0.00506996	0.0233373	0.478319	0.107064	0.43336	0.488689
6591	Hsp90-p23 complex	0.269464	0.261421	0.309097	0.302051	0.297061	1.62045	1.7466	1.46778	1.60853	1.57826	HSP90AA1, PTGES3	P07900,Q15185	HSP90AA1, PTGES3	P07900,Q15185	HSP90AA1, PTGES3	P07900,Q15185	HSP90AA1, PTGES3	P07900,Q15185	HSP90AA1, PTGES3	P07900,Q15185	-0.00804267	0.0396334	0.0325877	0.0275974	0.0050225	-0.0238489	-0.0197154	-0.0167605	0.413911	-0.199583	0.053677	-0.106457
6592	c-Abl-CAS-Abi1 complex	0.835981	0.817036	0.703165	0.78896	0.716875	0.0116263	0.18432	0.352951	0.279006	0.338833	ABI1, BCAR1	P56945,Q8IZP0	ABI1, BCAR1	P56945,Q8IZP0	ABI1, BCAR1	P56945,Q8IZP0	ABI1, BCAR1	P56945,Q8IZP0	ABI1, BCAR1	P56945,Q8IZP0	-0.0189445	-0.132815	-0.0470207	-0.119106	0.00567873	0.042474	0.014316	0.0377855	0.424359	0.877548	0.574999	0.703134
6639	CCC-Wash (WASH1, FAM21C) complex	0.431069	0.44014	0.347385	0.377906	0.369871	3.29874	3.46836	3.95383	3.9658	3.76616	C16orf62, CCDC22, CCDC93, COMMD1, COMMD10, COMMD2, COMMD3, COMMD5, COMMD6, COMMD7, COMMD8, COMMD9, WASHC2C	O60826,Q567U6,Q7Z3J2,Q7Z4G1,Q86VX2,Q86X83,Q8N668,Q9GZQ3,Q9NX08,Q9P000,Q9UBI1,Q9Y4E1,Q9Y6G5	C16orf62, CCDC22, CCDC93, COMMD1, COMMD10, COMMD2, COMMD3, COMMD5, COMMD6, COMMD7, COMMD8, COMMD9, WASHC2C	O60826,Q567U6,Q7Z3J2,Q7Z4G1,Q86VX2,Q86X83,Q8N668,Q9GZQ3,Q9NX08,Q9P000,Q9UBI1,Q9Y4E1,Q9Y6G5	C16orf62, CCDC22, CCDC93, COMMD1, COMMD10, COMMD2, COMMD3, COMMD5, COMMD6, COMMD7, COMMD8, COMMD9, WASHC2C	O60826,Q567U6,Q7Z3J2,Q7Z4G1,Q86VX2,Q86X83,Q8N668,Q9GZQ3,Q9NX08,Q9P000,Q9UBI1,Q9Y4E1,Q9Y6G5	C16orf62, CCDC22, CCDC93, COMMD1, COMMD10, COMMD2, COMMD3, COMMD5, COMMD6, COMMD7, COMMD8, COMMD9, WASHC2C	O60826,Q567U6,Q7Z3J2,Q7Z4G1,Q86VX2,Q86X83,Q8N668,Q9GZQ3,Q9NX08,Q9P000,Q9UBI1,Q9Y4E1,Q9Y6G5	C16orf62, CCDC22, CCDC93, COMMD1, COMMD10, COMMD2, COMMD3, COMMD5, COMMD6, COMMD7, COMMD8, COMMD9, WASHC2C	O60826,Q567U6,Q7Z3J2,Q7Z4G1,Q86VX2,Q86X83,Q8N668,Q9GZQ3,Q9NX08,Q9P000,Q9UBI1,Q9Y4E1,Q9Y6G5	0.00907162	-0.0836836	-0.0531622	-0.0611977	-0.00440169	0.0433998	0.0269602	0.0312173	0.750856	2.25745	2.09331	1.54622
6644	CCDC22-COMMD1-CUL2 complex	0.367417	0.384864	0.399735	0.437968	0.450975	1.76409	1.82574	1.65635	1.6374	1.49395	CCDC22, COMMD1, CUL2	O60826,Q13617,Q8N668	CCDC22, COMMD1, CUL2	O60826,Q13617,Q8N668	CCDC22, COMMD1, CUL2	O60826,Q13617,Q8N668	CCDC22, COMMD1, CUL2	O60826,Q13617,Q8N668	CCDC22, COMMD1, CUL2	O60826,Q13617,Q8N668	0.0174469	0.032318	0.0705512	0.0835584	-0.00921319	-0.0168849	-0.0358802	-0.0421143	0.269071	-0.0582	-0.202396	-0.603611
6645	CCC complex	0.405003	0.398393	0.336581	0.366837	0.35543	3.40404	3.66495	3.92202	3.92272	3.75103	C16orf62, CCDC22, CCDC93, COMMD1, COMMD10, COMMD2, COMMD3, COMMD5, COMMD6, COMMD7, COMMD8, COMMD9	O60826,Q567U6,Q7Z3J2,Q7Z4G1,Q86VX2,Q86X83,Q8N668,Q9GZQ3,Q9NX08,Q9P000,Q9UBI1,Q9Y6G5	C16orf62, CCDC22, CCDC93, COMMD1, COMMD10, COMMD2, COMMD3, COMMD5, COMMD6, COMMD7, COMMD8, COMMD9	O60826,Q567U6,Q7Z3J2,Q7Z4G1,Q86VX2,Q86X83,Q8N668,Q9GZQ3,Q9NX08,Q9P000,Q9UBI1,Q9Y6G5	C16orf62, CCDC22, CCDC93, COMMD1, COMMD10, COMMD2, COMMD3, COMMD5, COMMD6, COMMD7, COMMD8, COMMD9	O60826,Q567U6,Q7Z3J2,Q7Z4G1,Q86VX2,Q86X83,Q8N668,Q9GZQ3,Q9NX08,Q9P000,Q9UBI1,Q9Y6G5	C16orf62, CCDC22, CCDC93, COMMD1, COMMD10, COMMD2, COMMD3, COMMD5, COMMD6, COMMD7, COMMD8, COMMD9	O60826,Q567U6,Q7Z3J2,Q7Z4G1,Q86VX2,Q86X83,Q8N668,Q9GZQ3,Q9NX08,Q9P000,Q9UBI1,Q9Y6G5	C16orf62, CCDC22, CCDC93, COMMD1, COMMD10, COMMD2, COMMD3, COMMD5, COMMD6, COMMD7, COMMD8, COMMD9	O60826,Q567U6,Q7Z3J2,Q7Z4G1,Q86VX2,Q86X83,Q8N668,Q9GZQ3,Q9NX08,Q9P000,Q9UBI1,Q9Y6G5	-0.00660917	-0.0684217	-0.0381657	-0.0495722	0.00336388	0.0364352	0.0198737	0.0260306	1.00597	1.94446	1.77247	1.33621
6655	CTNNB1-TBX5-YAP1 complex	1.00596	0.918701	0.789922	0.917438	0.857909	-0.293867	-0.00361533	0.173448	0.0407811	0.0481463	CTNNB1, YAP1	P35222,P46937	CTNNB1, YAP1	P35222,P46937	CTNNB1, YAP1	P35222,P46937	CTNNB1, YAP1	P35222,P46937	CTNNB1, YAP1	P35222,P46937	-0.0872633	-0.216043	-0.0885263	-0.148055	0.0226726	0.0601704	0.0230159	0.0397261	0.694912	1.16495	0.708272	0.731937
6657	ATAC complex, GCN5-linked	0.788443	1.12546	0.626296	0.720508	0.540247	0.107452	-0.330355	0.528	0.420458	0.777963	DR1, WDR5	P61964,Q01658	DR1, WDR5	P61964,Q01658	DR1, WDR5	P61964,Q01658	DR1, WDR5	P61964,Q01658	DR1, WDR5	P61964,Q01658	0.337012	-0.162146	-0.0679349	-0.248195	-0.0886582	0.0557484	0.0220781	0.0901007	-1.07755	1.09313	0.693905	1.47961
6658	CCDC22-COMMD8-CUL1 complex	0.728324	0.738572	0.725303	0.849043	0.791594	0.473673	0.612278	0.572648	0.380836	0.405641	CCDC22, COMMD8, CUL1	O60826,Q13616,Q9NX08	CCDC22, COMMD8, CUL1	O60826,Q13616,Q9NX08	CCDC22, COMMD8, CUL1	O60826,Q13616,Q9NX08	CCDC22, COMMD8, CUL1	O60826,Q13616,Q9NX08	CCDC22, COMMD8, CUL1	O60826,Q13616,Q9NX08	0.0102484	-0.00302119	0.120719	0.0632699	-0.00341068	0.00101318	-0.0377749	-0.020433	0.388651	0.32401	-0.241037	-0.179337
6659	Ubiquitin E3 ligase (CCDC22, COMMD8, CUL3)	0.503681	0.524103	0.486194	0.610374	0.516414	1.20409	1.28083	1.32226	1.03229	1.24692	CCDC22, COMMD8, CUL3	O60826,Q13618,Q9NX08	CCDC22, COMMD8, CUL3	O60826,Q13618,Q9NX08	CCDC22, COMMD8, CUL3	O60826,Q13618,Q9NX08	CCDC22, COMMD8, CUL3	O60826,Q13618,Q9NX08	CCDC22, COMMD8, CUL3	O60826,Q13618,Q9NX08	0.0204218	-0.0174878	0.106693	0.0127325	-0.00891096	0.00782536	-0.0440607	-0.00558393	0.2753	0.469483	-0.369228	0.111242
6665	ATAC complex, YEATS2-linked	0.97319	1.18029	0.887269	0.877402	0.880778	-0.0307635	-0.305237	0.374321	0.539751	0.370014	DR1, MAP3K7, POLE3, UBAP2L, WDR5	O43318,P61964,Q01658,Q14157,Q9NRF9	DR1, MAP3K7, POLE3, UBAP2L, WDR5	O43318,P61964,Q01658,Q14157,Q9NRF9	DR1, MAP3K7, POLE3, UBAP2L, WDR5	O43318,P61964,Q01658,Q14157,Q9NRF9	DR1, MAP3K7, POLE3, UBAP2L, WDR5	O43318,P61964,Q01658,Q14157,Q9NRF9	DR1, MAP3K7, POLE3, UBAP2L, WDR5	O43318,P61964,Q01658,Q14157,Q9NRF9	0.207105	-0.0859209	-0.0957874	-0.0924121	-0.04814	0.0230726	0.0258572	0.0249013	-0.656683	1.05169	1.38921	0.919151
6671	PI4K2A-WASH complex	0.617926	0.682271	0.618501	0.585535	0.580857	1.82152	1.73944	1.93395	2.30748	2.03905	ARHGEF1, ARHGEF2, CAPZA1, CAPZB, CLTC, DNM2, DOCK7, FKBP15, NEDD4, WASHC2A, WASHC5	P46934,P47756,P50570,P52907,Q00610,Q12768,Q5T1M5,Q641Q2,Q92888,Q92974,Q96N67	ARHGEF1, ARHGEF2, CAPZA1, CAPZB, CLTC, DNM2, DOCK7, FKBP15, NEDD4, WASHC2A, WASHC5	P46934,P47756,P50570,P52907,Q00610,Q12768,Q5T1M5,Q641Q2,Q92888,Q92974,Q96N67	ARHGEF1, ARHGEF2, CAPZA1, CAPZB, CLTC, DNM2, DOCK7, FKBP15, NEDD4, WASHC2A, WASHC5	P46934,P47756,P50570,P52907,Q00610,Q12768,Q5T1M5,Q641Q2,Q92888,Q92974,Q96N67	ARHGEF1, ARHGEF2, CAPZA1, CAPZB, CLTC, DNM2, DOCK7, FKBP15, NEDD4, WASHC2A, WASHC5	P46934,P47756,P50570,P52907,Q00610,Q12768,Q5T1M5,Q641Q2,Q92888,Q92974,Q96N67	ARHGEF1, ARHGEF2, CAPZA1, CAPZB, CLTC, DNM2, DOCK7, FKBP15, WASHC2A, WASHC5	P47756,P50570,P52907,Q00610,Q12768,Q5T1M5,Q641Q2,Q92888,Q92974,Q96N67	0.069324	-0.00620363	-0.0364948	-0.068015	-0.0244695	0.00229039	0.0137271	0.0260931	-0.0149886	0.675372	1.43695	1.23855
6702	CXCR2-NHERF1-PLC-beta-3 complex	1.42449	1.61336	1.50923	1.46403	1.47494	-0.863453	-0.896452	-0.836745	-0.695048	-0.834079	PLCB3, SLC9A3R1	O14745,Q01970	PLCB3, SLC9A3R1	O14745,Q01970	PLCB3, SLC9A3R1	O14745,Q01970	PLCB3, SLC9A3R1	O14745,Q01970	PLCB3, SLC9A3R1	O14745,Q01970	0.188873	0.0847434	0.0395469	0.050451	-0.0298093	-0.0139298	-0.00661982	-0.00840786	-0.140634	-0.0384896	0.254286	0.0175166
6703	TBCD-tubulin(alpha)-tubulin(beta) complex	0.463206	0.450038	0.492796	0.609678	0.546533	1.35954	1.55765	1.29834	1.03447	1.14025	TBCD, TUBA1A, TUBB	P07437,Q71U36,Q9BTW9	TBCD, TUBA1A, TUBB	P07437,Q71U36,Q9BTW9	TBCD, TUBA1A, TUBB	P07437,Q71U36,Q9BTW9	TBCD, TUBA1A, TUBB	P07437,Q71U36,Q9BTW9	TBCD, TUBA1A, TUBB	P07437,Q71U36,Q9BTW9	-0.0131678	0.0295898	0.146473	0.083327	0.00620623	-0.0135468	-0.0621888	-0.0368232	0.586839	0.0130841	-0.73893	-0.500071
6706	CAPN1-HSP90AB1 complex	0.840825	0.935011	0.880565	1.01344	0.981259	0.00213906	-0.031926	0.00359253	-0.117375	-0.172165	CAPN1, HSP90AB1	P07384,P08238	CAPN1, HSP90AB1	P07384,P08238	CAPN1, HSP90AB1	P07384,P08238	CAPN1, HSP90AB1	P07384,P08238	CAPN1, HSP90AB1	P07384,P08238	0.0941855	0.0397403	0.172613	0.140434	-0.0264416	-0.0114797	-0.0465717	-0.0385052	-0.0870194	0.00130225	-0.357731	-0.429198
6710	Calpain 1	0.271405	0.27866	0.30579	0.299601	0.29419	1.61249	1.67771	1.47998	1.61774	1.58951	CAPN1, CAPNS1	P04632,P07384	CAPN1, CAPNS1	P04632,P07384	CAPN1, CAPNS1	P04632,P07384	CAPN1, CAPNS1	P04632,P07384	CAPN1, CAPNS1	P04632,P07384	0.00725527	0.0343846	0.028196	0.0227846	-0.00446287	-0.0207113	-0.0170645	-0.0138471	0.262897	-0.148625	0.0942854	-0.0632146
6713	TBCD-ARL2-tubulin(beta) complex	0.547038	0.523675	0.591162	0.681854	0.648053	1.0466	1.28236	0.965437	0.817786	0.809424	ARL2, TBCD, TUBB	P07437,P36404,Q9BTW9	ARL2, TBCD, TUBB	P07437,P36404,Q9BTW9	ARL2, TBCD, TUBB	P07437,P36404,Q9BTW9	ARL2, TBCD, TUBB	P07437,P36404,Q9BTW9	ARL2, TBCD, TUBB	P07437,P36404,Q9BTW9	-0.0233625	0.0441248	0.134816	0.101015	0.00991118	-0.0179253	-0.0518146	-0.0396199	0.663191	-0.0804192	-0.52736	-0.554799
6714	TBCE-TBCB-tubulin(alpha) complex	0.797462	0.854533	0.829041	0.914639	0.886473	0.285612	0.315204	0.308389	0.230243	0.172477	TBCB, TBCE, TUBA1A	Q15813,Q71U36,Q99426	TBCB, TBCE, TUBA1A	Q15813,Q71U36,Q99426	TBCB, TBCE, TUBA1A	Q15813,Q71U36,Q99426	TBCB, TBCE, TUBA1A	Q15813,Q71U36,Q99426	TBCB, TBCE, TUBA1A	Q15813,Q71U36,Q99426	0.0570711	0.0315785	0.117177	0.0890102	-0.0171207	-0.00960524	-0.0340482	-0.02625	0.106111	0.0972553	-0.165035	-0.293168
6715	TBCD-ARL2-tubulin(beta)-TBCE complex	0.715578	0.752967	0.767876	0.854837	0.786762	0.675582	0.744624	0.615394	0.505488	0.558004	ARL2, TBCD, TBCE, TUBB	P07437,P36404,Q15813,Q9BTW9	ARL2, TBCD, TBCE, TUBB	P07437,P36404,Q15813,Q9BTW9	ARL2, TBCD, TBCE, TUBB	P07437,P36404,Q15813,Q9BTW9	ARL2, TBCD, TBCE, TUBB	P07437,P36404,Q15813,Q9BTW9	ARL2, TBCD, TBCE, TUBB	P07437,P36404,Q15813,Q9BTW9	0.0373898	0.0522983	0.139259	0.0711847	-0.0124328	-0.0172435	-0.0437631	-0.0232225	0.241573	-0.0459826	-0.388027	-0.243353
6716	DLG5-MST1-MST2 complex	0.125704	0.223961	0.0967242	0.148567	0.203596	2.2863	1.90296	2.4008	2.2613	1.97187	STK3, STK4	Q13043,Q13188	STK3, STK4	Q13043,Q13188	STK3, STK4	Q13043,Q13188	STK3, STK4	Q13043,Q13188	STK3, STK4	Q13043,Q13188	0.0982569	-0.0289799	0.0228631	0.0778923	-0.0713134	0.0234733	-0.0176829	-0.0574896	-0.801408	0.568965	0.0848115	-0.710971
[truncated: 151 more rows]

## Sheet: TableS2B
Complex_names	Subunits	Z-score_ dEx(24hpi)	Z-score_ dEx(48hpi)	Z-score_ dEx(72hpi)	Z-score_ dEx(96hpi)	GO description	52M_ 2lust4r_num14r	FCM_ membership_score
[truncated: 686 more rows]

[truncated: 1 more sheets: TableS2C]
