# Supplementary material for: Temporal dynamics of protein complex formation and dissociation during human cytomegalovirus infection
Source: Nat Commun. 2020 Feb 10;11:806. doi: 10.1038/s41467-020-14586-5 (PMC7010728; doi:10.1038/s41467-020-14586-5)
Supplement: Supplementary file 6 — Supplementary Data 3 [file 41467_2020_14586_MOESM6_ESM.xlsx]

## Sheet: Description
Supplementary Data 3	Enrichment analysis using thermal shift data
	Tab name	Tab description	Column headers	Notes
	TableS3A	Thermal shift	Uniprot_ID	Uniprot accessions
			Gene_symbol	Gene symbol
			Tm(mock)	Melting temperature (Tm) of indicated time
			Tm(24hpi)
			Tm(48hpi)
			Tm(72hpi)
			Tm(96hpi)
			dTm(24hpi)	Difference of Tm between mock and indicated time
			dTm(48hpi)
			dTm(72hpi)
			dTm(96hpi)
			TED(24hpi)	Difference of Euclidean distance between mock and indicated time
			TED(48hpi)
			TED(72hpi)
			TED(96hpi)
			dEx(24hpi)	Derivertive TED, determined as 1/(1+TED) of indicated time
			dEx(48hpi)
			dEx(72hpi)
			dEx(96hpi)
			KEGG_ECM_RECEPTOR_INTERACTION	Geneset for enrichment analysis. The value of 1 represents annotated geneset of the header.
			HALLMARK_OXIDATIVE_PHOSPHORYLATION
			MOOTHA_MITOCHONDRIA
			WONG_MITOCHONDRIA_GENE_MODULE
			BROWNE_HCMV_INFECTION_14HR_UP
			ZHU_CMV_24_HR_DN
	TableS3B	dTm Enrichment	Timepoints	Analyzed timepoints (24, 48, 72, 96 hpi)
			Geneset	Genesets
			Mutual_information	Mutual information based on enrichment analysis using dTm
			Z_score	Z-score based on the distribution of the mutual information
			Enrichment_score	The ith column indicates an enrichment score of the ith bin.
	TableS3C	TED Enrichment	Timepoints	Analyzed timepoints (24, 48, 72, 96 hpi)
			Geneset	Genesets
			Mutual_information	Mutual information based on enrichment analysis using dAUC
			Z_score	Z-score based on the distribution of the mutual information
			Enrichment_score	The ith column indicates an enrichment score of the ith bin.

## Sheet: TableS3A
Uniprot_ID	Gene_symbol	Tm(mock)	Tm(24hpi)	Tm(48hpi)	Tm(72hpi)	Tm(96hpi)	dTm(24hpi)	dTm(48hpi)	dTm(72hpi)	dTm(96hpi)	TED(24hpi)	TED(48hpi)	TED(72hpi)	TED(96hpi)	dEx(24hpi)	dEx(48hpi)	dEx(72hpi)	dEx(96hpi)	KEGG_ ECM_RECEPTOR_ INTERACTION	HALLMARK_ OXIDATIVE_ PHOSPHORYLATION	MOOTHA_ MITOCHONDRIA	WONG_ MITOCHONDRIA_ GENE_MODULE	BROWNE_ HCMV_INFECTION_ 14HR_UP	ZHU_ CMV_ 24_HR_DN
P42330	AKR1C3	44.9139	44.5686	44.7829	44.5917	44.7306	0.345283	0.130976	0.322217	0.183248	0.0604804	0.0516953	0.0615203	0.0793467	0.942969	0.950846	0.942045	0.926486	0	0	0	0	0	0
Q9UBT2	UBA2	50.6704	50.1822	50.5629	50.8578	50.9886	0.48822	0.107518	-0.187428	-0.318231	0.116925	0.0279202	0.0350777	0.0559906	0.895315	0.972838	0.966111	0.946978	0	0	0	0	0	0
O95825	CRYZL1	65	65	65	60.7389	61.8105	-1.80478e-12	-1.00897e-12	4.26109	3.18947	0.108107	0.0853658	0.147079	0.163925	0.90244	0.921348	0.87178	0.859162	0	0	0	1	0	0
Q7Z7A4	PXK	50.4801	50.5791	50.0769	49.8134	49.8784	-0.0990806	0.403111	0.666626	0.601682	0.172661	0.165648	0.172879	0.160315	0.852761	0.857892	0.852603	0.861835	0	0	0	0	0	0
Q03426	MVK	55.7938	57.0402	58.8751	57.6347	62.22	-1.24639	-3.08137	-1.84096	-6.4262	0.0872083	0.118902	0.134002	0.172803	0.919787	0.893734	0.881832	0.852658	0	0	0	0	0	0
Q9H773	DCTPP1	50.3771	49.9121	49.4526		50.455	0.46498	0.924508	50.3771	-0.0778409	0.201456	0.280005	0.434339	0.224243	0.832323	0.781247	0.697185	0.816831	0	0	0	0	0	0
P06493	CDK1	47.4004	47.4698	48.2938	48.6549	48.4456	-0.0693566	-0.893389	-1.25446	-1.04518	0.115739	0.142738	0.177757	0.140822	0.896267	0.875092	0.849072	0.876561	0	0	0	0	0	0
P27694	RPA1	48.2747	47.8879	47.8857	48.2282	48.6184	0.38682	0.388973	0.0464451	-0.343705	0.12749	0.120658	0.0793579	0.092586	0.886926	0.892333	0.926477	0.91526	0	0	0	0	0	0
Q14204	DYNC1H1	51.435	51.3915	51.6415	51.9281	51.8521	0.0434297	-0.206522	-0.493161	-0.417106	0.0324359	0.0429041	0.0753755	0.0636376	0.968583	0.958861	0.929908	0.94017	0	0	0	0	0	0
Q9ULC3	RAB23	52.9889	52.8733	52.9693	52.9627	53.2759	0.115609	0.0196327	0.0262112	-0.28705	0.145424	0.0993652	0.0633184	0.122669	0.87304	0.909616	0.940452	0.890735	0	0	0	0	0	0
Q13885	TUBB2A	65	65	65	65	65				2.27004e-10	0.0881564	0.0291088	0.0763238	0.0702568	0.918986	0.971715	0.929088	0.934355	0	0	0	0	0	0
Q15370	ELOB	54.3301	52.993	53.1275	52.7137	52.6953	1.3371	1.20258	1.61642	1.63478	0.15655	0.0699228	0.144331	0.111555	0.86464	0.934647	0.873873	0.89964	0	0	0	0	0	0
Q13043	STK4	55.3972	55.3676	55.3765	55.5835	54.5243	0.0295685	0.0206702	-0.186328	0.87288	0.0915264	0.129729	0.0767238	0.123623	0.916148	0.885168	0.928743	0.889978	0	0	0	0	0	0
P21281	ATP6V1B2	65	65	65	65	63.4791	-7.10543e-12	-7.10543e-12	-7.10543e-12	1.52089	0.121031	0.0637994	0.0745387	0.0606519	0.892036	0.940027	0.930632	0.942816	0	0	0	0	0	0
P63218	GNG5	54.5381	55.2376	54.6726	55.1208	53.7512	-0.69957	-0.134502	-0.582698	0.786817	0.847832	0.823892	1.6677	0.899631	0.541175	0.548278	0.374855	0.526418	0	0	0	0	0	0
Q03154	ACY1	48.6128	50.2139	48.5546	50.4772	50.9012	-1.60107	0.0582036	-1.86442	-2.28842	0.190409	0.186892	0.161588	0.203358	0.840048	0.842536	0.860891	0.831008	0	0	0	0	0	0
Q9BQA1	WDR77	54.8535	54.9048	55.1965	55.4289	55.2744	-0.051269	-0.342954	-0.575389	-0.420879	0.133191	0.0943935	0.154523	0.114905	0.882464	0.913748	0.866159	0.896937	0	0	0	0	0	0
Q16204	CCDC6	54.7587	54.562	54.6634	53.9041	53.6304	0.19669	0.0952455	0.854606	1.12827	0.0887752	0.0554441	0.0814416	0.0993067	0.918463	0.947468	0.924692	0.909664	0	0	0	0	0	0
P61758	VBP1	65	65	65	65	65				7.10543e-12	0.257185	0.10499	0.273333	0.218405	0.795428	0.904986	0.78534	0.820745	0	0	0	0	0	0
Q07866	KLC1	52.0399	51.6202	51.7217	51.7718	51.6235	0.419657	0.318135	0.268047	0.416397	0.105661	0.0668633	0.0744759	0.0824525	0.904436	0.937327	0.930686	0.923828	0	0	0	0	0	0
Q9P0L0	VAPA	65	65	65	65	62.2117		2.99849e-12		2.78834	0.154898	0.128892	0.155355	0.241383	0.865878	0.885824	0.865535	0.805553	0	0	0	0	0	0
Q969U7	PSMG2	56.9184	57.4669	58.1851	57.3953	57.3088	-0.548474	-1.26668	-0.476905	-0.390451	0.0840357	0.108689	0.0894408	0.0971093	0.922479	0.901967	0.917902	0.911486	0	0	0	0	0	0
O14879	IFIT3	44.9789	44.3708	44.5113	44.6859	44.9648	0.608073	0.467572	0.292968	0.0141168	0.125118	0.0751516	0.0683173	0.0408873	0.888796	0.930101	0.936051	0.960719	0	0	0	0	0	0
Q08378	GOLGA3	51.8548	52.1725	51.7981	50.9903	51.7744	-0.317632	0.0567511	0.864531	0.0804525	0.141732	0.07751	0.160905	0.0842108	0.875862	0.928066	0.861397	0.92233	0	0	0	0	0	0
Q16864	ATP6V1F	60.2834	60.4099	62.0893	60.8808	64.6268	-0.12654	-1.80596	-0.597401	-4.3434	0.168578	0.326583	0.110035	0.299548	0.855741	0.753817	0.900872	0.769498	0	1	0	1	0	0
Q9UNN5	FAF1	54.3998	54.3302	54.227	54.4684	54.4155	0.0696528	0.172835	-0.0685903	-0.0157437	0.0684274	0.0958389	0.0588282	0.0890401	0.935955	0.912543	0.94444	0.91824	0	0	0	0	0	0
Q96IU4	ABHD14B	53.6015	53.08	53.6464	52.9318	53.1509	0.521484	-0.0448928	0.669721	0.450573	0.138949	0.09271	0.139074	0.0945833	0.878002	0.915156	0.877906	0.91359	0	0	0	0	0	0
P61160	ACTR2	65	65	65	65	65	3.97904e-13	-4.9738e-13	-3.97904e-13	-4.9738e-13	0.0578495	0.0818959	0.131308	0.110097	0.945314	0.924303	0.883933	0.900822	0	0	0	0	0	0
P55957	BID	56.9512	53.4552	56.0737		42.8145	3.49604	0.877572	56.9512	14.1367	0.156032	0.119744	0.155547	0.269447	0.865028	0.893062	0.865391	0.787745	0	0	1	0	0	0
P49773	HINT1	63.3787	65	59.9377	60.6886	57.0964	-1.62132	3.44099	2.69009	6.28229	0.232024	0.292569	0.269221	0.210817	0.811672	0.773653	0.787885	0.825889	0	0	0	0	0	0
Q9HAT2	SIAE	48.9739	46.6968	44.0256		46.782	2.27704	4.94827	48.9739	2.19191	0.153653	0.278726	0.290458	0.37197	0.866812	0.782029	0.774919	0.728879	0	0	0	0	0	0
P49411	TUFM	49.606	48.8556	49.4379	49.6905	49.7852	0.750385	0.168099	-0.0845176	-0.179133	0.0982557	0.0357174	0.0668447	0.0617944	0.910535	0.965514	0.937344	0.941802	0	0	1	1	0	0
P18206	VCL	65	65	65	65	65					0.112943	0.0793679	0.106424	0.102214	0.898519	0.926468	0.903812	0.907265	0	0	0	0	0	0
O60664	PLIN3	59.3087	55.6158	55.5128	54.3849	54.6598	3.69287	3.79585	4.92375	4.64892	0.123151	0.0741031	0.170611	0.142448	0.890353	0.931009	0.854255	0.875313	0	0	0	0	0	0
P10155	TROVE2	65	46.4682	47.1785	46.6098	47.9198	18.5318	17.8215	18.3902	17.0802	0.155495	0.169699	0.177129	0.165991	0.86543	0.854921	0.849524	0.85764	0	0	0	0	0	0
P14618	PKM	65	61.7096	65	61.2928	62.3863	3.29035	-6.96332e-13	3.70719	2.61374	0.208294	0.0924113	0.0587184	0.0435115	0.827613	0.915406	0.944538	0.958303	0	0	0	0	0	0
O75396	SEC22B	53.1373	52.6899	52.9953	52.7115	52.639	0.447368	0.142033	0.425833	0.498265	0.150662	0.247019	0.198218	0.184014	0.869065	0.801912	0.834573	0.844584	0	0	0	0	0	0
Q15427	SF3B4	52.9001	52.9902	51.8773	51.1743	51.3969	-0.0900365	1.02284	1.7259	1.50329	0.150758	0.1927	0.328463	0.319831	0.868993	0.838434	0.75275	0.757673	0	0	0	0	0	0
P15848	ARSB	51.5385	49.6103	51.8073	52.2739	52.1898	1.9282	-0.268845	-0.735483	-0.651307	0.453669	0.477266	0.363656	0.240719	0.687915	0.676926	0.733323	0.805985	0	0	0	0	0	0
Q9H3P7	ACBD3	49.1069	49.5118	50.0164	49.9998	50.2678	-0.404907	-0.909533	-0.892886	-1.16087	0.0896557	0.154852	0.147243	0.193662	0.917721	0.865912	0.871655	0.837758	0	0	0	0	0	0
Q9UNF1	MAGED2	44.5046	44.8677	44.4294	44.4095	44.1298	-0.363101	0.0751675	0.0950586	0.374797	0.0939054	0.0667444	0.0707876	0.0700211	0.914156	0.937432	0.933892	0.934561	0	0	0	0	0	0
Q16513	PKN2	48.2771	46.5939	47.3338	47.233	47.0124	1.68315	0.943298	1.04405	1.26465	0.351448	0.157581	0.220381	0.565876	0.739947	0.863871	0.819417	0.63862	0	0	0	0	0	0
Q9Y4Z0	LSM4	54.0207	51.7715	56.2959	56.8804	42.7066	2.24916	-2.27523	-2.85976	11.3141	0.175027	0.19639	0.297334	0.252888	0.851045	0.835848	0.770812	0.798156	0	0	0	0	0	0
O75533	SF3B1	53.0297	52.6307	52.4988	52.1261	51.9331	0.398967	0.530853	0.903527	1.09661	0.201993	0.169318	0.243152	0.25271	0.831951	0.8552	0.804407	0.79827	0	0	0	0	0	0
Q9H479	FN3K	56.0962	42.7019	39.6758	50.3608	40.9357	13.3943	16.4203	5.73537	15.1604	0.469411	0.647668	0.562369	0.542433	0.680545	0.606918	0.640054	0.648327	0	0	0	0	0	0
Q969M3	YIPF5	52.1835	61.2351	56.0177	56.6812	58.495	-9.05163	-3.83427	-4.49778	-6.3115	0.40209	0.675286	0.729282	0.877504	0.713221	0.596913	0.578275	0.532622	0	0	0	0	0	0
Q7Z406	MYH14	52.3632	51.6539	51.9633	52.2395	51.7948	0.709326	0.399943	0.123712	0.568463	0.188715	0.135806	0.0989141	0.138066	0.841245	0.880432	0.909989	0.878684	0	0	0	0	0	0
Q9UBB6	NCDN	50.5433	49.9452	50.0152	49.93	49.7882	0.598105	0.528058	0.613292	0.755095	0.0825531	0.0891109	0.106853	0.135393	0.923742	0.91818	0.903462	0.880752	0	0	0	0	0	0
O95707	POP4	61.8947	54.7177	55.803	56.3344	56.957	7.17695	6.09165	5.56032	4.93772	0.280323	0.197115	0.170736	0.16073	0.781053	0.835341	0.854164	0.861527	0	0	0	0	0	0
P35579	MYH9	52.2987	51.8387	51.8997	52.2385	52.1184	0.460073	0.399048	0.0601925	0.180363	0.0531255	0.064794	0.0241571	0.0435063	0.949554	0.939149	0.976413	0.958308	0	0	0	0	0	0
Q06033	ITIH3	54.7455	53.2607	53.9192	54.8059	54.5672	1.48471	0.826294	-0.0604279	0.178301	0.287952	0.27097	0.0735602	0.125871	0.776426	0.786801	0.93148	0.888202	0	0	0	0	0	0
Q9Y646	CPQ		50.7852	47.9066		44.3966	-50.7852	-47.9066		-44.3966	0.234716	0.222584	0.303602	0.284971	0.809903	0.81794	0.767105	0.778227	0	0	0	0	0	0
Q9UL33	TRAPPC2L	50.3395	49.1699	49.1006	48.6672	49.2258	1.16962	1.23883	1.67224	1.11365	0.166394	0.14736	0.216956	0.150214	0.857343	0.871566	0.821723	0.869404	0	0	0	0	0	0
P20618	PSMB1				61.106	54.6822			-61.106	-54.6822	0.142483	0.181622	0.278891	0.206044	0.875286	0.846295	0.781927	0.829157	0	0	0	0	0	0
P61970	NUTF2	65	54.3894	54.2466	44.5523	55.5274	10.6106	10.7534	20.4477	9.47261	0.225495	0.249753	0.347884	0.315916	0.815997	0.800158	0.741903	0.759927	0	0	0	0	0	0
Q86U42	PABPN1	47.072	46.4268	47.5429	46.4975	46.6578	0.645221	-0.470965	0.574434	0.414169	0.144639	0.0906558	0.123556	0.112587	0.873638	0.91688	0.890031	0.898806	0	0	0	0	0	0
P36969	GPX4	65	65	65	65	65	-3.97904e-13	3.97904e-13	-3.97904e-13	-3.97904e-13	0.124962	0.262817	0.32289	0.287106	0.888919	0.791881	0.755921	0.776937	0	1	1	1	0	0
P35813	PPM1A	51.4621	50.4149	50.252	50.7105	51.0319	1.04715	1.2101	0.75159	0.430239	0.22982	0.301633	0.196837	0.174209	0.813127	0.768266	0.835536	0.851637	0	0	0	0	0	0
P32456	GBP2	49.3736	49.1517	49.2196	49.431	49.5629	0.22189	0.154015	-0.0573425	-0.189299	0.153232	0.0649699	0.0931217	0.0612301	0.867128	0.938994	0.914811	0.942303	0	0	0	0	0	0
P04181	OAT	56.2678	56.3579	57.6461	56.6754	56.9546	-0.0901637	-1.37834	-0.407665	-0.686818	0.0885226	0.342367	0.193096	0.221537	0.918676	0.744953	0.838156	0.81864	0	1	1	0	0	0
P52888	THOP1	65	65	65	65	65	4.50484e-12	2.60059e-12		7.80176e-12	0.0663598	0.163214	0.193555	0.149866	0.93777	0.859687	0.837833	0.869666	0	0	0	0	0	0
P18846	ATF1	40.5234		44.5632		42.1356	40.5234	-4.03976	40.5234	-1.61217		0.200272		0.301945		0.833144		0.768082	0	0	0	0	0	0
Q14185	DOCK1	47.7646	48.0019	48.4494	48.0186	47.8649	-0.23734	-0.684808	-0.254033	-0.100311	0.0652193	0.167437	0.0915478	0.0695545	0.938774	0.856577	0.91613	0.934969	0	0	0	0	0	0
Q96DM3	RMC1	48.6112	48.6467	48.4905	48.4716	48.3715	-0.0355074	0.12066	0.139606	0.239677	0.154625	0.123878	0.208627	0.0866009	0.866082	0.889776	0.827385	0.920301	0	0	0	0	0	0
P16755	UL13		47.1675	46.2924	45.2956	46.0922	-47.1675	-46.2924	-45.2956	-46.0922									0	0	0	0	0	0
Q9Y237	PIN4	55.971	54.5133	53.7919	53.7857	55.2096	1.4577	2.17914	2.18533	0.7614	0.0638343	0.0697877	0.0895318	0.133871	0.939996	0.934765	0.917825	0.881934	0	0	1	0	0	0
P46777	RPL5	55.5273	55.2877	55.8734	58.1256	57.089	0.239561	-0.346168	-2.59831	-1.56177	0.429692	0.299157	0.351851	0.243878	0.699451	0.76973	0.739726	0.803937	0	0	0	0	0	0
O76074	PDE5A	65	63.2317	62.1988	59.2667	58.9148	1.76826	2.80122	5.73331	6.08521	0.0439538	0.0863188	0.203158	0.176628	0.957897	0.92054	0.831146	0.849886	0	0	0	0	0	0
P63151	PPP2R2A	55.9189	57.5308	56.5632	56.097	56.428	-1.61193	-0.644386	-0.178176	-0.509099	0.137322	0.14933	0.114263	0.122	0.879259	0.870072	0.897454	0.891266	0	0	0	0	1	0
Q15599	SLC9A3R2	52.9719	52.7305	53.9488	53.3262	51.716	0.241388	-0.976855	-0.354315	1.25588	0.104131	0.260735	0.329064	0.21788	0.90569	0.793188	0.752409	0.821099	0	0	0	0	0	0
P23919	DTYMK	56.3602	59.1282	60.1106	60.74	65	-2.76794	-3.75039	-4.37981	-8.63979	0.0982098	0.252985	0.403182	0.367766	0.910573	0.798094	0.712666	0.731119	0	0	0	0	0	0
Q7L8L6	FASTKD5	45.7652	46.8336	45.6662	46.1465	46.3397	-1.06843	0.0989461	-0.381341	-0.574526	0.227136	0.162248	0.321463	0.187284	0.814906	0.860402	0.756737	0.842258	0	0	0	0	0	0
Q14318	FKBP8	47.9692	49.6879	52.4957	49.3899	50.8348	-1.71863	-4.52644	-1.42065	-2.86556	0.218313	0.498975	0.34321	0.471627	0.820807	0.667122	0.744485	0.67952	0	0	0	0	0	0
O60701	UGDH	57.6446	55.8625	56.1769	58.3641	57.2128	1.78211	1.46773	-0.719457	0.43183	0.0935941	0.0671575	0.109297	0.0898825	0.914416	0.937069	0.901472	0.91753	0	0	0	0	0	0
P42166	TMPO	48.1384	48.0053	47.6622	48.2933	47.8376	0.133118	0.476179	-0.154871	0.300777	0.135765	0.207596	0.144733	0.160056	0.880464	0.828092	0.873566	0.862028	0	0	0	0	0	0
Q9NR56	MBNL1	49.7448	50.8415	50.1589	49.6301	50.0484	-1.09676	-0.414167	0.114717	-0.303599	0.177525	0.0964249	0.117493	0.0976073	0.849239	0.912055	0.89486	0.911073	0	0	0	0	0	0
O95861	BPNT1	65	65	65	65	65			3.69482e-12		0.126907	0.249199	0.346046	0.281406	0.887385	0.800513	0.742917	0.780393	0	0	0	0	0	0
Q8N9N7	LRRC57	52.9438	52.8717	55.1064	56.347	54.3477	0.0720883	-2.16259	-3.4032	-1.40393	0.179978	0.098519	0.107154	0.103722	0.847474	0.910316	0.903217	0.906025	0	0	0	0	0	0
P49721	PSMB2	49.1106	47.7274	42.6293	54.7456	48.183	1.38326	6.48135	-5.63496	0.927678	0.186751	0.228268	0.317954	0.279977	0.842637	0.814155	0.758752	0.781264	0	0	0	0	0	0
Q9Y5N5	N6AMT1	55.4825	55.0444	55.4676	55.8052	55.4545	0.438155	0.0149244	-0.322695	0.0280041	0.429665	0.387617	0.139823	0.377188	0.699465	0.72066	0.877329	0.726117	0	0	0	0	0	0
Q9H223	EHD4	51.6493	51.3705	50.977	51.3745	51.3492	0.278877	0.672315	0.274862	0.300169	0.0961361	0.154493	0.0721213	0.086166	0.912295	0.866181	0.93273	0.92067	0	0	0	0	0	0
P35573	AGL	50.8312	50.0609	50.7517	51.2275	51.095	0.770279	0.0794472	-0.396343	-0.263814	0.347991	0.32336	0.35373	0.294189	0.741845	0.755652	0.7387	0.772685	0	0	0	0	0	0
O95486	SEC24A	48.315	48.3514	49.7229	49.6707	50.0931	-0.0363952	-1.40781	-1.35561	-1.77803	0.164495	0.422869	0.351598	0.404815	0.858741	0.702805	0.739865	0.711837	0	0	0	0	0	0
P06703	S100A6	44.381	40.0837	42.2688	41.8376	42.9871	4.29738	2.11222	2.54349	1.39394	0.288656	0.217102	0.207463	0.128546	0.776003	0.821624	0.828182	0.886096	0	0	0	0	0	0
P30566	ADSL	65	65	61.7543	65	65		3.24574	2.04331e-07		0.168699	0.140805	0.131919	0.0607001	0.855652	0.876574	0.883456	0.942774	0	0	0	0	0	0
Q00653	NFKB2	45.1786	44.9455	44.8073	44.9273	44.7652	0.233111	0.371313	0.251254	0.41338	0.106889	0.165141	0.162926	0.182949	0.903433	0.858265	0.8599	0.845345	0	0	0	0	0	0
Q7LBR1	CHMP1B	51.8689	51.1991	51.2903	51.1143	51.3765	0.669864	0.578663	0.754647	0.492463	0.113229	0.0991037	0.121238	0.13227	0.898288	0.909832	0.891872	0.883182	0	0	0	0	0	0
Q13630	TSTA3	65	65	65	65	65		6.96332e-13	7.95808e-13		0.124678	0.132855	0.151142	0.102988	0.889144	0.882725	0.868702	0.906628	0	0	0	0	0	0
P18754	RCC1	46.5243	46.4376	46.4415	46.7635	46.3876	0.0867276	0.0828063	-0.239213	0.136693	0.285537	0.243843	0.249332	0.24716	0.777885	0.80396	0.800428	0.801822	0	0	0	0	1	0
Q15424	SAFB	42.47	41.5974	39.8912	40.87	41.4021	0.872556	2.57877	1.59997	1.06789	0.276669	0.390882	0.531536	0.565102	0.783289	0.718968	0.652939	0.638936	0	0	0	0	0	0
P61981	YWHAG	65	65	65	65	65	9.90497e-12	-2.98428e-13	3.59535e-12	4.0302e-11	0.0925631	0.0392877	0.0414056	0.0894583	0.915279	0.962197	0.960241	0.917887	0	0	0	0	0	0
P61201	COPS2	57.0856	55.9905	56.5289	56.9574	56.2852	1.09501	0.556656	0.12812	0.800353	0.066815	0.0785429	0.034487	0.0486339	0.93737	0.927177	0.966663	0.953622	0	0	0	0	0	0
Q99436	PSMB7	42.6782	54.6931	58.5951	59.6642	60.5612	-12.0149	-15.9169	-16.986	-17.883	0.173111	0.258829	0.49778	0.391718	0.852434	0.794389	0.667655	0.718536	0	0	0	0	0	0
Q8WUM0	NUP133	52.5161	51.4365	49.3287	49.222	49.9684	1.07957	3.18742	3.29416	2.54768	0.241211	0.32053	0.335081	0.293887	0.805665	0.757272	0.749018	0.772865	0	0	0	0	0	0
P48444	ARCN1	50.0811	49.8826	50.149	49.9351	50.06	0.19847	-0.0679272	0.145944	0.0210607	0.0681958	0.0552901	0.0420222	0.0359529	0.936158	0.947607	0.959672	0.965295	0	0	0	0	0	0
Q0ZGT2	NEXN	53.0271	53.2224	52.9085	52.9581	53.2085	-0.195233	0.118659	0.0689893	-0.181329	0.0976312	0.240049	0.284236	0.214494	0.911053	0.80642	0.778673	0.823388	0	0	0	0	0	0
Q9UN37	VPS4A	48.354	47.9289	48.6641	48.4615	48.4309	0.425122	-0.310074	-0.107547	-0.0768766	0.0755516	0.0826899	0.0339813	0.0433486	0.929755	0.923626	0.967135	0.958452	0	0	0	0	0	0
Q9NX08	COMMD8	50.4751	50.1402	50.1113	49.3434	50.3144	0.33484	0.363714	1.13161	0.160633	0.0692546	0.0796975	0.173957	0.0940789	0.935231	0.926185	0.85182	0.914011	0	0	0	0	0	0
P13473	LAMP2	54.1139	65	65	65	65	-10.8861	-10.8861	-10.8861	-10.8861	0.177666	0.336678	0.445329	0.187176	0.849137	0.748124	0.691884	0.842335	0	0	0	0	0	0
Q15274	QPRT	65	50.2966	48.0734	61.2308	43.4816	14.7033	16.9266	3.76923	21.5184	0.262983	0.519393	0.584822	0.479944	0.791776	0.658158	0.630986	0.675701	0	0	0	0	0	0
P04632	CAPNS1	62.1737	59.6774	65	65	64.8342	2.49627	-2.8263	-2.8263	-2.66051	0.0677419	0.0709718	0.105195	0.113694	0.936556	0.933731	0.904818	0.897913	0	0	0	0	0	0
Q96AT9	RPE	55.6488	56.5678	56.825	56.4713	57.5851	-0.919024	-1.17623	-0.822478	-1.93626	0.344777	0.323411	0.175881	0.224087	0.743618	0.755623	0.850426	0.816935	0	0	0	0	0	0
Q99584	S100A13	40.5454	38.9853	43.8281	38.828	39.2769	1.56015	-3.28266	1.71743	1.26852	0.149392	0.155761	0.197936	0.182247	0.870025	0.865231	0.834769	0.845847	0	0	0	0	0	0
Q14011	CIRBP	51.2239	52.2727	52.1004	51.823	52.1475	-1.04877	-0.876552	-0.59914	-0.923663	0.13337	0.112575	0.172922	0.139878	0.882324	0.898816	0.852572	0.877287	0	0	0	0	0	0
Q13564	NAE1	51.4975	50.457	51.0184	51.3921	51.4392	1.04054	0.47911	0.10547	0.0583445	0.207816	0.0948919	0.137351	0.0479255	0.827941	0.913332	0.879236	0.954266	0	0	0	0	0	0
Q86V21	AACS	45.8212	45.1004	45.1975	44.9227	45.2984	0.720802	0.623703	0.898528	0.522809	0.160942	0.13602	0.23167	0.124687	0.86137	0.880266	0.811906	0.889136	0	0	0	0	0	0
Q93034	CUL5	57.1761	56.8531	57.4951	57.78	57.7615	0.323072	-0.318983	-0.603891	-0.585338	0.0943817	0.0882698	0.0805698	0.0709813	0.913758	0.91889	0.925438	0.933723	0	0	0	0	0	0
Q6IN85	PPP4R3A	51.3062	50.8754	51.1065	50.3031	50.9129	0.430873	0.199771	1.0031	0.39333	0.154375	0.202386	0.153961	0.166862	0.866269	0.83168	0.86658	0.856999	0	0	0	0	0	0
Q9UNH7	SNX6	50.3218	49.5731	49.9442	49.8517	50.078	0.748751	0.377678	0.470121	0.243858	0.100284	0.0491379	0.0731002	0.0507745	0.908856	0.953164	0.931879	0.951679	0	0	0	0	0	0
Q7KZF4	SND1	45.6588	45.3523	45.5343	45.3053	45.1053	0.306454	0.124441	0.353413	0.55342	0.0601669	0.0896377	0.0714	0.113927	0.943248	0.917736	0.933358	0.897725	0	0	0	0	0	0
P40227	CCT6A	56.8476	56.8967	57.15	56.8528	56.8428	-0.0491672	-0.302456	-0.00519206	0.00477056	0.0545732	0.0474432	0.0771167	0.0618766	0.948251	0.954706	0.928405	0.941729	0	0	0	0	0	0
Q9Y3C0	WASHC3	56.8149	55.2165	53.6901	52.6566	51.7904	1.59844	3.1248	4.15835	5.02455	0.230085	0.668387	0.563834	0.673307	0.812952	0.599381	0.639454	0.597619	0	0	0	0	0	0
A6NDG6	PGP	65	65	65	61.5105	65	-3.417e-10	-3.417e-10	3.48946	-3.417e-10	0.181264	0.0812167	0.193112	0.142161	0.846551	0.924884	0.838144	0.875534	0	0	0	0	0	0
Q9NRF8	CTPS2	65	65	65	65	65	-2.99849e-12	3.33955e-11	-2.99849e-12	-2.99849e-12	0.219271	0.181708	0.220365	0.213485	0.820162	0.846232	0.819427	0.824073	0	0	0	0	0	0
Q6IAA8	LAMTOR1	55.8417	54.6536	53.6466	55.628	54.4078	1.18807	2.19512	0.213722	1.43385	0.268627	0.335143	0.219281	0.312438	0.788254	0.748983	0.820156	0.761941	0	0	0	0	0	0
Q13617	CUL2	54.2135	53.9783	54.227	54.3282	54.5188	0.235188	-0.0134956	-0.114691	-0.305312	0.034485	0.0521016	0.0262656	0.0554433	0.966665	0.950479	0.974407	0.947469	0	0	0	0	0	0
P48735	IDH2	54.3129	54.2556	55.1194	54.6722	55.1215	0.057335	-0.806469	-0.359261	-0.808587	0.111337	0.140331	0.120143	0.139775	0.899817	0.876938	0.892743	0.877366	0	1	1	1	0	0
P14625	HSP90B1	50.7518	48.9304	50.3504	48.5573	49.3508	1.82135	0.40136	2.19448	1.40098	0.126534	0.117158	0.211575	0.216885	0.887679	0.895129	0.825372	0.821771	0	0	0	0	0	0
Q13155	AIMP2	47.1737	46.6318	46.443	46.9072	46.4773	0.541868	0.730659	0.266479	0.696359	0.124229	0.134143	0.0640023	0.149064	0.889499	0.881723	0.939848	0.870273	0	0	0	0	0	0
Q9NZU5	LMCD1	50.7388	49.749	49.7732	50.5036	50.025	0.98979	0.965607	0.235228	0.713844	0.248072	0.208255	0.164894	0.234739	0.801236	0.82764	0.858447	0.809888	0	0	0	0	0	0
Q01433	AMPD2	58.2142	58.1502	60.3479	62.0572	60.0779	0.0640265	-2.13364	-3.84295	-1.86365	0.0336657	0.0822061	0.140817	0.0627152	0.967431	0.924038	0.876565	0.940986	0	0	0	0	0	0
Q96LD8	SENP8	51.1634	49.3002	49.964	49.1888	49.4051	1.8632	1.1994	1.97466	1.75837	0.414298	0.392428	0.400713	0.422583	0.707065	0.71817	0.713922	0.702947	0	0	0	0	0	0
P62249	RPS16	55.421	55.2859	55.5919	57.5503	56.6981	0.13507	-0.170903	-2.12929	-1.2771	0.604398	0.265672	0.317286	0.250073	0.623287	0.790094	0.759136	0.799953	0	0	0	0	0	0
Q13347	EIF3I	47.3923	49.144	48.9456	48.8709	48.9814	-1.75169	-1.55324	-1.47855	-1.58907	0.314186	0.311191	0.278283	0.278617	0.760927	0.762665	0.782299	0.782095	0	0	0	0	0	0
Q9BY44	EIF2A	50.9244	50.751	50.7497	50.6223	50.5303	0.173442	0.174746	0.302166	0.394154	0.107842	0.0436396	0.146006	0.0945135	0.902656	0.958185	0.872595	0.913648	0	0	0	0	0	0
Q8IYI6	EXOC8	48.7658	48.8817	48.263	48.2058	48.3155	-0.115933	0.502804	0.559996	0.450293	0.281539	0.154144	0.172076	0.160332	0.780312	0.866443	0.853187	0.861823	0	0	0	0	0	0
P09497	CLTB	57.9726	56.3343	59.9284	59.6498	61.3746	1.63839	-1.95572	-1.67718	-3.40191	0.296152	0.19074	0.437586	0.24309	0.771515	0.839814	0.69561	0.804447	0	0	0	0	0	0
O60551	NMT2	43.6632	48.5512	48.1016	48.1564	49.207	-4.88797	-4.43834	-4.49319	-5.54374	0.313818	0.210335	0.224304	0.466143	0.761141	0.826218	0.816791	0.682062	0	0	0	0	0	0
P49770	EIF2B2	51.672	52.478	51.6924	51.2964	51.4186	-0.806021	-0.0204248	0.3756	0.253438	0.335459	0.118658	0.0835328	0.0860513	0.748806	0.893928	0.922907	0.920767	0	0	0	0	0	0
Q6UVK1	CSPG4	39.9886	41.902	38.392	42.6107		-1.91348	1.59657	-2.62212	39.9886	0.272971	0.332185	0.692368	0.951428	0.785564	0.750647	0.590888	0.512445	0	0	0	0	0	0
Q15714	TSC22D1	42.6929	43.6442	43.7562	40.6501	43.8462	-0.951304	-1.06334	2.04279	-1.15328	0.235069	0.269032	0.235743	0.221125	0.809672	0.788002	0.80923	0.818917	0	0	0	0	0	0
O00534	VWA5A	51.3099	51.0535	51.1679	51.1495	51.6215	0.256434	0.142066	0.160439	-0.311594	0.0612469	0.069404	0.0644087	0.059427	0.942288	0.9351	0.939489	0.943906	0	0	0	0	0	0
P15531	NME1	47.7402	42.6293	59.0217	59.0237	64.8381	5.11089	-11.2815	-11.2835	-17.098	0.273943	0.457758	0.548963	0.397439	0.784965	0.685985	0.645593	0.715595	0	0	0	0	0	0
Q9NRL3	STRN4	50.6378	50.7659	50.6238	50.2164	51.2775	-0.128122	0.0139565	0.421362	-0.639761	0.08324	0.0419308	0.161886	0.143749	0.923156	0.959757	0.86067	0.874318	0	0	0	0	0	0
P02786	TFRC	52.6242	54.5119	53.9283	51.6316	50.5617	-1.88769	-1.3041	0.992568	2.06251	0.170014	0.234478	0.284311	0.292243	0.854691	0.810059	0.778628	0.773848	0	0	0	0	0	0
O00471	EXOC5	47.5014	47.5323	47.2749	46.9813	46.9059	-0.0309065	0.226463	0.520105	0.595546	0.126172	0.0942915	0.0793185	0.0981546	0.887964	0.913833	0.926511	0.910619	0	0	0	0	0	0
P49207	RPL34	55.7431	42.6085	56.499	58.4118	57.4302	13.1345	-0.75596	-2.66869	-1.68712	1.33108	0.480944	0.460925	0.290133	0.428985	0.675245	0.684498	0.775114	0	0	0	0	0	0
O43252	PAPSS1	56.2234	56.0528	56.6308	56.5203	56.5643	0.170538	-0.407428	-0.296972	-0.340944	0.0841874	0.0792345	0.0774211	0.0303372	0.92235	0.926583	0.928142	0.970556	0	0	0	0	0	0
Q9Y262	EIF3L	55.1821	64.5676	55.2223	55.1543	55.1519	-9.38549	-0.0401471	0.0278799	0.0302312	0.973131	0.21291	0.624922	0.620352	0.506809	0.824463	0.615414	0.61715	0	0	0	0	0	0
P60953	CDC42	50.1586	50.7146	50.3763	49.4881	49.7159	-0.556031	-0.217652	0.670547	0.442665	0.0637084	0.124632	0.0554652	0.0358763	0.940107	0.889179	0.94745	0.965366	0	0	0	0	0	0
P28074	PSMB5				61.1681				-61.1681		0.133854	0.196999	0.344838	0.219745	0.881948	0.835423	0.743584	0.819844	0	0	0	0	0	0
Q16576	RBBP7	57.7658	59.5951	62.3662	61.6367	61.4544	-1.82926	-4.60035	-3.87088	-3.6886	0.102129	0.140824	0.168544	0.157051	0.907335	0.876559	0.855766	0.864266	0	0	0	0	0	0
Q5TFE4	NT5DC1	59.7671	59.5304	57.5856	59.5439	60.3186	0.236655	2.18145	0.223177	-0.551508	0.0496458	0.156652	0.114274	0.112891	0.952702	0.864564	0.897445	0.89856	0	0	0	0	0	0
Q2TAA2	IAH1	65	65	65	65	65			4.6938e-06		0.171352	0.257391	0.345633	0.284571	0.853714	0.795298	0.743144	0.77847	0	0	0	0	0	0
P02794	FTH1	44.5114	41.5075	43.0642	53.4456	39.9434	3.00393	1.44726	-8.93414	4.56803	0.32774	0.0997611	0.195808	0.131772	0.753159	0.909288	0.836255	0.883571	0	0	0	0	0	0
P55196	AFDN	49.2138	48.7228	49.2768	48.5454	47.8928	0.490956	-0.063039	0.668319	1.32096	0.188643	0.155586	0.132784	0.268777	0.841296	0.865362	0.882781	0.788161	0	0	0	0	0	0
P16733	gM				53.3603				-53.3603										0	0	0	0	0	0
P78318	IGBP1	51.1767	51.0944	50.4271	50.2769	50.7838	0.0823755	0.749678	0.899818	0.392922	0.07116	0.162891	0.158823	0.108324	0.933567	0.859926	0.862945	0.902263	0	0	0	0	0	0
Q08752	PPID	46.3845	45.5342	45.9193	46.0977	45.5893	0.85025	0.465132	0.286798	0.79512	0.12964	0.0661542	0.0408795	0.111106	0.885237	0.937951	0.960726	0.900004	0	0	0	0	0	0
Q9Y3A5	SBDS	48.7203	48.5316	48.7752	48.9005	48.9332	0.188701	-0.0548575	-0.180178	-0.212897	0.0784635	0.0461682	0.048559	0.0532152	0.927245	0.955869	0.95369	0.949474	0	0	0	0	0	0
Q9Y315	DERA	65	65	65	65	65			7.00595e-12		0.166802	0.14335	0.116796	0.145991	0.857043	0.874623	0.895419	0.872607	0	0	0	0	0	0
Q8N684	CPSF7	51.0177	51.127	50.2616	51.1226	51.1656	-0.109299	0.756156	-0.104901	-0.147894	0.0720163	0.101524	0.0671157	0.0573879	0.932822	0.907833	0.937105	0.945727	0	0	0	0	0	0
P51580	TPMT	55.2303	54.7234	54.9685	55.0172	55.1841	0.506935	0.261822	0.213076	0.0461761	0.0486326	0.0350213	0.0585809	0.083445	0.953623	0.966164	0.944661	0.922982	0	0	0	0	0	0
P82933	MRPS9	51.8172	51.4923	51.8447	51.9403	52.4756	0.324858	-0.0275237	-0.123097	-0.658392	0.241027	0.127657	0.0810848	0.15856	0.805784	0.886794	0.924997	0.863141	0	0	0	0	0	0
Q6IBS0	TWF2	53.0618	52.744	52.8581	52.7302	53.0265	0.317782	0.20363	0.331533	0.0352526	0.0508776	0.0404465	0.0863151	0.0513262	0.951586	0.961126	0.920543	0.95118	0	0	0	0	0	0
F5HF49	UL98		47.6324	47.3438	47.4003	47.5027	-47.6324	-47.3438	-47.4003	-47.5027									0	0	0	0	0	0
P16767	UL36		43.4132			43.2462	-43.4132			-43.2462									0	0	0	0	0	0
P61011	SRP54	48.6109	48.6238	48.6763	49.0598	48.6928	-0.012963	-0.0653779	-0.448936	-0.0819268	0.191848	0.0409323	0.0938827	0.0370968	0.839033	0.960677	0.914175	0.96423	0	0	0	0	0	0
P42025	ACTR1B	52.1967	52.8441	52.661	52.0446	51.9871	-0.6474	-0.464251	0.152133	0.209627	0.128279	0.256194	0.236626	0.195099	0.886306	0.796056	0.808652	0.836751	0	0	0	0	0	0
Q92530	PSMF1	52.962	53.3861	53.0175	53.7231	53.4894	-0.424029	-0.055418	-0.761024	-0.527373	0.131196	0.0688444	0.0812907	0.108349	0.88402	0.93559	0.924821	0.902243	0	0	0	0	0	0
O15021	MAST4	51.2541	54.6974	53.5874	52.4916	52.6718	-3.44328	-2.33322	-1.2375	-1.41764	0.388541	0.206325	0.289165	0.26403	0.72018	0.828964	0.775696	0.791121	0	0	0	0	0	0
Q6YN16	HSDL2	52.2061	50.8301	51.8032	51.8297	51.7507	1.376	0.402948	0.376444	0.455434	0.311929	0.453968	0.507459	0.505493	0.762236	0.687773	0.663368	0.664234	0	0	0	0	0	0
O15347	HMGB3	52.5722	51.0838	50.346	50.9158	44.3766	1.48841	2.22624	1.65641	8.19562	0.199452	0.176705	0.225719	0.216325	0.833714	0.849831	0.815848	0.822148	0	0	0	0	0	0
Q00839	HNRNPU	47.4635	47.0968	47.0344	46.8225	46.6363	0.366723	0.429142	0.640997	0.827164	0.108278	0.0942617	0.139487	0.137918	0.902301	0.913858	0.877588	0.878798	0	0	0	0	0	0
Q6ZVM7	TOM1L2	51.3123	51.8592	51.0941	51.3307	52.0708	-0.546898	0.2182	-0.0184277	-0.758534	0.198076	0.140031	0.151001	0.357567	0.834671	0.877169	0.868809	0.736612	0	0	0	0	0	0
Q8NB90	SPATA5	56.6639	56.2901	56.4886	57.0037	56.8922	0.373812	0.175244	-0.33984	-0.228377	0.323268	0.438439	0.479501	0.39529	0.755705	0.695198	0.675903	0.716697	0	0	0	0	0	0
P16403	HIST1H1C	53.1586	54.1329	53.2117	54.11	52.329	-0.974337	-0.0530745	-0.951436	0.829633	0.764702	0.241583	0.209327	0.135261	0.566668	0.805423	0.826906	0.880855	0	0	0	0	0	0
O95453	PARN	48.6986	49.1299	49.2893	50.3061	49.0616	-0.431276	-0.59068	-1.6075	-0.363026	0.356462	0.245562	0.565797	0.218977	0.737212	0.802851	0.638653	0.82036	0	0	0	0	0	0
Q0VDF9	HSPA14	45.3146	44.9489	45.5861	45.6811	45.7706	0.365709	-0.271483	-0.366503	-0.45592	0.142393	0.205233	0.206551	0.112337	0.875355	0.829715	0.828809	0.899008	0	0	0	0	0	0
Q9P0V9	SEPT10	54.1972	53.2358	54.4077	54.244	54.194	0.961389	-0.21052	-0.0467859	0.00318846	0.264338	0.155224	0.11097	0.0768884	0.790928	0.865633	0.900114	0.928601	0	0	0	0	0	0
Q14315	FLNC	51.4165	51.3454	51.3227	51.4118	51.556	0.0710392	0.0937608	0.00472677	-0.139502	0.048299	0.0249112	0.0392018	0.0471034	0.953926	0.975694	0.962277	0.955016	0	0	0	0	0	0
Q9Y3D6	FIS1	51.1393	50.2324	49.6001	50.5903	50.4042	0.906945	1.53926	0.549059	0.735176	0.127623	0.143388	0.170025	0.164401	0.886821	0.874594	0.854683	0.858811	0	0	0	0	0	0
Q8NDH3	NPEPL1	53.0919					53.0919	53.0919	53.0919	53.0919	0.22579	0.431532	0.393013	0.465578	0.815801	0.698552	0.717868	0.682324	0	0	0	0	0	0
P62841	RPS15	55.2919	55.3415	55.3521	57.8906	57.0187	-0.0496321	-0.0602297	-2.59869	-1.72681	1.01105	0.639359	0.358403	0.191622	0.497253	0.609995	0.736159	0.839192	0	0	0	0	0	0
P0CG29	GSTT2		54.2149	48.1467			-54.2149	-48.1467											0	0	0	0	0	0
Q9UFN0	NIPSNAP3A	55.9273	57.3285	58.8528	59.4406	58.346	-1.40126	-2.92548	-3.51332	-2.41875	0.291301	0.638511	0.70722	0.50206	0.774413	0.61031	0.585747	0.665752	0	0	0	0	0	0
A5YKK6	CNOT1	49.5017	48.8223	49.2345	49.0657	49.4512	0.679398	0.267155	0.435985	0.0505237	0.134279	0.076717	0.121731	0.0468076	0.881617	0.928749	0.89148	0.955285	0	0	0	0	0	0
Q99460	PSMD1	65	65	65	65	65	-3.29692e-12	-1.49214e-12	5.30065e-12	-3.09797e-12	0.0512542	0.0716269	0.101377	0.0759699	0.951245	0.933161	0.907955	0.929394	0	0	0	0	0	0
P41208	CETN2	43.8356	45.9872	45.3772	45.225	43.7432	-2.15164	-1.54155	-1.38943	0.0923708	0.152846	0.212965	0.22604	0.227691	0.867418	0.824426	0.815634	0.814537	0	0	0	0	0	0
P35249	RFC4	51.4014	51.4084	50.7319	50.1977	50.7912	-0.00704029	0.669523	1.20369	0.610167	0.0969671	0.139522	0.276329	0.138805	0.911604	0.877561	0.783497	0.878113	0	0	0	0	0	0
Q96RU3	FNBP1	51.9815	52.0911	51.3555	51.992	52.0501	-0.109606	0.625991	-0.0104818	-0.068562	0.591919	0.223959	0.225451	0.794066	0.628173	0.817021	0.816026	0.557393	0	0	0	0	0	0
Q6NYC8	PPP1R18	53.9878	53.7545	53.9085	53.9751	53.6338	0.233292	0.0793399	0.0126703	0.35397	0.0941525	0.10009	0.0886518	0.156317	0.913949	0.909017	0.918567	0.864814	0	0	0	0	0	0
P16792	TRM2			48.1358	47.2399	47.1271		-48.1358	-47.2399	-47.1271									0	0	0	0	0	0
P07814	EPRS	46.3638	45.731	45.9701	46.3299	46.1693	0.632776	0.393677	0.0338843	0.194488	0.126702	0.0645288	0.0294126	0.0327965	0.887546	0.939383	0.971428	0.968245	0	0	0	0	0	0
Q3MHD2	LSM12	51.2645	51.0842	51.2864	51.8802	52.3394	0.180321	-0.0218327	-0.615678	-1.07487	0.144636	0.0824541	0.0506193	0.191165	0.87364	0.923827	0.95182	0.839515	0	0	0	0	0	0
Q7Z478	DHX29	51.3047	52.2252	50.2469	52.136	50.7402	-0.920509	1.05776	-0.831303	0.564499	0.425412	0.205001	0.569103	0.167882	0.701552	0.829875	0.637307	0.856251	0	0	0	0	0	0
Q13642	FHL1	36	42.0145	41.8822	40.3586	42.2065	-6.01448	-5.88224	-4.35864	-6.20651	0.432298	0.443764	0.553769	0.504506	0.698179	0.692634	0.643596	0.66467	0	0	0	0	0	0
P55809	OXCT1	53.3423	53.381	54.0111	54.0584	54.1023	-0.03873	-0.668777	-0.716154	-0.760006	0.13255	0.173768	0.188473	0.190503	0.882963	0.851957	0.841416	0.839981	0	0	0	1	0	0
Q7L2H7	EIF3M	50.1541	49.6928	48.6406	48.7941	48.5978	0.461259	1.51351	1.35997	1.55633	0.0756634	0.197137	0.353705	0.377191	0.929659	0.835326	0.738713	0.726115	0	0	0	0	0	0
P39019	RPS19	55.3449	54.1482	56.3599	58.2752	57.562	1.1967	-1.01494	-2.93034	-2.2171	0.895092	0.203483	0.335774	0.275024	0.527679	0.830922	0.74863	0.784299	0	0	0	0	0	0
Q9Y6M1	IGF2BP2	46.5599	45.8541	45.7831	45.6882	45.2928	0.70584	0.776801	0.871711	1.26714	0.227169	0.186813	0.19919	0.247736	0.814883	0.842593	0.833896	0.801452	0	0	0	0	0	0
O75937	DNAJC8	48.8497	48.8058	49.4937	49.0381	48.6293	0.0439085	-0.643982	-0.188376	0.220426	0.129578	0.0643579	0.103881	0.112357	0.885286	0.939534	0.905895	0.898992	0	0	0	0	0	0
Q9H1K1	ISCU	65	38.8437	40.3609	43.1554	39.0122	26.1563	24.6391	21.8446	25.9878	0.242259	0.307505	0.283156	0.262496	0.804985	0.764816	0.779329	0.792082	0	1	0	0	0	0
Q96AB3	ISOC2	61.6055	60.9731	61.4128	60.8629	60.4528	0.632409	0.192688	0.742647	1.15271	0.269788	0.262531	0.281249	0.412721	0.787533	0.79206	0.780489	0.707854	0	0	0	0	0	0
Q05639	EEF1A2	55.1073	54.406	54.9925	55.6828	55.0122	0.701334	0.114765	-0.575478	0.0950655	0.0946873	0.0366424	0.0421027	0.0429394	0.913503	0.964653	0.959598	0.958828	0	0	0	0	0	0
Q9Y333	LSM2	56.5627	56.4386	57.976	58.2128	59.174	0.124185	-1.41327	-1.65005	-2.61122	0.366891	0.429994	0.334861	0.546306	0.731587	0.699303	0.749142	0.646703	0	0	0	0	0	0
Q9NY27	PPP4R2	53.5115	48.231	50.1898	50.1008	51.6172	5.28057	3.32174	3.41072	1.89429	0.801251	0.577707	0.680304	0.389075	0.55517	0.633831	0.59513	0.719904	0	0	0	0	0	0
P52597	HNRNPF	46.7037	46.3915	46.4436	46.6476	46.527	0.312195	0.260134	0.0561464	0.176674	0.0658115	0.0454977	0.103328	0.048712	0.938252	0.956482	0.906349	0.953551	0	0	0	0	0	0
Q7Z417	NUFIP2	53.0023	54.7949	53.9096	53.7487	53.4429	-1.79256	-0.907277	-0.746396	-0.440615	0.49067	0.166005	0.138408	0.175569	0.670839	0.857629	0.87842	0.850652	0	0	0	0	0	0
P52209	PGD	54.4645	54.7586	54.588	54.8888	54.9473	-0.2941	-0.123541	-0.424274	-0.482838	0.131118	0.0558469	0.0478393	0.0236211	0.884081	0.947107	0.954345	0.976924	0	0	0	0	0	0
O95336	PGLS	65	65	65	65	65					0.050622	0.0991468	0.183393	0.0843333	0.951817	0.909797	0.845028	0.922226	0	0	0	0	0	0
P43235	CTSK	56.7992					56.7992	56.7992	56.7992	56.7992									0	0	0	0	0	0
Q05086	UBE3A	53.3636	52.2967	52.9989	52.6729	53.5397	1.06687	0.364663	0.690674	-0.17615	0.274161	0.115348	0.206214	0.0649801	0.78483	0.896582	0.82904	0.938985	0	0	0	0	0	0
Q9BV44	THUMPD3	54.3849	54.2633	53.8159	54.0604	53.6065	0.121517	0.568966	0.32448	0.778342	0.0791621	0.0813578	0.172127	0.120454	0.926645	0.924763	0.85315	0.892495	0	0	0	0	0	0
Q9Y5L4	TIMM13	65	58.0954	61.3267	64.672	65	6.9046	3.67333	0.32801	-1.80478e-12	0.18629	0.210026	0.208226	0.284859	0.842964	0.826428	0.82766	0.778295	0	1	1	1	0	0
Q00537	CDK17	50.2734	50.7673	50.154			-0.493814	0.119431	50.2734	50.2734	0.168536	0.0869181			0.855772	0.920033			0	0	0	0	0	0
Q9H299	SH3BGRL3	54.9789	55.6384	55.4933	55.0231	55.1603	-0.659497	-0.514372	-0.0441788	-0.18142	0.0909206	0.118657	0.068509	0.0877033	0.916657	0.893929	0.935884	0.919368	0	0	0	0	0	0
P00367	GLUD1	64.6952	65	48.5538	52.6879	48.6003	-0.304798	16.1414	12.0073	16.0949	0.185236	0.527418	0.832798	0.504302	0.843714	0.6547	0.545614	0.66476	0	1	1	1	0	0
Q9ULT8	HECTD1	49.3325	48.4823	48.7337	48.7407	48.3381	0.85016	0.598801	0.591831	0.994417	0.214842	0.159005	0.169665	0.172451	0.823152	0.862809	0.854946	0.852914	0	0	0	0	0	0
Q13547	HDAC1	50.3185	48.9121	49.053	48.7321	48.2079	1.4064	1.2655	1.58632	2.11053	0.1941	0.164182	0.238228	0.324587	0.837451	0.858972	0.807606	0.754952	0	0	0	0	0	0
Q8TEA8	DTD1	40.3393	49.5	48.7103	41.2146	47.7271	-9.16071	-8.37096	-0.87527	-7.38784	0.550411	0.303355	0.0785472	0.217742	0.64499	0.767251	0.927173	0.821192	0	0	0	0	0	0
P31321	PRKAR1B	53.1938	52.5451	51.5831	52.4564		0.648696	1.61069	0.737348	53.1938	0.235409	0.458866	0.221602		0.809449	0.685464	0.818597		0	0	0	0	0	0
O00399	DCTN6	49.6666	48.6778	49.2396	48.4968	48.5248	0.988796	0.426951	1.16975	1.14178	0.290716	0.233695	0.308369	0.315257	0.774763	0.810573	0.76431	0.760308	0	0	1	1	0	0
O95379	TNFAIP8	53.0765	51.8025	53.0204	52.5742	52.9033	1.27396	0.0561326	0.502275	0.173185	0.325036	0.422701	0.397237	0.350952	0.754697	0.702888	0.715698	0.740219	0	0	0	0	0	0
Q8N108	MIER1		45.345	45.7632	44.89	45.884	-45.345	-45.7632	-44.89	-45.884									0	0	0	0	0	0
P61964	WDR5	48.4351	49.0219	47.9529	46.6322	47.0915	-0.586761	0.482183	1.80294	1.34366	0.115607	0.0850192	0.259513	0.248388	0.896373	0.921643	0.793957	0.801033	0	0	0	0	0	0
Q9UBE0	SAE1	50.6939	50.3602	50.4851	50.7368	50.5592	0.33366	0.20883	-0.0429158	0.134667	0.0929018	0.11284	0.0865951	0.0966167	0.914995	0.898602	0.920306	0.911896	0	0	0	0	0	0
Q9NZD2	GLTP	54.8472	52.8273	52.8552	52.8269	53.0248	2.01983	1.99195	2.02029	1.8224	1.0254	1.07536	1.087	1.09804	0.493729	0.481844	0.479158	0.476636	0	0	0	0	0	0
Q07812	BAX	53.7799	55.5273	54.7007	54.849	54.0903	-1.74736	-0.920724	-1.06909	-0.310343	0.172905	0.132809	0.0946997	0.363318	0.852584	0.882761	0.913493	0.733505	0	1	1	0	0	0
O75165	DNAJC13	49.0057	51.8818	49.6497	48.5061	51.9198	-2.87606	-0.644018	0.499633	-2.91412	0.618181	0.144044	0.149583	0.635689	0.617978	0.874093	0.86988	0.611363	0	0	0	0	0	0
Q66K74	MAP1S	50.3346	50.9203	50.0272	50.1486	49.8738	-0.585715	0.307458	0.186001	0.460779	0.13444	0.0827585	0.0803424	0.0849073	0.881492	0.923567	0.925632	0.921738	0	0	0	0	0	0
Q63HN8	RNF213	46.3085	46.125	46.1289	46.8626	47.2184	0.183529	0.179637	-0.554065	-0.909861	0.0571484	0.0460862	0.128937	0.199264	0.945941	0.955944	0.885789	0.833845	0	0	0	0	0	0
Q16610	ECM1	49.1587	49.1773	50.6103	49.6171	49.6722	-0.018646	-1.45161	-0.45845	-0.513569	0.162393	0.148061	0.163826	0.217861	0.860295	0.871034	0.859235	0.821112	0	0	0	0	0	0
Q9UHG3	PCYOX1	54.1719	58.5021	60.3289	59.8508	60.4603	-4.3302	-6.15704	-5.67895	-6.28839	0.823236	0.885157	1.36358	1.45261	0.548475	0.53046	0.423086	0.407729	0	0	0	0	0	0
Q01970	PLCB3	51.7935	51.8297	51.6124	51.8479	51.7998	-0.0362787	0.18112	-0.0544335	-0.00631804	0.125392	0.19528	0.054179	0.123474	0.888579	0.836624	0.948605	0.890096	0	0	0	0	0	0
P09874	PARP1	46.3978	47.4792	46.3997	45.74	45.9175	-1.08141	-0.00191815	0.657813	0.480297	0.466986	0.153858	0.194776	0.13833	0.68167	0.866658	0.836977	0.87848	0	0	0	0	0	0
Q9UBF8	PI4KB	52.7165	53.031	52.4253	52.4199	53.0491	-0.314479	0.291216	0.296583	-0.332582	0.220184	0.102052	0.0601408	0.121446	0.819549	0.907398	0.943271	0.891706	0	0	0	0	0	0
P21796	VDAC1	41.7163			56.4537	65	41.7163	41.7163	-14.7373	-23.2836	1.06076	1.05589	2.31167	1.00202	0.485257	0.486408	0.301963	0.499495	0	1	0	0	0	0
P15880	RPS2	55.6121	55.29	55.5707	57.4839	56.7862	0.322066	0.0413938	-1.87184	-1.17416	0.732293	0.208382	0.279288	0.249682	0.577269	0.827553	0.781685	0.800204	0	0	0	0	0	0
Q9Y303	AMDHD2	57.5234	57.1576	58.9638	58.6835	56.9166	0.365747	-1.44041	-1.16012	0.606831	0.0748839	0.124912	0.0941434	0.194501	0.930333	0.888959	0.913957	0.83717	0	0	0	0	0	0
O00506	STK25	53.5574		52.7248	52.7844	51.7977	53.5574	0.83267	0.773027	1.75975		0.118547	0.207939	0.253638		0.894017	0.827856	0.797679	0	0	0	0	0	0
P15153	RAC2	49.0892	49.1046	49.6812	48.6574	48.8308	-0.0154598	-0.592039	0.431824	0.258352	0.026914	0.193632	0.109612	0.0323627	0.973791	0.837779	0.901216	0.968652	0	0	0	0	0	0
Q9BTM9	URM1	52.1011	51.02	49.1821	51.0399	52.0963	1.08112	2.91896	1.06119	0.00474164	0.18662	0.402468	0.193352	0.359086	0.84273	0.713029	0.837976	0.735789	0	0	0	0	0	0
Q92844	TANK	51.9778	51.8916	51.9638	50.8399	49.894	0.0861417	0.013964	1.13789	2.08375	0.293195	0.183564	0.201602	0.350858	0.773279	0.844906	0.832222	0.74027	0	0	0	0	0	0
P56192	MARS	46.8049	46.3262	46.6602	47.1376	46.7638	0.478683	0.144699	-0.33271	0.0411096	0.094291	0.0327267	0.0816047	0.0198841	0.913834	0.96831	0.924552	0.980504	0	0	0	0	0	0
P36776	LONP1	65	64.5688	65	65	65	0.431236	-5.4996e-12	7.25009e-10	5.06049e-11	0.182008	0.255776	0.248913	0.217965	0.846018	0.79632	0.800696	0.821042	0	0	1	1	0	0
Q05209	PTPN12	48.9214	48.3825	50.8352	48.7798	49.5379	0.538898	-1.91381	0.141654	-0.616477	0.363082	0.225712	0.280257	0.162296	0.733632	0.815852	0.781093	0.860366	0	0	0	0	0	0
P61158	ACTR3	65	65	65	65	65					0.0807471	0.114558	0.195987	0.110448	0.925286	0.897217	0.83613	0.900537	0	0	0	0	0	0
P04040	CAT	58.1606	58.1543	60.4031	58.7435	60.619	0.00631409	-2.24249	-0.58289	-2.45841	0.137327	0.19893	0.0880153	0.132061	0.879254	0.834077	0.919105	0.883345	0	0	1	0	0	0
P17050	NAGA	65	65	65	65	65				3.97904e-13	0.266734	0.129744	0.211901	0.173004	0.789432	0.885156	0.82515	0.852512	0	0	0	0	0	0
P45984	MAPK9	50.819	49.2385		50.2249	48.994	1.58058	50.819	0.594097	1.82507	0.145292		0.109929	0.161445	0.87314		0.900959	0.860996	0	0	0	0	0	0
O75821	EIF3G	50.8078	53.1119	52.4255	51.7086	52.0436	-2.30408	-1.61763	-0.900718	-1.23571	0.653677	0.366525	0.266105	0.281147	0.604713	0.731783	0.789824	0.780551	0	0	0	0	0	0
Q01415	GALK2	56.6541	55.956	56.6148	57.0803	56.7163	0.698062	0.0392681	-0.426224	-0.0622175	0.14624	0.165504	0.253528	0.120358	0.872418	0.857998	0.797749	0.892572	0	0	0	0	0	0
Q15436	SEC23A	48.5136	48.8158	49.3144	49.1734	49.3417	-0.302272	-0.800817	-0.659841	-0.828137	0.0656461	0.185445	0.165924	0.181556	0.938398	0.843565	0.857689	0.846342	0	0	0	0	0	0
O15514	POLR2D	65		45.1278	52.928	49.2898	65	19.8722	12.072	15.7102	0.57834	0.591823	0.591398	0.687559	0.633577	0.628211	0.628378	0.592572	0	0	0	0	0	0
Q9UI30	TRMT112	53.9397	52.0741	53.1922	52.4258	51.9753	1.86566	0.747543	1.51388	1.96438	0.379019	0.361289	0.428512	0.34797	0.725153	0.734598	0.700029	0.741856	0	0	0	0	0	0
Q15056	EIF4H	51.693	50.7581	51.1892	50.9022	50.4802	0.934887	0.503821	0.790805	1.2128	0.212626	0.155644	0.130594	0.218629	0.824657	0.865319	0.884491	0.820594	0	0	0	0	0	0
O95671	ASMTL	51.1737	50.6914	50.9011	51.4174	50.7003	0.482316	0.272592	-0.243645	0.473384	0.171605	0.140124	0.103869	0.140617	0.85353	0.877097	0.905904	0.876718	0	0	0	0	0	0
P17655	CAPN2	58.5484	57.9378	60.5011	59.2022	58.016	0.61058	-1.95267	-0.653853	0.532386	0.063933	0.0731779	0.0763737	0.0827923	0.939909	0.931812	0.929045	0.923538	0	0	0	0	0	0
O75083	WDR1	51.7339	51.8595	51.7896	51.4363	51.5612	-0.125569	-0.0556374	0.297615	0.172696	0.0318156	0.0217701	0.0421015	0.0218613	0.969165	0.978694	0.959599	0.978606	0	0	0	0	0	0
Q6P3W7	SCYL2	50.7272	50.9186	50.6143	50.6649	51.0246	-0.19142	0.112882	0.0623035	-0.297405	0.0870484	0.129605	0.0885878	0.141135	0.919922	0.885265	0.918621	0.87632	0	0	0	0	0	0
Q5JPE7	NOMO2	51.1231	50.6022	51.9915	52.2967	52.2448	0.520878	-0.868353	-1.17358	-1.12172	0.231992	0.842872	1.17558	0.470328	0.811694	0.542631	0.459648	0.68012	0	0	0	0	0	0
P47897	QARS	47.2074	46.5691	46.6677	47.0255	46.8195	0.638266	0.539677	0.181883	0.387853	0.122531	0.0899324	0.0820499	0.0649207	0.890844	0.917488	0.924172	0.939037	0	0	0	0	0	0
P41240	CSK	49.1214	48.3531	48.5744	48.8797	48.8887	0.768315	0.546932	0.241723	0.232723	0.180261	0.08994	0.0476687	0.051521	0.84727	0.917482	0.9545	0.951003	0	0	0	0	0	0
P17151	UL112/UL113		50.3344	52.0043	53.1208	51.5263	-50.3344	-52.0043	-53.1208	-51.5263									0	0	0	0	0	0
P82979	SARNP	64.4511	42.1522	55.5441	48.2731	56.9189	22.299	8.90701	16.1781	7.53221	0.322298	0.320433	0.262478	0.298342	0.756259	0.757327	0.792093	0.770213	0	0	0	0	0	0
P16810	IRL12			53.955	49.8577			-53.955	-49.8577										0	0	0	0	0	0
O95155	UBE4B	50.7232	50.9306	50.3521	50.7053	50.7185	-0.207392	0.371035	0.0178186	0.00464717	0.139592	0.104801	0.0828326	0.0378948	0.877507	0.90514	0.923504	0.963489	0	0	0	0	0	0
P48556	PSMD8	58.9053	58.2852	58.437	57.683	57.3765	0.620121	0.468283	1.22235	1.52883	0.0604265	0.0652479	0.11411	0.119583	0.943017	0.938749	0.897577	0.89319	0	0	0	0	0	0
Q8N392	ARHGAP18	49.6083	48.3433	48.4912	48.8621	48.4271	1.26494	1.11705	0.746203	1.18119	0.308242	0.225594	0.178965	0.200758	0.764385	0.815931	0.848202	0.832807	0	0	0	0	0	0
Q15645	TRIP13	54.5361	54.507	53.7998	54.1232	54.4734	0.0291398	0.736304	0.4129	0.0627288	0.0374117	0.0900809	0.0635616	0.102401	0.963937	0.917363	0.940237	0.907111	0	0	0	0	0	0
Q9Y6I3	EPN1	50.0387	50.0942	49.9998	49.8339	50.4773	-0.0555034	0.0388847	0.20479	-0.438618	0.041584	0.060793	0.125539	0.136265	0.960076	0.942691	0.888463	0.880077	0	0	0	0	0	0
P83916	CBX1	53.4915	56.2609	54.7631	52.8583	51.4287	-2.76946	-1.27161	0.633157	2.06278	0.386758	0.102525	0.109122	0.0856754	0.721106	0.907009	0.901614	0.921086	0	0	0	0	0	0
Q9NVD7	PARVA	49.0541	48.9668	49.1305	49.9354	49.5588	0.0872732	-0.0763749	-0.881287	-0.504691	0.0911464	0.0800236	0.201182	0.124356	0.916467	0.925906	0.832513	0.889398	0	0	0	0	0	0
O00743	PPP6C	65	55.5012	57.6297	57.1999	56.8709	9.4988	7.37028	7.80005	8.12912	0.153094	0.151582	0.125631	0.117543	0.867232	0.868371	0.888391	0.89482	0	0	0	0	0	0
Q92686	NRGN	40.518	65	65	65	61.4239	-24.482	-24.482	-24.482	-20.906	0.503144	0.610435	0.876085	0.528242	0.665272	0.62095	0.533025	0.654347	0	0	0	0	0	0
Q712K3	UBE2R2	52.9214	52.7335	52.3175	52.1377	51.9559	0.187939	0.603963	0.783749	0.965515	0.114629	0.173602	0.141419	0.17462	0.89716	0.852078	0.876103	0.851339	0	0	0	0	0	0
O15027	SEC16A	47.284	47.6894	47.6936	47.5442	48.5762	-0.405464	-0.409634	-0.260244	-1.29225	0.0586573	0.109682	0.105877	0.170942	0.944593	0.901159	0.90426	0.854014	0	0	0	0	0	0
Q96G03	PGM2	65	65	65	65	52.9959	1.98952e-13	2.05063e-11	7.74904e-10	12.0041	0.143933	0.138395	0.214216	0.148708	0.874177	0.87843	0.823576	0.870543	0	0	0	0	0	0
O95302	FKBP9	47.7828	44.9641	47.3412	46.3226	46.5515	2.8187	0.441583	1.46019	1.23132	0.195144	0.186904	0.265173	0.282477	0.836719	0.842528	0.790406	0.779741	0	0	0	0	0	0
P08134	RHOC	51.7868	51.6574	51.4827	51.0554	51.2149	0.12943	0.304089	0.731381	0.571947	0.0853864	0.122243	0.133524	0.135872	0.921331	0.891073	0.882205	0.880381	0	0	0	0	0	0
Q92620	DHX38	50.095	51.2196	50.4167	51.1743	50.516	-1.12453	-0.321638	-1.07926	-0.420925	0.190056	0.0702219	0.139126	0.0903559	0.840296	0.934386	0.877866	0.917132	0	0	0	0	0	0
O95721	SNAP29	50.5222	48.8677	47.9752	48.8212	49.3881	1.65448	2.54699	1.70098	1.13404	0.271655	0.360522	0.309784	0.273008	0.786377	0.735012	0.763485	0.785541	0	0	0	0	0	0
Q9UQ80	PA2G4	52.2675	52.8045	53.177	53.4931	53.177	-0.537015	-0.909544	-1.22558	-0.909535	0.270965	0.278273	0.259046	0.21881	0.786804	0.782306	0.794252	0.820473	0	0	0	0	0	0
P24941	CDK2	51.91	53.2435	52.1145	52.0168	52.2276	-1.33346	-0.204473	-0.106809	-0.317633	0.252091	0.186421	0.117255	0.148117	0.798664	0.842871	0.895051	0.870991	0	0	0	0	1	0
P05387	RPLP2	62.1611	61.669	61.8119	64.4259	64.6759	0.492136	0.349168	-2.26482	-2.51484	0.733163	0.38135	0.378824	0.434949	0.57698	0.723929	0.725256	0.696889	0	0	0	0	0	0
Q9Y508	RNF114	54.1636	54.5956	53.5102	52.4124	52.8458	-0.432008	0.653385	1.75123	1.31778	0.083166	0.125566	0.12401	0.114036	0.92322	0.888442	0.889672	0.897637	0	0	0	0	0	0
Q15008	PSMD6	65	65	60.4563	62.3377	64.2463	9.38966e-08	4.5437	2.66226	0.753717	0.182257	0.0899191	0.0901116	0.0685223	0.84584	0.917499	0.917337	0.935872	0	0	0	0	0	0
O00148	DDX39A	51.6752	50.6227	50.0841	49.9054	49.7617	1.05257	1.59114	1.76981	1.91359	0.154246	0.176319	0.187162	0.181512	0.866367	0.85011	0.842345	0.846373	0	0	0	0	1	0
Q9UQE7	SMC3	51.0453	52.3003	52.026	51.4224	50.8255	-1.255	-0.980777	-0.377152	0.21977	1.26324	0.311426	0.139043	0.130895	0.441845	0.762529	0.87793	0.884256	0	0	0	0	0	0
Q9NY33	DPP3	53.8249	53.3194	53.4444	53.778	53.47	0.505541	0.380507	0.0468749	0.354921	0.0899495	0.0628843	0.0564191	0.0499791	0.917474	0.940836	0.946594	0.9524	0	0	0	0	0	0
P17844	DDX5	47.1801	47.0126	47.0253	47.2113	47.1738	0.167561	0.154775	-0.0312089	0.00629508	0.1433	0.10617	0.100311	0.0604192	0.874661	0.90402	0.908834	0.943023	0	0	0	0	0	0
Q10713	PMPCA	53.024	53.1883	53.6925	53.4871	53.5931	-0.164268	-0.668455	-0.463015	-0.569055	0.0646826	0.138735	0.127981	0.156047	0.939247	0.878168	0.886539	0.865017	0	1	0	0	0	0
P21964	COMT	49.6519	49.7149	49.608	50.0733	49.8455	-0.0629995	0.0438378	-0.421478	-0.193642	0.0518288	0.0630579	0.0805043	0.0890025	0.950725	0.940683	0.925494	0.918272	0	0	0	0	0	0
Q9Y5S2	CDC42BPB	51.9193	49.9418	50.4581	49.0032	48.6002	1.97744	1.4612	2.91603	3.31903	0.440904	0.368753	0.437057	0.584344	0.694009	0.730592	0.695866	0.631176	0	0	1	0	0	0
Q12797	ASPH	48.9483	48.6621	50.4899	48.4495	49.1444	0.286232	-1.5416	0.498854	-0.196105	0.120714	0.277536	0.200338	0.31527	0.892288	0.782757	0.833099	0.7603	0	0	0	0	0	0
P09234	SNRPC	42.7892	52.6603	54.4272	53.2274	40.5426	-9.87115	-11.638	-10.4382	2.24655	0.907387	0.351007	0.559009	0.281246	0.524278	0.740189	0.641433	0.78049	0	0	0	0	0	0
P23284	PPIB	48.601	48.3905	48.6707	47.2919	47.8967	0.210491	-0.0696675	1.30912	0.704286	0.0920924	0.101299	0.117115	0.112714	0.915673	0.908019	0.895163	0.898704	0	0	0	0	0	0
P20290	BTF3	48.454	48.6355	48.5652	41.4777	48.4915	-0.181488	-0.11119	6.97633	-0.0374109	0.233834	0.0802472	0.151952	0.270316	0.810482	0.925714	0.868091	0.787206	0	0	0	0	0	0
Q14249	ENDOG	49.9034	49.7879	49.8078	49.1128	49.4696	0.115519	0.0955937	0.790623	0.433829	0.122403	0.109427	0.189374	0.160262	0.890946	0.901366	0.840779	0.861875	0	0	1	0	0	0
Q96GA7	SDSL	65	56.8179	53.7533	53.2941	53.0627	8.18207	11.2467	11.7059	11.9373	0.266006	0.254533	0.28665	0.296189	0.789886	0.797109	0.777212	0.771493	0	0	0	0	0	0
P55263	ADK	65	65	65	65	65	1.98952e-13				0.0601824	0.108666	0.156373	0.0517784	0.943234	0.901985	0.864773	0.950771	0	0	0	0	0	0
Q15021	NCAPD2	47.2888	47.2799	47.0263	47.1604	47.6148	0.00892516	0.262494	0.128416	-0.325964	0.171512	0.114075	0.105821	0.0787314	0.853597	0.897605	0.904305	0.927015	0	0	0	0	0	0
Q9P2N5	RBM27	48.892	49.1456	48.3628	48.613	48.8146	-0.253624	0.529108	0.278997	0.077396	0.428492	0.385513	0.448176	0.437471	0.700039	0.721755	0.690524	0.695666	0	0	0	0	0	0
P43121	MCAM	49.1374	46.7748	47.9354	50.6938	46.8621	2.36262	1.20201	-1.55641	2.27531	1.54017	1.35216	0.696688	2.0858	0.393675	0.425141	0.589383	0.324065	0	0	0	0	0	0
P62851	RPS25	55.718	55.2947	55.6357	58.0764	57.028	0.423252	0.0823065	-2.35845	-1.31007	0.685106	0.177173	0.399563	0.25704	0.593435	0.849493	0.714509	0.79552	0	0	0	0	0	0
Q9H0Q0	FAM49A	52.5107	51.2083		54.3903	54.1397	1.30243	52.5107	-1.87955	-1.62893	0.152557		0.162572	0.226567	0.867636		0.860161	0.815283	0	0	0	0	0	0
P35270	SPR	54.1541	52.4288	53.3788	53.4752	53.6199	1.72525	0.775275	0.678859	0.534205	0.505644	0.471091	0.43292	0.400718	0.664168	0.679768	0.697876	0.71392	0	0	0	0	0	0
Q13459	MYO9B	48.0421	47.5251	47.4957	47.8691	48.5735	0.517061	0.546489	0.173044	-0.531354	0.139475	0.104613	0.0697803	0.138625	0.877597	0.905295	0.934771	0.878252	0	0	0	0	0	0
Q9BRQ8	AIFM2	51.1661	52.7358	53.8531	53.8918	52.8194	-1.56974	-2.687	-2.72573	-1.65335	0.253188	0.452366	0.453025	0.302611	0.797965	0.688532	0.688219	0.767689	0	0	0	0	0	0
P48723	HSPA13	48.1118	47.4549	47.6017	48.3494	48.8635	0.656897	0.51011	-0.237616	-0.751689	0.67028	0.587504	0.432299	0.352609	0.598702	0.62992	0.698178	0.739312	0	0	0	0	0	0
Q7Z6Z7	HUWE1	51.0009	50.7269	50.9845	51.3028	51.2617	0.274003	0.016449	-0.301825	-0.260739	0.0691014	0.0660046	0.0514882	0.05468	0.935365	0.938082	0.951033	0.948155	0	0	0	0	0	0
Q9Y4G6	TLN2	51.6794	52.2225	50.3973	53.1518	51.0137	-0.543114	1.28205	-1.47242	0.665645	0.211494	0.161292	0.219756	0.128891	0.825427	0.86111	0.819836	0.885825	0	0	0	0	0	0
O75391	SPAG7	52.9056	52.3969	50.9502	52.7053	49.8969	0.508729	1.95535	0.200279	3.00865	0.322925	0.576337	0.357118	0.674495	0.755901	0.634382	0.736855	0.597195	0	0	0	0	0	0
O43181	NDUFS4	60.4143	55.4678	61.6223	59.8124	61.839	4.94653	-1.20798	0.601921	-1.42468	3.73997	7.02212	10.8137	8.5241	0.210972	0.124655	0.0846475	0.104997	0	1	1	1	0	0
Q96JH7	VCPIP1	44.594	44.5019	44.5278	44.4264	44.4621	0.0921205	0.0662454	0.167616	0.131894	0.0542418	0.0851402	0.0636082	0.0659692	0.948549	0.92154	0.940196	0.938113	0	0	0	0	0	0
Q86XP3	DDX42	45.9447	46.0683	45.6804	45.7955	46.1413	-0.123582	0.264269	0.149135	-0.196598	0.0712609	0.127929	0.0663925	0.101694	0.933479	0.886581	0.937741	0.907693	0	0	0	0	0	0
Q9NPQ8	RIC8A	48.2656	48.2369	48.104	47.8411	48.6141	0.028655	0.161551	0.424463	-0.348531	0.0654491	0.0702257	0.0811359	0.111164	0.938571	0.934382	0.924953	0.899957	0	0	0	0	0	0
Q52LJ0	FAM98B	49.1794	49.0809	49.1906	49.0288	49.2924	0.0985472	-0.0111206	0.150603	-0.113002	0.0536885	0.0736438	0.082071	0.0840727	0.949047	0.931408	0.924154	0.922447	0	0	0	0	0	0
Q96GX9	APIP	37.3773	54.7431	58.2261	60.4254	41.9589	-17.3659	-20.8488	-23.0482	-4.58163	0.729184	0.835055	0.855429	0.456907	0.578307	0.544943	0.538959	0.686386	0	0	0	0	0	0
Q96RP9	GFM1	47.995	47.4829	47.9265	48.1114	47.7621	0.512131	0.0685427	-0.116319	0.232924	0.104905	0.0972686	0.0564262	0.0755417	0.905055	0.911354	0.946588	0.929764	0	0	1	0	0	0
P53582	METAP1	51.3258	51.7392	50.6945	51.5757	51.9921	-0.413423	0.631342	-0.249901	-0.66629	0.119275	0.228212	0.0825494	0.137412	0.893435	0.814192	0.923745	0.879189	0	0	0	0	0	0
O43765	SGTA	50.1864	49.9202	50.2527	49.6924	49.6682	0.266267	-0.0662794	0.49405	0.518214	0.0594548	0.0534175	0.100589	0.0819004	0.943882	0.949291	0.908604	0.924299	0	0	0	0	0	0
O60869	EDF1	61.2579	61.5792	61.5999	62.0639	62.2257	-0.321261	-0.342031	-0.806049	-0.967799	0.783294	0.643361	0.481495	0.427788	0.56076	0.608509	0.674994	0.700384	0	0	0	0	0	0
P56945	BCAR1	45.7423	45.4684	45.5719	45.3695	45.9501	0.273864	0.170328	0.372817	-0.207874	0.0965433	0.149036	0.068677	0.0912749	0.911957	0.870295	0.935736	0.916359	0	0	0	0	0	0
Q13868	EXOSC2	60.6931	48.2356	54.7394	36.0003	61.259	12.4575	5.95371	24.6928	-0.565847	0.383085	0.349399	0.408696	0.267206	0.723021	0.741071	0.709877	0.789138	0	0	0	0	0	0
P49368	CCT3	56.7742	57.0278	56.79	56.6013	56.7543	-0.253624	-0.0158755	0.172891	0.0198654	0.0463375	0.0421615	0.028695	0.0411962	0.955715	0.959544	0.972105	0.960434	0	0	0	0	0	0
P13929	ENO3			56.2684	56.0457			-56.2684	-56.0457										0	0	0	0	0	0
Q8IXB1	DNAJC10	54.2623	53.6343	54.0629	52.5876	53.5319	0.62798	0.199376	1.67468	0.730396	0.142681	0.101376	0.223112	0.286617	0.875135	0.907955	0.817587	0.777232	0	0	0	0	0	0
Q9BSJ2	TUBGCP2	48.0302	47.8754	48.1954	48.6259	49.5599	0.154788	-0.165217	-0.595664	-1.52971	0.0893407	0.0608157	0.169204	0.311305	0.917986	0.942671	0.855282	0.762599	0	0	0	0	0	0
Q13409	DYNC1I2	53.7773	54.5432	53.852	54.4263	54.3585	-0.765867	-0.0747575	-0.648981	-0.581229	0.0730279	0.0889417	0.0982445	0.0539349	0.931942	0.918323	0.910544	0.948825	0	0	0	0	0	0
P48634	PRRC2A	57.668	57.4545	57.3839	56.4005	55.3105	0.213533	0.284112	1.26757	2.35749	0.156856	0.147547	0.192179	0.3029	0.864412	0.871424	0.8388	0.767519	0	0	0	0	0	0
P35268	RPL22	55.6882	56.2962	56.093	58.3802	57.1711	-0.607956	-0.40476	-2.692	-1.48286	0.899004	0.429316	0.523777	0.172912	0.526592	0.699635	0.656264	0.852579	0	0	0	0	0	0
Q5T8P6	RBM26			48.5197	48.4159	48.9503		-48.5197	-48.4159	-48.9503									0	0	0	0	0	0
Q8NBL1	POGLUT1	50.5716	50.5963	50.1653	50.3868	51.6405	-0.0247303	0.406327	0.184818	-1.06887	0.19842	0.250763	0.0891504	0.19465	0.834432	0.799512	0.918147	0.837065	0	0	0	0	0	0
Q96TA1	FAM129B	51.2745	51.3757	51.6164	51.2303	51.565	-0.101237	-0.341927	0.0442039	-0.290549	0.0309702	0.0578905	0.0298688	0.0750021	0.96996	0.945277	0.970997	0.930231	0	0	0	0	0	0
O60220	TIMM8A	59.9757	42.7585	58.05	57.4929	56.641	17.2171	1.92569	2.48275	3.33467	0.407762	0.285376	0.30853	0.355496	0.710347	0.777983	0.764216	0.737737	0	0	1	0	0	0
Q5SW79	CEP170	51.0219	51.3983	50.9835	50.2666	50.0789	-0.376361	0.0384615	0.755287	0.942969	0.11843	0.0793039	0.158613	0.18341	0.894111	0.926523	0.863101	0.845016	0	0	0	0	0	0
P62942	FKBP1A	56.9753	57.4114	56.6595	57.0426	56.5418	-0.436092	0.315822	-0.0673415	0.433454	0.142855	0.0750019	0.099223	0.103723	0.875002	0.930231	0.909734	0.906024	0	0	0	0	0	0
P08123	COL1A2		65	54.2381	59.4011	56.3457	-65	-54.2381	-59.4011	-56.3457	1.28983	4.04198	3.56908	3.51745	0.436713	0.198335	0.218863	0.221364	1	0	0	0	0	1
Q92734	TFG	53.8492		61.9766	62.493	54.641	53.8492	-8.12742	-8.64383	-0.79184	0.219134	0.260825	0.357685	0.25775	0.820255	0.793132	0.736548	0.795071	0	0	0	0	0	0
P25686	DNAJB2	48.7797	47.3125	47.8161	48.7302	47.4974	1.46727	0.963623	0.0495163	1.2823	0.234211	0.195198	0.167222	0.215789	0.810234	0.836682	0.856735	0.822511	0	0	0	0	0	0
O43290	SART1	55.5609	54.29	54.8179	54.8447	53.4653	1.27095	0.743043	0.716227	2.09566	0.381764	0.179405	0.14702	0.302299	0.723712	0.847885	0.871824	0.767873	0	0	0	0	0	0
Q9UKX7	NUP50	56.1612	55.1092	54.3649	54.3144	54.4697	1.05195	1.79627	1.84676	1.69147	0.219994	0.451906	0.451649	0.342461	0.819676	0.68875	0.688872	0.744901	0	0	0	0	0	0
P13010	XRCC5	44.838	44.5539	44.8576	44.8426	44.6606	0.28413	-0.0196106	-0.00456544	0.177448	0.0560845	0.0357448	0.0251924	0.0482887	0.946894	0.965489	0.975427	0.953936	0	0	0	0	0	0
Q9Y2Z4	YARS2	44.6924	44.248	44.5451	44.6239	44.6806	0.444334	0.147295	0.0684995	0.0117535	0.0709033	0.0631343	0.0705389	0.100399	0.933791	0.940615	0.934109	0.908761	0	0	1	0	0	0
Q8IX04	UEVLD	49.4697	48.1432	49.2494	50.0791	51.6027	1.32645	0.220326	-0.609398	-2.13297	0.236	0.147613	0.257484	0.592669	0.809061	0.871374	0.795239	0.627877	0	0	0	0	0	0
P50613	CDK7	53.9251	53.8073	54.4047	54.158	54.8723	0.117876	-0.479527	-0.232869	-0.947129	0.209398	0.142302	0.0813481	0.181963	0.826857	0.875425	0.924772	0.84605	0	0	0	0	0	0
P15927	RPA2	53.6712	54.3384	54.9502	55.8227	55.93	-0.667172	-1.27901	-2.15147	-2.25884	0.0745755	0.157521	0.173108	0.189183	0.9306	0.863915	0.852436	0.840913	0	0	0	0	0	0
P42785	PRCP	46.3682	44.0642	47.0293	47.0603	65	2.30401	-0.661007	-0.692091	-18.6318	0.0998726	0.125903	0.198438	0.108144	0.909196	0.888176	0.834419	0.902409	0	0	0	0	0	0
Q92484	SMPDL3A	49.2869	47.3516	65	48.4837	61.3618	1.93524	-15.7131	0.803162	-12.0749	0.106626	0.183841	0.23338	0.24148	0.903648	0.844708	0.81078	0.80549	0	0	0	0	0	0
P53990	IST1	48.8342	47.8862	47.9601	48.3348	48.4278	0.948043	0.874146	0.499436	0.406425	0.212857	0.144596	0.104876	0.176095	0.824499	0.87367	0.905079	0.850272	0	0	0	0	0	0
Q9H788	SH2D4A	48.5442	48.306	46.6671	47.2205	49.0829	0.238149	1.8771	1.32367	-0.53875	0.20573	0.440738	0.253433	0.324246	0.829373	0.694089	0.797809	0.755147	0	0	0	0	0	0
Q9BX68	HINT2	61.815	64.1944	61.9532	65	59.1591	-2.37942	-0.138145	-3.18498	2.65589	0.0529201	0.205672	0.153705	0.212276	0.94974	0.829413	0.866773	0.824894	0	0	0	1	0	0
P32455	GBP1	48.81	48.4846	48.4227	48.5919	48.7522	0.325452	0.387331	0.218097	0.0578192	0.0852808	0.081758	0.0511536	0.0307104	0.921421	0.924421	0.951336	0.970205	0	0	0	0	0	0
Q9C0I1	MTMR12	58.1045	55.596	56.5542	59.1906	57.3956	2.50847	1.55025	-1.08617	0.708804	0.468714	0.0987853	0.151407	0.134006	0.680868	0.910096	0.868503	0.88183	0	0	0	0	0	0
Q96KP1	EXOC2	48.9461	48.88	48.382	48.5073	48.2785	0.0661098	0.564095	0.438775	0.667554	0.202923	0.150282	0.143739	0.168335	0.831308	0.869352	0.874325	0.855919	0	0	0	0	0	0
P46934	NEDD4	48.0376	48.1449	48.3482	47.548		-0.107292	-0.310582	0.48965	48.0376	0.173406	0.297562	0.136543		0.85222	0.770676	0.879861		0	0	0	0	0	0
Q9UBQ0	VPS29	60.2491	65	63.7516	63.4242	65	-4.75085	-3.5025	-3.17507	-4.75085	0.153959	0.0495032	0.0472919	0.124351	0.866582	0.952832	0.954844	0.889402	0	0	0	0	0	0
O15427	SLC16A3	43.972		65	65	58.7731	43.972	-21.028	-21.028	-14.8011	0.548231	1.33536	1.69091	1.53602	0.645899	0.4282	0.371622	0.394318	0	0	0	1	0	0
Q92979	EMG1	55.2855	58.703	58.1961	57.7179	59.7597	-3.41756	-2.91061	-2.43248	-4.4742	0.681518	0.647123	0.472534	0.628117	0.594701	0.607119	0.679101	0.614207	0	0	0	0	0	0
O95989	NUDT3	56.4794	56.9546	57.2277	56.357	56.736	-0.475246	-0.748319	0.122313	-0.256616	0.120737	0.159534	0.118968	0.180686	0.89227	0.862416	0.893681	0.846965	0	0	0	0	0	0
Q5SRE5	NUP188	49.7183	47.4052	46.505	46.1699	46.9072	2.31308	3.21334	3.54839	2.81112	0.402138	0.504629	0.534445	0.454377	0.713196	0.664616	0.651701	0.68758	0	0	0	0	0	0
P10606	COX5B	61.346	61.4731	61.6883	61.6029	61.5821	-0.127041	-0.342242	-0.256901	-0.236027	0.403495	0.286786	0.633596	0.96467	0.712507	0.77713	0.612146	0.508991	0	1	1	1	0	0
P61106	RAB14	54.7514	57.1774	54.4995	54.5819	54.933	-2.42605	0.251877	0.169463	-0.181629	0.11897	0.148231	0.180059	0.101699	0.893679	0.870905	0.847415	0.907689	0	0	0	0	0	0
Q92616	GCN1	44.655	44.5567	44.4961	45.0101	45.1332	0.0982474	0.158822	-0.35516	-0.478239	0.0852324	0.0682307	0.0778633	0.103666	0.921462	0.936127	0.927761	0.906071	0	0	0	0	0	0
P49257	LMAN1	49.4705	48.7628	49.8531	50.0834	50.3249	0.707688	-0.382542	-0.612885	-0.854421	0.204235	0.239815	0.261255	0.329283	0.830403	0.806572	0.792861	0.752285	0	0	0	0	0	0
P07711	CTSL	56.4607	56.1905	55.9646	56.1987	56.0147	0.270234	0.496147	0.262004	0.445977	0.109871	0.196498	0.112501	0.151368	0.901005	0.835773	0.898875	0.868532	0	0	0	0	0	0
Q8TD55	PLEKHO2	53.3096	53.5816	53.2451	52.3381	52.8503	-0.272004	0.0644876	0.971494	0.459305	0.190315	0.215967	0.155442	0.227007	0.840114	0.822391	0.86547	0.814991	0	0	0	0	0	0
P40818	USP8	47.6904	47.3907	47.9198	47.7164	47.6751	0.299682	-0.229372	-0.0259973	0.0153038	0.179091	0.198025	0.213623	0.174542	0.848111	0.834707	0.823979	0.851396	0	0	0	0	0	0
Q16643	DBN1	54.1361	54.2516	53.9088	54.207	54.3937	-0.115472	0.227308	-0.0708121	-0.257566	0.126809	0.0830039	0.108518	0.135506	0.887462	0.923358	0.902106	0.880664	0	0	0	0	0	0
O95347	SMC2	47.5747	47.5871	47.4983	47.6611	47.1866	-0.0123061	0.0764981	-0.0863619	0.388154	0.0940404	0.0613642	0.0752144	0.0800582	0.914043	0.942184	0.930047	0.925876	0	0	0	0	0	0
Q14152	EIF3A	48.6329	50.6594	48.6712	48.6789	48.7682	-2.02653	-0.0383798	-0.046037	-0.135373	0.481337	0.316933	0.166105	0.148249	0.675066	0.75934	0.857555	0.870891	0	0	0	0	0	0
P62263	RPS14	55.0612	55.1633	55.3374	56.7841	55.7559	-0.102061	-0.276239	-1.72294	-0.694692	0.528624	0.200959	0.297663	0.208833	0.654183	0.832668	0.770616	0.827244	0	0	0	0	0	0
Q9H0E2	TOLLIP	51.3271	52.0462	51.6518	51.7672	51.9865	-0.719023	-0.32461	-0.440005	-0.659393	0.184335	0.0587259	0.159392	0.193414	0.844356	0.944532	0.862521	0.837932	0	0	0	0	0	0
Q9Y3Z3	SAMHD1	52.9944	54.6125	54.5386	54.3795	54.9809	-1.61811	-1.54421	-1.38512	-1.98652	0.107227	0.104913	0.22728	0.22245	0.903157	0.905049	0.81481	0.818029	0	0	0	0	0	0
O14818	PSMA7	41.9416	41.1577	47.6675	47.6908	53.6021	0.783899	-5.72592	-5.74914	-11.6605	0.252249	0.263272	0.316854	0.261959	0.798563	0.791595	0.759386	0.792419	0	0	0	0	0	0
P14678	SNRPB	58.4058	47.8296	58.4109	57.7715	58.4313	10.5763	-0.00513693	0.634296	-0.0254501	0.435036	0.261079	0.319726	0.288402	0.696847	0.792972	0.757733	0.776155	0	0	0	0	0	0
P25705	ATP5F1A	60.9553	61.6781	61.6061	61.5555	62.2505	-0.722756	-0.650794	-0.600177	-1.29516	0.299924	0.724171	0.167347	0.419007	0.769276	0.579989	0.856643	0.704718	0	1	0	0	0	0
Q9UK41	VPS28	48.2384	47.7732	47.9635	47.6552	48.2061	0.46522	0.274956	0.583187	0.0322886	0.137325	0.0988941	0.0780754	0.0508401	0.879256	0.910006	0.927579	0.95162	0	0	0	0	0	0
P27708	CAD	49.1516	48.7312	48.6052	49.4344	49.4615	0.420468	0.546391	-0.282821	-0.309914	0.0726758	0.0860884	0.0427616	0.0568118	0.932248	0.920735	0.958992	0.946242	0	0	1	0	0	0
Q02818	NUCB1	47.7852	62.2363	61.3554	61.5985	54.6734	-14.451	-13.5702	-13.8132	-6.88816	0.350898	0.293825	0.325955	0.190866	0.740248	0.772902	0.754173	0.839725	0	0	0	0	0	0
Q8TC07	TBC1D15	48.5465	48.3704	48.0637	48.2346	48.0981	0.176132	0.482783	0.311855	0.448411	0.0678447	0.109651	0.0799615	0.116738	0.936466	0.901185	0.925959	0.895465	0	0	0	0	0	0
P11216	PYGB	54.8931	54.4319	54.5817	55.0302	55.7642	0.461224	0.311464	-0.137035	-0.871087	0.0471683	0.159985	0.206794	0.204209	0.954956	0.86208	0.828642	0.83042	0	0	1	0	0	0
Q9HCJ6	VAT1L	47.8214	42.3348	52.9415	48.1675	43.1358	5.4866	-5.12007	-0.346013	4.68567	0.11383	0.2938	0.287472	0.297836	0.897803	0.772917	0.776716	0.770514	0	0	0	0	0	0
Q9BPX5	ARPC5L	60.3347	59.5128	63.2961	58.9411	59.3432	0.821853	-2.96144	1.39355	0.991429	0.102503	0.0816686	0.102061	0.078904	0.907027	0.924498	0.90739	0.926867	0	0	0	0	0	0
Q9HBL0	TNS1	48.3463	47.7676	47.3748	47.6735	48.2019	0.578725	0.971525	0.672871	0.144411	0.129785	0.154712	0.107292	0.102414	0.885124	0.866017	0.903104	0.9071	0	0	0	0	0	0
Q5TDH0	DDI2	53.1889	51.4893	52.351	52.64	53.7655	1.6996	0.837942	0.548917	-0.576611	0.187357	0.187732	0.118491	0.0922782	0.842207	0.841941	0.894062	0.915518	0	0	0	0	0	0
P29466	CASP1	47.4144	47.283	46.7966	46.6276	47.7421	0.131343	0.617762	0.78679	-0.327722	0.0340559	0.113964	0.146604	0.119103	0.967066	0.897695	0.872141	0.893572	0	0	0	0	0	0
Q9H488	POFUT1	65	65	65	65	65			1.19371e-12		0.0482177	0.0948738	0.120108	0.170942	0.954	0.913347	0.892771	0.854014	0	0	0	0	0	0
Q7Z7E8	UBE2Q1	48.8241	48.8293	48.1709	48.3733	48.6151	-0.00523637	0.653158	0.45079	0.208928	0.0903829	0.157524	0.102289	0.10836	0.917109	0.863913	0.907203	0.902234	0	0	0	0	0	0
P62805	HIST1H4A	47.1578	48.5078	47.4296	46.9236	47.5734	-1.35	-0.271734	0.234258	-0.415597	0.407341	0.166048	0.107366	0.17637	0.71056	0.857597	0.903044	0.850073	0	0	0	0	0	0
Q15365	PCBP1	48.8448	48.6659	48.2438	48.3658	48.8802	0.178859	0.600968	0.478934	-0.0354145	0.0550031	0.118383	0.105622	0.0226866	0.947865	0.894148	0.904468	0.977817	0	0	0	0	0	0
P98160	HSPG2	54.0119	56.1195	57.7853	54.6725	56.996	-2.10767	-3.77349	-0.660605	-2.98415	0.259915	0.460385	0.318026	0.502999	0.793704	0.684751	0.75871	0.665336	1	0	0	0	0	0
O75116	ROCK2	49.3012	48.3842	48.2119	48.2824	48.1999	0.917056	1.08931	1.01879	1.10136	0.196399	0.249133	0.241546	0.273531	0.835842	0.800555	0.805447	0.785218	0	0	0	0	0	0
O94776	MTA2	52.2242	51.6677	50.3917	51.8636	52.1519	0.556518	1.8325	0.360633	0.0723074	0.362137	0.725147	0.366347	0.306544	0.73414	0.579661	0.731878	0.765378	0	0	0	0	0	0
P13995	MTHFD2	54.6915	55.6349	55.3374	55.6957	55.8887	-0.943404	-0.64593	-1.0042	-1.19719	0.251995	0.241564	0.178699	0.249675	0.798725	0.805436	0.848393	0.800208	0	0	1	1	0	0
Q9BRG1	VPS25	51.4317	51.021	51.2992	50.6607	51.2877	0.410743	0.13253	0.770998	0.144064	0.130699	0.18847	0.191222	0.14898	0.884409	0.841418	0.839474	0.870337	0	0	0	0	0	0
Q96KB5	PBK	46.2692	45.9744	45.7767	45.9792	46.0178	0.294829	0.492504	0.28997	0.25142	0.277872	0.231587	0.252952	0.179388	0.782551	0.811961	0.798115	0.847898	0	0	0	0	0	0
Q16698	DECR1	59.7805	59.2371	59.8448	59.6487	59.8015	0.543422	-0.0643163	0.131788	-0.0210379	0.261174	0.110825	0.112714	0.179606	0.792912	0.900232	0.898704	0.847741	0	1	1	1	0	0
P36915	GNL1	51.5205	51.9532	51.2217	51.0341	50.7013	-0.43269	0.298807	0.486363	0.819196	0.25374	0.164202	0.167044	0.176749	0.797614	0.858957	0.856866	0.849799	0	0	0	0	0	0
P54725	RAD23A	42.2128	65	53.3243	42.4331	51.8106	-22.7872	-11.1114	-0.220275	-9.5978	0.179279	0.189338	0.148612	0.201687	0.847976	0.840804	0.870616	0.832163	0	0	0	0	0	0
Q92499	DDX1	48.8975	48.6764	48.866	48.9121	48.8534	0.221106	0.0315299	-0.014585	0.0440971	0.0488127	0.025763	0.0453692	0.0246141	0.953459	0.974884	0.9566	0.975977	0	0	0	0	0	0
P30837	ALDH1B1	53.864	53.9386	54.1034	54.2601	54.4012	-0.0746832	-0.239423	-0.396128	-0.537199	0.100925	0.181068	0.185406	0.215345	0.908327	0.846692	0.843593	0.822811	0	0	0	0	0	0
Q99986	VRK1	46.2528	45.7592	45.7126	45.6511	45.6681	0.493594	0.540178	0.601697	0.584752	0.110611	0.118148	0.139971	0.112989	0.900406	0.894336	0.877216	0.898481	0	0	0	0	0	0
Q9BRA2	TXNDC17	51.0746	50.7732	50.2896	49.3961	50.2983	0.301332	0.784942	1.6785	0.776285	0.141225	0.103393	0.186795	0.0839833	0.876251	0.906295	0.842605	0.922523	0	0	0	0	0	0
P27701	CD82	44.9837	41.9483	42.692	59.9329	60.4123	3.03536	2.29164	-14.9492	-15.4286	0.404068	0.634234	0.973136	0.732074	0.712216	0.611907	0.506807	0.577343	0	0	0	0	0	0
P25398	RPS12	54.6536	47.3066	42.5641	57.9196	55.0588	7.34699	12.0895	-3.26601	-0.405233	0.466363	0.207112	0.372156	0.594629	0.681959	0.828424	0.72878	0.627105	0	0	0	0	0	0
Q12965	MYO1E	49.1734	48.7474	48.6546	48.6301	48.7405	0.425987	0.518732	0.54327	0.432847	0.0944953	0.162834	0.127906	0.104141	0.913663	0.859968	0.886599	0.905681	0	0	0	0	0	0
Q9UJY1	HSPB8	47.719	45.9548	46.9729	46.9491	46.0254	1.76417	0.746111	0.769943	1.69359	0.155705	0.117177	0.165598	0.182602	0.865273	0.895114	0.857929	0.845593	0	0	0	0	0	0
O94760	DDAH1	65	65	65	65	65	3.7943e-12				0.109932	0.0598101	0.0744112	0.0648049	0.900956	0.943565	0.930742	0.939139	0	0	0	0	0	0
P62826	RAN	65	65	65	65	65					0.113537	0.0353383	0.0523305	0.080098	0.898039	0.965868	0.950272	0.925842	0	0	1	0	0	0
Q8TCE6	FAM45A	48.6831	48.569	48.5077	48.6819	49.0099	0.114106	0.175411	0.00119209	-0.326775	0.0620631	0.106798	0.0654487	0.0830484	0.941564	0.903507	0.938572	0.92332	0	0	0	0	0	0
O43813	LANCL1	65	65	65	65	65	-6.19593e-12	-6.19593e-12	-6.19593e-12	-6.19593e-12	0.239074	0.145899	0.285374	0.243229	0.807054	0.872677	0.777984	0.804357	0	0	0	0	0	0
Q9Y6K9	IKBKG	44.3184	44.3449	45.2494	45.1393	45.2974	-0.02644	-0.930983	-0.820866	-0.978989	0.175628	0.222248	0.195476	0.18927	0.850609	0.818165	0.836487	0.840852	0	0	0	0	0	0
Q14696	MESD	56.907	56.7199	59.616	55.4237	56.0728	0.187118	-2.70894	1.48331	0.834267	0.0797303	0.128733	0.186841	0.135519	0.926157	0.885949	0.842573	0.880654	0	0	0	0	0	0
Q01658	DR1	50.768	54.7261	52.6122	51.9055	50.4116	-3.95806	-1.84424	-1.13748	0.356367	0.467127	0.332008	0.422986	0.570446	0.681604	0.750746	0.702747	0.636762	0	0	0	0	0	0
Q9BSL1	UBAC1	51.2812	50.6048	50.3602	50.3948	51.5127	0.676399	0.920999	0.886421	-0.231506	0.287313	0.373474	0.291848	0.0984792	0.776812	0.728081	0.774085	0.91035	0	0	0	0	0	0
O94915	FRYL	52.1051	53.1481	52.2799	51.2131	50.9226	-1.043	-0.174795	0.892004	1.18249	0.299726	0.329968	0.279159	0.404699	0.769393	0.751898	0.781764	0.711896	0	0	0	0	0	0
P09493	TPM1	58.2334	42.5909	42.6939	61.9998	53.8523	15.6425	15.5395	-3.76641	4.38111	0.250493	0.134488	0.246704	0.241833	0.799684	0.881455	0.802115	0.805261	0	0	0	0	0	1
O94808	GFPT2	52.6262	52.0279	53.4669	53.6259	53.5961	0.598284	-0.840727	-0.99976	-0.969883	0.143735	0.192965	0.174174	0.240074	0.874329	0.838248	0.851663	0.806403	0	0	0	0	0	0
Q9H2U2	PPA2	59.9298	65	59.3607	59.4598	58.9451	-5.07022	0.569038	0.469939	0.984649	0.111487	0.167701	0.225011	0.123181	0.899695	0.856383	0.816319	0.890328	0	0	0	0	0	0
P40763	STAT3	47.4626	46.7939	46.6311	46.4954	46.5985	0.668635	0.831485	0.967165	0.864072	0.170159	0.165944	0.209174	0.167828	0.854585	0.857674	0.827011	0.85629	0	0	0	0	0	0
P55084	HADHB	49.7236	49.2706	50.3382	50.3762	51.2999	0.453014	-0.614596	-0.652548	-1.57626	0.0757365	0.0824448	0.0984532	0.197341	0.929596	0.923835	0.910371	0.835184	0	1	1	0	0	0
Q13643	FHL3	64.143	51.8212	51.8474	50.5589	49.4579	12.3218	12.2956	13.584	14.6851	0.267415	0.266584	0.287617	0.351618	0.789008	0.789525	0.776628	0.739854	0	0	0	0	0	0
Q9UL46	PSME2	54.3526	54.2492	54.5256	54.6273	54.5667	0.103386	-0.172959	-0.274658	-0.214057	0.0239411	0.0739474	0.0506018	0.0826893	0.976619	0.931144	0.951835	0.923626	0	0	0	0	0	0
Q96BY7	ATG2B	54.3664	53.7304	55.0851	55.6558	55.6889	0.636013	-0.718733	-1.28941	-1.32253	0.248495	0.222581	0.223941	0.296377	0.800964	0.817942	0.817033	0.771381	0	0	0	0	0	0
O14980	XPO1	48.7898	48.5413	48.4128	48.5697	48.5599	0.248524	0.377032	0.22017	0.229911	0.0580095	0.0772162	0.0529415	0.0443296	0.945171	0.928319	0.94972	0.957552	0	0	0	0	0	0
Q96CT7	CCDC124	53.1089	54.2032	55.477	58.4375	56.5757	-1.09435	-2.36818	-5.32868	-3.4668	0.236983	0.485714	0.524639	0.267025	0.808419	0.673077	0.655893	0.78925	0	0	0	0	0	0
Q96B54	ZNF428	46.6545		65	60.6123	36	46.6545	-18.3455	-13.9578	10.6545	0.596576	0.388636	0.353116	0.667245	0.62634	0.720131	0.739035	0.599792	0	0	0	0	0	0
Q86WN1	FCHSD1	52.1225	51.6955	51.9083	51.6092	51.5646	0.426958	0.214196	0.51324	0.55784	0.291487	0.277386	0.334939	0.392393	0.774301	0.782848	0.749098	0.718188	0	0	0	0	0	0
Q9Y3B8	REXO2	54.6669	60.7669	60.0833	60.6869	61.8682	-6.10001	-5.41638	-6.02006	-7.20135	0.0700112	0.407406	0.389525	0.296224	0.93457	0.710527	0.719671	0.771471	0	0	0	0	0	0
Q9P2T1	GMPR2		44.9336	47.7819	60.5765	61.698	-44.9336	-47.7819	-60.5765	-61.698	0.134982	0.208932	0.519572	0.381718	0.881071	0.827176	0.65808	0.723737	0	0	0	0	0	0
P48059	LIMS1	55.2538	55.2442	54.891	53.9805	54.2684	0.00951586	0.362785	1.27328	0.985323	0.0894354	0.13863	0.144144	0.0773997	0.917907	0.878249	0.874016	0.928161	0	0	0	0	0	0
P18124	RPL7	56.3698	43.6205	56.92	58.7908	57.8683	12.7493	-0.550226	-2.42101	-1.49859	1.24095	0.43082	0.510211	0.296437	0.446239	0.6989	0.662159	0.771345	0	0	0	0	0	0
O00487	PSMD14	61.5024	61.4885	60.8883	60.9468	60.0552	0.0139621	0.614148	0.555578	1.44718	0.086372	0.0359033	0.0524527	0.074288	0.920495	0.965341	0.950161	0.930849	0	0	0	0	0	0
P42285	MTREX	52.3605	53.3173	53.5866	52.8873	53.2184	-0.956851	-1.22608	-0.526801	-0.857856	0.451299	0.525667	0.153039	0.22433	0.689038	0.655451	0.867273	0.816773	0	0	0	0	0	0
Q15208	STK38	48.1297	47.444	48.0193	47.6587	48.5942	0.685723	0.110371	0.470973	-0.464496	0.231421	0.276904	0.235154	0.217846	0.81207	0.783144	0.809616	0.821122	0	0	0	0	0	0
Q6IQ22	RAB12	54.7422	54.5841	55.1952	54.1433	54.3069	0.15817	-0.453001	0.598905	0.435392	0.453729	0.312315	0.202253	0.281473	0.687886	0.762012	0.831772	0.780352	0	0	0	0	0	0
O75475	PSIP1	51.2691	52.1035	50.9547	50.5224	50.3639	-0.834427	0.314403	0.746699	0.905143	0.277953	0.103633	0.243241	0.276049	0.782502	0.906098	0.804349	0.783669	0	0	0	0	0	0
Q14151	SAFB2	65	65	65	50.3614	48.3504	6.09646e-12	1.23066e-11	14.6386	16.6496	0.236297	0.217038	0.390389	0.362532	0.808867	0.821667	0.719223	0.733928	0	0	0	0	1	0
P63220	RPS21	55.2333	45.8216	42.7448	42.2353	55.395	9.41165	12.4885	12.998	-0.161689	1.0018	0.318158	0.485404	0.306523	0.49955	0.758634	0.673218	0.76539	0	0	0	0	0	0
P06753	TPM3	58.1672		59.9354	62.2669	54.7179	58.1672	-1.76822	-4.09971	3.44928	0.259908	0.282388	0.182753	0.276651	0.793709	0.779795	0.845485	0.783299	0	0	0	0	0	0
P41250	GARS	65	36	53.3752	54.7017	41.9984	29	11.6248	10.2983	23.0016	0.302657	0.40743	0.493919	0.365723	0.767662	0.710515	0.66938	0.732213	0	0	0	0	0	0
Q16352	INA			58.1195		56.4583		-58.1195		-56.4583									0	0	0	0	0	0
P10301	RRAS	59.0518	58.2084				0.843407	59.0518	59.0518	59.0518	0.179236				0.848007				0	0	0	0	0	0
P29353	SHC1	54.0203	51.7871	52.962	53.4346	53.8399	2.2332	1.0583	0.585749	0.180458	0.275437	0.148059	0.142731	0.11901	0.784045	0.871035	0.875096	0.893647	0	0	0	0	0	0
P30153	PPP2R1A	53.296	53.1703	53.5693	53.4316	53.5575	0.125757	-0.273229	-0.135609	-0.261487	0.063055	0.0823181	0.0349065	0.133023	0.940685	0.923943	0.966271	0.882594	0	0	0	0	0	0
P46926	GNPDA1	45.7854	44.0411	61.309	61.1706	61.3035	1.74432	-15.5236	-15.3852	-15.5181	0.260341	0.395321	0.429659	0.445826	0.793436	0.716681	0.699468	0.691646	0	0	0	0	0	0
Q8IUR0	TRAPPC5	50.2963	49.4641	49.4182	49.705	49.66	0.832226	0.878117	0.591295	0.63631	0.201898	0.182272	0.127891	0.13241	0.832017	0.845829	0.88661	0.883072	0	0	0	0	0	0
Q9UPT5	EXOC7	47.8591	48.4893	47.8855	47.8962	48.1579	-0.630199	-0.0264622	-0.0371727	-0.298809	0.232889	0.102673	0.11169	0.0860345	0.811103	0.906887	0.899531	0.920781	0	0	0	0	0	0
P00441	SOD1	45.2828	41.8766	53.7549	62.4124	57.5014	3.40615	-8.47207	-17.1296	-12.2186	0.241513	0.259271	0.712882	0.376801	0.805469	0.79411	0.583811	0.726321	0	0	0	0	0	0
Q15149	PLEC	51.9841	52.1625	52.0088	52.1435	52.0627	-0.178386	-0.02471	-0.159433	-0.0785767	0.0625702	0.0541285	0.0723475	0.0790525	0.941114	0.948651	0.932533	0.926739	0	0	0	0	0	0
P63173	RPL38	55.6382	56.1901	56.4837	59.3218	58.3463	-0.551973	-0.8455	-3.68363	-2.70814	0.570372	0.328535	0.446905	0.258763	0.636792	0.752709	0.69113	0.794431	0	0	0	0	0	0
P12268	IMPDH2	56.3255	57.4608	55.6939	56.0595	55.4692	-1.13538	0.631561	0.265986	0.856294	0.252637	0.188374	0.165	0.169368	0.798316	0.841486	0.858369	0.855163	0	0	0	0	0	0
P08237	PFKM	45.6909	44.9017	36.0001	42.6495	42.1588	0.789241	9.69082	3.04139	3.53204	0.274827	0.430475	0.526416	0.387744	0.78442	0.699068	0.655129	0.720594	0	0	0	0	0	0
P48454	PPP3CC	52.3543	51.3347	49.4043	52.2879	51.5265	1.01958	2.94993	0.0663284	0.827733	0.163534	0.313798	0.137898	0.174661	0.859451	0.761152	0.878813	0.851309	0	0	0	0	0	0
Q5VTB9	RNF220	52.1707	52.0569	52.1145	52.0788	52.1124	0.113828	0.0562198	0.0918992	0.0583131	0.268875	0.228781	0.218813	0.219326	0.7881	0.813815	0.820471	0.820125	0	0	0	0	0	0
P61927	RPL37	56.5736	36.0001	56.8242	58.7286	57.9547	20.5736	-0.25056	-2.15499	-1.3811	1.40696	0.580887	0.505919	0.248739	0.415462	0.632556	0.664046	0.800808	0	0	0	0	0	0
P08708	RPS17	56.3909	56.7205	56.5518	58.1205	57.3069	-0.329608	-0.160957	-1.72965	-0.916012	0.697461	0.207697	0.264513	0.243575	0.589115	0.828022	0.790818	0.804133	0	0	0	0	0	0
Q9GZT3	SLIRP	45.1957	45.1961	44.7627	45.1098	43.7408	-0.000381094	0.432982	0.0859116	1.45487	0.0721493	0.0830731	0.100386	0.213043	0.932706	0.923299	0.908772	0.824373	0	0	0	0	0	0
Q9HAV7	GRPEL1	53.1049	55.2549	54.1155	53.6064	54.0227	-2.14999	-1.01061	-0.50146	-0.917777	0.123704	0.14824	0.152189	0.131254	0.889914	0.870898	0.867913	0.883975	0	1	0	0	1	0
Q8TDZ2	MICAL1	46.2758	47.2091	46.3762	46.2118	46.7038	-0.933327	-0.100461	0.0640112	-0.428018	0.3086	0.172872	0.0839909	0.213571	0.764175	0.852608	0.922517	0.824014	0	0	0	0	0	0
Q9H8Y8	GORASP2	47.3638	47.119	46.6883	47.0328	46.921	0.244783	0.675498	0.331035	0.442776	0.0677284	0.1395	0.131487	0.098561	0.936568	0.877578	0.883793	0.910282	0	0	0	0	0	0
Q96I15	SCLY	65	56.5003	62.9911	65	65	8.49971	2.0089		8.95284e-13	0.375872	0.369502	0.21796	0.250757	0.726812	0.730192	0.821045	0.799516	0	0	0	0	0	0
P11940	PABPC1	51.9065	51.9696	51.4155	51.117	50.7712	-0.0631047	0.491054	0.789535	1.13534	0.107447	0.105823	0.137011	0.188151	0.902978	0.904304	0.879499	0.841644	0	0	0	0	0	1
P78344	EIF4G2	46.029	45.9351	45.9691	46.0824	46.2521	0.0939906	0.059955	-0.0533872	-0.223018	0.0445478	0.0355531	0.0259623	0.0571107	0.957352	0.965668	0.974695	0.945975	0	0	0	0	0	0
Q96AG4	LRRC59	54.0734	52.1641	53.0922	54.2332	54.0938	1.9093	0.981252	-0.159731	-0.0203689	0.0879807	0.150462	0.281528	0.259569	0.919134	0.869216	0.780319	0.793922	0	0	0	0	0	0
P49590	HARS2	65	65	65	65	65			3.7943e-12		0.261822	0.116472	0.21223	0.149516	0.792505	0.895678	0.824926	0.869932	0	0	0	0	0	0
Q9UJY5	GGA1	48.5393	50.7552	50.4309	49.5566	49.5963	-2.2159	-1.8916	-1.01731	-1.05698	0.197868	0.175817	0.0711117	0.0907671	0.834816	0.850472	0.933609	0.916786	0	0	0	0	0	0
Q99426	TBCB	49.9916	49.5075	49.7565	49.0555	49.9739	0.484077	0.235112	0.936067	0.0176675	0.122211	0.11715	0.187922	0.246606	0.891098	0.895135	0.841806	0.802178	0	0	1	0	0	0
Q8TF05	PPP4R1	51.1392	51.6296	51.7017	51.2912	51.7733	-0.490334	-0.562519	-0.152003	-0.634094	0.0956204	0.104561	0.117347	0.124007	0.912725	0.905337	0.894977	0.889674	0	0	0	0	0	0
P49915	GMPS	51.0575	50.589	50.7763	51.1993	51.3282	0.468501	0.281177	-0.141788	-0.270749	0.0802199	0.0582404	0.0538122	0.0275259	0.925737	0.944965	0.948936	0.973211	0	0	0	0	0	0
O00429	DNM1L	51.6385	51.6433	51.5043	51.6396	51.4907	-0.00478599	0.13421	-0.00109861	0.147843	0.0773648	0.0437733	0.0564782	0.0442332	0.928191	0.958062	0.946541	0.95764	0	0	1	0	0	0
P26583	HMGB2	64.491	54.3454	52.1575	46.4174	49.5707	10.1456	12.3335	18.0736	14.9202	0.146318	0.145018	0.234163	0.195669	0.872358	0.873349	0.810266	0.836352	0	0	0	0	0	0
Q15843	NEDD8	56.0271	57.2381	58.1445	57.5584	57.8336	-1.21099	-2.11737	-1.53128	-1.8065	0.18395	0.108339	0.126113	0.0578903	0.84463	0.902251	0.88801	0.945278	0	0	0	0	0	0
Q9BQL6	FERMT1		61.0938				-61.0938												0	0	0	0	0	0
Q14694	USP10	50.0116	50.8708	49.9339	50.5321	50.8496	-0.859197	0.0777417	-0.520426	-0.837937	0.284418	0.096194	0.22786	0.161345	0.778563	0.912247	0.814425	0.861071	0	0	0	0	0	0
Q6PKG0	LARP1	50.532	49.7617	50.0161	50.3015	49.2727	0.770229	0.515875	0.230477	1.2593	0.078938	0.0921692	0.0468256	0.138351	0.926837	0.915609	0.955269	0.878464	0	0	0	0	0	0
Q13404	UBE2V1	56.7556	56.5545	56.665	56.7677	56.7813	0.20113	0.0906453	-0.0121157	-0.0256339	0.0692023	0.0698372	0.0745814	0.0799078	0.935277	0.934722	0.930595	0.926005	0	0	0	0	0	0
P55268	LAMB2	52.215	49.727	49.308	49.8498	50.3684	2.488	2.90696	2.36514	1.84662	0.373767	0.413012	0.329858	0.286432	0.727926	0.707708	0.75196	0.777344	1	0	0	0	0	1
Q13257	MAD2L1	48.9807	49.5039	48.5858	48.7298	48.594	-0.523203	0.394815	0.250863	0.386707	0.278371	0.151638	0.0759943	0.133027	0.782245	0.868328	0.929373	0.882592	0	0	0	0	0	0
O15541	RNF113A	50.8807		49.7009	48.0917	47.0886	50.8807	1.17986	2.78904	3.79211	0.203103	0.273522	0.34799	0.386604	0.831184	0.785224	0.741845	0.721186	0	0	0	0	0	0
P16749	UL69		49.3711	50.3227	51.4687	47.79	-49.3711	-50.3227	-51.4687	-47.79									0	0	0	0	0	0
Q9NPI6	DCP1A	46.011	45.4027	45.1501	45.1193	45.3012	0.608269	0.860906	0.891677	0.709821	0.257376	0.31738	0.32345	0.249916	0.795307	0.759082	0.755601	0.800054	0	0	0	0	0	0
O60231	DHX16	49.3814	50.4786	49.4307	49.356	49.9122	-1.09722	-0.04927	0.0254084	-0.530838	0.272595	0.370445	0.422797	0.366565	0.785796	0.72969	0.702841	0.731762	0	0	0	0	0	0
P05556	ITGB1	40.134	39.036	59.234	57.9521	60.7668	1.098	-19.1	-17.8181	-20.6328	0.248232	1.27875	1.85639	1.29158	0.801133	0.438837	0.350092	0.43638	1	0	0	0	0	0
P46379	BAG6	50.5189	50.7964	50.4186	50.7387	51.3988	-0.27749	0.100355	-0.21975	-0.879874	0.0558167	0.0937013	0.0778874	0.136283	0.947134	0.914326	0.927741	0.880063	0	0	0	0	0	0
O95630	STAMBP	47.2897	46.4274	46.995	46.0906	46.4778	0.862253	0.294664	1.19911	0.811843	0.24393	0.147073	0.236128	0.203657	0.803904	0.871784	0.808978	0.830801	0	0	0	0	0	0
O15511	ARPC5	65	65	65	65	65		2.98428e-13		6.96332e-13	0.0845732	0.0975	0.210643	0.119361	0.922022	0.911162	0.826008	0.893367	0	0	0	0	0	0
Q13557	CAMK2D	46.79	45.375	45.1896	45.0492	45.9537	1.41505	1.60038	1.74079	0.836369	0.159613	0.167061	0.209986	0.120071	0.862357	0.856853	0.826456	0.8928	0	0	0	0	0	0
Q9Y3E7	CHMP3	52.705	52.0138	51.5943	51.4014	51.7197	0.691134	1.11068	1.30354	0.985245	0.113041	0.11443	0.156687	0.124972	0.898439	0.897319	0.864538	0.888911	0	0	0	0	0	0
Q6IA69	NADSYN1	65	65	65	65	59.6422	-1.37987e-11	-6.96332e-13	-2.28937e-11	5.35783	0.154372	0.176659	0.121208	0.226153	0.866272	0.849864	0.891895	0.815559	0	0	0	0	0	0
Q96DG6	CMBL	56.565	55.0744	57.0455	54.3796	54.8201	1.49064	-0.480495	2.18543	1.74497	0.222163	0.0667702	0.0989071	0.0948808	0.818221	0.937409	0.909995	0.913341	0	0	0	0	0	0
P61978	HNRNPK	48.9211	48.9957	48.9575	48.7021	48.9204	-0.0745787	-0.0363589	0.219035	0.000705449	0.0227188	0.0272227	0.0633438	0.0237168	0.977786	0.973499	0.94043	0.976833	0	0	0	0	0	0
P04350	TUBB4A				59.9339	58.8509			-59.9339	-58.8509									0	0	0	0	0	0
Q9UEE9	CFDP1	55.3174	55.4876	57.4286	59.4597	59.0651	-0.170169	-2.11121	-4.14225	-3.74765	0.784628	1.37006	2.1117	2.05741	0.560341	0.421931	0.321368	0.327075	0	0	0	0	0	0
Q7Z6B7	SRGAP1	49.2655	49.4578	48.174	48.128	49.7739	-0.192307	1.09149	1.13745	-0.508459	0.29401	0.251363	0.301871	0.1753	0.772792	0.799129	0.768125	0.850846	0	0	0	0	0	0
Q9UNE7	STUB1	45.4008	45.2949	44.8831	45.4204	45.8852	0.105928	0.517685	-0.0195461	-0.484401	0.115959	0.094107	0.0703253	0.126138	0.896091	0.913987	0.934295	0.887991	0	0	0	0	0	0
P19388	POLR2E	47.5553	49.4441	48.5189	47.7839	49.4432	-1.88876	-0.963549	-0.22862	-1.88787	0.34263	0.213564	0.108236	0.364196	0.744807	0.824019	0.902335	0.733032	0	0	0	0	0	0
Q14CX7	NAA25	52.3809	52.3759	52.5837	53.1297	53.0155	0.0050216	-0.202715	-0.748798	-0.634593	0.0553146	0.0890408	0.275386	0.174869	0.947585	0.918239	0.784076	0.851159	0	0	0	0	0	0
Q15031	LARS2	50.9789	50.8225	51.0026	50.9821	49.9462	0.156418	-0.0237346	-0.00323503	1.03273	0.0522174	0.0599166	0.0752528	0.217143	0.950374	0.94347	0.930014	0.821596	0	0	1	0	0	0
P35555	FBN1	56.8175	50.9509	54.7032	54.7091	56.8511	5.86664	2.11432	2.10848	-0.0335329	0.421684	0.287126	0.52915	1.16304	0.703391	0.776925	0.653958	0.462313	0	0	0	0	0	0
Q86W92	PPFIBP1	47.9742	47.8316	46.978	47.446	46.7388	0.142623	0.996185	0.528196	1.23537	0.0733369	0.213033	0.126708	0.243154	0.931674	0.82438	0.887542	0.804406	0	0	0	0	0	0
Q8IYM9	TRIM22	47.0004	46.6506	46.589	46.4521	46.381	0.349828	0.411358	0.548263	0.619394	0.114565	0.218784	0.194285	0.132228	0.897211	0.82049	0.837321	0.883215	0	0	0	0	0	0
Q9NYU2	UGGT1	50.7147	49.965	50.9312	49.9571	50.503	0.749703	-0.216489	0.757542	0.211709	0.103929	0.146693	0.23683	0.203606	0.905855	0.872073	0.808518	0.830837	0	0	0	0	0	0
O75153	CLUH	48.3877	48.4184	48.614	48.8147	48.6724	-0.0306556	-0.22632	-0.42696	-0.284727	0.0709842	0.041441	0.0950979	0.0687881	0.933721	0.960208	0.91316	0.935639	0	0	0	0	0	0
Q8ND24	RNF214	47.5379	46.9319	46.6099	47.1589	47.4501	0.606054	0.928012	0.379017	0.087842	0.220522	0.161737	0.209016	0.156736	0.819321	0.86078	0.827119	0.864501	0	0	0	0	0	0
O14745	SLC9A3R1	55.9768	58.2806	58.0439	55.5482	55.5615	-2.30377	-2.067	0.42865	0.415373	0.179112	0.134357	0.12439	0.126135	0.848096	0.881557	0.889371	0.887993	0	0	0	0	0	0
Q96EQ0	SGTB	50.8762	52.3135	51.4171	51.7035	51.4164	-1.43726	-0.540916	-0.827289	-0.540151	0.199384	0.228238	0.247582	0.185234	0.833761	0.814174	0.80155	0.843715	0	0	0	0	0	0
Q9BYM8	RBCK1	49.5194	48.44	48.1211	48.7697	49.6848	1.07946	1.39832	0.749721	-0.165423	0.148385	0.222167	0.0997469	0.107199	0.870788	0.818219	0.9093	0.90318	0	0	0	0	0	0
P16845	UL22A		57.29	58.2316	58.2483	58.2978	-57.29	-58.2316	-58.2483	-58.2978									0	0	0	0	0	0
P27797	CALR	45.5125	43.8302	44.5367	43.4201	43.47	1.68237	0.97586	2.09239	2.04255	0.123805	0.141098	0.222229	0.208391	0.889834	0.876349	0.818177	0.827547	0	0	0	0	0	0
Q567U6	CCDC93	50.4082	50.7422	49.7637	50.0178	50.1357	-0.334031	0.644515	0.390393	0.272505	0.199973	0.182782	0.157718	0.134323	0.833352	0.845465	0.863768	0.881583	0	0	0	0	1	0
O94822	LTN1	47.4045	48.0045	47.1382	47.807	47.2837	-0.599959	0.266359	-0.402475	0.12081	0.220055	0.103515	0.155391	0.174992	0.819635	0.906195	0.865508	0.85107	0	0	0	0	0	0
Q9H5X1	CIAO2A	57.3274	58.2923	57.8641	58.9392	56.8901	-0.96488	-0.53669	-1.61177	0.437342	0.204169	0.249027	0.194795	0.338304	0.830448	0.800623	0.836964	0.747215	0	0	0	0	0	0
Q07157	TJP1	51.8976	52.4043	51.2203	50.2735	50.2728	-0.506713	0.677261	1.62412	1.62482	0.336198	0.116458	0.315106	0.228136	0.748392	0.89569	0.760395	0.814242	0	0	0	0	0	0
Q9Y4C2	TCAF1	48.0977	47.2036	47.9548	47.8095	48.1048	0.894112	0.142935	0.288211	-0.00703696	0.239613	0.151248	0.118331	0.108612	0.806704	0.868623	0.89419	0.902029	0	0	0	0	0	0
Q9BZZ5	API5	53.3654	53.3174	53.301	53.5862	53.6596	0.0480539	0.0644222	-0.220837	-0.294174	0.0717458	0.064883	0.0567057	0.0855838	0.933057	0.93907	0.946337	0.921163	0	0	0	0	0	0
Q96DI7	SNRNP40	54.5345	53.6067	52.5675	52.6527	52.3045	0.92784	1.967	1.88181	2.22998	0.288574	0.422953	0.395244	0.539086	0.776051	0.702764	0.716721	0.649736	0	0	0	0	0	0
P30044	PRDX5	65	65	61.5	61.3145	65	-9.70601e-12	3.5	3.68546	-5.1017e-12	0.0810985	0.0632854	0.0648486	0.0635132	0.924985	0.940481	0.939101	0.94028	0	0	0	1	0	0
Q15404	RSU1	53.8542	52.6882	52.4488	51.9882	51.9234	1.16603	1.40543	1.86606	1.93081	0.0851432	0.0705061	0.121068	0.12523	0.921537	0.934138	0.892007	0.888707	0	0	0	0	0	0
P63010	AP2B1	50.5734	50.8505	50.3781	50.0886	50.2492	-0.277076	0.195364	0.484865	0.324251	0.10869	0.0479348	0.0672917	0.0511655	0.901965	0.954258	0.936951	0.951325	0	0	0	0	0	0
Q16881	TXNRD1	51.9605	52.3777	52.1763	52.3486	52.1265	-0.417186	-0.215833	-0.388161	-0.166019	0.0733716	0.0774467	0.0890062	0.119056	0.931644	0.92812	0.918268	0.89361	0	0	0	0	0	0
P35637	FUS	49.1909	49.6436	50.2388	48.9435	48.0663	-0.452722	-1.04793	0.247445	1.12456	0.315034	0.171887	0.200494	0.26847	0.760436	0.853324	0.832991	0.788351	0	0	0	0	0	0
Q92793	CREBBP	50.4935	52.5968	51.4005	52.261	53.3788	-2.10333	-0.907002	-1.76748	-2.88528	0.43938	0.174646	0.284154	0.311425	0.694743	0.851321	0.778723	0.762529	0	0	0	0	0	0
P36405	ARL3	57.8456	57.3625	57.1275	58.5529	57.3496	0.483044	0.718126	-0.707296	0.496034	0.0259015	0.0465712	0.0678152	0.0679097	0.974752	0.955501	0.936492	0.936409	0	0	0	0	0	0
Q9P013	CWC15	55.3022	65	65	65	65	-9.69783	-9.69783	-9.69783	-9.69783	0.141555	0.253034	0.362125	0.384068	0.875998	0.798063	0.734147	0.722508	0	0	0	0	0	0
Q13185	CBX3	49.6716	48.1069	49.3547	47.4797	47.5592	1.56469	0.316873	2.19182	2.1123	0.144362	0.0664393	0.243128	0.194512	0.87385	0.9377	0.804422	0.837162	0	0	0	0	0	0
Q92791	P3H4	48.5764	48.2091	48.8647	49.3973	49.3518	0.367292	-0.288251	-0.820916	-0.775371	0.225198	0.257559	0.431611	0.565777	0.816194	0.795191	0.698514	0.638661	0	0	0	0	0	0
P40123	CAP2	49.4792	49.4936	49.1623	49.3491	49.6141	-0.0144583	0.316878	0.13006	-0.134903	0.0550625	0.0545692	0.0749898	0.0644628	0.947811	0.948255	0.930241	0.939441	0	0	0	0	0	0
P42574	CASP3	58.4359	48.0778	58.3442	60.4636	54.7028	10.3581	0.0916849	-2.02766	3.7331	0.203942	0.129095	0.259463	0.150037	0.830605	0.885665	0.793989	0.869537	0	0	0	0	0	0
P62280	RPS11	55.4124	55.2714	55.2748	57.5873	56.7029	0.141	0.137564	-2.17492	-1.29046	0.705419	0.285636	0.335609	0.250171	0.586366	0.777825	0.748722	0.799891	0	0	0	0	0	0
P17931	LGALS3	53.2361	52.8281	52.8561	52.6891	53.0107	0.407964	0.379964	0.546971	0.225403	0.0512959	0.111377	0.0510827	0.0595208	0.951207	0.899785	0.9514	0.943823	0	0	1	0	0	0
P61006	RAB8A	54.3765	54.6848	54.2398	53.9117	54.4169	-0.308389	0.136622	0.464713	-0.0404781	0.0648684	0.0487965	0.0484717	0.0460709	0.939083	0.953474	0.953769	0.955958	0	0	0	0	0	0
Q96JY6	PDLIM2	58.3084	56.4076	55.5847	53.8808	53.8853	1.9008	2.72372	4.42759	4.42313	0.266924	0.291084	0.32102	0.318095	0.789313	0.774543	0.756991	0.758671	0	0	0	0	0	0
Q96B36	AKT1S1	49.6393	50.3436	50.3989	48.8834	50.9243	-0.704329	-0.759624	0.75587	-1.28497	0.196937	0.122429	0.159332	0.201814	0.835466	0.890925	0.862566	0.832076	0	0	0	0	0	0
Q9Y230	RUVBL2	65	65	65	65	65	-7.00595e-12	-3.41061e-12	-7.00595e-12	-7.00595e-12	0.193433	0.0689052	0.214974	0.167018	0.837919	0.935537	0.823063	0.856885	0	0	0	0	0	0
O95817	BAG3	46.1802	46.2613	45.54	45.125	44.8296	-0.0810631	0.640229	1.05517	1.35059	0.0920064	0.0906198	0.136453	0.163285	0.915746	0.91691	0.879931	0.859635	0	0	0	0	0	0
Q9BRP4	PAAF1	53.5641	53.3258	52.5473	53.4354	53.9807	0.238317	1.01684	0.128647	-0.416602	0.312737	0.285947	0.295697	0.246184	0.761767	0.777637	0.771786	0.80245	0	0	0	0	0	0
P36873	PPP1CC	53.7931	55.6433	54.8294	55.02	54.7066	-1.85017	-1.03633	-1.22687	-0.913531	0.136618	0.0798893	0.113772	0.0897685	0.879803	0.926021	0.89785	0.917626	0	0	0	0	0	0
P25787	PSMA2	58.4085	54.6434	59.9699	60.05	61.0518	3.76509	-1.56136	-1.64142	-2.64328	0.183023	0.296741	0.441483	0.323904	0.845292	0.771164	0.69373	0.755342	0	0	0	0	0	0
Q92841	DDX17	49.1624	48.5389	48.9399	48.9712	48.7624	0.623457	0.222463	0.19121	0.399952	0.169417	0.0991003	0.0806539	0.129228	0.855127	0.909835	0.925366	0.885561	0	0	0	0	0	0
O95816	BAG2	46.9804	45.6653	46.8503	49.1766	49.3353	1.31502	0.130005	-2.19628	-2.35492	0.131009	0.143738	0.280156	0.245773	0.884166	0.874326	0.781155	0.802714	0	0	0	0	0	0
P19838	NFKB1	47.0116	46.2927	46.2949	46.6435	46.9139	0.718914	0.71672	0.368116	0.0977761	0.252581	0.247887	0.274137	0.145775	0.798352	0.801355	0.784845	0.872771	0	0	0	0	0	0
Q15181	PPA1	55.4054	54.978	55.019	55.2491	57.3392	0.427383	0.38643	0.156257	-1.93378	0.0933992	0.131451	0.0929958	0.0917948	0.914579	0.883821	0.914917	0.915923	0	0	1	0	0	0
Q96GY0	ZC2HC1A	65	65	65	51.1474	65	6.96332e-13	3.99351e-09	13.8526	4.18867e-08	0.366004	0.366811	0.41413	0.421349	0.732062	0.73163	0.707149	0.703557	0	0	0	0	0	0
P0C0S5	H2AFZ	44.5677	46.3348	44.0105	43.1762	43.9375	-1.76706	0.557184	1.39153	0.630189	0.224077	0.186	0.257615	0.123695	0.816942	0.84317	0.795156	0.889921	0	0	0	0	0	0
Q15637	SF1	55.1134	54.4776	55.0924	53.5669	53.8111	0.635835	0.0209975	1.5465	1.3023	0.247445	0.113605	0.202597	0.135785	0.801639	0.897984	0.831534	0.880448	0	0	0	0	0	0
P10909	CLU	50.9659	49.732	49.7802	50.0972	51.9629	1.2339	1.1857	0.868661	-0.997018	0.264884	0.448358	0.282313	0.464605	0.790586	0.690437	0.779841	0.682778	0	0	0	0	0	0
P07305	H1F0	53.2718	54.5038	53.6318	54.7465	52.6862	-1.23199	-0.359958	-1.47466	0.585626	0.681874	0.305743	0.374238	0.175356	0.594575	0.765847	0.727676	0.850806	0	0	0	0	0	0
Q8WUW1	BRK1	51.2265	52.0115	50.5112	49.8002	49.794	-0.784998	0.715308	1.42637	1.43256	0.0845751	0.0695675	0.150452	0.11071	0.92202	0.934957	0.869224	0.900325	0	0	0	0	0	0
Q969Z0	TBRG4	46.7494	46.2529	46.1959	46.2759	45.829	0.496533	0.553537	0.473557	0.920371	0.251842	0.174659	0.201692	0.275987	0.798823	0.851311	0.83216	0.783707	0	0	0	0	0	0
P42677	RPS27	55.9589	56.2047	55.311	57.3624	56.6517	-0.245797	0.647864	-1.40353	-0.692742	0.729109	0.185316	0.248702	0.265053	0.578332	0.843657	0.800832	0.79048	0	0	0	0	0	0
Q5R372	RABGAP1L	51.4827	50.4658	51.2613	50.4999	51.1973	1.01693	0.22144	0.982835	0.285446	0.261516	0.150904	0.266885	0.130959	0.792697	0.868882	0.789338	0.884205	0	0	0	0	0	0
Q96CX2	KCTD12	65	65	62.9206	65	60.8991	1.02503e-10	2.07942		4.10085	0.189694	0.124792	0.0861873	0.122151	0.840552	0.889053	0.920651	0.891146	0	0	0	0	0	0
Q14353	GAMT	50.5986	50.0964	50.6654	50.6891	50.7993	0.502214	-0.0668384	-0.0905575	-0.200753	0.0810297	0.0635421	0.0527865	0.104995	0.925044	0.940254	0.94986	0.904982	0	0	0	0	0	0
Q96JJ3	ELMO2	47.8737	47.1369	47.8295	48.3959	47.7758	0.736776	0.0442556	-0.522209	0.0979628	0.170907	0.053461	0.142	0.0489242	0.854039	0.949252	0.875657	0.953358	0	0	0	0	0	0
Q13045	FLII	49.4989	49.4974	49.4008	49.4408	49.4909	0.00151469	0.0980696	0.058097	0.00800371	0.0961081	0.0504022	0.0577368	0.0941906	0.912319	0.952016	0.945415	0.913918	0	0	0	0	0	0
Q9C0C2	TNKS1BP1	48.799	49.2982	48.0075	45.9603	47.3794	-0.499181	0.791561	2.83878	1.41959	0.102224	0.106682	0.172871	0.17223	0.907256	0.903602	0.852609	0.853075	0	0	0	0	0	0
Q9P265	DIP2B	54.3869	53.9188	53.9209	53.7256	53.5984	0.468101	0.466064	0.661324	0.788498	0.276484	0.107449	0.157885	0.139964	0.783402	0.902976	0.863643	0.877221	0	0	0	0	0	0
F5HIG1	UL102		49.2013	49.724	49.9781	49.9471	-49.2013	-49.724	-49.9781	-49.9471									0	0	0	0	0	0
Q6ICL3	TANGO2	53.2967	54.4779	53.234	54.5131	53.7114	-1.18124	0.0626595	-1.2164	-0.41467	0.355849	0.430109	0.429618	0.454665	0.737545	0.699247	0.699488	0.687444	0	0	0	0	0	0
P56181	NDUFV3	52.0975	50.7655	51.4209	52.3765	52.6466	1.33202	0.676607	-0.278973	-0.549095	0.851916	1.29442	1.21725	0.724275	0.539981	0.43584	0.45101	0.579954	0	0	0	0	0	0
P37235	HPCAL1	49.9886	48.9753	49.0957	47.9734	48.7945	1.0133	0.892869	2.01512	1.19407	0.100267	0.0644058	0.147705	0.10004	0.90887	0.939491	0.871304	0.909057	0	0	0	0	0	0
P62081	RPS7	55.5057	55.2902	55.6749	57.6649	56.8475	0.21554	-0.169194	-2.15921	-1.3418	0.601092	0.243826	0.320096	0.26005	0.624574	0.803971	0.757521	0.793619	0	0	0	0	0	0
Q13098	GPS1	54.4304	54.0054	54.298	53.7939	53.8263	0.424994	0.132427	0.636516	0.604136	0.103804	0.181862	0.157117	0.105941	0.905958	0.846123	0.864217	0.904208	0	0	0	0	0	0
Q9Y2Q3	GSTK1	50.0965	51.081	51.3882	50.7637	50.9754	-0.984547	-1.29172	-0.667202	-0.878906	0.101632	0.156495	0.0846563	0.0935138	0.907744	0.864682	0.921951	0.914483	0	0	0	0	0	0
P42126	ECI1	55.2226	61.3472	64.9868	65	64.3851	-6.12452	-9.76421	-9.77737	-9.16242	0.863353	0.93152	0.780493	1.36158	0.536667	0.517727	0.561642	0.423445	0	1	1	1	0	0
F5HGU6	UL132					55.9741				-55.9741									0	0	0	0	0	0
P67870	CSNK2B	51.7828	53.0733	51.5462	50.1068	49.8383	-1.29049	0.23661	1.67606	1.94453	0.241623	0.144534	0.294049	0.297183	0.805397	0.873718	0.772768	0.770901	0	0	0	0	0	0
Q9Y265	RUVBL1	65	65	65	65	65	-1.50635e-12	-2.69011e-11	-2.69011e-11	-2.69011e-11	0.256585	0.0875348	0.208551	0.238022	0.795808	0.919511	0.827437	0.80774	0	0	0	0	0	0
P21980	TGM2	55.2423	55.2402	54.3019	54.4146	55.3791	0.00209115	0.940401	0.827691	-0.136829	0.12453	0.236224	0.168864	0.0613459	0.889261	0.808915	0.855531	0.9422	0	0	0	0	0	0
Q96A65	EXOC4	49.0721	48.6575	48.2226	48.3053	47.8054	0.414664	0.849511	0.766826	1.26675	0.142423	0.188039	0.157363	0.273487	0.875332	0.841723	0.864033	0.785246	0	0	0	0	0	0
O95819	MAP4K4	52.081	51.9818	52.1081	50.7511	49.6432	0.0991749	-0.0271187	1.32988	2.43773	0.246539	0.168104	0.32321	0.577632	0.802221	0.856088	0.755738	0.633861	0	0	0	0	0	0
P51452	DUSP3	50.0156	49.3306	49.6293	49.2474	49.5229	0.68496	0.386305	0.768185	0.492708	0.0991255	0.0750255	0.13996	0.07452	0.909814	0.93021	0.877224	0.930648	0	0	0	0	0	0
P38606	ATP6V1A	65	65	65	65	65		7.58604e-10		1.31706e-10	0.122314	0.152858	0.147084	0.151016	0.891016	0.867409	0.871776	0.868798	0	0	0	0	0	0
O75380	NDUFS6	54.8467	57.9023	60.6002	62.775	61.5007	-3.05566	-5.75355	-7.92831	-6.65407	2.49558	0.959497	1.63292	3.93165	0.286075	0.510335	0.379807	0.202772	0	1	1	1	0	0
P51665	PSMD7	65	65	64.0423	62.8012	64.9898	-1.89004e-11	0.957666	2.19881	0.0102484	0.0426394	0.0355462	0.104103	0.0390861	0.959104	0.965674	0.905712	0.962384	0	0	0	0	0	0
P62136	PPP1CA	54.3481	55.1665	54.9727	55.0214	55.1031	-0.818374	-0.624531	-0.673222	-0.754994	0.114402	0.0867196	0.0797409	0.0903051	0.897342	0.920201	0.926148	0.917174	0	0	0	0	0	0
Q9HB90	RRAGC	65	48.0663	43.1661		45.5286	16.9337	21.8339	65	19.4714	0.207649	0.187715	0.312259	0.187152	0.828055	0.841953	0.762045	0.842352	0	0	0	0	0	0
P28799	GRN	44.4669	44.2454	54.379	60.3566	48.177	0.221439	-9.91217	-15.8898	-3.71013	0.163592	0.484269	0.773068	0.653454	0.859407	0.673732	0.563994	0.604795	0	0	0	0	0	0
P11387	TOP1	45.8536	48.2902	47.5903	47.0397	46.7442	-2.43654	-1.73665	-1.18605	-0.89056	0.755059	0.451586	0.253517	0.272315	0.569781	0.688901	0.797755	0.785969	0	0	0	0	1	0
P35221	CTNNA1	54.7545	54.1914	54.3539	54.2726	54.5277	0.563121	0.400613	0.481948	0.226843	0.112698	0.0762753	0.106394	0.0923629	0.898716	0.92913	0.903837	0.915447	0	0	0	0	0	0
Q9UNZ5	C19orf53	53.8235	54.6584	55.659	56.5219	55.911	-0.834879	-1.83554	-2.69839	-2.08752	0.319646	0.281636	0.317744	0.190031	0.757779	0.780252	0.758872	0.840314	0	0	0	0	0	0
P55145	MANF	39.3098	41.7362	36	42.1512	54.0995	-2.4264	3.30982	-2.84142	-14.7897	0.262337	0.217935	0.352304	0.344496	0.792182	0.821062	0.739479	0.743773	0	0	0	0	0	0
Q96S59	RANBP9	51.9175	51.6753	51.3723	52.578	52.1872	0.242224	0.54518	-0.660483	-0.269666	0.281626	0.214291	0.242972	0.306613	0.780259	0.823526	0.804523	0.765338	0	0	0	0	0	0
P13674	P4HA1	47.854	46.7542	47.6671	45.9223	46.9801	1.09982	0.186948	1.93174	0.873895	0.0684997	0.0668028	0.151608	0.188435	0.935892	0.93738	0.868351	0.841443	0	0	0	0	0	0
Q96P70	IPO9	49.6827	50.1308	50.1696	50.2832	51.3578	-0.448073	-0.4869	-0.600449	-1.67506	0.0824975	0.0806682	0.0863859	0.195427	0.92379	0.925353	0.920483	0.836521	0	0	0	0	0	0
Q14376	GALE	52.4697	52.1934	53.0626	53.0187	53.5165	0.276247	-0.592955	-0.549034	-1.04684	0.0837975	0.110909	0.0870916	0.172362	0.922682	0.900164	0.919886	0.852979	0	0	0	0	0	0
P49327	FASN	51.6953	51.3242	51.4995	51.7639	51.6384	0.371136	0.195744	-0.0686344	0.0568951	0.058048	0.0537212	0.0231459	0.0497394	0.945137	0.949018	0.977378	0.952617	0	0	0	0	0	0
P08559	PDHA1	50.5866	51.6566	52.7501	52.7565	53.3535	-1.07003	-2.16355	-2.16996	-2.76695	0.155643	0.262367	0.349531	0.448246	0.865319	0.792162	0.740998	0.69049	0	1	1	1	0	0
Q9UK59	DBR1	54.3299	59.3181	56.2661	57.674	56.0074	-4.9882	-1.93621	-3.34415	-1.67752	0.366782	0.19775	0.199743	0.21217	0.731645	0.834899	0.833512	0.824967	0	0	0	0	0	0
P40925	MDH1	65	65	65	65	65					0.0862049	0.0772023	0.0832754	0.0459988	0.920637	0.928331	0.923126	0.956024	0	1	0	0	0	0
Q86UY8	NT5DC3	57.1562	58.314	58.3475	58.2863	58.1924	-1.15775	-1.1913	-1.13009	-1.03619	0.375111	0.45508	0.312987	0.264869	0.727214	0.687247	0.761622	0.790596	0	0	0	0	0	0
P12109	COL6A1	54.3963	58.8636	58.9117	57.1147	56.9518	-4.46723	-4.5154	-2.7184	-2.55549	0.633933	0.343518	0.456079	0.59503	0.61202	0.744314	0.686776	0.626947	1	0	0	0	0	0
Q8WX93	PALLD	49.1744	48.7266	48.8761	48.7423	49.1241	0.447719	0.298246	0.432013	0.0502205	0.0581603	0.0643274	0.0733833	0.121983	0.945036	0.93956	0.931634	0.891279	0	0	0	0	0	0
Q9ULC4	MCTS1	65	60.8741	62.5601	65	61.5279	4.12588	2.43994	-6.96332e-13	3.47212	0.0700199	0.0986583	0.0362303	0.141443	0.934562	0.910201	0.965036	0.876084	0	0	0	0	0	0
Q92522	H1FX	52.4146	53.2931	52.689	53.1594	52.6329	-0.878497	-0.274424	-0.744807	-0.218327	0.337212	0.116977	0.194836	0.188241	0.747825	0.895273	0.836935	0.84158	0	0	0	0	0	0
Q9NQG5	RPRD1B	50.113	50.1422	49.6416	49.4492	49.6583	-0.0291791	0.471416	0.663743	0.454675	0.1309	0.152256	0.123788	0.146159	0.884251	0.867862	0.889847	0.872479	0	0	0	0	0	0
P38159	RBMX	50.8101	52.117	51.5407	50.2078	49.3358	-1.30682	-0.730568	0.602351	1.47438	0.413563	0.135688	0.227237	0.294994	0.707432	0.880523	0.814838	0.772205	0	0	0	0	0	0
P46459	NSF	53.0951	52.4296	52.6389	53.6538	54.2136	0.665521	0.456227	-0.558614	-1.11847	0.243471	0.0756702	0.295265	0.474126	0.8042	0.929653	0.772043	0.678368	0	0	0	0	0	0
P11021	HSPA5	59.4958	49.19	65	43.7708	53.3465	10.3057	-5.50423	15.725	6.14929	0.138188	0.18499	0.311832	0.274779	0.87859	0.843889	0.762293	0.78445	0	0	0	0	0	0
Q9NR46	SH3GLB2	48.8981	48.932	46.3772	47.5727	47.7285	-0.0339783	2.52088	1.32537	1.16952	0.341715	0.348064	0.220544	0.196088	0.745315	0.741804	0.819307	0.836059	0	0	0	0	0	0
P30085	CMPK1	50.9268	50.574	51.3408	51.2575	51.2322	0.35279	-0.413968	-0.330765	-0.3054	0.0622181	0.0656668	0.046037	0.0532015	0.941426	0.93838	0.955989	0.949486	0	0	0	0	0	0
P15374	UCHL3	51.2975	51.4574	51.361	50.8997	51.6175	-0.159948	-0.0635031	0.397732	-0.320043	0.068176	0.05924	0.0978501	0.0842961	0.936175	0.944073	0.910871	0.922257	0	0	0	0	0	0
Q9NZ08	ERAP1	48.3846	47.0149	47.9576	48.0043	48.2918	1.36977	0.427072	0.380386	0.0928766	0.144493	0.0640736	0.177817	0.182685	0.873749	0.939785	0.849029	0.845533	0	0	0	0	0	0
Q13188	STK3	56.5072	58.013	56.841	58.1268	55.9822	-1.5057	-0.33375	-1.61952	0.52506	0.15362	0.120151	0.141974	0.152187	0.866837	0.892736	0.875677	0.867914	0	0	0	0	0	0
Q92466	DDB2	57.5665	56.2441	54.6349	54.7846	55.5492	1.32245	2.93159	2.78187	2.01733	0.163758	0.153061	0.185112	0.335165	0.859285	0.867257	0.843802	0.748971	0	0	0	0	0	0
P37840	SNCA	65	52.3497	39.3544	37.9836	36.0062	12.6503	25.6456	27.0164	28.9938	0.239745	0.279974	0.218761	0.353276	0.806617	0.781266	0.820506	0.738947	0	0	1	0	0	0
Q8IZP0	ABI1	51.1796	51.2143	51.1602	51.0441	50.9977	-0.0346424	0.0193883	0.135561	0.181958	0.107681	0.170151	0.151135	0.100914	0.902787	0.85459	0.868708	0.908337	0	0	0	0	0	0
F5HG98	UL38		46.9803	48.2484	50.7475	48.7598	-46.9803	-48.2484	-50.7475	-48.7598									0	0	0	0	0	0
Q9Y5A9	YTHDF2	48.8136	48.2579	48.2735	48.4987	48.3785	0.555757	0.540156	0.314878	0.435115	0.113238	0.155614	0.174127	0.147948	0.898281	0.865341	0.851697	0.871119	0	0	0	0	0	0
P56537	EIF6	59.4514	65	65	65	65	-5.54857	-5.54857	-5.54857	-5.54857	0.353857	0.266313	0.288961	0.257102	0.73863	0.789694	0.775819	0.79548	0	0	0	0	0	0
Q02952	AKAP12	45.6497	40.9497	38.5652	40.992	47.6163	4.70005	7.08447	4.65774	-1.96661	0.128682	0.307492	0.564481	0.382594	0.885989	0.764823	0.63919	0.723278	0	0	0	0	0	0
P55210	CASP7	56.3678	64.2705	54.8338	56.4909	42.5909	-7.90271	1.53398	-0.123142	13.7768	0.390375	0.315432	0.383423	1.69321	0.71923	0.760206	0.722845	0.371304	0	1	0	0	0	0
P10515	DLAT	56.3214	57.0642	57.8538	56.3593	55.947	-0.742796	-1.53244	-0.0378906	0.37441	0.351305	0.165588	0.189834	0.173688	0.740025	0.857936	0.840453	0.852015	0	1	1	0	0	0
Q5T0F9	CC2D1B	48.3449	48.4092	48.9546	48.4864	48.7194	-0.0643247	-0.609663	-0.141498	-0.374484	0.0789689	0.108234	0.18748	0.191979	0.926811	0.902337	0.842119	0.838941	0	0	0	0	0	0
Q96CN7	ISOC1	57.4809	58.3351	57.468	57.6616	57.5063	-0.854193	0.0129583	-0.180707	-0.025358	0.0891063	0.0830996	0.0785166	0.0980241	0.918184	0.923276	0.927199	0.910727	0	0	0	0	0	0
Q8IX12	CCAR1	50.5276	53.2568	49.5642	48.1365	49.0528	-2.72917	0.963428	2.39114	1.47486	0.885702	0.171768	0.473933	0.342234	0.530306	0.853411	0.678457	0.745027	0	0	0	0	0	0
Q96AX1	VPS33A	48.3464	48.6708	48.066	48.681	47.998	-0.324471	0.280411	-0.334588	0.348384	0.0800831	0.0933207	0.186025	0.132273	0.925855	0.914645	0.843153	0.883179	0	0	0	0	0	0
P48960	CD97	54.4654	41.2795	42.9752	48.4712	52.3746	13.1859	11.4901	5.99413	2.0908	0.816828	0.524009	0.734048	0.617709	0.55041	0.656164	0.576685	0.618158	0	0	0	0	0	0
Q96T51	RUFY1	52.0365	47.7976	48.1654	47.8727	48.6177	4.23889	3.87106	4.16379	3.41877	0.789558	0.748707	0.757281	0.693448	0.558797	0.571851	0.569061	0.590511	0	0	0	0	0	0
Q13177	PAK2	58.7573	58.261	59.8989	63.5993	61.2762	0.496367	-1.14153	-4.84195	-2.51881	0.0507509	0.0563717	0.070606	0.0855221	0.9517	0.946637	0.93405	0.921216	0	0	0	0	0	0
Q9NVN3	RIC8B		46.5349				-46.5349												0	0	0	0	0	0
P52907	CAPZA1	55.1194	55.0251	55.509	55.7439	55.5059	0.0943067	-0.389536	-0.624423	-0.38649	0.0882136	0.0808938	0.0791272	0.0994737	0.918937	0.92516	0.926675	0.909526	0	0	0	0	0	0
P10109	FDX1	55.9662	59.4866	55.3071	54.4848	54.6216	-3.52039	0.659085	1.48138	1.34462	0.190675	0.348162	0.282354	0.342786	0.839859	0.741751	0.779816	0.744721	0	1	1	0	0	0
Q96CW1	AP2M1	50.3584	50.8566	50.436	49.9594	50.4305	-0.498203	-0.077596	0.39898	-0.0721274	0.178656	0.14356	0.0762295	0.152546	0.848424	0.874463	0.92917	0.867644	0	0	0	0	0	0
Q53T59	HS1BP3	48.9906	48.2477	48.3027	48.5431	48.5573	0.742943	0.687945	0.447537	0.433337	0.138067	0.188187	0.264345	0.210346	0.878683	0.841618	0.790923	0.82621	0	0	0	0	0	0
P11172	UMPS	50.7434	51.4475	51.4608	51.4148	51.8385	-0.704183	-0.717491	-0.671425	-1.09516	0.0471964	0.0546395	0.0682042	0.0716666	0.954931	0.948191	0.936151	0.933126	0	0	0	0	0	0
P60510	PPP4C	57.2893	55.1482	54.7912	56.1753	55.2427	2.14104	2.49804	1.11393	2.04654	0.100155	0.136565	0.082384	0.0913284	0.908963	0.879844	0.923887	0.916314	0	0	0	0	0	0
O60749	SNX2	51.3369	50.6679	50.6689	50.9339	50.9025	0.668974	0.668033	0.403008	0.434437	0.129306	0.113512	0.101898	0.100546	0.8855	0.89806	0.907525	0.90864	0	0	0	0	0	0
P27361	MAPK3	51.9919	51.8084	51.6554	51.5433	51.3594	0.183543	0.336541	0.448583	0.632487	0.0920924	0.100323	0.207232	0.0988956	0.915673	0.908824	0.828341	0.910005	0	0	0	0	0	0
O95182	NDUFA7	50.5457	51.529	53.7406	52.0664	51.7737	-0.983271	-3.19488	-1.52069	-1.22797	1.84015	1.51776	3.38654	4.88583	0.352094	0.397179	0.22797	0.1699	0	1	1	1	0	0
Q14738	PPP2R5D	48.4365	47.9496	47.8144	48.0084	48.5269	0.48687	0.622072	0.428114	-0.0904221	0.130902	0.134329	0.137506	0.106709	0.88425	0.881579	0.879116	0.90358	0	0	0	0	0	0
Q5EG05	CARD16	49.7351	49.2929	48.4945	51.0982	49.2294	0.442272	1.24058	-1.36302	0.505692	0.110752	0.160732	0.406565	0.132983	0.900291	0.861526	0.710952	0.882626	0	0	0	0	0	0
P53634	CTSC	41.6667	41.7612	39.0372	46.268	42.8744	-0.0945148	2.62945	-4.60136	-1.20775	0.276006	0.147455	0.146197	0.0832246	0.783695	0.871494	0.872451	0.92317	0	0	0	0	0	0
P67936	TPM4	57.6397	50.5222	60.6121	61.5525	54.7083	7.11749	-2.97238	-3.9128	2.93141	0.211804	0.177496	0.354843	0.218273	0.825216	0.849259	0.738093	0.820834	0	0	0	0	0	1
Q92783	STAM	52.711	52.1187	52.5026	51.8108	52.633	0.592247	0.208411	0.900189	0.0779358	0.12697	0.0983402	0.134402	0.157661	0.887335	0.910465	0.881522	0.863811	0	0	0	0	0	0
Q9UHJ6	SHPK	50.8542	51.3674	50.4754	51.6032	51.9225	-0.513292	0.378712	-0.749024	-1.06837	0.144537	0.165471	0.203217	0.362023	0.873716	0.858022	0.831105	0.734202	0	0	0	0	0	0
P50570	DNM2	49.5449	49.3473	49.15	49.2435	49.3975	0.19759	0.394883	0.301352	0.147344	0.0479965	0.0989122	0.0657709	0.0564227	0.954202	0.909991	0.938288	0.946591	0	0	0	0	0	0
P27695	APEX1	49.2002	49.0145	49.2576	48.9124	48.927	0.185748	-0.0573963	0.287776	0.273226	0.0565491	0.0760697	0.0460275	0.0601389	0.946478	0.929308	0.955998	0.943273	0	0	0	0	0	0
Q9UBC2	EPS15L1	49.9819	50.3751	49.769	50.2036	50.8374	-0.393256	0.212823	-0.221723	-0.855542	0.128662	0.111631	0.151168	0.107878	0.886005	0.899579	0.868683	0.902626	0	0	0	0	0	0
P04216	THY1	44.3213	47.5052	47.8692	58.7841	61.1981	-3.18391	-3.54794	-14.4628	-16.8768	0.28077	0.284873	1.12215	1.40849	0.78078	0.778287	0.471221	0.415197	0	0	0	0	0	0
Q9Y5Z4	HEBP2	52.9564	53.4675	53.2604	53.1638	53.475	-0.511101	-0.303953	-0.207414	-0.518617	0.126818	0.0945136	0.0760614	0.126903	0.887455	0.913648	0.929315	0.887387	0	0	0	0	0	0
Q92882	OSTF1	48.7503	48.085	47.9444	47.915	47.9431	0.665301	0.80591	0.835282	0.807252	0.171101	0.145149	0.18422	0.225092	0.853897	0.873249	0.844438	0.816265	0	0	0	0	0	0
Q9C0B1	FTO	51.9226	53.7193	54.3247	53.9358	53.9823	-1.79669	-2.40208	-2.0132	-2.05968	0.166697	0.227682	0.164999	0.142619	0.85712	0.814543	0.85837	0.875182	0	0	0	0	0	0
P16278	GLB1	65	61.0708	59.945	62.8164	59.467	3.92917	5.05499	2.18359	5.53296	0.119958	0.162937	0.118617	0.223079	0.892891	0.859892	0.893961	0.817608	0	0	0	0	0	0
P31689	DNAJA1	46.7462	46.3305	46.4496	47.1238	46.9275	0.415763	0.296582	-0.377534	-0.181246	0.0836365	0.0480387	0.0871341	0.057833	0.922819	0.954163	0.91985	0.945329	0	0	0	0	0	0
Q9NYB0	TERF2IP	48.8373	47.4572	48.2772	47.3559	47.4218	1.3801	0.560145	1.48147	1.41553	0.207889	0.0893329	0.225891	0.227284	0.827891	0.917993	0.815733	0.814807	0	0	0	0	0	0
Q15075	EEA1	40.3785	40.7381	41.7916	42.8653	47.3162	-0.359655	-1.41317	-2.4868	-6.9377	0.10735	0.214097	0.349895	0.258279	0.903057	0.823657	0.740798	0.794736	0	0	0	0	0	0
Q9P2J5	LARS	46.665	46.1295	46.3477	46.6182	46.4249	0.535495	0.317255	0.0467618	0.240103	0.114921	0.0534995	0.0531422	0.0475709	0.896924	0.949217	0.949539	0.954589	0	0	0	0	0	0
Q9P2R3	ANKFY1	46.0585	45.3862	45.5704	45.6047	45.6659	0.67232	0.488074	0.453773	0.392619	0.184906	0.0883106	0.120149	0.0953029	0.843949	0.918855	0.892739	0.912989	0	0	0	0	0	0
Q9H0D6	XRN2	54.8109	50.3467	47.3455	50.3106	50.3504	4.46423	7.4654	4.50031	4.46056	0.129255	0.209882	0.142575	0.13562	0.88554	0.826527	0.875216	0.880576	0	0	0	0	0	0
Q14677	CLINT1	49.6858	50.2351	50.3017	48.9912	49.9305	-0.549244	-0.615913	0.694658	-0.244678	0.129064	0.0761664	0.132604	0.108132	0.885689	0.929224	0.882921	0.902419	0	0	0	0	1	0
O43681	ASNA1	63.9124	61.177	65	65	61.5921	2.73543	-1.08758	-1.08758	2.3203	0.0931856	0.0856108	0.0865295	0.111237	0.914758	0.92114	0.920362	0.899898	0	0	0	0	0	0
P49757	NUMB	51.0641	51.7819	51.6551	51.5991	52.022	-0.7178	-0.591064	-0.535012	-0.957911	0.142179	0.178378	0.139286	0.173672	0.875519	0.848624	0.877743	0.852027	0	0	0	0	0	0
P61026	RAB10	53.8294	54.3129	53.6091	53.4147	54.0428	-0.48354	0.220299	0.414651	-0.213405	0.073695	0.085293	0.05841	0.0816617	0.931363	0.92141	0.944813	0.924503	0	0	0	0	0	0
P80217	IFI35	57.4715	57.6871	58.377	57.5872	57.4202	-0.215556	-0.905471	-0.11563	0.0513732	0.133242	0.160703	0.103901	0.103331	0.882424	0.861547	0.905878	0.906346	0	0	0	0	0	0
P62888	RPL30	55.5605	55.2738	55.9155	58.2764	57.5016	0.286697	-0.354976	-2.71584	-1.94107	0.725353	0.316628	0.325272	0.264936	0.579591	0.759516	0.754562	0.790554	0	0	0	0	0	0
P49662	CASP4	49.5404	49.0307	49.1603	50.1425	49.8929	0.509719	0.380118	-0.60203	-0.352425	0.0905689	0.128287	0.153622	0.138484	0.916953	0.8863	0.866835	0.878361	0	0	0	0	0	0
O14974	PPP1R12A	50.9419	51.8147	50.8622	50.3592	50.1859	-0.87289	0.0797006	0.582608	0.75596	0.211382	0.138885	0.265099	0.278817	0.825503	0.878052	0.790452	0.781973	0	0	0	0	0	0
Q9BZX2	UCK2	62.7702	53.0697	51.5161	51.4006	52.9201	9.70053	11.2542	11.3696	9.85012	0.195279	0.23207	0.298505	0.230648	0.836625	0.811642	0.770117	0.81258	0	0	0	0	0	0
Q9Y6G9	DYNC1LI1	52.1393	51.6875	51.9986	52.2849	52.2165	0.451809	0.140638	-0.14565	-0.0772013	0.0645587	0.0525867	0.0624479	0.0531858	0.939356	0.95004	0.941223	0.9495	0	0	0	0	0	0
Q12906	ILF3	56.0647	56.6292	55.6237	55.7225	55.6116	-0.564457	0.441	0.34223	0.453048	0.161169	0.0941552	0.0456855	0.163203	0.861201	0.913947	0.95631	0.859695	0	0	0	0	0	0
O95810	CAVIN2	49.3525		49.5861	48.2743		49.3525	-0.23367	1.07813	49.3525	0.409837	0.164771	0.407533	0.165511	0.709302	0.858538	0.710463	0.857992	0	0	0	0	0	0
P12429	ANXA3	52.8733	52.6919	53.0331	52.9325	52.744	0.181447	-0.159739	-0.059186	0.129383	0.179662	0.0722491	0.150598	0.085326	0.8477	0.932619	0.869113	0.921382	0	0	0	0	0	0
P16930	FAH	47.274	54.6295	36.0001	60.9854	61.2732	-7.35549	11.2739	-13.7114	-13.9992	0.274471	0.313831	0.370485	0.339955	0.784639	0.761133	0.729669	0.746294	0	0	0	0	0	0
P16753	UL80		51.6213	51.7587	51.2688	50.9788	-51.6213	-51.7587	-51.2688	-50.9788									0	0	0	0	0	0
Q9UJ70	NAGK	58.8064	58.8505	58.9217	58.2694	57.9844	-0.0441283	-0.115265	0.536982	0.822	0.0398216	0.0665634	0.0722792	0.0675867	0.961703	0.937591	0.932593	0.936692	0	0	0	0	0	0
P19623	SRM	51.2089	49.0923	49.6284	50.3348	50.009	2.11654	1.58054	0.874128	1.19993	0.287645	0.217074	0.123177	0.162473	0.776611	0.821642	0.890331	0.860235	0	0	0	0	0	0
P40939	HADHA	49.8514	49.4304	50.469	50.6239	51.2036	0.42105	-0.617542	-0.772447	-1.35215	0.0903392	0.0826122	0.100368	0.163024	0.917146	0.923692	0.908787	0.859828	0	1	1	0	0	0
P32321	DCTD	65	65	65	42.5124	65	4.69953e-11	-7.2049e-12	22.4876	2.57071e-05	0.140253	0.270292	0.445778	0.372084	0.876999	0.787221	0.691669	0.728819	0	0	0	0	0	0
P30711	GSTT1	57.7865	48.8815	49.4938		50.4618	8.90495	8.29268	57.7865	7.3247	0.375611	0.503073	0.49302	0.404693	0.72695	0.665304	0.669783	0.7119	0	0	0	0	0	0
Q96SL4	GPX7	45.9264	45.9246	45.8204	45.84	45.8045	0.001804	0.105923	0.0864047	0.121812	0.101931	0.0731728	0.0678845	0.0821111	0.907498	0.931816	0.936431	0.92412	0	0	0	0	0	0
Q3LXA3	TKFC	58.261	57.5616	57.2228	57.3991	57.0946	0.699451	1.03821	0.861927	1.16645	0.0855662	0.152487	0.117196	0.0936946	0.921178	0.867689	0.895098	0.914332	0	0	0	0	0	0
P36957	DLST	55.2758	56.0781	57.1663	57.7519	58.6498	-0.802316	-1.89058	-2.47618	-3.37405	1.04898	1.56553	2.07498	2.02086	0.488048	0.389782	0.325205	0.331031	0	1	0	0	0	0
Q66LE6	PPP2R2D	56.475	57.0805	56.2588			-0.605562	0.216114	56.475	56.475	0.126377	0.14293			0.887802	0.874944			0	0	0	0	0	0
P51153	RAB13	53.3242	52.7183	53.0621	52.8915	53.1683	0.60591	0.262059	0.432698	0.155887	0.0690134	0.0479332	0.148508	0.0460912	0.935442	0.954259	0.870695	0.95594	0	0	0	0	0	1
Q9HCN8	SDF2L1	51.1352	48.8651	49.2259	51.7728	52.9651	2.2701	1.90933	-0.637648	-1.82995	0.261654	0.258587	0.187058	0.292479	0.79261	0.794542	0.842419	0.773707	0	0	0	0	0	0
Q9Y697	NFS1	55.4166	56.4337	54.9347	56.0399	56.0734	-1.01719	0.481866	-0.623317	-0.656796	0.312474	0.354503	0.403663	0.268282	0.76192	0.738278	0.712422	0.788468	0	0	1	1	0	0
Q92878	RAD50	48.3654	48.9215	48.4905	47.9833	48.4029	-0.556144	-0.125132	0.382061	-0.03754	0.118841	0.0974419	0.206985	0.115581	0.893782	0.91121	0.828511	0.896394	0	0	0	0	0	0
Q9NTZ6	RBM12	48.1643	47.682	47.8065	47.3964	47.5041	0.482359	0.357827	0.767873	0.660239	0.137241	0.0755755	0.166042	0.125251	0.879321	0.929735	0.857602	0.888691	0	0	0	0	0	0
P51659	HSD17B4	55.6866	56.2498	56.5326	55.8737	55.4662	-0.563205	-0.846012	-0.187076	0.220386	0.183029	0.298312	0.348745	0.605179	0.845287	0.770231	0.74143	0.622984	0	0	0	0	0	0
Q7Z7H8	MRPL10	50.3103	51.4849	51.9716	51.701	52.4637	-1.17455	-1.66127	-1.39073	-2.15338	0.132352	0.390879	0.142838	0.235483	0.883117	0.71897	0.875015	0.8094	0	0	0	0	0	0
P39023	RPL3	55.6641	55.3076	56.0217	58.6443	57.2754	0.35646	-0.357604	-2.98014	-1.61128	1.07293	0.400981	0.470847	0.289739	0.48241	0.713786	0.67988	0.775351	0	0	0	0	0	0
Q9GZQ3	COMMD5	52.1381	51.7161	51.2679	51.1726	50.77	0.421992	0.870149	0.965503	1.36803	0.106376	0.0873175	0.132921	0.141564	0.903852	0.919695	0.882674	0.875991	0	0	0	0	0	0
P61221	ABCE1	46.3549	46.1164	46.5389	46.8593	42.0677	0.238493	-0.184002	-0.504419	4.28715	0.167174	0.217853	0.222927	0.298014	0.85677	0.821117	0.81771	0.770408	0	0	0	0	0	0
Q96AY3	FKBP10	48.6062	46.4904	46.6526	46.0555	46.612	2.11578	1.95359	2.55068	1.99419	0.172241	0.178702	0.257314	0.267824	0.853067	0.848391	0.795346	0.788753	0	0	0	0	0	1
Q9H3S7	PTPN23	49.0839	48.7561	50.3073	49.1596	49.98	0.327834	-1.22341	-0.0757324	-0.89609	0.124557	0.317398	0.0940106	0.20245	0.889239	0.759072	0.914068	0.831635	0	0	0	0	0	0
Q8NCW5	NAXE	54.813		59.1112	59.7664	61.1558	54.813	-4.2982	-4.95338	-6.34278	0.155194	0.190948	0.279458	0.203254	0.865655	0.839667	0.781581	0.83108	0	0	0	0	0	0
P52789	HK2	50.2659	50.2929	49.4546	50.2821	49.5081	-0.0270561	0.811299	-0.01622	0.75772	0.1386	0.139876	0.236175	0.113731	0.878271	0.877288	0.808947	0.897883	0	0	0	0	0	0
Q2M2I8	AAK1	50.3654	50.7172	50.6764	49.8979	50.3863	-0.351767	-0.310989	0.467456	-0.0209411	0.100216	0.0934088	0.117942	0.0974818	0.908912	0.914571	0.894501	0.911177	0	0	0	0	0	0
O60826	CCDC22	49.8883	49.4786	49.2362	49.152	49.3069	0.409711	0.652069	0.736273	0.581354	0.0802022	0.141197	0.141496	0.120442	0.925753	0.876273	0.876043	0.892505	0	0	0	0	0	0
P84090	ERH	49.3885	51.2764	58.4806	58.5071	52.5537	-1.88791	-9.09214	-9.11859	-3.16519	0.554411	0.616286	0.539682	0.711449	0.643331	0.618702	0.649485	0.5843	0	0	0	0	0	0
Q8N335	GPD1L	51.8519	52.6452	53.564	53.4523	53.6536	-0.793328	-1.7121	-1.60042	-1.80173	0.244648	0.425873	0.280857	0.289027	0.80344	0.701325	0.780728	0.775779	0	0	0	0	0	0
P83731	RPL24	55.5518	55.3184	55.9613	58.357	57.169	0.233371	-0.409458	-2.80518	-1.6172	1.06756	0.484664	0.462719	0.249425	0.483661	0.673553	0.683658	0.800368	0	0	0	0	0	0
P42765	ACAA2	53.7361	55.1221	56.3588	56.0452	56.7301	-1.386	-2.62268	-2.30908	-2.99398	0.48588	0.682339	0.991988	0.827834	0.673002	0.594411	0.502011	0.547096	0	1	1	0	0	0
Q9UII2	ATP5IF1	60.0692	62.8239	65	63.4788	65	-2.75473	-4.93085	-3.40964	-4.93082	0.43951	0.399342	0.824277	0.457835	0.694681	0.714621	0.548162	0.685949	0	0	1	0	0	0
Q99714	HSD17B10	55.2047	55.291	55.3426	55.3058	55.3178	-0.0862864	-0.137858	-0.101078	-0.113063	0.16136	0.346509	0.316365	0.328912	0.86106	0.742661	0.759668	0.752495	0	1	0	1	0	0
Q9P258	RCC2	51.7272	52.2199	51.4271	51.1494	50.9228	-0.492676	0.300145	0.577804	0.804414	0.260603	0.0880591	0.179357	0.174415	0.793271	0.919068	0.847919	0.851488	0	0	0	0	0	0
A1X283	SH3PXD2B	47.8703	47.2618	47.4833	47.6702	47.3952	0.608534	0.387026	0.200131	0.475091	0.152727	0.0957695	0.0565012	0.112072	0.867508	0.912601	0.94652	0.899222	0	0	0	0	0	0
Q9H444	CHMP4B	54.5037	37.2834	64.8946	65	65	17.2202	-10.3909	-10.4963	-10.4963	0.225916	0.21221	0.252743	0.195908	0.815717	0.824939	0.798248	0.836185	0	0	0	0	0	0
Q9UNM6	PSMD13	62.6195	59.4333	62.3148	60.6493	60.3586	3.1862	0.304738	1.97019	2.26088	0.0965152	0.0703662	0.0792237	0.0541025	0.91198	0.93426	0.926592	0.948674	0	0	0	0	0	0
Q8IV08	PLD3	65	65	65	65	65		3.1406e-11	7.91971e-11	9.9476e-13	0.154713	0.209128	0.169345	0.30741	0.866016	0.827042	0.85518	0.764871	0	0	0	0	0	0
P33993	MCM7	50.8668	50.499	50.3292	50.199	50.0678	0.367889	0.537636	0.667844	0.79906	0.143037	0.0992138	0.120472	0.141414	0.874862	0.909741	0.892481	0.876106	0	0	0	0	0	0
Q9NZN4	EHD2	49.9479	49.4408	49.1962	49.3082	49.5989	0.50719	0.751734	0.639698	0.349068	0.0660057	0.109776	0.0870143	0.0693327	0.938081	0.901082	0.919951	0.935163	0	0	0	0	0	0
Q49AR2	C5orf22	52.0863	51.4064	52.5356	53.831	55.6689	0.679938	-0.449327	-1.74471	-3.58258	0.200394	0.208807	0.341956	0.280649	0.833059	0.827262	0.745181	0.780854	0	0	0	0	0	0
P25789	PSMA4	64.7465	42.3306	53.2267	48.214	53.7977	22.4159	11.5198	16.5325	10.9488	0.233463	0.298344	0.41306	0.290932	0.810725	0.770212	0.707684	0.774634	0	0	0	0	0	0
P61081	UBE2M	50.7731	50.5746	50.8113	50.5173	50.4973	0.19849	-0.0381546	0.255849	0.2758	0.0478405	0.104395	0.0669437	0.0873875	0.954344	0.905473	0.937257	0.919635	0	0	0	0	1	0
Q9H944	MED20	52.7366	51.671	52.145	51.1203	56.0782	1.06556	0.591606	1.61623	-3.34166	0.175158	0.28016	0.220699	0.229389	0.850949	0.781153	0.819203	0.813412	0	0	0	0	0	0
P17858	PFKL	65	49.7012				15.2988	65	65	65	0.167424	0.268943	0.409081	0.266926	0.856587	0.788057	0.709683	0.789312	0	0	0	0	0	0
Q8WW12	PCNP	41.4877	36	41.8746	41.9348	41.6735	5.48765	-0.386948	-0.447183	-0.18587	0.130408	0.0971687	0.209062	0.159379	0.884636	0.911437	0.827088	0.862531	0	0	0	0	0	0
Q9NZ32	ACTR10	48.9953	48.7729	49.1463	48.7979	48.6566	0.222417	-0.150982	0.197364	0.338644	0.135728	0.191276	0.134916	0.125226	0.880493	0.839436	0.881122	0.88871	0	0	0	0	0	0
P46781	RPS9	55.3876	55.2985	55.3038	57.5725	56.6243	0.089054	0.083795	-2.18491	-1.23675	0.844421	0.33046	0.380969	0.214308	0.542176	0.75162	0.724129	0.823514	0	0	0	0	0	0
P20908	COL5A1	55.0261	50.2883	53.6887	53.9549	52.9407	4.73787	1.33742	1.07127	2.08539	4.58494	5.71296	1.78491	7.45139	0.179053	0.148966	0.359078	0.118324	1	0	0	0	0	0
P22694	PRKACB	51.5929	51.7476				-0.154707	51.5929	51.5929	51.5929	0.0757175				0.929612				0	0	0	0	0	0
P53680	AP2S1	50.4767	50.6538	50.3505	50.4909	50.4207	-0.177099	0.126211	-0.0141408	0.0560124	0.0734503	0.0595559	0.0746978	0.0481344	0.931576	0.943792	0.930494	0.954076	0	0	0	0	0	0
O43488	AKR7A2	51.8716	51.7414	52.3342	52.1774	52.1867	0.130239	-0.462524	-0.305805	-0.315059	0.0322066	0.117351	0.0737224	0.0546648	0.968798	0.894974	0.931339	0.948169	0	0	0	0	0	0
Q9GZU8	FAM192A	42.6111	53.8597	42.6463	42.7068	43.037	-11.2487	-0.0351829	-0.0957144	-0.425889	0.134854	0.17549	0.316528	0.15779	0.88117	0.850709	0.759574	0.863715	0	0	0	0	0	0
P22392	NME2	48.3711	45.4669	58.5031	59.2095	43.2353	2.90424	-10.132	-10.8384	5.1358	0.294178	0.441927	0.619763	0.46804	0.772691	0.693517	0.617374	0.68118	0	0	0	0	0	0
Q99733	NAP1L4	51.4263	50.901	51.3053	51.0849	51.1412	0.525265	0.120984	0.341332	0.285113	0.140985	0.048141	0.105643	0.0391407	0.876436	0.95407	0.904451	0.962334	0	0	0	0	0	0
O95376	ARIH2	52.1064	52.1441	52.4221	51.6058	51.9206	-0.0377401	-0.315709	0.500556	0.185782	0.105636	0.0957637	0.0983757	0.0693849	0.904457	0.912606	0.910435	0.935117	0	0	0	0	0	0
P11182	DBT	55.3564	56.212	56.5579	55.2712	55.0402	-0.855622	-1.20156	0.085186	0.316166	0.254941	0.304662	0.111298	0.271412	0.79685	0.766482	0.899849	0.786527	0	0	1	1	0	0
P82970	HMGN5	45.2773	36	48.1512	48.2211	41.9679	9.27729	-2.87393	-2.9438	3.30939	0.33602	0.610535	0.867697	0.60147	0.748492	0.620912	0.535419	0.624426	0	0	0	0	0	0
Q16539	MAPK14	46.9636	46.7453	47.1471	47.405	48.6358	0.218285	-0.183508	-0.441448	-1.67225	0.0483517	0.106462	0.0658038	0.317022	0.953878	0.903782	0.938259	0.759289	0	0	0	0	0	0
O75688	PPM1B	50.9808	49.7878	50.1558	50.27	50.4338	1.19304	0.825039	0.710829	0.546992	0.286084	0.227505	0.127114	0.148851	0.777554	0.81466	0.887222	0.870435	0	0	0	0	0	0
P56211	ARPP19	54.6934	55.379	42.7313	43.9256	42.6011	-0.685552	11.9622	10.7678	12.0923	0.303464	0.23937	0.194589	0.19712	0.767186	0.806861	0.837108	0.835338	0	0	0	0	0	0
Q9C035	TRIM5	47.5959	47.04	47.0424	47.3042	47.2774	0.555892	0.553515	0.291765	0.318559	0.157449	0.16131	0.131969	0.122939	0.863969	0.861097	0.883416	0.89052	0	0	0	0	0	0
Q96CW5	TUBGCP3	49.4138	50.738	49.9794	50.3949	50.3939	-1.3242	-0.565614	-0.981071	-0.980071	0.298667	0.151057	0.248909	0.340388	0.770021	0.868766	0.800699	0.746053	0	0	0	0	0	0
Q6NXT1	ANKRD54	50.8627	52.1375	51.439	50.6543	52.1452	-1.27485	-0.576285	0.208391	-1.28251	0.253578	0.188832	0.244122	0.205058	0.797716	0.841162	0.80378	0.829836	0	0	0	0	0	0
Q5VZE5	NAA35	50.6812	52.0986	51.1635	52.0922	51.7489	-1.41743	-0.482352	-1.41097	-1.06775	0.474347	0.0984252	0.417026	0.236318	0.678266	0.910394	0.705704	0.808853	0	0	0	0	0	0
Q7L5D6	GET4	48.7644	48.3609	48.3117	48.2243	48.149	0.403492	0.452741	0.540137	0.615386	0.128351	0.107881	0.13047	0.131412	0.886249	0.902624	0.884588	0.883852	0	0	0	0	0	0
Q99798	ACO2	50.6411	51.0872	51.4777	51.2449	51.396	-0.446184	-0.836672	-0.60384	-0.754959	0.0677086	0.106453	0.0782155	0.112561	0.936585	0.903789	0.927458	0.898827	0	1	1	0	0	0
Q86V48	LUZP1	49.5923	49.7683	49.9682	50.0261	48.6047	-0.176006	-0.375873	-0.433829	0.987561	0.350387	0.234965	0.233822	0.290148	0.740529	0.80974	0.81049	0.775105	0	0	0	0	0	0
O75794	CDC123	49.9377	49.3063	51.9744	51.3449	50.3577	0.631347	-2.0367	-1.40726	-0.419971	0.224448	0.329001	0.134131	0.104361	0.816694	0.752445	0.881732	0.905501	0	0	0	0	0	0
Q69YQ0	SPECC1L	50.3101	52.4724	51.5894	51.6452	54.5919	-2.1623	-1.27934	-1.3352	-4.28187	0.131886	0.115026	0.0736925	0.193752	0.883481	0.89684	0.931365	0.837695	0	0	0	0	0	0
Q16798	ME3	62.2896	65	46.5998	48.4499	42.5524	-2.71035	15.6898	13.8398	19.7372	0.186367	0.454867	0.53726	0.310244	0.842909	0.687348	0.650508	0.763217	0	0	1	0	0	0
O76003	GLRX3	49.5165	49.1012	48.8244	48.7162	48.9601	0.415317	0.692121	0.800367	0.556446	0.109811	0.149276	0.140853	0.103938	0.901055	0.870113	0.876537	0.905848	0	0	0	0	0	0
P68402	PAFAH1B2	50.3091	49.5162	49.6928	49.5661	50.4599	0.792921	0.616335	0.743026	-0.15079	0.151249	0.20031	0.142793	0.0914383	0.868622	0.833118	0.875049	0.916222	0	0	0	0	0	0
Q9P2B4	CTTNBP2NL	48.6256	47.8496	47.9026	48.2544	48.7744	0.776027	0.723065	0.37124	-0.148781	0.140975	0.118334	0.0876699	0.0381792	0.876443	0.894187	0.919397	0.963225	0	0	0	0	0	0
O15498	YKT6	65	63.373	65	65	65	1.62702	2.98428e-13	1.221e-10	8.70983e-11	0.0630589	0.0473552	0.0585182	0.0651825	0.940682	0.954786	0.944717	0.938806	0	0	0	0	0	0
Q53H82	LACTB2	65	65	65	65	65	-1.80478e-12	-1.80478e-12	-1.7053e-12	9.09495e-12	0.118873	0.347734	0.379695	0.282175	0.893756	0.741986	0.724798	0.779925	0	0	0	0	0	0
P78417	GSTO1	59.379	62.4124	62.9818	63.7795	60.5285	-3.03338	-3.60274	-4.40048	-1.14944	0.0651921	0.0596235	0.0959947	0.0732498	0.938798	0.943731	0.912413	0.93175	0	0	0	1	0	0
P61289	PSME3	54.0701	43.7168	38.2233	48.1762	44.5359	10.3534	15.8468	5.8939	9.53426	0.291391	0.0759565	0.182562	0.0852967	0.774359	0.929406	0.845622	0.921407	0	0	0	0	0	0
P48506	GCLC	50.3753	51.0622	50.4621	50.6142	50.6181	-0.686908	-0.0867763	-0.23894	-0.242834	0.146598	0.10433	0.0898999	0.118204	0.872145	0.905527	0.917515	0.894291	0	0	0	0	1	0
P13797	PLS3	59.0748	57.7891	56.9284	58.7066	58.4961	1.28563	2.14636	0.368108	0.578642	0.038674	0.0742225	0.0294516	0.0413859	0.962766	0.930906	0.971391	0.960259	0	0	0	0	0	0
Q9BT09	CNPY3	54.391	61.5588	61.1706	62.4739	62.0424	-7.16775	-6.77958	-8.08285	-7.65137	0.456878	0.482841	0.66441	0.519119	0.686399	0.674381	0.600813	0.658276	0	0	0	0	0	0
Q9Y4P1	ATG4B	48.1904	46.7139	47.2985	46.9246	48.0104	1.47651	0.891876	1.26582	0.17998	0.34651	0.208287	0.282104	0.100614	0.742661	0.827618	0.779968	0.908584	0	0	0	0	0	0
Q6UN15	FIP1L1	36	54.7576	39.8108	39.8452	44.8933	-18.7576	-3.81078	-3.84525	-8.89327	0.713408	0.327713	0.232412	0.386101	0.583632	0.753175	0.811417	0.721448	0	0	0	0	0	0
P49247	RPIA		44.6454	46.0117	46.5575	54.5073	-44.6454	-46.0117	-46.5575	-54.5073	0.174536	0.199147	0.188575	0.313391	0.8514	0.833926	0.841344	0.761388	0	0	0	0	1	0
P26373	RPL13	55.8419	42.8048	56.6797	58.6958	57.3647	13.0371	-0.837786	-2.85389	-1.52278	1.2716	0.626645	0.486671	0.257725	0.440218	0.614762	0.672644	0.795086	0	0	0	0	0	0
Q92930	RAB8B	56.2304	56.0931	54.4833	54.0862	54.7858	0.137283	1.74702	2.14419	1.44456	0.036458	0.0606173	0.113337	0.0914942	0.964824	0.942847	0.898201	0.916175	0	0	0	0	0	0
P07910	HNRNPC	47.0606	47.113	47.5301	46.4721	46.6483	-0.0523108	-0.469435	0.58855	0.41232	0.165931	0.117735	0.259637	0.309307	0.857684	0.894667	0.79388	0.763763	0	0	0	0	0	0
Q01518	CAP1	53.1407	53.025	53.3311	53.2995	53.3914	0.115773	-0.190319	-0.158806	-0.250666	0.0365877	0.0437708	0.0297336	0.048217	0.964704	0.958065	0.971125	0.954001	0	0	0	0	0	0
P69905	HBA1	53.3702	50.2309	52.0402	50.8216	52.4173	3.13938	1.33005	2.54861	0.952936	0.212208	0.0658941	0.160499	0.217263	0.824941	0.938179	0.861698	0.821515	0	0	0	0	0	0
O60763	USO1	49.9172	49.7286	49.7393	49.6331	49.7172	0.188597	0.177884	0.284157	0.200017	0.0450403	0.0552991	0.0740293	0.0479239	0.956901	0.947599	0.931073	0.954268	0	0	0	0	0	0
P23246	SFPQ	51.1771	50.2793	48.6527	48.6374	48.6231	0.897797	2.52434	2.53966	2.55401	0.326569	0.386138	0.437364	0.535633	0.753824	0.721429	0.695718	0.651197	0	0	0	0	0	0
Q14746	COG2	45.8278	45.3571	45.063	45.8086	45.3765	0.470673	0.764847	0.0192154	0.451265	0.111523	0.133812	0.0815472	0.0872965	0.899666	0.881981	0.924601	0.919712	0	0	0	0	0	0
P40429	RPL13A	55.593	55.314	55.9728	58.0211	56.7042	0.279015	-0.379753	-2.4281	-1.1112	1.05057	0.459554	0.351819	0.351349	0.487669	0.685141	0.739744	0.740001	0	0	0	0	0	0
Q05193	DNM1	49.2553	49.2139		49.9342	49.5193	0.0413072	49.2553	-0.678948	-0.264067	0.063659		0.221861	0.096945	0.940151		0.818424	0.911623	0	0	0	0	0	0
Q8TBF2	PRXL2B	57.1232	54.2485	54.1203	55.0415	54.5985	2.8747	3.00295	2.08176	2.52469	0.412061	0.53146	0.314087	0.411438	0.708185	0.652972	0.760985	0.708497	0	0	0	0	0	0
O95166	GABARAP	54.9747	51.0207	55.777	52.8013		3.95401	-0.802308	2.17345	54.9747	0.190428	0.366443	0.160106		0.840034	0.731827	0.861991		0	0	0	0	0	0
Q5TZA2	CROCC		50.5424			51.7966	-50.5424			-51.7966									0	0	0	0	0	0
Q09666	AHNAK	36	40.164	54.1794	65	65	-4.16395	-18.1794	-29	-29	0.140262	0.220172	0.692245	0.671592	0.876992	0.819557	0.590931	0.598232	0	0	0	0	0	0
P62256	UBE2H	52.0186	52.0102	51.7626	51.214	51.59	0.00838206	0.256037	0.804613	0.428626	0.0757472	0.109915	0.100942	0.125415	0.929586	0.90097	0.908313	0.888561	0	0	0	0	0	0
Q15019	SEPT2	65	65	65	65	65	1.40687e-12	-9.9476e-13	-1.09424e-12	1.02034e-11	0.129353	0.148101	0.210819	0.121356	0.885463	0.871003	0.825887	0.891778	0	0	0	0	0	0
P55039	DRG2	51.5885	51.2009	50.9957	51.2154	51.1767	0.387587	0.592796	0.37311	0.411734	0.0929147	0.171779	0.106532	0.0901266	0.914984	0.853403	0.903724	0.917325	0	0	0	0	0	0
Q9UL25	RAB21	55.3956	56.5296	54.4046	56.6491	57.2854	-1.13396	0.991045	-1.25344	-1.88979	0.403557	0.497229	0.452791	0.398277	0.712476	0.667901	0.68833	0.715166	0	0	0	0	0	0
Q00059	TFAM	52.8196	54.2794	53.2292	53.9783	54.3106	-1.45976	-0.409516	-1.15863	-1.49095	0.180202	0.21059	0.154583	0.235105	0.847313	0.826044	0.866114	0.809648	0	0	1	1	0	0
Q8TCS8	PNPT1	47.7263	47.2075	46.9683	47.3653	47.3864	0.518828	0.758015	0.361026	0.339952	0.0957938	0.17622	0.130356	0.107681	0.91258	0.850181	0.884677	0.902787	0	0	0	0	0	0
Q86TU7	SETD3	53.1807	54.1355	53.4826	58.5535	52.6645	-0.954767	-0.301848	-5.37277	0.516205	0.223921	0.157709	0.182362	0.190635	0.817046	0.863775	0.845765	0.839888	0	0	0	0	0	0
Q9Y4L1	HYOU1	48.0196	46.8252	46.9475	46.5631	46.7279	1.1944	1.07215	1.45655	1.29166	0.126707	0.117864	0.177404	0.163986	0.887542	0.894563	0.849326	0.859117	0	0	0	0	0	0
Q13242	SRSF9	49.5176	53.4841		49.4292	47.0579	-3.96649	49.5176	0.0883906	2.45974	0.635782	0.745061	0.343095	0.522903	0.611328	0.573046	0.744549	0.656641	0	0	0	0	0	0
Q9UBI1	COMMD3	51.3342	49.94	49.8034	50.1987	50.7556	1.39428	1.53085	1.1355	0.57862	0.305186	0.264511	0.260993	0.297215	0.766174	0.790819	0.793026	0.770882	0	0	0	0	0	0
Q9NXA8	SIRT5	54.9845	51.736	52.1814	46.6297	54.4414	3.24849	2.8031	8.3548	0.543031	0.315353	0.192825	0.419871	0.21504	0.760252	0.838346	0.70429	0.823018	0	0	0	0	0	0
Q9H446	RWDD1	55.1117	55.674	55.162	55.0179	54.6735	-0.562275	-0.0502775	0.0938212	0.438211	0.510942	0.328797	0.155203	0.311316	0.661839	0.75256	0.865649	0.762593	0	0	0	0	0	0
O00154	ACOT7	64.6614	43.8439	42.5366	42.4544	53.449	20.8175	22.1248	22.207	11.2124	0.241146	0.393006	0.425046	0.373837	0.805707	0.717872	0.701732	0.727888	0	0	0	0	0	0
P08318	UL32		50.4805	50.4232			-50.4805	-50.4232											0	0	0	0	0	0
Q8WWY3	PRPF31	46.755	46.3658	45.6008	46.1716	46.6608	0.389209	1.15429	0.583419	0.0942986	0.0981145	0.226056	0.151355	0.0723036	0.910652	0.815623	0.868542	0.932572	0	0	0	0	0	0
O43432	EIF4G3	45.3475	45.1708	45.1659	45.3813	45.7211	0.17669	0.181591	-0.033743	-0.373606	0.0775298	0.0371566	0.0495937	0.0850245	0.928049	0.964175	0.95275	0.921638	0	0	0	0	0	0
Q8NFF5	FLAD1	50.796	49.7908	50.6705	49.985	50.7487	1.00511	0.12545	0.810946	0.0472528	0.237164	0.219004	0.181175	0.0762044	0.8083	0.820342	0.846614	0.929191	0	0	0	0	0	0
Q9NQR4	NIT2	55.4585	56.6092	56.3253	56.8795	56.5688	-1.15067	-0.866754	-1.42092	-1.11021	0.109614	0.0713419	0.103367	0.0956217	0.901215	0.933409	0.906316	0.912724	0	0	0	0	0	0
P54886	ALDH18A1	52.3293	52.7667	53.0127	53.1988	53.2787	-0.437382	-0.683396	-0.869483	-0.949421	0.0752227	0.130863	0.17049	0.137005	0.93004	0.884281	0.854343	0.879504	0	0	0	0	0	0
P25325	MPST	49.7611	49.5503	49.8357	49.1441	49.467	0.210821	-0.0745831	0.617003	0.294085	0.05758	0.0285263	0.137073	0.103549	0.945555	0.972265	0.879451	0.906167	0	0	1	0	0	0
Q02252	ALDH6A1	48.8864	48.6212	47.8361	47.6823	47.9354	0.265277	1.05032	1.20418	0.95101	0.211688	0.151054	0.152451	0.127651	0.825295	0.868769	0.867716	0.8868	0	1	0	1	0	0
Q8N6T3	ARFGAP1	45.8365	45.6219	45.9157	44.2533	44.441	0.214563	-0.0792684	1.58318	1.3955	0.0439517	0.0760729	0.198489	0.180836	0.957899	0.929305	0.834384	0.846858	0	0	0	0	0	0
Q9UPN7	PPP6R1	52.4951	53.2435	52.395	52.3496	52.4405	-0.748459	0.100086	0.145508	0.0545908	0.224591	0.23549	0.31894	0.130222	0.8166	0.809395	0.758184	0.884782	0	0	0	0	0	0
O75818	RPP40	60.7063	65	65	65	65	-4.29371	-4.29371	-4.29371	-4.29371	0.29418	0.360067	0.197757	0.217667	0.77269	0.735258	0.834894	0.821243	0	0	0	0	0	0
Q9Y5X1	SNX9	47.5227	47.1936	46.8685	46.8326	46.5952	0.329027	0.654186	0.69009	0.927427	0.0844778	0.099011	0.115205	0.143585	0.922103	0.909909	0.896696	0.874443	0	0	0	0	0	0
Q9H9A6	LRRC40	48.1558	48.394	48.2469	47.5786	48.1258	-0.238194	-0.0910095	0.577241	0.0299971	0.149433	0.0994225	0.12874	0.13287	0.869994	0.909568	0.885944	0.882713	0	0	0	0	0	0
P55735	SEC13	48.334	47.798	49.4747	50.0078	49.7308	0.53598	-1.14078	-1.67384	-1.39685	0.0878488	0.196993	0.332848	0.25494	0.919245	0.835427	0.750273	0.796851	0	0	0	0	0	0
Q14344	GNA13	49.9563	50.1889	50.7894	50.4553	51.2411	-0.232598	-0.833042	-0.499008	-1.28482	0.317975	0.323201	0.287734	0.282175	0.758739	0.755743	0.776558	0.779925	0	0	0	0	0	0
Q9UMX0	UBQLN1	49.1613	50.3657	49.9826	50.161	49.0143	-1.20439	-0.821289	-0.999702	0.147026	0.184869	0.201056	0.158318	0.0750135	0.843975	0.832601	0.863321	0.930221	0	0	0	0	0	0
P21359	NF1	49.05	49.1816	48.5789	49.1515	49.3382	-0.131547	0.471114	-0.10146	-0.288228	0.0721041	0.144707	0.0925997	0.0736727	0.932745	0.873586	0.915248	0.931383	0	0	0	0	0	0
Q13618	CUL3	54.5188	54.9359	55.2565	55.1517	55.3521	-0.417039	-0.737721	-0.632862	-0.833311	0.105423	0.0938027	0.0991535	0.1261	0.904631	0.914242	0.909791	0.888021	0	0	0	0	0	0
Q8WUD1	RAB2B	55.3217	55.3282	54.1685	53.3684	53.307	-0.00649244	1.15322	1.95328	2.01468	0.12176	0.132002	0.220851	0.127531	0.891456	0.883391	0.819101	0.886894	0	0	0	0	0	0
Q14444	CAPRIN1	56.7022	58.3945	57.6932	57.1637	56.3664	-1.69231	-0.991047	-0.461467	0.335823	0.231403	0.141362	0.18762	0.0691429	0.812082	0.876146	0.84202	0.935329	0	0	0	0	0	0
Q96BJ3	AIDA	51.6238	50.5362	49.8647	52.5304	51.6157	1.08759	1.75908	-0.906591	0.00812049	0.236783	0.292049	0.368144	0.296145	0.808549	0.773964	0.730917	0.771518	0	0	0	0	0	0
Q92769	HDAC2	53.8222	53.689	52.4623	51.4113	52.5951	0.133145	1.35989	2.41083	1.22704	0.155688	0.380183	0.475977	0.285069	0.865285	0.724542	0.677517	0.778168	0	0	0	0	0	0
P04114	APOB	44.3194	42.202	47.7827	36	43.7449	2.11735	-3.46331	8.31937	0.574476	0.206903	0.627343	0.586312	0.409104	0.828567	0.614499	0.630393	0.709671	0	0	0	0	0	0
Q15437	SEC23B	49.8573	50.5015	51.263	51.2017	51.6592	-0.64417	-1.4057	-1.34442	-1.80192	0.16291	0.177372	0.164193	0.175143	0.859912	0.84935	0.858964	0.85096	0	0	0	0	0	0
Q96K21	ZFYVE19	56.4956	53.7812	54.6777	51.6723	51.7312	2.7144	1.81791	4.82323	4.76442	0.132767	0.102245	0.180489	0.290124	0.882794	0.907239	0.847107	0.775119	0	0	0	0	0	0
Q9GZN8	C20orf27	56.3199	56.1959	55.4724	56.0051	56.0987	0.124005	0.847482	0.314754	0.221189	0.208701	0.16049	0.160355	0.118072	0.827335	0.861705	0.861805	0.894397	0	0	0	0	0	0
Q53FA7	TP53I3	65	40.8606	42.4923	42.2037	47.6729	24.1394	22.5077	22.7963	17.3271	0.221451	0.413026	0.382867	0.339367	0.818698	0.707701	0.723135	0.746622	0	0	0	0	0	0
P58546	MTPN	51.71	51.4819	51.5727	51.4012	51.73	0.228098	0.137347	0.30885	-0.019952	0.0864802	0.0530298	0.0836155	0.0733317	0.920403	0.949641	0.922837	0.931678	0	0	0	0	0	0
Q9NPJ3	ACOT13	55.0257	55.1756	55.648	55.2095	55.4375	-0.149953	-0.622326	-0.183845	-0.41181	0.183744	0.413345	0.91253	0.580202	0.844778	0.707541	0.522868	0.63283	0	0	0	0	0	0
Q14258	TRIM25	46.1816	46.5767	46.374	46.0337	46.1951	-0.39511	-0.192413	0.147982	-0.0134629	0.0934366	0.0890123	0.0444092	0.08038	0.914548	0.918263	0.957479	0.9256	0	0	0	0	0	0
P55010	EIF5	49.0069	48.7293	49.1353	48.8456	49.0828	0.27756	-0.128373	0.161308	-0.0758848	0.553795	0.181882	0.0527629	0.104144	0.643586	0.846108	0.949881	0.905679	0	0	0	0	0	0
Q96EK5	KIF1BP	47.1095	46.3711	45.8784	46.3531	46.8329	0.738367	1.23111	0.756328	0.27654	0.164972	0.291659	0.188909	0.161201	0.85839	0.774198	0.841107	0.861178	0	0	0	0	0	0
Q14161	GIT2	47.6143	48.5836	47.3987	46.6334	46.827	-0.969312	0.215558	0.980839	0.787234	0.377018	0.113492	0.287605	0.249099	0.726207	0.898076	0.776636	0.800577	0	0	0	0	0	0
Q5VSL9	STRIP1	50.3988	49.7079	48.9064	49.3214	50.3387	0.690888	1.4924	1.07744	0.0601576	0.186848	0.241217	0.170475	0.0894554	0.842568	0.805661	0.854354	0.91789	0	0	0	0	0	0
Q5T2E6	ARMH3	65	64.8357	63.8993	65	59.8821	0.164293	1.10069	1.40687e-12	5.11792	0.0750563	0.0979984	0.0912317	0.230439	0.930184	0.910748	0.916396	0.812718	0	0	0	0	0	0
P53004	BLVRA	56.4141	55.4067	58.2827	57.4431	56.4646	1.00744	-1.86858	-1.02897	-0.0504834	0.11903	0.106083	0.0861228	0.0743833	0.893631	0.904091	0.920706	0.930767	0	0	0	0	0	0
Q9UKK9	NUDT5	65	56.943	65	60.0703	60.1623	8.05705	2.16204e-10	4.92965	4.83771	0.87495	1.24589	0.840361	0.573526	0.533347	0.445257	0.543372	0.635515	0	0	0	0	0	0
Q16740	CLPP	60.2247	60.2936	60.9503	61.1987	61.1931	-0.0689062	-0.725593	-0.973933	-0.968369	0.147875	0.360424	0.599212	0.530977	0.871175	0.735065	0.625308	0.653178	0	0	0	1	0	0
O43707	ACTN4	59.4634	59.6942	59.8819	59.6455	59.9174	-0.230719	-0.418455	-0.182028	-0.453919	0.218712	0.325013	0.127625	0.360454	0.820538	0.754709	0.88682	0.735049	0	0	0	0	0	0
Q9H9Q2	COPS7B	54.9037	55.0407	55.5843	54.8716	54.6807	-0.137046	-0.680619	0.0320461	0.223024	0.282876	0.39469	0.175213	0.0772714	0.779499	0.717005	0.85091	0.928271	0	0	0	0	0	0
Q9ULZ3	PYCARD	53.9702	53.8594	53.8492	53.4213	53.8453	0.110884	0.121037	0.548923	0.124983	0.111567	0.108214	0.173578	0.135496	0.899631	0.902353	0.852095	0.880672	0	0	0	0	0	0
Q96RF0	SNX18	48.9064	48.5788	48.3235	48.2535	47.8591	0.327518	0.582901	0.652889	1.04724	0.0934997	0.099412	0.158925	0.157727	0.914495	0.909577	0.862869	0.863762	0	0	0	0	0	0
Q96EY7	PTCD3		49.9099		49.5023	49.8718	-49.9099		-49.5023	-49.8718									0	0	0	0	0	0
Q9Y3C8	UFC1	64.4509	62.3149	65	65	65	2.136	-0.549112	-0.549112	-0.549112	0.191502	0.108264	0.106933	0.147182	0.839277	0.902312	0.903397	0.871701	0	0	0	0	0	0
P07737	PFN1	58.6964	59.4982	56.4793	57.1131	55.9499	-0.801835	2.21713	1.58326	2.74652	0.0575889	0.0511795	0.0463612	0.0619886	0.945547	0.951312	0.955693	0.94163	0	0	0	0	0	0
O76071	CIAO1	51.2707	51.3607	51.856	51.865	51.6934	-0.0900079	-0.585329	-0.594262	-0.422662	0.1839	0.115836	0.367088	0.191282	0.844666	0.896189	0.731482	0.839432	0	0	0	0	0	0
O95571	ETHE1	63.3022	54.7216	52.6484	41.9713	43.1525	8.58059	10.6538	21.3309	20.1497	0.377783	0.592755	0.607019	0.731247	0.725803	0.627843	0.62227	0.577618	0	0	0	0	0	0
P50995	ANXA11	44.8635	44.5046	44.4833	45.0963	45.3253	0.35896	0.380231	-0.232808	-0.461771	0.0778445	0.109412	0.0914714	0.186455	0.927778	0.901378	0.916194	0.842847	0	0	0	0	0	0
Q9UDY8	MALT1	46.5674	47.7033	46.847	48.4245	47.9893	-1.13587	-0.279578	-1.85708	-1.42191	0.383251	0.20393	0.294144	0.26978	0.722934	0.830613	0.772712	0.787538	0	0	0	0	0	0
Q99614	TTC1	47.9548	47.1105	47.9707	44.1705	46.7546	0.844298	-0.0158908	3.78433	1.20022	0.0887552	0.161522	0.281499	0.25986	0.91848	0.86094	0.780336	0.793739	0	0	0	0	0	0
O95793	STAU1	51.2784	52.3353	51.8123	51.4989	51.0725	-1.05692	-0.533846	-0.220473	0.205949	0.352981	0.119089	0.164537	0.147107	0.739109	0.893584	0.85871	0.871758	0	0	0	0	0	0
P78537	BLOC1S1	60.5253	60.2539	63.6161	65	65	0.271395	-3.09081	-4.47471	-4.47471	0.176044	0.0997964	0.108199	0.167523	0.850309	0.909259	0.902365	0.856514	0	0	0	0	0	0
Q9Y4K4	MAP4K5	51.0237	50.8851	50.4712	49.8435	50.6258	0.138662	0.552523	1.1802	0.39793	0.224269	0.279367	0.26678	0.164589	0.816814	0.781637	0.789403	0.858672	0	0	0	0	0	0
Q5VWZ2	LYPLAL1	52.4619	52.2057	51.8651	52.1032	52.6317	0.256186	0.596736	0.358681	-0.169775	0.138342	0.1843	0.0727779	0.0539973	0.878471	0.844381	0.932159	0.948769	0	0	0	0	0	0
Q8NFH3	NUP43	60.6618	65	65	65	65	-4.3382	-4.3382	-4.3382	-4.3382	0.17436	0.189135	0.21754	0.186106	0.851528	0.840948	0.821328	0.843095	0	0	0	0	0	0
Q5W0V3	FAM160B1	52.0311	51.807	51.6444	51.8026	52.0165	0.224101	0.386704	0.228506	0.0146635	0.0596045	0.0999157	0.0962754	0.112977	0.943748	0.909161	0.91218	0.898491	0	0	0	0	0	0
Q07092	COL16A1	47.7505	47.2168	57.998	46.5467	56.4899	0.533678	-10.2475	1.20373	-8.73944	0.441831	0.454992	0.376763	0.657113	0.693563	0.687289	0.726341	0.603459	0	0	0	0	0	0
P60468	SEC61B	58.4746	55.6362	59.8898	60.6987	61.43	2.83839	-1.41518	-2.22409	-2.9554	0.986166	1.31969	1.19462	0.926822	0.503483	0.431093	0.45566	0.518989	0	0	0	0	0	0
Q9BUJ2	HNRNPUL1	46.6104	45.7264	47.1957	46.3777	46.6425	0.883963	-0.585301	0.232702	-0.0320779	0.141346	0.111084	0.178438	0.115432	0.876158	0.900022	0.848581	0.896514	0	0	0	0	0	0
P16402	HIST1H1D	53.1799	54.3035	53.2623	53.8937	52.2423	-1.12358	-0.0823385	-0.713747	0.937632	0.739042	0.21001	0.240143	0.16456	0.575029	0.826439	0.806358	0.858694	0	0	0	0	0	0
Q9Y3B9	RRP15	55.0733	55.4313	57.6909	56.8683	59.515	-0.358016	-2.61763	-1.795	-4.44172	4.97144	4.15848	1.95458	0.72055	0.167464	0.193856	0.338458	0.58121	0	0	0	0	0	0
O75643	SNRNP200	51.9338	51.9648	50.7259	50.3012	49.7405	-0.0310746	1.20782	1.63256	2.19327	0.253366	0.251777	0.336226	0.414718	0.797851	0.798864	0.748377	0.706855	0	0	0	0	0	0
O14964	HGS	50.8256	50.9517	50.7756	50.8542	51.0319	-0.12608	0.0500606	-0.0285648	-0.206206	0.0799605	0.0562141	0.0935847	0.0487618	0.92596	0.946778	0.914424	0.953505	0	0	0	0	0	0
Q96I24	FUBP3	47.4342	47.0027	46.9831	46.7233	47.5842	0.431484	0.451141	0.710878	-0.14999	0.0545421	0.132697	0.18007	0.0731371	0.948279	0.882849	0.847408	0.931847	0	0	0	0	0	0
P84243	H3F3A	47.2413	46.176	46.6066	46.5057	46.8233	1.06527	0.634627	0.735606	0.417955	0.139188	0.0895046	0.176439	0.106067	0.877818	0.917848	0.850023	0.904105	0	0	0	0	0	0
Q96DB5	RMDN1	53.9499	54.5269	54.4432	54.0049	54.0269	-0.577003	-0.493313	-0.0550187	-0.0769585	0.14728	0.126719	0.126796	0.0964378	0.871627	0.887533	0.887472	0.912044	0	0	0	0	0	0
Q13616	CUL1	65	65	65	65	65			5.96856e-13	5.20117e-12	0.041258	0.0462797	0.116049	0.165005	0.960377	0.955767	0.896018	0.858365	0	0	0	0	0	0
Q9NWV8	BABAM1	58.0484	64.2127	51.7344	49.4677	52.6172	-6.16433	6.31396	8.58071	5.43119	0.335588	0.282061	0.186061	0.229113	0.748734	0.779994	0.843127	0.813595	0	0	0	0	0	0
Q96QR8	PURB	53.5315	55.5416	53.5992	53.858	54.0369	-2.01008	-0.067677	-0.326452	-0.505397	0.229738	0.196674	0.095776	0.095093	0.813182	0.83565	0.912595	0.913164	0	0	0	0	0	0
P48147	PREP	47.6892	47.2523	47.0514	47.3566	47.6502	0.436918	0.637799	0.332588	0.0390126	0.123315	0.137188	0.104234	0.0456732	0.890222	0.879362	0.905606	0.956322	0	0	0	0	0	0
Q16527	CSRP2	54.2824	44.5391	41.3152	65	61.5625	9.74329	12.9672	-10.7176	-7.28009	0.413326	0.428718	0.459592	0.463006	0.707551	0.699928	0.685123	0.683524	0	0	0	0	0	0
P12111	COL6A3	54.5368	65	65	65	58.3224	-10.4632	-10.4632	-10.4632	-3.78559	0.267875	0.395296	0.503733	0.729589	0.788722	0.716694	0.665012	0.578172	1	0	0	0	0	0
O43175	PHGDH	61.2645	60.764	64.4978	60.7515	59.9054	0.500438	-3.23334	0.512979	1.35904	0.041371	0.0632342	0.0251622	0.0550102	0.960273	0.940527	0.975455	0.947858	0	0	0	0	0	0
Q92890	UFD1	58.0082	58.0098	58.4161	57.7362	57.8934	-0.00167999	-0.407891	0.271996	0.114801	0.0644366	0.0764843	0.119202	0.203462	0.939464	0.92895	0.893494	0.830936	0	0	0	0	0	0
Q8NBJ5	COLGALT1	47.9519	47.2911	47.522	47.5524	48.2847	0.660775	0.429894	0.399516	-0.332838	0.141637	0.151961	0.289179	0.336276	0.875935	0.868085	0.775687	0.748348	0	0	0	0	0	0
Q8IVF2	AHNAK2	65	65	65	65	40.0252		6.55504e-10	2.22201e-10	24.9748	0.0685586	0.247416	0.294732	0.315627	0.93584	0.801657	0.772361	0.760094	0	0	0	0	0	0
Q08209	PPP3CA	57.0718	55.3645	55.6811	55.3103	55.178	1.70735	1.39072	1.76155	1.89382	0.0753122	0.083149	0.133738	0.117331	0.929963	0.923234	0.882038	0.89499	0	0	0	0	0	0
Q9Y223	GNE	54.5844	55.1734	55.4905	57.4545	56.1775	-0.588959	-0.906122	-2.87014	-1.59312	0.131529	0.157547	0.176623	0.35173	0.88376	0.863896	0.84989	0.739793	0	0	0	0	0	0
Q12931	TRAP1	55.9914	56.1582	56.6511	56.6641	56.3356	-0.166818	-0.659653	-0.672723	-0.344197	0.0815011	0.19859	0.193328	0.16469	0.924641	0.834314	0.837992	0.858597	0	0	0	0	0	0
Q9P253	VPS18	49.4389	48.6551	48.7051	48.508	48.9728	0.783807	0.733863	0.93089	0.466099	0.153662	0.196432	0.258559	0.195901	0.866805	0.835818	0.79456	0.83619	0	0	0	0	0	0
Q99729	HNRNPAB	58.2001	57.6789	56.9202	56.3933	58.4513	0.521213	1.27989	1.80677	-0.251202	0.0972674	0.221064	0.15354	0.196582	0.911355	0.818958	0.866897	0.835714	0	0	0	0	0	0
Q9H993	ARMT1	47.455	46.7308	46.8989	47.2971	47.1406	0.724172	0.556107	0.157871	0.314399	0.198942	0.103115	0.0697383	0.0846939	0.834069	0.906524	0.934808	0.921919	0	0	0	0	0	0
P07996	THBS1	52.2478	49.862	49.6582	51.378	52.0176	2.38588	2.58968	0.869835	0.230197	0.174157	0.208704	0.272678	0.392888	0.851675	0.827332	0.785745	0.717933	1	0	0	0	0	1
P16949	STMN1	55.7974	55.4365	58.3635	59.3199	60.1144	0.36091	-2.56607	-3.52246	-4.31704	0.276014	0.334087	0.467409	0.32691	0.78369	0.749576	0.681473	0.75363	0	0	0	0	0	0
Q9UM54	MYO6	52.4816	52.3876	52.6071	52.6106	52.8062	0.0939719	-0.125484	-0.128998	-0.324573	0.101887	0.0709524	0.051585	0.0718546	0.907534	0.933748	0.950945	0.932962	0	0	0	0	0	0
O43747	AP1G1	48.4734	47.4711	47.145	47.3544	47.3155	1.00234	1.32838	1.11898	1.15789	0.163896	0.216015	0.213905	0.187331	0.859183	0.822358	0.823788	0.842225	0	0	0	0	0	0
O75390	CS	53.075	53.5943	54.2573	54.5052	54.5176	-0.519295	-1.18237	-1.43027	-1.4426	0.150121	0.149741	0.219672	0.298754	0.869474	0.869761	0.819892	0.769969	0	1	1	0	0	0
P41226	UBA7	47.8842	47.5707	47.7127	47.8533	48.2188	0.313557	0.171513	0.030967	-0.334541	0.0955965	0.0742182	0.0589421	0.0849542	0.912745	0.93091	0.944339	0.921698	0	0	0	0	0	0
O60502	OGA	53.425	53.2793	53.4536	53.5304	53.4673	0.14578	-0.0285868	-0.105381	-0.042225	0.0436888	0.0969962	0.0454051	0.0573779	0.95814	0.91158	0.956567	0.945736	0	0	0	0	0	0
Q13310	PABPC4	50.5157	50.9409	50.2097	49.6398	49.3651	-0.425223	0.305929	0.875883	1.15056	0.152708	0.0898266	0.164409	0.225223	0.867522	0.917577	0.858805	0.816178	0	0	0	0	0	0
Q99439	CNN2	48.3843	48.1502	47.8766	47.8897	48.0617	0.234031	0.507647	0.494548	0.322549	0.0599043	0.0935648	0.0970754	0.067926	0.943481	0.914441	0.911514	0.936394	0	0	0	0	0	1
Q9NVS9	PNPO	55.7865	55.1921	56.2857	56.9934	56.3422	0.594451	-0.499103	-1.20683	-0.555622	0.136598	0.139994	0.22131	0.139258	0.879819	0.877198	0.818793	0.877764	0	0	0	0	0	0
Q8N129	CNPY4	52.3688	53.9374	54.0229	52.8066	55.7367	-1.56855	-1.65403	-0.437798	-3.36787	0.203588	0.286901	0.416337	0.199406	0.830849	0.77706	0.706047	0.833746	0	0	0	0	0	0
O95295	SNAPIN	53.1692	54.9932	53.3838	54.2888	53.5895	-1.824	-0.214607	-1.11958	-0.420358	0.227744	0.25529	0.137572	0.253886	0.814502	0.796629	0.879065	0.797521	0	0	0	0	0	0
P62917	RPL8	56.4661	54.5681	56.9793	58.6167	57.8133	1.89801	-0.513118	-2.15057	-1.3472	0.934568	0.33889	0.394009	0.368888	0.516911	0.746887	0.717356	0.73052	0	0	0	0	0	0
P28065	PSMB9	41.2535	45.7723		61.4557		-4.51882	41.2535	-20.2022	41.2535	0.317097	0.322362	0.508592	0.312313	0.759245	0.756223	0.66287	0.762013	0	0	0	0	0	0
Q14157	UBAP2L	48.604	51.8507	49.6562	50.75	50.6554	-3.24671	-1.05223	-2.14599	-2.05141	0.154915	0.185061	0.153184	0.0902868	0.865864	0.843838	0.867164	0.91719	0	0	0	0	0	0
Q9NP97	DYNLRB1	54.8203	42.6659		41.831	48.145	12.1544	54.8203	12.9893	6.67533	0.167418	0.164594	0.206167	0.103314	0.856591	0.858669	0.829073	0.90636	0	0	0	0	0	0
Q8TB37	NUBPL	65	65	63.9031	65	65	2.4812e-09	1.09689	-2.10321e-12	8.61036e-11	0.488874	0.518819	0.375463	0.193079	0.671648	0.658406	0.727028	0.838168	0	0	0	0	0	0
F5H9F9	UL88			49.676	51.8649	52.2904		-49.676	-51.8649	-52.2904									0	0	0	0	0	0
P55036	PSMD4	65	65	65	65	65		5.92024e-11	2.70006e-12	5.96856e-13	0.0497516	0.0826358	0.0891748	0.112342	0.952606	0.923672	0.918126	0.899004	0	0	0	0	0	0
O95801	TTC4	47.8577	47.7078	47.5399	47.6683	47.6949	0.149913	0.317805	0.189434	0.16276	0.14582	0.267239	0.161183	0.20521	0.872737	0.789117	0.861191	0.829731	0	0	0	0	0	0
P26599	PTBP1	48.2689	48.2563	48.0058	47.8538	47.5578	0.012554	0.263063	0.415117	0.71115	0.0614181	0.0899643	0.127652	0.168538	0.942136	0.917461	0.886798	0.85577	0	0	0	0	0	0
P80303	NUCB2	41.6617	54.3808	64.8294	42.9525	52.8127	-12.7192	-23.1677	-1.29078	-11.151	0.172366	0.40408	0.484771	0.330875	0.852976	0.71221	0.673505	0.751385	0	0	0	0	0	0
Q96EM0	L3HYPDH	65	59.2853	59.7473	65	60.7139	5.71466	5.25267	-5.99698e-12	4.28613	0.168899	0.254562	0.189344	0.221949	0.855506	0.797091	0.8408	0.818365	0	0	0	0	0	0
P09661	SNRPA1	57.7953	56.7784	56.5898	57.3096	56.3472	1.01683	1.20546	0.485635	1.44808	0.257776	0.353927	0.231415	0.383053	0.795054	0.738592	0.812074	0.723038	0	0	0	0	0	0
P16219	ACADS	57.8521	55.3323	57.8144	65	61.4098	2.51978	0.0376653	-7.14792	-3.55775	0.340623	0.475721	0.235318	0.341767	0.745922	0.677635	0.809508	0.745286	0	0	1	0	0	0
P68036	UBE2L3	65	65	65	65	65				3.98046e-11	0.105687	0.12644	0.12855	0.0858314	0.904415	0.887753	0.886092	0.920953	0	0	0	0	0	0
Q9NRN7	AASDHPPT	52.285	52.2784	51.7518	52.1628	52.3428	0.00657371	0.533199	0.122162	-0.0578097	0.0997079	0.131688	0.0632221	0.0439958	0.909332	0.883636	0.940537	0.957858	0	0	0	0	0	0
O15116	LSM1	42.7017	54.496	40.6321	61.2822		-11.7943	2.06962	-18.5805	42.7017	0.204943	0.257902	0.33222	0.260635	0.829915	0.794974	0.750627	0.793251	0	0	0	0	0	0
P16761	UL25			51.5982	49.8223	49.073		-51.5982	-49.8223	-49.073									0	0	0	0	0	0
Q9BPX3	NCAPG	46.6982	47.1748	46.7627	47.3174	46.9867	-0.476552	-0.0644821	-0.619145	-0.28851	0.154825	0.152536	0.14701	0.124624	0.865932	0.867652	0.871832	0.889186	0	0	0	0	0	0
Q96C86	DCPS	65	65	65	65	65					0.174764	0.145996	0.147425	0.103995	0.851234	0.872603	0.871517	0.905801	0	0	0	0	0	0
O43865	AHCYL1	65	65	47.2965	45.5062	47.9689	-9.9476e-13	17.7035	19.4938	17.0311	0.344805	0.347146	0.343048	0.388141	0.743602	0.74231	0.744575	0.720388	0	0	0	0	0	0
Q9NZL9	MAT2B	60.6698	65	63.0009	65	65	-4.3302	-2.33109	-4.3302	-4.3302	0.132632	0.0809674	0.104128	0.134721	0.8829	0.925097	0.905692	0.881274	0	0	0	0	0	0
Q12972	PPP1R8	50.8998	50.8438	50.7903	49.6136	50.4677	0.0559783	0.109451	1.28615	0.432072	0.203891	0.12023	0.214088	0.1179	0.83064	0.892674	0.823664	0.894534	0	0	0	0	0	0
O75439	PMPCB	52.7828	53.1561	53.3251	52.9366	53.9952	-0.373299	-0.542323	-0.153771	-1.21242	0.122065	0.154731	0.127619	0.0968019	0.891214	0.866003	0.886825	0.911742	0	0	1	0	0	0
P24752	ACAT1	57.0609	57.7702	57.4565	57.8893	57.9873	-0.709221	-0.395554	-0.828364	-0.926373	0.0790504	0.145504	0.287305	0.272211	0.926741	0.872978	0.776817	0.786033	0	1	1	1	0	0
Q00534	CDK6	51.1497	52.784	51.2094	51.2238	50.9628	-1.63435	-0.0596767	-0.0740655	0.186857	0.236424	0.113991	0.215481	0.081572	0.808784	0.897673	0.82272	0.92458	0	0	0	0	0	0
P35914	HMGCL	65	58.1398	58.8544	58.6027	58.4296	6.86022	6.14561	6.39726	6.5704	0.135265	0.222928	0.230521	0.271227	0.880852	0.81771	0.812664	0.786641	0	0	1	0	0	0
O94973	AP2A2	49.9578	50.2161	50.0199	49.7848	49.8688	-0.258308	-0.0621291	0.173031	0.0890132	0.087771	0.0343296	0.0418842	0.0320022	0.919311	0.96681	0.9598	0.96899	0	0	0	0	0	0
O14618	CCS	51.0042	51.1789	50.6153	51.5529	51.2606	-0.174729	0.388847	-0.548737	-0.256381	0.0790118	0.107218	0.108338	0.132953	0.926774	0.903165	0.902252	0.882649	0	0	0	0	0	0
O94979	SEC31A	48.4985	48.1042	48.4462	48.5152	48.9183	0.394324	0.0523254	-0.0167435	-0.419845	0.0894267	0.0422367	0.0305073	0.110468	0.917914	0.959475	0.970396	0.900521	0	0	0	0	0	0
P62277	RPS13	55.5501	55.2932	55.4867	57.3028	56.664	0.256885	0.0633871	-1.75264	-1.1139	0.796432	0.3825	0.349791	0.241795	0.556659	0.723327	0.740855	0.805286	0	0	0	0	0	0
Q04323	UBXN1	49.6779	49.05	48.9799	48.5929	48.963	0.627956	0.69802	1.08505	0.714973	0.154719	0.153776	0.208049	0.142152	0.866012	0.866719	0.827781	0.87554	0	0	0	0	0	0
O95749	GGPS1	65	65	65	63.1522	65		1.4694e-11	1.84775	3.97904e-13	0.150728	0.131539	0.35809	0.38127	0.869015	0.883752	0.736328	0.723972	0	0	0	0	0	0
Q9NSK0	KLC4	50.4262	50.1076	50.4228	50.9356	51.1016	0.318681	0.00340782	-0.509336	-0.675336	0.246178	0.0896884	0.148668	0.202557	0.802453	0.917694	0.870573	0.831561	0	0	0	0	0	0
O00232	PSMD12	65	63.081	64.3065	62.8609	61.3344	1.91899	0.693531	2.13914	3.66556	0.0790448	0.0563137	0.108776	0.103091	0.926746	0.946688	0.901896	0.906544	0	0	0	0	0	0
Q9BYT8	NLN	65	65	65	65	65	1.69109e-12	1.4893e-11	-1.40687e-12	-1.3074e-12	0.0528694	0.179654	0.174388	0.145131	0.949785	0.847706	0.851507	0.873263	0	0	0	0	0	0
Q9H6Z4	RANBP3	65	65	65	65	65	1.98952e-13				0.0881221	0.0544923	0.102632	0.0873024	0.919015	0.948324	0.906921	0.919707	0	0	0	0	0	0
P83436	COG7	47.9929	48.2053	47.5171	48.506	47.0896	-0.212416	0.475819	-0.51313	0.903301	0.166287	0.208237	0.116208	0.4339	0.857422	0.827652	0.89589	0.697399	0	0	0	0	0	0
Q9P0V3	SH3BP4	48.8891	49.573	50.6844	50.5439	51.28	-0.683812	-1.79527	-1.65477	-2.39084	0.362552	0.429349	0.447224	0.8531	0.733917	0.699619	0.690978	0.539636	0	0	0	0	0	0
Q92747	ARPC1A	65	58.4347	42.967	44.6752	65	6.56528	22.033	20.3248	-4.18936e-11	0.141964	0.259134	0.244947	0.179152	0.875684	0.794197	0.803247	0.848067	0	0	0	0	0	0
Q16566	CAMK4	55.5538	54.6173	53.6174	54.6535	54.3129	0.936451	1.93637	0.900224	1.24089	0.289123	0.469277	0.208094	0.225304	0.775721	0.680607	0.82775	0.816124	0	0	0	0	0	0
O75531	BANF1	51.9636	54.7889	55.3001	41.224	55.2754	-2.8253	-3.33648	10.7396	-3.31183	0.375697	0.716926	0.374762	0.794349	0.726904	0.582436	0.727399	0.557305	0	0	0	0	0	0
P16298	PPP3CB	55.326	54.8828		54.9515	54.2307	0.443216	55.326	0.374528	1.09537	0.064943		0.074388	0.0967203	0.939017		0.930762	0.911809	0	0	0	0	0	0
P22830	FECH	62.9712	55.8433	59.1232	58.1969	65	7.1279	3.84797	4.77435	-2.02878	0.242896	0.273763	0.452091	0.239376	0.804572	0.785075	0.688662	0.806858	0	0	1	0	0	0
Q12756	KIF1A		49.3009	49.1012	48.409		-49.3009	-49.1012	-48.409										0	0	0	0	0	0
Q96FV9	THOC1	52.3895	52.1216	50.5183	48.4936	49.2504	0.267954	1.87123	3.8959	3.13908	0.603059	0.816736	1.22658	1.12799	0.623808	0.550438	0.449119	0.469927	0	0	0	0	0	0
Q6Y7W6	GIGYF2	49.1734	49.4197	48.9725	48.9097	49.2823	-0.246325	0.200858	0.263713	-0.108915	0.108721	0.12539	0.09824	0.0584512	0.90194	0.888581	0.910548	0.944777	0	0	0	0	0	0
P51003	PAPOLA	51.4188	51.184	51.5285	51.3169	51.3426	0.234884	-0.109708	0.101912	0.0762289	0.11026	0.118895	0.139719	0.108466	0.90069	0.893739	0.87741	0.902148	0	0	0	0	0	0
P06396	GSN	54.4672	55.4992	54.7244	54.7827	54.8894	-1.03199	-0.257202	-0.315444	-0.422157	0.0992866	0.0334318	0.0459856	0.0563304	0.909681	0.96765	0.956036	0.946674	0	0	0	0	0	0
Q14108	SCARB2	63.2963	62.7199	60.9287	62.3287	62.0126	0.576389	2.36763	0.967591	1.2837	0.503427	0.423288	1.04739	1.10423	0.665147	0.702598	0.488427	0.475234	0	0	0	0	0	0
P84098	RPL19	57.1157	54.9566	58.5996	60.0103	59.5799	2.15905	-1.48393	-2.89462	-2.4642	1.12704	0.482949	0.568916	0.467803	0.470136	0.674332	0.637383	0.68129	0	0	0	0	0	0
P61619	SEC61A1	44.1526					44.1526	44.1526	44.1526	44.1526	0.854743	0.460435	0.640916	0.522429	0.539158	0.684728	0.609416	0.656845	0	0	0	0	0	0
P49840	GSK3A	52.8223	51.7816	52.6405	52.9888	52.6947	1.04068	0.181828	-0.166567	0.127599	0.0895089	0.14121	0.152608	0.0589549	0.917845	0.876263	0.867598	0.944327	0	0	0	0	0	0
P61604	HSPE1	53.4934	52.7512	52.7531	55.4646	56.2592	0.742185	0.740297	-1.97114	-2.76575	0.190538	0.361829	0.737381	0.623036	0.839957	0.734306	0.575579	0.616129	0	0	1	0	0	0
O95394	PGM3	49.9984	49.7823	50.1641	50.5763	50.3411	0.216019	-0.165737	-0.577974	-0.342769	0.0741334	0.0544285	0.0818981	0.0622575	0.930983	0.948381	0.924301	0.941391	0	0	0	0	0	0
P26641	EEF1G	49.2472	49.0864	49.0949	49.143	49.1565	0.160775	0.152325	0.104228	0.0907483	0.0789544	0.0355218	0.0400719	0.0314906	0.926823	0.965697	0.961472	0.969471	0	0	0	0	0	0
O60493	SNX3	46.8409	46.117	45.7211	45.4373	45.7944	0.723943	1.11981	1.40368	1.04658	0.134046	0.258748	0.317428	0.215613	0.881798	0.79444	0.759055	0.82263	0	0	0	0	0	0
Q96EV8	DTNBP1	56.1158	55.7065	56.3102	56.463	56.8964	0.40932	-0.194348	-0.347168	-0.780527	0.199352	0.388889	0.209707	0.30478	0.833783	0.72	0.826647	0.766413	0	0	0	0	0	0
P07686	HEXB	65	65	65	65	65					0.120852	0.060409	0.111019	0.124792	0.892178	0.943032	0.900075	0.889053	0	0	0	0	0	0
Q9H6S3	EPS8L2	50.9469	50.1327	49.8801	50.0226	49.8608	0.814197	1.06679	0.924275	1.08614	0.245838	0.317166	0.241625	0.306948	0.802672	0.759206	0.805396	0.765141	0	0	0	0	0	0
Q9H857	NT5DC2	55.8541	57.8694	58.0105	57.3144	57.3894	-2.0153	-2.15632	-1.46028	-1.53523	0.197852	0.218278	0.129677	0.185053	0.834828	0.820831	0.885209	0.843844	0	0	0	0	0	0
Q9UJA5	TRMT6	55.6628	55.9941	57.8791	59.5228	58.2728	-0.331313	-2.21631	-3.86005	-2.61006	0.144244	0.358623	0.669619	0.613791	0.87394	0.736039	0.598939	0.619659	0	0	0	0	0	0
Q86X55	CARM1	56.8735	56.9225	57.3986	56.8022	56.36	-0.0490364	-0.525136	0.0712651	0.513463	0.0358155	0.147328	0.0603296	0.10111	0.965423	0.87159	0.943103	0.908174	0	0	0	0	0	0
Q15628	TRADD	47.9652	46.2384	47.1717	47.0569	48.061	1.72686	0.793536	0.908327	-0.0957879	0.292075	0.226007	0.26247	0.147101	0.773949	0.815656	0.792098	0.871763	0	0	0	0	1	0
Q71U36	TUBA1A	65	65	65	65	65	3.29692e-12	-1.3074e-12	-3.12639e-13	2.41869e-11	0.0506681	0.0349889	0.0840989	0.04157	0.951775	0.966194	0.922425	0.960089	0	0	0	0	0	0
Q15293	RCN1	39.3533	39.3561	39.8905	52.9514	39.1693	-0.00280937	-0.537268	-13.5981	0.183987	0.16861	0.240686	0.377718	0.294779	0.855717	0.806006	0.725838	0.772333	0	0	0	0	0	0
P27816	MAP4	44.0956	55.9786	46.9967	43.2684	47.6757	-11.8829	-2.90103	0.827272	-3.58006	0.205115	0.117388	0.13423	0.135511	0.829796	0.894944	0.881655	0.880661	0	0	0	0	0	0
P14649	MYL6B	51.7502	50.4367	50.8893	51.0036	50.1079	1.31349	0.860878	0.746627	1.64228	0.163263	0.137694	0.140074	0.20754	0.859651	0.878971	0.877136	0.82813	0	0	0	0	0	0
Q9Y2V2	CARHSP1	53.1127	53.41	52.7476	52.777	53.2102	-0.297336	0.365083	0.335719	-0.097511	0.217169	0.0793788	0.0492612	0.0950734	0.821579	0.926459	0.953052	0.913181	0	0	0	0	0	0
P62244	RPS15A	55.4843	55.2805	55.5636	57.6912	56.5165	0.203867	-0.079258	-2.20686	-1.03211	0.738915	0.364158	0.338553	0.227444	0.575071	0.733053	0.747076	0.814701	0	0	0	0	0	0
Q9UPU5	USP24	49.768	49.4694	49.0486	49.1329	49.3719	0.298579	0.719369	0.635084	0.396062	0.211666	0.182266	0.174926	0.195114	0.82531	0.845833	0.851117	0.83674	0	0	0	0	0	0
Q9HB40	SCPEP1	65	65	65	65	65	-3.17044e-11	-5.45981e-11	-5.45981e-11	-5.45981e-11	0.110653	0.225066	0.322832	0.244147	0.900371	0.816282	0.755954	0.803764	0	0	0	0	0	0
Q92974	ARHGEF2	46.4928	46.2741	46.1519	46.1466	46.9459	0.218683	0.340888	0.346203	-0.453098	0.224853	0.108616	0.0523379	0.140389	0.816425	0.902026	0.950265	0.876894	0	0	0	0	0	0
Q92609	TBC1D5	49.9826	49.9199	49.8883	49.7396	50.3028	0.0627145	0.0943274	0.243006	-0.320225	0.179379	0.113337	0.143128	0.18412	0.847904	0.898201	0.874793	0.844509	0	0	0	0	0	0
P05091	ALDH2	54.6021	54.594	55.2033	55.2127	55.212	0.0081237	-0.601107	-0.610592	-0.609813	0.0611354	0.177397	0.186718	0.219477	0.942387	0.849331	0.84266	0.820023	0	0	1	0	0	0
Q9HD26	GOPC	45.569	45.474	45.1643	45.1587	45.5598	0.095044	0.404704	0.410367	0.00923945	0.0319542	0.077519	0.112443	0.0871043	0.969035	0.928058	0.898922	0.919875	0	0	0	0	0	0
P16732	TRM3			43.9886	44.0644	43.804		-43.9886	-44.0644	-43.804									0	0	0	0	0	0
Q9NUQ6	SPATS2L	48.9721	48.58	48.6333	48.6311	49.7525	0.392131	0.338753	0.34096	-0.780386	0.167458	0.271767	0.283697	0.270238	0.856562	0.786307	0.779	0.787254	0	0	0	0	0	0
Q9UHL4	DPP7	50.8302					50.8302	50.8302	50.8302	50.8302	0.121102	0.202379	0.273241	0.236701	0.891979	0.831684	0.785397	0.808603	0	0	0	0	0	0
Q9Y534	CSDC2	53.1189	54.5417	53.1498	52.181	53.5677	-1.42284	-0.0309621	0.937888	-0.448854	0.340777	0.0664773	0.13292	0.163166	0.745836	0.937666	0.882675	0.859723	0	0	0	0	0	0
P49903	SEPHS1	45.6592	42.5364	42.2819	42.1617	42.4081	3.12281	3.37733	3.49753	3.25113	0.202688	0.30866	0.316584	0.338903	0.831471	0.76414	0.759542	0.74688	0	0	0	0	0	0
Q9Y5K6	CD2AP	53.4157	53.5175	53.9097	53.4538	53.5153	-0.101848	-0.494025	-0.0381067	-0.0996136	0.0729964	0.0359993	0.0996986	0.104756	0.93197	0.965252	0.90934	0.905177	0	0	0	0	0	0
Q9NVT9	ARMC1	48.6185	48.8877	48.7003	48.6875	49.2436	-0.269132	-0.0817569	-0.0689536	-0.625064	0.109608	0.0610309	0.0844419	0.107029	0.901219	0.94248	0.922133	0.903319	0	0	0	0	0	0
P25786	PSMA1	46.6856	52.8816	64.3465	53.758	42.7158	-6.196	-17.6609	-7.07244	3.96979	0.2286	0.319418	0.4289	0.300413	0.813934	0.75791	0.699839	0.768987	0	0	0	0	0	0
F5HI85	UL114		45.0302	45.3902	45.4444	45.385	-45.0302	-45.3902	-45.4444	-45.385									0	0	0	0	0	0
Q68EM7	ARHGAP17	46.7034	46.5196	46.6997	46.5074	46.3757	0.183832	0.0037506	0.196049	0.327727	0.0867218	0.10939	0.0600641	0.0558354	0.920199	0.901396	0.943339	0.947117	0	0	0	0	0	0
P20591	MX1	50.1692	50.3304	50.5369	50.2398	50.3305	-0.16124	-0.367668	-0.0705632	-0.16127	0.033758	0.0598437	0.0158971	0.0388402	0.967344	0.943535	0.984352	0.962612	0	0	0	0	0	0
P50213	IDH3A	63.2748	60.9201	56.9517	57.3054	57.214	2.35468	6.32303	5.96932	6.06075	0.110591	0.224781	0.284141	0.251935	0.900421	0.816472	0.77873	0.798764	0	1	1	0	0	0
Q9Y2L1	DIS3	47.3513	46.7415	46.432	46.5815	46.5247	0.609736	0.919216	0.769741	0.826577	0.167498	0.161904	0.191102	0.198523	0.856533	0.860656	0.839559	0.83436	0	0	0	0	0	0
Q9UDY2	TJP2	52.119	52.1331	52.0132	51.1193	50.323	-0.0140694	0.105811	0.999699	1.79603	0.247496	0.201363	0.360731	0.471231	0.801606	0.832388	0.734899	0.679703	0	0	0	0	0	0
P83881	RPL36A	56.1113	56.4503	56.6273	58.2735	57.7855	-0.338984	-0.515984	-2.16219	-1.6742	1.0021	0.51454	0.308042	0.296866	0.499475	0.660267	0.764501	0.77109	0	0	0	0	0	0
P63279	UBE2I	51.7124	51.9045	51.6585	51.3656	51.6852	-0.192088	0.0539745	0.34683	0.0272427	0.115189	0.0634994	0.0856267	0.080921	0.896709	0.940292	0.921127	0.925137	0	0	0	0	0	0
P54136	RARS	47.1933	46.3811	46.6564	46.9703	46.7051	0.812167	0.536883	0.222982	0.488177	0.16998	0.109042	0.0808242	0.0850213	0.854716	0.901679	0.92522	0.921641	0	0	0	0	0	0
P62330	ARF6	60.025	55.044	56.1146	58.5268	58.0365	4.98107	3.91047	1.49825	1.98855	0.133051	0.074671	0.0582647	0.0578899	0.882573	0.930517	0.944943	0.945278	0	0	0	0	0	0
Q8WYA6	CTNNBL1	45.341	44.9348	45.0505	45.4216	45.2465	0.406173	0.290467	-0.0805862	0.0944814	0.119927	0.0713425	0.0835079	0.0346059	0.892915	0.933408	0.922928	0.966552	0	0	0	0	0	0
P23610	F8A1	49.6188	49.2561	49.8663	49.6683	49.5231	0.362677	-0.247495	-0.0494885	0.095726	0.352633	0.168836	0.253327	0.220266	0.739299	0.855552	0.797876	0.819493	0	0	0	0	0	0
Q9Y2Y0	ARL2BP	49.3606	47.8684	48.1623	47.6116	47.929	1.49222	1.19837	1.74905	1.43166	0.182778	0.1583	0.210768	0.194633	0.845467	0.863334	0.825922	0.837077	0	0	0	0	0	0
O00267	SUPT5H	50.1993	51.451	50.046	49.204	49.7287	-1.25173	0.153293	0.995254	0.470624	0.322201	0.33388	0.228049	0.14603	0.756314	0.749692	0.8143	0.872577	0	0	0	0	0	0
Q86SZ2	TRAPPC6B	55.0277	54.627	55.9077	55.8961	56.3047	0.400701	-0.879996	-0.868459	-1.27703	0.098565	0.0967831	0.150444	0.229797	0.910278	0.911757	0.86923	0.813143	0	0	0	0	0	0
O95777	LSM8	65	65	65	60.1748	49.2121	6.58304e-10	-2.54943e-11	4.8252	15.7879	0.278388	0.325688	0.289236	0.582503	0.782235	0.754325	0.775653	0.63191	0	0	0	0	0	0
Q03013	GSTM4	50.8589	51.581		49.8382	50.255	-0.722153	50.8589	1.0207	0.603845	0.197843		0.187099	0.10648	0.834834		0.842389	0.903767	0	0	0	0	0	0
Q9NZT2	OGFR	46.9582	46.2144	45.7821	47.6699	47.0452	0.74384	1.1761	-0.711645	-0.0870072	0.171134	0.203892	0.165943	0.105973	0.853874	0.830639	0.857675	0.904181	0	0	0	0	0	0
O43768	ENSA	58.2897	58.0245	42.704	62.1208	64.8388	0.26521	15.5857	-3.83111	-6.54911	0.18152	0.225515	0.179102	0.2846	0.846367	0.815984	0.848103	0.778453	0	0	0	0	0	0
Q93052	LPP	65	56.2948	55.9953	56.6145	56.0988	8.70517	9.00474	8.38554	8.90121	0.193567	0.169119	0.185159	0.187132	0.837825	0.855345	0.843769	0.842366	0	0	0	0	0	0
Q8N1F7	NUP93	47.5594	46.7615	46.6448	46.3964	46.683	0.797931	0.914568	1.16295	0.87638	0.173567	0.156421	0.218279	0.149836	0.852103	0.864737	0.82083	0.86969	0	0	0	0	0	0
Q9H2J4	PDCL3	55.13	55.3759	55.6057	55.3028	55.3434	-0.245887	-0.475674	-0.172813	-0.213441	0.128628	0.337214	0.152362	0.0730264	0.886031	0.747824	0.867783	0.931943	0	0	0	0	0	0
Q14997	PSME4	52.6191	52.5613	52.815	53.2573	52.8614	0.0577972	-0.195927	-0.638173	-0.242282	0.188934	0.149111	0.408141	0.300556	0.84109	0.870238	0.710156	0.768902	0	0	0	0	0	0
P12004	PCNA	60.163	65	65	65	65	-4.83702	-4.83702	-4.83702	-4.83702	0.120132	0.0997758	0.158681	0.204369	0.892752	0.909276	0.86305	0.83031	0	0	0	0	0	0
Q92626	PXDN	48.9673	48.7259	51.2039	51.1387	50.7868	0.241384	-2.23668	-2.17139	-1.81952	0.152284	0.417931	0.24703	0.428981	0.867841	0.705253	0.801905	0.699799	0	0	0	0	0	0
Q9NQW6	ANLN	45.7156	43.8406	44.3367	44.487	44.7075	1.87508	1.37897	1.22861	1.00812	0.362168	0.236201	0.224411	0.201221	0.734124	0.80893	0.81672	0.832487	0	0	0	0	0	0
Q93009	USP7	47.1232	46.7439	46.7549	46.83	46.9458	0.379264	0.368335	0.293201	0.177372	0.0638169	0.0659378	0.0665823	0.0576977	0.940011	0.938141	0.937574	0.94545	0	0	0	0	0	0
P49441	INPP1	53.1999	53.5819	53.9244	54.1677	53.4002	-0.382034	-0.724547	-0.967802	-0.200358	0.132382	0.0721339	0.104045	0.0996018	0.883094	0.932719	0.90576	0.90942	0	0	0	0	0	0
O15144	ARPC2	65	65	65	65	65					0.115767	0.127135	0.167266	0.118242	0.896245	0.887205	0.856703	0.894261	0	0	0	0	0	0
Q92995	USP13	53.1635		53.001			53.1635	0.162461	53.1635	53.1635		0.0986567				0.910202			0	0	0	0	0	0
Q9Y5X3	SNX5	51.0113	51.409	51.1352	51.3553	51.4723	-0.397686	-0.123905	-0.34401	-0.461022	0.224024	0.170886	0.210891	0.12816	0.816978	0.854054	0.825838	0.886399	0	0	0	0	0	0
Q9Y547	HSPB11	58.9265	57.1909	51.7946	54.6226		1.73558	7.13185	4.30393	58.9265	0.7927	0.572937	0.464014	0.990068	0.557818	0.635753	0.683053	0.502495	0	0	0	0	0	0
Q8N1G2	CMTR1	49.7675	49.594	49.1814	49.3637	49.2857	0.173518	0.586085	0.403839	0.48184	0.164453	0.204015	0.164879	0.172479	0.858772	0.830554	0.858458	0.852894	0	0	0	0	0	0
P11177	PDHB	49.1206	50.514	52.2918	52.1805	53.543	-1.39338	-3.17122	-3.05988	-4.42242	0.129913	0.308552	0.3076	0.405193	0.885024	0.764203	0.76476	0.711646	0	1	1	1	0	0
Q6UB35	MTHFD1L	53.2534	51.8576	53.1716	53.3101	55.1759	1.39586	0.0818257	-0.0566702	-1.92246	0.119242	0.0991844	0.100058	0.117824	0.893462	0.909765	0.909043	0.894595	0	0	0	0	0	0
Q9Y2Z0	SUGT1	51.7263	52.0995	52.4208	51.3673	51.5731	-0.373121	-0.694422	0.35908	0.153266	0.0752938	0.0783096	0.11415	0.153416	0.929978	0.927377	0.897545	0.86699	0	0	0	0	0	0
O00764	PDXK	65	65	65	65	65	4.93799e-10	5.69855e-12	6.97042e-11	1.55018e-08	0.0738815	0.213473	0.101649	0.0891529	0.931201	0.824081	0.90773	0.918145	0	0	0	0	0	0
Q13685	AAMP	55.7011	55.355	56.2	55.7279	58.3881	0.34605	-0.498886	-0.0267682	-2.687	0.114397	0.136789	0.142074	0.107802	0.897346	0.879671	0.8756	0.902689	0	0	0	0	0	0
O14776	TCERG1	46.0216	46.8338	45.9154	44.7769	44.8433	-0.812161	0.106242	1.24469	1.1783	0.203223	0.0903575	0.169015	0.165285	0.831101	0.91713	0.855421	0.858159	0	0	0	0	0	0
P61224	RAP1B	47.4126	51.0787	48.4616	48.7691	48.6914	-3.66611	-1.049	-1.35648	-1.27878	0.172704	0.316631	0.616382	0.278286	0.85273	0.759514	0.618666	0.782297	0	0	0	0	0	0
Q14651	PLS1			54.6261	54.7364	54.7961		-54.6261	-54.7364	-54.7961									0	0	0	0	0	0
Q14103	HNRNPD	65	65	62.0072	58.3145	60.6243	4.98943e-11	2.9928	6.68549	4.37567	0.0878673	0.0944932	0.145629	0.124207	0.91923	0.913665	0.872883	0.889516	0	0	0	0	0	0
Q9Y570	PPME1	52.7241	52.7809	52.6032	52.5446	52.5995	-0.0567843	0.120891	0.179484	0.124587	0.0435843	0.0506813	0.0752718	0.0636901	0.958236	0.951763	0.929997	0.940123	0	0	0	0	0	0
P46783	RPS10	55.6474	55.3094	55.3141	57.9532	57.0335	0.33802	0.333301	-2.30579	-1.38604	0.579372	0.426728	0.43228	0.260371	0.633163	0.700905	0.698187	0.793417	0	0	0	0	0	0
P60900	PSMA6	44.1759	44.281	44.1443			-0.105063	0.0316154	44.1759	44.1759	0.127016	0.196469	0.267189	0.333425	0.887299	0.835793	0.789148	0.749948	0	0	0	0	0	0
Q9BVG4	PBDC1	51.3131	51.2532	50.8035	50.9417	51.1733	0.0598603	0.509513	0.371377	0.139754	0.0263983	0.103575	0.0777388	0.040498	0.974281	0.906146	0.927869	0.961078	0	0	0	0	0	0
P23511	NFYA	52.5928	52.2357	51.9921	50.9287	53.2673	0.357042	0.600679	1.66405	-0.674552	0.180583	0.300462	0.321844	0.213934	0.847039	0.768957	0.756519	0.823768	0	0	0	0	0	0
Q96HN2	AHCYL2	65	65	46.631	42.6563	45.3967		18.369	22.3437	19.6033	0.409238	0.435678	0.518262	0.533768	0.709603	0.696535	0.658648	0.651989	0	0	0	0	0	0
P32322	PYCR1	59.3216	60.1755	61.6755	63.0659	63.1869	-0.853974	-2.35397	-3.74439	-3.86537	0.300967	0.546184	0.752993	0.681108	0.768659	0.646754	0.570453	0.594846	0	0	1	0	0	1
P16812	UL34		43.0129	44.9578	43.3921	43.8309	-43.0129	-44.9578	-43.3921	-43.8309									0	0	0	0	0	0
A0JNW5	UHRF1BP1L	55.822	54.2457	54.7992	54.8993	53.997	1.57623	1.02276	0.922671	1.82497	0.205726	0.0835756	0.194524	0.129227	0.829376	0.922871	0.837154	0.885561	0	0	0	0	0	0
P04080	CSTB	57.4877	54.6875	57.0203	56.8065	54.9667	2.80015	0.467399	0.681153	2.52098	0.080568	0.14593	0.111964	0.0749278	0.925439	0.872654	0.89931	0.930295	0	0	0	0	0	0
P35241	RDX	59.6924	58.7119	58.5699	60.7023	65	0.980422	1.12242	-1.00997	-5.30764	0.075809	0.0964271	0.0663446	0.134871	0.929533	0.912053	0.937783	0.881157	0	0	0	0	0	0
P49419	ALDH7A1	56.4176	55.5185	55.9853	55.9197	55.3139	0.899077	0.432301	0.497816	1.10363	0.125418	0.0491864	0.0939185	0.141706	0.888559	0.953119	0.914145	0.875882	0	0	0	0	0	0
O75312	ZPR1	52.4576	52.5674	52.3705	51.8671	52.3577	-0.109822	0.0870842	0.590457	0.0999164	0.156506	0.143603	0.224823	0.145419	0.864674	0.874429	0.816444	0.873043	0	0	0	0	0	0
P16848	UL31				44.9171				-44.9171										0	0	0	0	0	0
Q15582	TGFBI	60.9466	65	65	63.6628	59.7165	-4.05343	-4.05343	-2.71619	1.23002	0.214989	0.118267	0.168167	0.750991	0.823053	0.894241	0.856042	0.571105	0	0	0	0	0	0
O43149	ZZEF1	51.2165	51.1194	51.2733	51.0012	51.2139	0.0971341	-0.056767	0.215355	0.00262177	0.131771	0.140186	0.127476	0.0753093	0.883571	0.87705	0.886937	0.929965	0	0	0	0	0	0
Q86UU0	BCL9L	55.2731	53.8654	55.4301	55.2263	53.5111	1.40774	-0.156968	0.0468337	1.76207	0.0871604	0.143776	0.125885	0.0909407	0.919827	0.874297	0.888191	0.91664	0	0	0	0	0	0
P52294	KPNA1	47.9376	47.7428	48.3237	48.5211	49.4063	0.194794	-0.386094	-0.58344	-1.46869	0.159313	0.0825342	0.19672	0.257981	0.86258	0.923758	0.835617	0.794924	0	0	0	0	0	0
P50135	HNMT	53.0344	52.4068	52.9446	52.6441	53.6215	0.627649	0.0897826	0.390346	-0.587127	0.135596	0.0818899	0.112425	0.246572	0.880595	0.924308	0.898937	0.8022	0	0	0	0	0	0
O00571	DDX3X	45.7748	45.203	45.2639	44.6379	44.9206	0.571775	0.510829	1.13682	0.854122	0.142556	0.102585	0.276615	0.174844	0.87523	0.90696	0.783322	0.851177	0	0	0	0	1	0
Q7Z2W4	ZC3HAV1	47.0374	47.5029	47.8429	48.9664	48.2243	-0.465535	-0.805523	-1.929	-1.1869	0.214323	0.151428	0.318206	0.256584	0.823504	0.868487	0.758607	0.795808	0	0	0	0	0	0
Q9Y6K8	AK5	52.1244	52.0349	51.9699	52.0936	52.1893	0.0894782	0.154433	0.0307516	-0.0648957	0.130048	0.210482	0.164033	0.238877	0.884918	0.826117	0.859082	0.807183	0	0	0	0	0	0
P10253	GAA		51.9894				-51.9894				0.17585	0.10462	0.116055	0.0522514	0.850449	0.905289	0.896013	0.950343	0	0	0	0	0	0
P49959	MRE11	48.247	48.7263	47.8877	47.9371	48.8754	-0.479291	0.359246	0.309838	-0.628383	0.100457	0.120361	0.185203	0.117845	0.908714	0.89257	0.843738	0.894579	0	0	0	0	0	0
Q12905	ILF2	56.0263	56.0691	55.5339	55.673	55.2793	-0.0427385	0.49243	0.353343	0.747046	0.155904	0.126474	0.0639934	0.152948	0.865124	0.887726	0.939855	0.867342	0	0	0	0	0	0
Q04917	YWHAH	54.4056	54.6789	54.7044	54.1836	55.8193	-0.273311	-0.298813	0.222009	-1.41371	0.15475	0.03574	0.0740645	0.0592935	0.865988	0.965493	0.931043	0.944025	0	0	0	0	0	0
Q3KQV9	UAP1L1	53.1042	52.7312	53.2425	53.5079	53.1593	0.372995	-0.138353	-0.403749	-0.0551009	0.10961	0.0736797	0.0603547	0.0672557	0.901217	0.931376	0.943081	0.936983	0	0	0	0	0	0
Q15813	TBCE	46.7286	46.1955	46.4055	46.1251	46.4292	0.533141	0.323142	0.603472	0.299435	0.109852	0.0690064	0.114406	0.0869683	0.901021	0.935448	0.897339	0.91999	0	0	0	0	0	0
Q9BT78	COPS4	54.5658	54.4885	54.6681	54.5056	54.3886	0.0772803	-0.102331	0.060194	0.177201	0.0748111	0.034215	0.043729	0.0461898	0.930396	0.966917	0.958103	0.955849	0	0	0	0	0	0
Q14914	PTGR1	53.5673	53.238	54.1626	54.0186	53.73	0.32931	-0.595282	-0.451264	-0.162727	0.0956754	0.0501371	0.0574969	0.0275893	0.912679	0.952257	0.945629	0.973151	0	0	0	0	0	0
Q9Y520	PRRC2C	65	54.5623	57.8919	57.5812	52.6056	10.4377	7.10809	7.41881	12.3944	0.2775	0.111825	0.178153	0.380993	0.782779	0.899422	0.848786	0.724116	0	0	0	0	0	0
Q9UBW8	COPS7A	54.7351	55.4263	54.7765	54.4325	54.5258	-0.691202	-0.0414679	0.302606	0.20924	0.303966	0.146281	0.0985089	0.0598127	0.766891	0.872386	0.910325	0.943563	0	0	0	0	0	0
O43633	CHMP2A	56.2565	55.9903	56.2141	55.5624	55.8212	0.266227	0.0424481	0.694163	0.435303	0.365019	0.125289	0.095355	0.170521	0.73259	0.88866	0.912946	0.85432	0	0	0	0	0	0
Q96F85	CNRIP1	54.1576	53.818	54.5147	54.6183	54.7141	0.339649	-0.357054	-0.460687	-0.556505	0.216735	0.0773277	0.0473233	0.103051	0.821872	0.928223	0.954815	0.906576	0	0	0	0	0	0
Q6P996	PDXDC1	47.1049	45.693	46.4315	45.8752	46.6196	1.4119	0.673385	1.22974	0.485279	0.281203	0.18235	0.135648	0.250815	0.780516	0.845774	0.880555	0.799479	0	0	0	0	0	0
P49593	PPM1F	52.2395	52.261	52.2353	52.6389	52.4222	-0.0214198	0.00418768	-0.399378	-0.182684	0.1303	0.122434	0.091244	0.120794	0.884721	0.890921	0.916385	0.892224	0	0	0	0	0	0
Q12792	TWF1	53.665	53.8709	53.5485	53.6193	53.8504	-0.2059	0.116511	0.0456532	-0.185446	0.0811536	0.0723493	0.033934	0.0628294	0.924938	0.932532	0.96718	0.940885	0	0	0	0	0	0
P08546	UL54		45.0584	44.9009	45.3098	44.8795	-45.0584	-44.9009	-45.3098	-44.8795									0	0	0	0	0	0
Q96B97	SH3KBP1	59.9893	54.093	58.5517	55.235	55.1102	5.89628	1.43762	4.75436	4.87911	0.172701	0.140212	0.0937665	0.083058	0.852732	0.87703	0.914272	0.923312	0	0	0	0	0	0
P20962	PTMS	46.4748	42.6621	59.0749	60.2248	54.6912	3.81276	-12.6001	-13.75	-8.21634	0.186194	0.327022	0.46124	0.14777	0.843032	0.753567	0.68435	0.871255	0	0	0	0	0	0
Q13620	CUL4B	54.8685	54.5438	54.9145	55.1341	55.2261	0.324691	-0.0459692	-0.26556	-0.357611	0.047059	0.0494296	0.0479719	0.050288	0.955056	0.952899	0.954224	0.95212	0	0	0	0	0	0
Q13131	PRKAA1	52.5074	52.0922	52.7792	52.0866	52.5366	0.415178	-0.271866	0.420746	-0.0292069	0.156433	0.32127	0.120473	0.188832	0.864728	0.756848	0.89248	0.841162	0	0	0	0	0	0
Q9Y3B3	TMED7	55.5754	56.1332	55.9095	56.8506	55.1732	-0.557748	-0.334081	-1.27518	0.40228	0.448746	0.329538	0.400734	0.26716	0.690252	0.752141	0.713911	0.789166	0	0	0	0	0	0
P36542	ATP5F1C	60.8641	60.5384	60.4135	60.3953	60.4769	0.32574	0.450636	0.468865	0.387275	0.669519	1.07182	0.956044	0.407627	0.598975	0.482668	0.511236	0.710415	0	1	1	1	0	0
P09104	ENO2	65	65	65	65	65					0.11121	0.230883	0.344185	0.271316	0.89992	0.812425	0.743945	0.786587	0	0	0	0	0	0
Q8TDX7	NEK7	47.6116	48.3338	48.3208	48.6716	49.1235	-0.722169	-0.709211	-1.05994	-1.51184	0.146131	0.0879085	0.306912	0.34877	0.872501	0.919195	0.765162	0.741416	0	0	0	0	0	0
Q96C11	FGGY	58.2227	57.8048	60.009	58.02	58.325	0.417837	-1.7863	0.202725	-0.102372	0.121768	0.19438	0.118538	0.233545	0.89145	0.837254	0.894024	0.810672	0	0	0	0	0	0
Q7KZ85	SUPT6H	48.7389	48.2415	48.6142	47.7552	47.9002	0.497418	0.124691	0.983703	0.838706	0.142028	0.192382	0.296693	0.238583	0.875635	0.838658	0.771192	0.807374	0	0	0	0	0	0
P61513	RPL37A	56.1135	54.5672	56.5433	58.5788	57.7304	1.54633	-0.429825	-2.46535	-1.61692	1.30435	0.4673	0.499217	0.199891	0.433962	0.681524	0.667015	0.833409	0	0	0	0	0	0
O60506	SYNCRIP	50.7783	51.0938	50.7417	51.0083	50.7357	-0.315422	0.0366637	-0.229997	0.0426618	0.0991485	0.0605871	0.0526873	0.0485481	0.909795	0.942874	0.94995	0.9537	0	0	0	0	0	0
Q7Z3B4	NUP54	48.7426	47.636	48.5351	48.725	48.634	1.10656	0.20749	0.0175835	0.108503	0.232081	0.101018	0.154437	0.200117	0.811635	0.908251	0.866223	0.833252	0	0	0	0	0	0
P54920	NAPA	53.1534	52.9091	52.4803	52.9601	52.8409	0.244364	0.673173	0.193359	0.312572	0.32284	0.478307	0.194221	0.255572	0.755949	0.676449	0.837366	0.79645	0	0	0	0	0	0
Q12884	FAP	55.5547	41.5632	41.3465	53.4263	62.5865	13.9916	14.2082	2.12841	-7.03179	0.223688	0.354503	0.168921	0.239342	0.817202	0.738278	0.85549	0.80688	0	0	0	0	0	0
Q16822	PCK2	53.5183	53.81	54.134	53.5764	53.6542	-0.29173	-0.615708	-0.0581664	-0.135896	0.10069	0.169108	0.0853919	0.0718492	0.908521	0.855353	0.921326	0.932967	0	0	1	1	0	0
P62333	PSMC6	60.6854	62.0706	59.9509	58.5853	57.9413	-1.38516	0.73454	2.10014	2.74409	0.0808794	0.0661527	0.0831036	0.085379	0.925173	0.937952	0.923273	0.921337	0	0	0	0	0	0
P49418	AMPH	52.9881	53.5279	53.4409	53.455	52.963	-0.53982	-0.452822	-0.466952	0.0250887	0.201534	0.137355	0.129173	0.113976	0.83227	0.879233	0.885604	0.897685	0	0	0	0	0	0
Q06546	GABPA	53.6033	51.103	49.5385	49.8704	49.9501	2.50035	4.06485	3.73295	3.65327	0.350775	0.591049	0.505573	0.506558	0.740316	0.628516	0.664199	0.663765	0	0	0	0	0	0
O75935	DCTN3	48.7765	48.3435	48.5093	48.4171	48.3913	0.432967	0.267191	0.359418	0.385189	0.116938	0.0943536	0.0967389	0.119314	0.895305	0.913781	0.911794	0.893404	0	0	0	0	0	0
Q8N3F8	MICALL1	48.2516	49.5173	48.8999	48.1795	48.3431	-1.26574	-0.64832	0.072067	-0.091507	0.290379	0.191699	0.384443	0.141618	0.774966	0.839138	0.722312	0.87595	0	0	0	0	0	0
Q9BQC3	DPH2	54.0555	54.217	54.032	54.1681	53.5485	-0.161524	0.0234703	-0.112619	0.507047	0.104806	0.141308	0.243096	0.298274	0.905136	0.876188	0.804443	0.770253	0	0	0	0	0	0
P11234	RALB	59.7373	65	44.0682			-5.26271	15.6691	59.7373	59.7373	0.184361	0.660008			0.844337	0.602407			0	0	0	0	0	0
P14314	PRKCSH	46.0741	43.9212	44.2053	42.761	44.0469	2.1529	1.8688	3.3131	2.02713	0.144579	0.191513	0.243524	0.2602	0.873684	0.839269	0.804166	0.793525	0	0	0	0	0	0
Q00325	SLC25A3	54.5643	65	61.3684	60.3112	65	-10.4357	-6.80416	-5.74691	-10.4357	1.58705	1.33726	2.50803	1.44231	0.38654	0.427851	0.28506	0.409449	0	1	1	0	0	0
Q08211	DHX9	50.606	51.0932	50.9542	51.2926	50.9882	-0.487186	-0.348169	-0.686522	-0.382151	0.0862267	0.0810182	0.175844	0.0725504	0.920618	0.925054	0.850453	0.932357	0	0	0	0	0	0
P09960	LTA4H	53.5783	53.1744	53.2424	53.2914	53.1811	0.403911	0.335913	0.286972	0.397272	0.0563992	0.0583594	0.0538958	0.0341188	0.946612	0.944859	0.94886	0.967007	0	0	0	0	0	0
Q9BRX2	PELO	46.3358	47.1319	46.925	46.0232	46.5475	-0.796146	-0.589166	0.3126	-0.211679	0.164965	0.117571	0.166663	0.121624	0.858395	0.894798	0.857145	0.891565	0	0	0	0	0	0
Q9Y3D0	CIAO2B	47.5014	47.3404	47.5454	47.7676	47.9037	0.160982	-0.0440537	-0.266184	-0.402302	0.110709	0.0910786	0.157378	0.100093	0.900326	0.916524	0.864022	0.909014	0	0	0	0	0	0
C9JLW8	MCRIP1	48.0187	43.5051	40.2152	54.6033	36	4.51365	7.80347	-6.58456	12.0187	0.328205	0.336728	0.408477	0.277174	0.752896	0.748095	0.709987	0.782979	0	0	0	0	0	0
Q9P1F3	ABRACL	65	63.8034	59.0107	65	56.2062	1.1966	5.98935	-1.40687e-12	8.79379	0.192375	0.265611	0.221982	0.363108	0.838662	0.790132	0.818342	0.733617	0	0	0	0	0	0
Q96A49	SYAP1	51.8807	52.2357	51.6171	52.0803	52.4363	-0.354967	0.263642	-0.199568	-0.555595	0.115348	0.106413	0.132617	0.203831	0.896581	0.903822	0.882911	0.830681	0	0	0	0	0	0
Q9Y6A4	CFAP20	50.8369	50.9698	50.4475	50.9368	50.7875	-0.132857	0.38945	-0.0998594	0.0494135	0.218945	0.192722	0.359956	0.0964018	0.820381	0.838418	0.735318	0.912074	0	0	0	0	0	0
ORFL71C	ORFL71C				46.9568	46.7624			-46.9568	-46.7624									0	0	0	0	0	0
Q9NPF4	OSGEP	65	65	65	65	65	1.19371e-12	1.36993e-11		1.98952e-13	0.64761	0.415428	0.314216	0.409476	0.60694	0.7065	0.76091	0.709483	0	0	0	0	0	0
P11142	HSPA8	64.7953	63.3465	59.1911	61.2003	56.3996	1.44882	5.6042	3.59507	8.39571	0.0730213	0.0612391	0.0541381	0.11266	0.931948	0.942295	0.948642	0.898747	0	0	0	0	0	0
Q9Y295	DRG1	53.1345	53.5053	53.4508	53.829	53.8715	-0.370774	-0.316275	-0.694532	-0.736958	0.151402	0.1052	0.150406	0.138208	0.868506	0.904813	0.869258	0.878574	0	0	0	0	0	0
Q86YR5	GPSM1	44.6104	44.7894	44.0416	44.9783	44.3538	-0.179019	0.568773	-0.367881	0.256593	0.307818	0.104174	0.39283	0.132098	0.764632	0.905654	0.717963	0.883315	0	0	0	0	0	0
Q9NVZ3	NECAP2	51.7812	51.3989	51.5467	51.7051	51.7446	0.382362	0.234565	0.0761705	0.0366051	0.126016	0.0620574	0.0828744	0.086111	0.888087	0.941569	0.923468	0.920716	0	0	0	0	0	0
P52565	ARHGDIA	50.7451	50.811	51.228	50.7692	50.8797	-0.0658843	-0.482912	-0.0240459	-0.13456	0.0663773	0.0636546	0.0328811	0.0294313	0.937754	0.940155	0.968166	0.97141	0	0	0	0	0	0
Q9H2U1	DHX36	50.8282	49.3896	49.6143	50.6869	50.4521	1.43863	1.21385	0.141307	0.376142	0.296468	0.201483	0.157693	0.127782	0.771327	0.832305	0.863787	0.886696	0	0	0	0	0	0
Q7L5N1	COPS6	55.4432	55.2225	55.1805	55.3131	55.0884	0.220707	0.262676	0.130123	0.354793	0.102992	0.090358	0.0609953	0.0688223	0.906625	0.91713	0.942511	0.935609	0	0	0	0	0	0
Q86VS8	HOOK3	50.1327	49.5965	49.4813	49.3884	49.0902	0.536195	0.651365	0.744267	1.04249	0.0448694	0.0770387	0.0895498	0.114984	0.957057	0.928472	0.91781	0.896874	0	0	0	0	0	0
P30101	PDIA3	47.4846	46.6658	47.0048	46.1036	46.5425	0.818758	0.479831	1.38104	0.942064	0.0912924	0.0937012	0.161251	0.134706	0.916345	0.914326	0.861141	0.881286	0	0	0	0	0	0
O60814	HIST1H2BK	47.6578	48.4415	47.3578	46.8235	46.3008	-0.78363	0.299985	0.834369	1.35705	0.289967	0.110093	0.11167	0.187597	0.775213	0.900825	0.899548	0.842037	0	0	0	0	0	0
Q9BSD7	NTPCR	53.9918	53.5006	53.9268	54.5395	54.6522	0.491242	0.0650826	-0.547702	-0.660331	0.128559	0.0885108	0.116724	0.101613	0.886086	0.918686	0.895476	0.90776	0	0	0	0	0	0
Q9BSH5	HDHD3	65	65	51.2494	52.629	55.002	4.284e-10	13.7506	12.371	9.99798	0.273417	0.706179	0.734717	0.855338	0.785289	0.586105	0.576463	0.538985	0	0	0	0	0	0
O94888	UBXN7	52.9541	53.3784	53.1784	52.5391	53.2803	-0.424299	-0.224333	0.414936	-0.32625	0.0796016	0.11532	0.149883	0.0779887	0.926268	0.896604	0.869653	0.927654	0	0	0	0	0	0
Q9NVJ2	ARL8B	47.6587	47.5509	48.626	48.1488	49.4467	0.107782	-0.967236	-0.490093	-1.78795	0.10181	0.144749	0.150384	0.136471	0.907597	0.873554	0.869275	0.879917	0	0	0	0	0	0
O43301	HSPA12A	52.5916	52.9878	52.6129	52.3821	53.035	-0.396135	-0.0212933	0.209487	-0.443332	0.151414	0.178916	0.149948	0.240058	0.868497	0.848237	0.869605	0.806414	0	0	0	0	0	0
Q15555	MAPRE2	44.5962	43.8258	43.8607	43.9812	43.9346	0.770399	0.735507	0.614991	0.661667	0.117052	0.112873	0.105062	0.119455	0.895214	0.898575	0.904926	0.893292	0	0	0	0	0	0
O14908	GIPC1	47.7164	47.3503	47.4999	46.8357	46.9679	0.366073	0.21646	0.880699	0.748505	0.171272	0.117796	0.239925	0.190558	0.853773	0.894618	0.8065	0.839942	0	0	0	0	0	0
O00462	MANBA	61.3099	58.3084	65	58.9568	61.2064	3.00151	-3.69012	2.35313	0.103447	0.184633	0.390111	0.300419	0.309611	0.844143	0.719367	0.768983	0.763586	0	0	0	0	0	0
Q8WWM7	ATXN2L	51.3975	51.5535	52.4558	52.0891	51.8739	-0.156059	-1.05834	-0.691599	-0.476448	0.119728	0.0968149	0.0875384	0.0829685	0.893074	0.911731	0.919508	0.923388	0	0	0	0	0	0
Q9UBR2	CTSZ	65	65	65	65	65			2.44e-11		0.175593	0.188472	0.166423	0.232357	0.850634	0.841416	0.857322	0.811453	0	0	0	0	0	0
P41227	NAA10	52.6344	52.8999	53.0419	53.1366	53.1718	-0.265476	-0.407506	-0.502218	-0.537344	0.102247	0.0974749	0.108645	0.183467	0.907238	0.911183	0.902002	0.844975	0	0	0	0	0	0
P31949	S100A11	42.7071	36	39.0716	36.0145	39.3032	6.70713	3.63553	6.69264	3.4039	1.01254	0.920962	0.719006	0.890487	0.496885	0.520572	0.581731	0.528964	0	0	0	0	0	0
P07951	TPM2	54.5499	39.0914	60.4309	60.5879	57.0387	15.4585	-5.88103	-6.03806	-2.48881	0.218128	0.106761	0.266661	0.193711	0.820932	0.903538	0.789477	0.837724	0	0	0	0	0	1
Q969T4	UBE2E3		47.0716	47.7656			-47.0716	-47.7656											0	0	0	0	0	0
O14602	EIF1AY	54.7082	54.3671	54.4054	56.1307	57.5683	0.341141	0.302856	-1.42243	-2.86004	0.19335	0.123371	0.150981	0.267324	0.837977	0.890178	0.868824	0.789064	0	0	0	0	0	0
O14773	TPP1	53.1194	53.6218	54.1561	56.221	56.3954	-0.502365	-1.03675	-3.10157	-3.27601	0.166177	0.107205	0.114528	0.0943698	0.857502	0.903175	0.897241	0.913768	0	0	0	0	0	0
Q9Y4P8	WIPI2	50.5279	48.7813	49.6024	48.9012	48.2889	1.7466	0.925532	1.62677	2.23901	0.101278	0.107083	0.126679	0.151018	0.908036	0.903275	0.887564	0.868796	0	0	0	0	0	0
Q9UL45	BLOC1S6	55.469	54.4898	55.7674	55.3563	55.3331	0.979253	-0.298413	0.112783	0.135964	0.381696	0.411655	0.298679	0.36619	0.723748	0.708388	0.770013	0.731963	0	0	0	0	0	0
Q9Y696	CLIC4	51.5509	51.5923	51.944	51.507	51.9419	-0.0413968	-0.393053	0.0439392	-0.39094	0.0902593	0.0417128	0.0436797	0.0388905	0.917213	0.959957	0.958148	0.962565	0	0	0	0	0	0
Q96KR1	ZFR	53.8945	52.8691	52.4801	53.6926	52.4648	1.02537	1.41437	0.20185	1.42966	0.137862	0.170027	0.0820528	0.217322	0.878841	0.854681	0.924169	0.821475	0	0	0	0	0	0
O00161	SNAP23	65	36	61.1952	40.9946	64.3581	29	3.80483	24.0054	0.641919	0.393266	0.19185	0.483375	0.391495	0.717738	0.839032	0.674139	0.718652	0	0	0	0	0	0
P61923	COPZ1	52.1866	51.8937	51.8826	51.8905	52.0579	0.292834	0.303984	0.296107	0.128664	0.101483	0.205753	0.089221	0.176932	0.907867	0.829357	0.918087	0.849667	0	0	0	0	0	0
P43686	PSMC4	65	65	65	65	63.5254	-9.40759e-12	-9.10916e-12	-1.3074e-12	1.4746	0.0558696	0.0727109	0.0788704	0.09598	0.947087	0.932218	0.926895	0.912425	0	0	0	0	0	0
Q9Y4E8	USP15	48.9176	48.9655	48.6802	49.006	49.2316	-0.0479323	0.237387	-0.0884377	-0.31401	0.14011	0.111058	0.0658204	0.0992993	0.877108	0.900043	0.938244	0.90967	0	0	0	0	0	0
P09972	ALDOC	65	65	65	65	65					0.112802	0.142256	0.260761	0.18163	0.898633	0.87546	0.793172	0.846288	0	0	0	0	0	0
P26640	VARS	49.6009	49.5325	49.5531	49.9159	49.7297	0.0683708	0.0477986	-0.315003	-0.12881	0.0227749	0.0329902	0.0855914	0.0423458	0.977732	0.968063	0.921157	0.959375	0	0	0	0	0	0
P62140	PPP1CB	54.0005	54.7214	54.12	54.2542	54.2772	-0.720858	-0.119474	-0.253656	-0.276666	0.178603	0.0406098	0.100318	0.0633091	0.848462	0.960975	0.908828	0.94046	0	0	0	0	0	0
Q92621	NUP205	51.3114	48.1959	47.5108	47.7046	47.18	3.11553	3.80066	3.60688	4.13145	0.434348	0.529891	0.615995	0.667658	0.697181	0.653642	0.618814	0.599643	0	0	0	0	0	0
Q96EK7	FAM120B	47.1446	47.2247	47.0642	47.1509	47.4842	-0.0801227	0.0803967	-0.00630702	-0.339618	0.149791	0.199622	0.154187	0.180924	0.869723	0.833596	0.86641	0.846795	0	0	0	0	0	0
Q13363	CTBP1	65	65	65	65	60.2827			1.63993e-11	4.71734	0.109503	0.100945	0.254817	0.308553	0.901304	0.908311	0.796929	0.764203	0	0	0	0	0	0
Q9BT73	PSMG3	53.2949	54.0312	58.686	65	60.3355	-0.736366	-5.39115	-11.7051	-7.0406	0.342596	0.203837	0.188511	0.201577	0.744826	0.830677	0.841389	0.83224	0	0	0	0	0	0
Q8N0X7	SPART	49.2651	48.7372	48.4798	48.7496	48.8143	0.527849	0.785302	0.515452	0.450738	0.0838826	0.171172	0.0826097	0.0567703	0.922609	0.853846	0.923694	0.946279	0	0	0	0	0	0
Q9UNS2	COPS3	50.954	49.304	48.6701	48.5605	47.9596	1.65	2.28391	2.39346	2.9944	0.156223	0.191722	0.254509	0.230821	0.864885	0.839122	0.797125	0.812466	0	0	0	0	0	0
Q9Y6W5	WASF2	50.2935	50.4694	50.6251	50.1881	49.8396	-0.175909	-0.331598	0.105323	0.45386	0.0790785	0.098457	0.114977	0.102479	0.926717	0.910368	0.89688	0.907047	0	0	0	0	0	0
Q8WUH6	TMEM263	51.2804	51.2078	50.217	50.4709	51.4227	0.0725634	1.06337	0.809463	-0.142296	0.203097	0.142795	0.109975	0.0857614	0.831188	0.875047	0.900922	0.921013	0	0	0	0	0	0
P30154	PPP2R1B	53.8344	53.5676	53.3047	53.4769	53.3725	0.266825	0.529677	0.357505	0.461962	0.120556	0.132326	0.220928	0.241717	0.892414	0.883138	0.819049	0.805336	0	0	0	0	0	0
P28838	LAP3	65	65	65	65	65	1.0365e-09			1.60583e-12	0.207282	0.0685597	0.096505	0.198516	0.828307	0.935839	0.911989	0.834365	0	0	0	0	0	0
O43242	PSMD3	65	63.6949	62.0577	63.121	60.9323	1.30507	2.94226	1.87902	4.06772	0.0899968	0.0632305	0.0589061	0.0812045	0.917434	0.94053	0.944371	0.924894	0	0	0	0	0	0
P31749	AKT1	47.2611	46.4664	46.6079	46.7564	46.7457	0.794727	0.653271	0.504703	0.515425	0.173573	0.105207	0.117753	0.135805	0.852098	0.904808	0.894652	0.880432	0	0	0	0	0	0
Q5SSJ5	HP1BP3	49.0098	50.6212	48.6663	49.3781	48.8132	-1.61141	0.343484	-0.368362	0.196512	0.441287	0.159533	0.143351	0.170292	0.693824	0.862416	0.874622	0.854487	0	0	0	0	0	0
P23193	TCEA1	52.7246	52.6681	52.073	52.4503	52.6614	0.0565038	0.651558	0.274262	0.0632058	0.0733136	0.0707735	0.0863965	0.0928469	0.931694	0.933904	0.920474	0.915041	0	0	0	0	0	0
O95433	AHSA1	50.3769	49.9718	49.9709	50.0587	50.111	0.405159	0.406001	0.318279	0.265931	0.08421	0.0890625	0.0793771	0.0596328	0.922331	0.918221	0.92646	0.943723	0	0	0	0	0	0
P63313	TMSB10	58.297	55.7085	57.4327	57.813	58.2861	2.58847	0.864232	0.484008	0.0108754	0.469851	0.553357	1.56372	0.601613	0.680341	0.643767	0.390058	0.624371	0	0	0	0	0	0
Q9Y6C2	EMILIN1	51.63	48.058	49.416		56.1639	3.57207	2.21401	51.63	-4.53391	0.379966	0.32059	0.379302	0.70077	0.724655	0.757237	0.725004	0.587969	0	0	0	0	0	0
Q9BUL8	PDCD10	53.7962	53.6317	53.3378	53.6876	52.9898	0.164502	0.458485	0.108663	0.806431	0.0759358	0.0976524	0.11422	0.131592	0.929423	0.911035	0.897489	0.883711	0	0	0	0	0	0
Q9NRV9	HEBP1	53.4267	53.6213	53.774	53.6732	54.2029	-0.194617	-0.347378	-0.246524	-0.776192	0.0452079	0.0844535	0.0574491	0.0893999	0.956747	0.922123	0.945672	0.917937	0	0	0	0	0	0
Q8NFV4	ABHD11	50.4051	51.0845	51.4214	52.3006	49.5599	-0.679416	-1.01631	-1.89547	0.845232	0.323699	0.330894	0.313504	0.332735	0.755459	0.751375	0.761322	0.750337	0	0	0	0	0	0
Q96I99	SUCLG2	53.4633	53.7087	53.8234	53.932	53.9216	-0.245404	-0.360087	-0.468688	-0.458296	0.0616976	0.0986067	0.132411	0.110074	0.941888	0.910244	0.883072	0.900841	0	0	0	0	0	0
P68032	ACTC1	65	51.6426	52.5827	49.3563	55.3859	13.3574	12.4173	15.6437	9.61409	0.144947	0.212812	0.163725	0.201002	0.873403	0.82453	0.85931	0.832638	0	0	0	0	0	0
O75663	TIPRL	50.8301	50.451	50.5753	50.7306	50.9848	0.379133	0.254841	0.0995514	-0.154658	0.157564	0.118164	0.0997484	0.086215	0.863883	0.894323	0.909299	0.920628	0	0	0	0	0	0
Q99797	MIPEP	47.8422	48.6944	48.847	49.1055	48.3661	-0.85211	-1.00471	-1.26322	-0.523852	0.130776	0.135075	0.216642	0.158157	0.884348	0.880999	0.821934	0.863441	0	0	1	1	0	0
Q8WWX9	SELENOM	55.2458	55.7015	55.8573	48.4694	52.65	-0.455756	-0.611536	6.77641	2.59579	0.134111	0.32002	0.243976	0.314252	0.881748	0.757565	0.803874	0.760889	0	0	0	0	0	0
P22314	UBA1	47.5582	47.134	47.5046	47.825	48.0187	0.424196	0.0535979	-0.266781	-0.46045	0.0966752	0.0334195	0.0687989	0.103109	0.911847	0.967661	0.93563	0.906529	0	0	0	0	0	0
P19338	NCL	49.0591	50.4899	48.7011	48.5088	48.6442	-1.43075	0.358023	0.550312	0.414885	0.581601	0.298552	0.391824	0.38341	0.632271	0.770089	0.718482	0.722852	0	0	0	0	0	0
P61960	UFM1	59.4879	62.0369	65	65	65	-2.54901	-5.51213	-5.51213	-5.51213	0.0673253	0.131639	0.0998706	0.162418	0.936922	0.883674	0.909198	0.860276	0	0	0	0	0	0
P50552	VASP	49.8627	49.4232	49.3943	49.2174	49.5284	0.439489	0.468405	0.645293	0.334339	0.094432	0.0616463	0.118127	0.0471055	0.913716	0.941933	0.894352	0.955014	0	0	0	0	0	0
O60333	KIF1B	50.0868	49.6853	50.0193	49.4258	49.2978	0.401479	0.0674966	0.660951	0.788952	0.122388	0.129824	0.137588	0.154798	0.890958	0.885093	0.879053	0.865952	0	0	0	0	0	0
Q9UK45	LSM7		36	65	42.8499	41.4812	-36	-65	-42.8499	-41.4812	0.401491	0.148555	0.261922	0.355597	0.713526	0.870659	0.792442	0.737683	0	0	0	0	0	0
P53396	ACLY	52.1008	52.0488	52.1981	51.9913	52.1036	0.0520143	-0.0973132	0.109527	-0.00283188	0.0394594	0.0273057	0.025129	0.0305277	0.962039	0.97342	0.975487	0.970377	0	0	0	0	0	0
P78347	GTF2I	44.4725	44.2384	44.374	44.5214	44.5213	0.234075	0.0984384	-0.0489354	-0.0488395	0.0920838	0.0616643	0.0584405	0.0945219	0.915681	0.941917	0.944786	0.913641	0	0	0	0	0	0
P00749	PLAU	52.8973	65	62.2292	50.5246	47.0058	-12.1027	-9.33198	2.37262	5.89145	0.312994	0.181563	0.0938001	0.178035	0.761618	0.846337	0.914244	0.848871	0	0	0	0	0	0
P61088	UBE2N	53.4053	53.0672	53.2751	53.3556	53.3373	0.338099	0.130256	0.0497661	0.0679997	0.0591748	0.0869844	0.074353	0.0578334	0.944131	0.919976	0.930793	0.945328	0	0	0	0	0	0
Q8TEQ6	GEMIN5	50.2473	51.0294	51.329	50.6424	50.9929	-0.782155	-1.08178	-0.395177	-0.745647	0.292657	0.337284	0.250377	0.219632	0.7736	0.747785	0.799759	0.81992	0	0	0	0	0	0
Q9BZH6	WDR11	50.8469	49.6284	48.859	50.7756	50.3131	1.21841	1.98789	0.0712843	0.533724	0.289346	0.408663	0.0936776	0.21744	0.775587	0.709893	0.914346	0.821396	0	0	0	0	0	0
P50502	ST13	51.0246	50.5679	50.4121	50.1994	50.0017	0.456725	0.612478	0.8252	1.02288	0.0991113	0.0839975	0.114683	0.153791	0.909826	0.922511	0.897116	0.866708	0	0	0	0	0	0
P12824	gH					49.8726				-49.8726									0	0	0	0	0	0
Q15124	PGM5	38.9451	51.8022	46.7401	42.3035	47.8423	-12.8571	-7.79497	-3.3584	-8.89719	0.460881	0.227312	0.242883	0.277934	0.684519	0.814789	0.804581	0.782513	0	0	0	0	0	0
Q9UNZ2	NSFL1C	51.6808	51.485	51.509	51.3123	51.6572	0.195835	0.171798	0.368543	0.023617	0.072133	0.0677579	0.0719993	0.0660969	0.93272	0.936542	0.932836	0.938001	0	0	0	0	0	0
Q09028	RBBP4	61.01	65	65	63.5394	64.0025	-3.99004	-3.99004	-2.52945	-2.99251	0.113423	0.11142	0.137624	0.134287	0.898131	0.89975	0.879025	0.881611	0	0	0	0	0	0
Q9HCE1	MOV10	49.8777	51.8988	50.2141	48.708	49.1022	-2.02114	-0.336415	1.16964	0.775492	0.34641	0.232702	0.174565	0.172597	0.742716	0.811226	0.851379	0.852808	0	0	0	0	0	0
Q9GZT4	SRR	53.4962	52.496	52.7978	52.1766	52.456	1.00019	0.698405	1.31957	1.0402	0.334026	0.777979	0.795717	0.310468	0.749611	0.562436	0.556881	0.763086	0	0	0	0	0	0
Q9NWU2	GID8	50.1396	51.2231	50.4829	50.1007	50.2005	-1.08354	-0.343321	0.0388677	-0.0609453	0.352703	0.159098	0.184695	0.154504	0.73926	0.86274	0.844099	0.866173	0	0	0	0	0	0
P62861	FAU	55.2901	48.1757	56.6006	58.3252	57.2003	7.11444	-1.31054	-3.0351	-1.91024	1.15801	0.419723	0.36377	0.412565	0.46339	0.704363	0.733261	0.707932	0	0	0	0	0	0
Q9Y5L0	TNPO3	50.7878	50.6701	50.3374	50.1869	50.4185	0.117704	0.45035	0.600854	0.369261	0.127034	0.13284	0.186693	0.135884	0.887285	0.882737	0.842678	0.880372	0	0	0	0	0	0
ORFL119C	ORFL119C					51.9627				-51.9627									0	0	0	0	0	0
P11117	ACP2	48.0036	44.1828	65	65	65	3.82082	-16.9964	-16.9964	-16.9964	0.251872	0.244614	0.359017	0.477229	0.798804	0.803462	0.735826	0.676943	0	0	0	0	0	0
Q08380	LGALS3BP	47.6268	47.0648	46.474	41.4967	47.1779	0.56199	1.15278	6.13008	0.448874	0.145222	0.4183	0.765798	0.55591	0.873193	0.70507	0.566316	0.642711	0	0	0	0	0	0
F5H8R6	UL96			46.4595		46.3236		-46.4595		-46.3236									0	0	0	0	0	0
A6NHX0	CASTOR2	65	65	65	65	65					0.0791169	0.127671	0.117416	0.0870596	0.926684	0.886783	0.894921	0.919913	0	0	0	0	0	0
O75940	SMNDC1	54.7136	48.2704	55.3709	57.8375	53.8079	6.44319	-0.657311	-3.12389	0.905698	0.295815	0.557079	0.489729	0.371995	0.771715	0.642228	0.671263	0.728865	0	0	0	0	0	0
O43399	TPD52L2	48.9744	52.6245	49.0629	45.9739	46.7705	-3.65009	-0.0884959	3.00047	2.20386	0.130707	0.0693693	0.197946	0.16502	0.884402	0.935131	0.834762	0.858354	0	0	0	0	0	0
P60981	DSTN	54.3105	53.9734	54.0108	53.7065	53.9165	0.337112	0.299698	0.604075	0.393986	0.0820508	0.0523692	0.0484421	0.0931538	0.924171	0.950237	0.953796	0.914784	0	0	0	0	0	0
Q9HC35	EML4	49.3777	49.3448	49.114	49.5999	49.4345	0.0328831	0.263758	-0.222127	-0.0567399	0.0741791	0.0889745	0.052175	0.0378808	0.930943	0.918295	0.950412	0.963502	0	0	0	0	0	0
Q9GZL7	WDR12	65	60.5494	65	65	54.853	4.45056	4.16591e-10	3.35135e-07	10.147	0.286797	0.181178	0.231851	0.402725	0.777124	0.846613	0.811787	0.712898	0	0	0	0	0	0
ORFL251W	ORFL251W		51.7709	54.1259	55.8091	54.2188	-51.7709	-54.1259	-55.8091	-54.2188									0	0	0	0	0	0
Q13151	HNRNPA0	44.801	44.0575	44.558	44.0883	44.4314	0.743477	0.243017	0.712709	0.369544	0.15927	0.0778371	0.136628	0.0737551	0.862612	0.927784	0.879796	0.931311	0	0	0	0	0	0
F5HAC7	UL94					50.3694				-50.3694									0	0	0	0	0	0
P30042	GATD3A	54.1254	56.1832	57.5166	58.897	58.6112	-2.05781	-3.39124	-4.77158	-4.48579	0.435632	0.814331	0.753977	0.604279	0.696557	0.551167	0.570133	0.623333	0	0	0	1	0	0
Q13542	EIF4EBP2	51.9323	50.8321	50.7564	50.9388	51.8621	1.1002	1.17586	0.993438	0.0702216	0.153453	0.483103	0.237361	0.189394	0.866962	0.674262	0.808172	0.840764	0	0	0	0	0	0
O75348	ATP6V1G1	54.189	54.3319	53.7721	54.1137	54.0946	-0.142895	0.416878	0.0752514	0.0943685	0.0799476	0.100525	0.131931	0.0866806	0.925971	0.908657	0.883446	0.920234	0	1	0	1	0	0
P15311	EZR	53.3624	53.3055	53.4813	53.2104	53.3166	0.0568674	-0.118935	0.152012	0.0458189	0.0684001	0.046455	0.0784491	0.0944164	0.935979	0.955607	0.927258	0.913729	0	0	0	0	0	0
P33991	MCM4	51.9303	51.6266	51.2592	51.181	51.1997	0.303767	0.671174	0.749362	0.730659	0.108602	0.126537	0.131964	0.130777	0.902037	0.887676	0.883421	0.884348	0	0	0	0	0	0
Q9H9S4	CAB39L	57.8782	57.9692	61.096	65		-0.0909924	-3.21783	-7.12182	57.8782	0.0850299	0.214502	0.305067		0.921634	0.823383	0.766244		0	0	0	0	0	0
Q6P2E9	EDC4	50.2367	50.0451	49.9695	49.7053	50.0981	0.191608	0.267217	0.531411	0.138627	0.112328	0.140792	0.133951	0.110688	0.899015	0.876584	0.881872	0.900343	0	0	0	0	0	0
P09486	SPARC	50.056	47.9769	49.2728	48.0279	49.6266	2.07909	0.783191	2.02817	0.429401	0.163798	0.151059	0.144384	0.177503	0.859256	0.868765	0.873832	0.849255	0	0	0	0	0	0
O43617	TRAPPC3	55.0523	55.3883	54.6169	54.4719	55.2236	-0.335945	0.43545	0.580382	-0.17123	0.140553	0.13904	0.175189	0.152387	0.876768	0.877932	0.850927	0.867764	0	0	0	0	0	0
P04083	ANXA1	47.991	47.9052	48.033	47.9131	47.9823	0.0857786	-0.042044	0.0778407	0.008685	0.0380961	0.0670929	0.0530153	0.0483849	0.963302	0.937126	0.949654	0.953848	0	0	0	0	0	1
O15067	PFAS	50.0488	49.4697	49.522	50.3318	50.437	0.579069	0.526766	-0.283005	-0.388153	0.0886238	0.107019	0.045161	0.0970489	0.918591	0.903327	0.95679	0.911536	0	0	0	0	0	0
P42766	RPL35	56.1516	57.021	56.8421	59.0372	58.0221	-0.86936	-0.690482	-2.88561	-1.87047	1.06388	0.489773	0.499008	0.264347	0.484524	0.671243	0.667108	0.790922	0	0	0	0	0	0
Q16775	HAGH	58.3581	56.7106	56.4893	56.7924	56.8029	1.64756	1.86887	1.56575	1.55527	0.208653	0.268693	0.234306	0.202733	0.827367	0.788213	0.810172	0.83144	0	0	0	0	0	0
Q8NI22	MCFD2		60.8544	63.3674	64.3895	61.937	-60.8544	-63.3674	-64.3895	-61.937	1.26668	2.32905	2.46959	1.95894	0.441174	0.300386	0.288219	0.337959	0	0	0	0	0	0
Q53H96	PYCR3	65		50.9471	50.2058		65	14.0529	14.7942	65	0.534082	0.417465	0.403518	0.477924	0.651856	0.705485	0.712496	0.676625	0	0	0	0	0	0
O00754	MAN2B1		48.4618		61.2122		-48.4618		-61.2122		0.150618	0.0860542	0.232022	0.106219	0.869098	0.920764	0.811674	0.90398	0	0	0	0	0	0
P08579	SNRPB2	58.2832	58.0785	57.3391	57.6181	57.2672	0.204741	0.94411	0.665139	1.01597	0.248265	0.422976	0.38555	0.48557	0.801112	0.702753	0.721735	0.673142	0	0	0	0	0	0
P23786	CPT2	48.0544	47.448	47.6249	48.7903	48.6965	0.606427	0.429524	-0.735867	-0.642083	0.183917	0.282739	0.177124	0.131432	0.844654	0.779582	0.849528	0.883835	0	0	0	0	0	0
O75884	RBBP9	51.8097	51.1962	50.9736	51.5919	51.4704	0.613513	0.836054	0.217776	0.339345	0.143013	0.136176	0.111695	0.0750979	0.874881	0.880145	0.899528	0.930148	0	0	0	0	0	0
Q1KMD3	HNRNPUL2	49.8692	48.933	49.6767	49.6919	49.8765	0.936203	0.192484	0.177288	-0.00733686	0.139266	0.104628	0.151738	0.127465	0.877758	0.905282	0.868253	0.886946	0	0	0	0	0	0
Q99627	COPS8	52.8614	52.7256	52.3774	51.695	52.0662	0.135757	0.483935	1.16635	0.795177	0.126243	0.139152	0.169999	0.147138	0.887908	0.877846	0.854702	0.871735	0	0	0	0	0	0
P61916	NPC2	40.4468	64.7467	54.6883	54.7045	42.6682	-24.2999	-14.2415	-14.2577	-2.22144	0.289171	0.178528	0.193064	0.218601	0.775692	0.848516	0.838178	0.820613	0	0	0	0	0	0
P50454	SERPINH1	50.8193	50.2397	51.1913	49.8803	49.9735	0.579665	-0.371939	0.939093	0.845849	0.0984773	0.130756	0.201374	0.227556	0.910351	0.884364	0.83238	0.814626	0	0	0	0	0	0
Q9NYV4	CDK12				50.4018	50.4836			-50.4018	-50.4836									0	0	0	0	0	0
P30876	POLR2B	48.2513	49.1094	48.8076	49.1179	50.0109	-0.85813	-0.556274	-0.866572	-1.75961	0.222457	0.188701	0.183306	0.30398	0.818025	0.841255	0.84509	0.766883	0	0	0	0	0	0
O60888	CUTA	53.4564	45.3408	47.4914	54.4876	36	8.11556	5.96499	-1.03125	17.4564	0.251339	0.138614	0.12458	0.0957901	0.799144	0.878261	0.889221	0.912583	0	0	0	0	0	0
Q9P2R7	SUCLA2	50.3418	51.0666	50.8027	50.7969	50.6616	-0.724779	-0.46097	-0.455145	-0.319773	0.154038	0.140252	0.0986292	0.0958166	0.866523	0.876999	0.910225	0.912561	0	1	0	1	0	0
Q15185	PTGES3	48.1634	48.2335	47.826	47.7973	47.8307	-0.070056	0.337412	0.366098	0.33273	0.0592234	0.052816	0.0690982	0.0644851	0.944088	0.949834	0.935368	0.939421	0	0	0	0	0	0
P51116	FXR2	47.9583	48.8167	49.1672	49.6153	48.5984	-0.858434	-1.20886	-1.65697	-0.640111	0.353563	0.263705	0.369807	0.169266	0.738791	0.791324	0.73003	0.855238	0	0	0	0	0	0
O43592	XPOT	48.011	47.8096	47.9949	48.1959	48.1935	0.20137	0.0160188	-0.184919	-0.182582	0.0435868	0.0479344	0.0651965	0.0738859	0.958234	0.954258	0.938794	0.931198	0	0	0	0	0	0
Q8IWD4	CCDC117	54.0213	52.3183	52.2641	52.2975	52.2982	1.70296	1.75715	1.72383	1.72312	0.593034	0.338269	0.648872	0.372847	0.627733	0.747234	0.606475	0.728413	0	0	0	0	0	0
Q04446	GBE1	49.2039	48.8927	48.8332	48.8776	49.0046	0.311192	0.370721	0.326294	0.199291	0.0707216	0.0988416	0.0702404	0.0538328	0.93395	0.910049	0.93437	0.948917	0	0	0	0	0	0
P27986	PIK3R1	52.2799	49.4722	48.838	51.3345	51.293	2.80768	3.44183	0.945413	0.986872	0.756595	0.753879	0.391237	0.557347	0.569283	0.570165	0.718785	0.642118	0	0	0	0	0	0
Q96D46	NMD3	53.2058	53.6533	54.2001	55.0855	54.8294	-0.447493	-0.994319	-1.87973	-1.62365	0.273856	0.187799	0.263746	0.257437	0.785018	0.841893	0.791298	0.795269	0	0	0	0	0	0
O15460	P4HA2	48.3953	47.5054	47.7888	47.4235	48.1658	0.889845	0.606521	0.971765	0.229467	0.0904523	0.077019	0.179506	0.165678	0.917051	0.928489	0.847812	0.85787	0	0	0	0	0	0
Q9NWV4	CZIB	52.987	52.8543	52.477	52.8352	52.8697	0.13272	0.510006	0.151802	0.117322	0.149628	0.206913	0.0754386	0.0673229	0.869847	0.82856	0.929853	0.936924	0	0	0	0	0	0
Q96GG9	DCUN1D1	51.482	50.744	51.3485	51.1017	51.3257	0.737996	0.133517	0.380324	0.156299	0.129089	0.056173	0.0924455	0.126195	0.88567	0.946815	0.915377	0.887946	0	0	0	0	0	0
O14561	NDUFAB1	65	60.362	57.6476	56.9729	58.359	4.63804	7.35237	8.0271	6.64101	0.317085	0.368215	0.274975	0.554573	0.759253	0.730879	0.784329	0.643263	0	1	1	1	0	0
O43583	DENR	65	65	65	38.5672	39.0325		4.3201e-11	26.4328	25.9675	0.164157	0.120198	0.139	0.18831	0.858991	0.892699	0.877963	0.841531	0	0	0	0	0	0
Q99961	SH3GL1	47.8346	47.3886	47.19	47.2274	47.3064	0.445985	0.644643	0.607176	0.528198	0.089848	0.133301	0.130458	0.134574	0.917559	0.882378	0.884597	0.881388	0	0	0	0	0	0
P26038	MSN	53.044	53.1959	53.1738	53.0389	53.0509	-0.151939	-0.129765	0.00509918	-0.00690817	0.0677392	0.0811733	0.0353946	0.0444462	0.936558	0.924921	0.965815	0.957445	0	0	0	0	0	0
Q8N3C0	ASCC3	46.5705	46.7594	46.7647	47.2293	46.8817	-0.188909	-0.1942	-0.658716	-0.311184	0.142124	0.0591414	0.164956	0.177243	0.875561	0.944161	0.858401	0.849442	0	0	0	0	0	0
Q15020	SART3	50.1469	51.7525	50.0001	49.2649	49.5799	-1.60558	0.146819	0.882062	0.566973	0.474638	0.175119	0.153975	0.132455	0.678133	0.850977	0.86657	0.883038	0	0	0	0	0	0
P30533	LRPAP1	44.0893	42.8466	42.294	39.2637	39.5351	1.24267	1.79535	4.82566	4.55425	0.089811	0.279248	0.394928	0.320591	0.91759	0.78171	0.716883	0.757237	0	0	0	0	0	0
O94855	SEC24D	49.6252	49.4258	50.1829	49.6759	49.6851	0.199457	-0.557679	-0.0506894	-0.0599082	0.169278	0.100026	0.0776819	0.066174	0.855229	0.909069	0.927918	0.937933	0	0	0	0	0	0
P21283	ATP6V1C1	49.2606	48.3248	48.6077	48.7449	48.8053	0.935817	0.652934	0.515679	0.455298	0.212762	0.155728	0.129967	0.154329	0.824564	0.865256	0.884981	0.866304	0	1	0	1	1	0
P29966	MARCKS	46.5555	38.0657	42.5116	64.2053	45.2332	8.48974	4.0439	-17.6499	1.32223	0.197976	0.243845	0.208147	0.0835885	0.834741	0.803959	0.827714	0.92286	0	0	0	0	0	0
Q13442	PDAP1	60.087	60.468	60.0151	60.699	61.0313	-0.381002	0.0718634	-0.612031	-0.944293	0.123241	0.266957	0.466813	0.168671	0.890281	0.789293	0.68175	0.855673	0	0	0	0	0	0
O14979	HNRNPDL	53.0493	51.769	51.398	50.8052	49.4964	1.28027	1.65125	2.2441	3.55292	0.0995315	0.140333	0.176628	0.257573	0.909478	0.876937	0.849886	0.795183	0	0	0	0	0	0
P36871	PGM1	65	65	65	65	65					0.102921	0.159096	0.281689	0.144077	0.906684	0.862741	0.780221	0.874067	0	0	0	0	0	0
P55884	EIF3B	51.2021	52.0503	50.937	50.7513	50.5264	-0.84818	0.265026	0.450765	0.675706	0.400635	0.115296	0.148884	0.132976	0.713962	0.896623	0.87041	0.882631	0	0	0	0	0	0
Q92614	MYO18A	48.6509	50.2712	46.5451	46.9613	47.4838	-1.62021	2.1058	1.6896	1.16716	0.381671	0.285643	0.32363	0.17394	0.723761	0.777821	0.755498	0.851832	0	0	0	0	0	0
P62906	RPL10A	55.4914	55.312	55.3034	57.3526	56.6244	0.179393	0.188012	-1.86125	-1.13302	0.993189	0.454282	0.361835	0.19478	0.501708	0.687625	0.734303	0.836974	0	0	0	0	0	0
P62266	RPS23	55.8964	64.8374	55.3342	57.6709	57.0998	-8.94101	0.562219	-1.77452	-1.20334	0.943412	0.336289	0.402603	0.296085	0.514559	0.748341	0.71296	0.771554	0	0	0	0	0	0
Q9H2K8	TAOK3	51.7626	52.0577	50.4514	50.2027	50.7202	-0.295095	1.31123	1.55989	1.04239	0.270605	0.160784	0.220899	0.183584	0.787027	0.861487	0.819069	0.844891	0	0	0	0	0	0
P06733	ENO1	65	65	65	65	65	1.7053e-12	1.50635e-12	1.98952e-13	7.2049e-12	0.0441865	0.126654	0.116432	0.113609	0.957683	0.887584	0.895711	0.897982	0	0	0	0	0	0
Q9Y5V3	MAGED1	45.1182	45.6158	45.4411	45.7881	46.5217	-0.497555	-0.322827	-0.669919	-1.40349	0.481092	0.274586	0.315135	0.438078	0.675177	0.784568	0.760378	0.695373	0	0	0	0	0	0
Q7KZI7	MARK2	49.3343	49.9848	49.6455	49.7341	50.6555	-0.650488	-0.311146	-0.399722	-1.32117	0.352679	0.310624	0.170517	0.193858	0.739274	0.762996	0.854323	0.837621	0	0	0	0	0	0
P23526	AHCY	65	65	45.3457	44.5486	47.4762	6.96332e-13	19.6543	20.4514	17.5238	0.229597	0.352702	0.402709	0.339734	0.813275	0.739261	0.712906	0.746417	0	0	0	0	0	0
Q96M27	PRRC1			61.2426	62.1751	61.7441		-61.2426	-62.1751	-61.7441	0.21508	0.236736	0.460201	0.389343	0.822991	0.80858	0.684837	0.719765	0	0	0	0	0	0
P19174	PLCG1	47.96	47.5273	48.1874	48.3247	48.2368	0.432696	-0.227384	-0.364757	-0.276829	0.109946	0.0786572	0.0762609	0.0635137	0.900945	0.927079	0.929143	0.940279	0	0	0	0	0	0
Q9Y6D5	ARFGEF2	49.4849	49.4338	49.1185	49.1539	49.0053	0.0510724	0.366381	0.330937	0.479597	0.0920249	0.101192	0.0877524	0.0942723	0.91573	0.908107	0.919327	0.913849	0	0	0	0	0	0
P49790	NUP153	65	58.7674	58.6019	54.5977	53.532	6.23261	6.39806	10.4023	11.468	0.194106	0.258466	0.29736	0.38356	0.837447	0.794618	0.770796	0.722773	0	0	0	0	0	0
Q8WZA9	IRGQ	52.5534	51.9183	51.9642	52.0281	52.0985	0.635174	0.58929	0.52535	0.45493	0.202783	0.205582	0.196576	0.219401	0.831405	0.829475	0.835718	0.820075	0	0	0	0	0	0
O15446	CD3EAP	65	65	65	65	65	-3.89377e-12	-1.98952e-13	1.7193e-09	6.22401e-09	0.561055	0.484123	0.733835	0.668808	0.640592	0.673799	0.576756	0.59923	0	0	0	0	0	0
P35244	RPA3	53.4062	54.1857	55.1596	56.3829	53.8573	-0.779566	-1.75344	-2.97675	-0.451147	0.193377	0.178579	0.351195	0.375614	0.837958	0.848479	0.740085	0.726948	0	0	0	0	0	0
Q9NVH6	TMLHE	61.4499	61.4155	54.6828	54.773	48.2149	0.0343098	6.767	6.67684	13.235	0.235928	0.282802	0.383273	0.264268	0.809109	0.779543	0.722923	0.790972	0	0	0	0	0	0
Q765P7	MTSS1L	52.5828	53.5129	53.4738	53.3751	52.6872	-0.930068	-0.891013	-0.792324	-0.104376	0.306479	0.188308	0.368621	0.155701	0.765416	0.841533	0.730663	0.865275	0	0	0	0	0	0
P62910	RPL32	55.7754	40.7777	56.1901	58.2553	57.4759	14.9977	-0.414723	-2.47993	-1.70057	1.15474	0.310322	0.413936	0.296214	0.464093	0.763171	0.707246	0.771478	0	0	0	0	0	0
Q8NFD5	ARID1B	51.8333	54.9189	50.7236	55.0841	51.8312	-3.08557	1.10974	-3.2508	0.00214143	0.55507	0.435495	0.531092	0.501234	0.643058	0.696624	0.653129	0.666119	0	0	0	0	0	0
P60983	GMFB	65	65	65	38.4463	41.6538	-2.29406e-10	6.3998e-06	26.5537	23.3462	0.168067	0.205071	0.282969	0.226935	0.856115	0.829826	0.779442	0.815039	0	0	0	0	0	0
Q13485	SMAD4	52.6878	52.0344	52.2861	51.5064	52.6636	0.653326	0.40172	1.18141	0.0241831	0.199988	0.512641	0.524663	0.243364	0.833341	0.661095	0.655883	0.80427	0	0	0	0	0	0
P05121	SERPINE1	45.0085	44.1017	43.1194	42.4242	46.9683	0.906744	1.88909	2.58423	-1.95982	0.146496	0.344878	0.191777	0.122428	0.872223	0.743562	0.839083	0.890926	0	0	0	0	0	1
P62913	RPL11	55.5958	55.2956	55.8616	58.4103	57.194	0.300286	-0.265713	-2.81446	-1.59813	0.773333	0.31279	0.431429	0.239374	0.56391	0.761736	0.698603	0.806859	0	0	0	0	0	0
O00746	NME4	58.5114	46.772	38.2816	64.3924	39.5708	11.7394	20.2298	-5.88106	18.9406	0.430811	0.419709	0.605051	0.395205	0.698904	0.70437	0.623033	0.716741	0	0	1	1	0	0
P06280	GLA	65	61.8427	65	65	65	3.15728	-2.98428e-13	-2.98428e-13	-2.98428e-13	0.23053	0.187358	0.194799	0.273772	0.812658	0.842206	0.836961	0.78507	0	0	0	0	1	0
Q07954	LRP1	50.8926	50.1013	50.6446	50.8817	50.7595	0.791316	0.247987	0.0108294	0.133029	0.155313	0.11903	0.205149	0.193775	0.865566	0.893631	0.829773	0.837679	0	0	0	0	0	0
P07900	HSP90AA1	50.2151	49.9116	50.1886	50.008	50.02	0.303477	0.0265321	0.207144	0.195065	0.0670287	0.0422666	0.0492283	0.0426225	0.937182	0.959447	0.953081	0.95912	0	0	0	0	0	0
Q96C01	FAM136A	59.954	58.8012	58.4119	56.1914	58.2382	1.15283	1.54217	3.76265	1.71588	0.0873958	0.118922	0.11008	0.151877	0.919628	0.893718	0.900836	0.868148	0	0	0	0	0	0
P36404	ARL2	55.9166	54.2769	55.6786	54.6586	55.1735	1.63965	0.237943	1.25804	0.74309	0.0607545	0.0345411	0.108006	0.0459781	0.942725	0.966612	0.902522	0.956043	0	0	0	0	0	0
O43447	PPIH	50.351	51.7513	50.0986	50.6598	49.9331	-1.40027	0.252395	-0.308782	0.417866	0.283798	0.0997339	0.208485	0.104834	0.778939	0.909311	0.827482	0.905113	0	0	0	0	0	0
Q9NPD3	EXOSC4	62.2339	60.6072	60.101	60.7429	60.8972	1.6267	2.13297	1.49101	1.33674	0.273311	0.288205	0.361558	0.429807	0.785354	0.776274	0.734453	0.699395	0	0	0	0	0	0
O75155	CAND2	65	65	65	65	65					0.0845345	0.0952337	0.139594	0.107192	0.922055	0.913047	0.877506	0.903186	0	0	0	0	0	0
P18621	RPL17	55.6227	55.2878	55.9535	58.5704	57.3153	0.33483	-0.33078	-2.94771	-1.69267	0.786701	0.294941	0.398766	0.298022	0.559691	0.772236	0.714916	0.770403	0	0	0	0	0	0
P04406	GAPDH		58.6791	58.6719	58.6782	59.1294	-58.6791	-58.6719	-58.6782	-59.1294	0.277633	0.376942	0.510343	0.426255	0.782697	0.726247	0.662101	0.701137	0	0	0	0	0	0
P19474	TRIM21	49.6849	49.1549	50.0713	50.5347	50.3572	0.529981	-0.386391	-0.849874	-0.672372	0.11264	0.0914865	0.116666	0.124117	0.898764	0.916182	0.895523	0.889587	0	0	0	0	0	0
Q05397	PTK2	53.8499	54.0158	53.8654	53.9114	53.9546	-0.165934	-0.0155852	-0.0615858	-0.104752	0.135261	0.165688	0.122775	0.166106	0.880855	0.857862	0.89065	0.857555	0	0	0	0	0	0
Q9UHY1	NRBP1	52.7201	52.2737	51.8808	51.9608	52.0101	0.44639	0.839284	0.759326	0.710022	0.0817098	0.155414	0.11777	0.107792	0.924462	0.865491	0.894638	0.902697	0	0	0	0	0	0
Q8NCC3	PLA2G15				44.1498	46.434			-44.1498	-46.434	0.120421	0.178319	0.159222	0.18844	0.892521	0.848666	0.862647	0.841439	0	0	0	0	0	0
Q9BV57	ADI1	50.506	50.2506	51.3278	50.189	51.2168	0.255382	-0.821778	0.31693	-0.710825	0.12944	0.157842	0.113826	0.139323	0.885394	0.863676	0.897806	0.877714	0	0	0	0	0	0
Q9NTK5	OLA1	51.9108	51.6962	52.0919	51.9077	51.8283	0.214575	-0.181081	0.00311849	0.0824672	0.0786757	0.0398585	0.0208188	0.038829	0.927063	0.961669	0.979606	0.962622	0	0	0	0	0	0
P46782	RPS5	55.6623	55.2863	55.5625	57.2593	56.5017	0.375971	0.099723	-1.59707	-0.839399	0.556003	0.192978	0.325304	0.262244	0.642672	0.838238	0.754544	0.79224	0	0	0	0	0	0
P62633	CNBP										0.252841	0.273295	0.175566	0.25675	0.798186	0.785364	0.850654	0.795703	0	0	0	0	0	0
Q7Z6M1	RABEPK	62.5607	62.0512	58.0167	59.6261	60.1853	0.509451	4.54399	2.93455	2.37536	0.184154	0.268981	0.221151	0.19399	0.844485	0.788034	0.8189	0.837528	0	0	0	0	0	0
P37108	SRP14	47.5676	51.2548	50.7044	48.1439	46.8593	-3.68715	-3.13677	-0.576309	0.708294	0.273283	0.270005	0.0944669	0.0979601	0.785372	0.787399	0.913687	0.91078	0	0	0	0	0	0
O75223	GGCT	65	64.9524	59.5554	65	65	0.047571	5.44457	1.2887e-09	5.52802e-10	0.0639129	0.113327	0.0885243	0.0736472	0.939927	0.898209	0.918675	0.931405	0	0	0	0	0	0
P43246	MSH2	47.7105	48.3458	47.0766	47.0062	47.3073	-0.635316	0.633872	0.704298	0.403198	0.221053	0.179664	0.200284	0.166687	0.818966	0.847699	0.833136	0.857128	0	0	0	0	0	0
Q9BYB4	GNB1L	53.8384	56.215	56.6942	58.045	58.0741	-2.37659	-2.85582	-4.20668	-4.23571	0.16705	0.24636	0.290494	0.319793	0.856861	0.802336	0.774897	0.757694	0	0	0	0	0	0
P50750	CDK9	51.0967	52.1414	51.4576	51.5945	51.9979	-1.04472	-0.360978	-0.497885	-0.901255	0.560512	0.265816	0.323247	0.372822	0.640815	0.790004	0.755717	0.728427	0	0	0	0	0	0
P30740	SERPINB1	53.1942	53.1716	53.3169	53.3696	53.3186	0.0225887	-0.122727	-0.17544	-0.124406	0.105965	0.0654854	0.101552	0.0899672	0.904188	0.938539	0.90781	0.917459	0	0	0	0	0	0
P16220	CREB1	44.5919	43.6947	47.0476	45.7006	46.5196	0.897246	-2.45568	-1.10873	-1.92768	0.0927169	0.283894	0.240169	0.228808	0.91515	0.778881	0.806342	0.813797	0	0	0	0	0	0
Q9H974	QTRT2	49.3922	65	63.5011	64.6779	63.7602	-15.6078	-14.1088	-15.2856	-14.368	0.57238	0.532631	0.60618	0.660964	0.635979	0.652473	0.622595	0.60206	0	0	0	0	0	0
Q5MNZ9	WIPI1	65	65	65	65	58.8002	1.9439e-10	-1.60583e-12	-1.80478e-12	6.19984	0.345175	0.349117	0.272468	0.205971	0.743398	0.741225	0.785874	0.829207	0	0	0	0	0	0
Q8NHP8	PLBD2	65	52.1709	44.6233	42.8372	41.8426	12.8291	20.3767	22.1628	23.1574	0.196359	0.161241	0.21182	0.19032	0.83587	0.861147	0.825205	0.84011	0	0	0	0	0	0
Q6IA86	ELP2	51.3155	51.2947	53.5621	54.8141	53.636	0.020831	-2.24659	-3.49858	-2.32052	0.0926733	0.258454	0.208321	0.192804	0.915187	0.794626	0.827594	0.838361	0	0	0	0	0	0
Q99715	COL12A1	52.0783	51.1156	55.1321	55.1657	58.5546	0.962631	-3.05384	-3.08747	-6.47631	0.408978	1.12428	1.19701	1.32715	0.709734	0.470747	0.455163	0.42971	0	0	0	0	0	0
P09382	LGALS1	42.0365	45.6369	47.9323	54.7362	52.79	-3.60044	-5.8958	-12.6997	-10.7536	0.411914	0.456593	0.449875	0.378729	0.708258	0.686533	0.689714	0.725306	0	0	0	0	0	0
P16727	UL84			47.3357	47.9429	48.017		-47.3357	-47.9429	-48.017									0	0	0	0	0	0
F5HBR4	UL104					47.7211				-47.7211									0	0	0	0	0	0
P20338	RAB4A	56.6251	56.9072	56.5465	56.0461	55.5086	-0.282129	0.0786335	0.579002	1.11653	0.221067	0.161745	0.295181	0.137371	0.818956	0.860774	0.772093	0.879221	0	0	0	0	0	0
Q8NHV4	NEDD1	52.9616	52.8791	52.7222	52.8341	52.9028	0.0825044	0.239373	0.127454	0.0588316	0.138256	0.285137	0.226527	0.123048	0.878537	0.778127	0.81531	0.890434	0	0	0	0	0	0
Q709C8	VPS13C	51.9349	53.1539	51.3016	53.2825	53.1658	-1.219	0.633246	-1.34758	-1.23092	0.34334	0.173581	0.265845	0.181914	0.744413	0.852093	0.789986	0.846086	0	0	0	0	0	0
P84101	SERF2	54.0138	42.2062	60.6727	43.6172	46.3544	11.8075	-6.65893	10.3965	7.65936	0.199201	0.468442	0.347578	0.270571	0.833889	0.680994	0.742072	0.787047	0	0	0	0	0	0
P50747	HLCS	48.6632	48.068	48.0331	49.3585	48.291	0.595142	0.630106	-0.69536	0.37221	0.267173	0.184721	0.184692	0.273011	0.789158	0.844081	0.844101	0.785539	0	0	0	0	0	0
P16763	UL27					52.344				-52.344									0	0	0	0	0	0
P31153	MAT2A	65	65	65	65	65					0.172255	0.111845	0.0872866	0.101873	0.853056	0.899406	0.919721	0.907546	0	0	0	0	0	0
Q9Y606	PUS1	46.1605	46.0516	45.4709	45.9492	45.9971	0.108862	0.689636	0.211248	0.163407	0.151799	0.28959	0.199786	0.219249	0.868207	0.77544	0.833482	0.820177	0	0	0	0	0	0
Q96KG9	SCYL1	50.1036	49.925	50.4937	49.895	49.786	0.17864	-0.390143	0.208618	0.317596	0.0728236	0.168292	0.12854	0.0879261	0.93212	0.85595	0.886101	0.91918	0	0	0	0	0	0
Q9BQ61	TRIR	55.2943	57.2635	60.9423	60.6128	61.7776	-1.96922	-5.64796	-5.3185	-6.48335	0.408807	0.244881	0.59378	0.563973	0.709821	0.80329	0.627439	0.639397	0	0	0	0	0	0
Q9Y2G5	POFUT2	50.15	48.7589	48.7388	48.9661	49.0575	1.39111	1.41121	1.18393	1.09251	0.230998	0.296626	0.208639	0.23317	0.812349	0.771233	0.827377	0.810918	0	0	0	0	0	0
P16724	TRM1			47.2954	47.3361	47.5022		-47.2954	-47.3361	-47.5022									0	0	0	0	0	0
P16766	UL35		47.5024	46.594	46.6224	46.9208	-47.5024	-46.594	-46.6224	-46.9208									0	0	0	0	0	0
P08397	HMBS	45.4059	45.5154	44.0034	41.699	46.9927	-0.109465	1.40251	3.70695	-1.58678	0.206683	0.373967	0.476328	0.375617	0.828718	0.72782	0.677356	0.726947	0	0	0	0	0	0
P14550	AKR1A1	52.2239	51.7836	52.5208	52.2711	52.1461	0.440256	-0.296893	-0.047174	0.0777841	0.115877	0.0419486	0.0397567	0.0511556	0.896156	0.95974	0.961763	0.951334	0	0	0	0	0	0
O00244	ATOX1	37.4437	53.7921	41.7311	42.4352	41.9764	-16.3485	-4.28748	-4.99155	-4.53275	0.340784	0.362668	0.54543	0.480743	0.745832	0.733855	0.647069	0.675337	0	0	0	1	0	0
E9PAV3	NACA	48.6022		48.4095	53.6918	44.2587	48.6022	0.192687	-5.08956	4.34347	0.404604	0.345854	0.471019	0.286081	0.711944	0.743022	0.679801	0.777556	0	0	0	0	0	0
Q6XQN6	NAPRT	61.1666	64.2067	63.8036	42.7998	61.0369	-3.04008	-2.63696	18.3669	0.129709	0.292097	0.434298	0.752219	0.404582	0.773936	0.697205	0.570705	0.711955	0	0	0	0	0	0
O60828	PQBP1	60.7287	65	65	65	65	-4.27134	-4.27134	-4.27134	-4.27134	0.41439	0.268892	0.304635	0.390632	0.707018	0.788089	0.766498	0.719098	0	0	0	0	0	0
Q7Z392	TRAPPC11	48.0098	46.576	46.9932	45.7316	45.6712	1.43378	1.01657	2.27822	2.33861	0.2065	0.128171	0.348906	0.328504	0.828844	0.88639	0.741342	0.752726	0	0	0	0	0	0
Q9HC98	NEK6	45.3106					45.3106	45.3106	45.3106	45.3106									0	0	0	0	0	0
Q8NG68	TTL	52.4305	53.0651	53.9862	53.5827	53.2998	-0.634567	-1.55566	-1.15221	-0.869276	0.199007	0.244898	0.261202	0.235595	0.834024	0.803278	0.792894	0.809327	0	0	0	0	0	0
O00170	AIP	49.0354	48.9683	48.5106	48.5902	47.923	0.0670948	0.524813	0.44518	1.11242	0.067355	0.0982604	0.0969761	0.200685	0.936895	0.910531	0.911597	0.832858	0	0	0	0	0	0
P41091	EIF2S3	52.6073	53.6979	52.6966	53.1142	52.6772	-1.09055	-0.0892337	-0.506871	-0.0698372	0.606654	0.0817279	0.0943458	0.0310161	0.622411	0.924447	0.913788	0.969917	0	0	0	0	0	0
Q9H2D6	TRIOBP	47.0857	46.9426	46.7737	46.4607	46.6295	0.143046	0.311948	0.624983	0.456238	0.107183	0.0757594	0.0958942	0.115919	0.903193	0.929576	0.912497	0.896122	0	0	0	0	0	0
Q8WXI9	GATAD2B	50.5604	48.6133	49.3311	48.7033	48.864	1.94713	1.22931	1.85706	1.6964	0.283127	0.319277	0.509689	0.555745	0.779346	0.757991	0.662388	0.642779	0	0	0	0	0	0
Q5T1M5	FKBP15	49.3727	48.5357	48.2906	48.0995	48.8205	0.837018	1.08211	1.27323	0.552174	0.361416	0.338659	0.354351	0.201584	0.734529	0.747016	0.738361	0.832235	0	0	0	0	0	0
P24844	MYL9	52.6601	52.3867	52.218	52.2667	52.2438	0.273357	0.442107	0.393367	0.416274	0.147787	0.256091	0.229571	0.262962	0.871242	0.796121	0.813292	0.79179	0	0	0	0	0	0
Q9H270	VPS11	49.8831	49.5543	48.9208	49.0216	48.6776	0.32873	0.962268	0.861506	1.2055	0.230147	0.190611	0.146362	0.243331	0.812911	0.839905	0.872325	0.804291	0	0	0	0	0	0
P42566	EPS15	48.9999	50.0826	49.9952	49.714	49.2289	-1.0827	-0.995264	-0.714093	-0.229012	0.288816	0.139322	0.135679	0.10642	0.775906	0.877715	0.880531	0.903816	0	0	0	0	0	0
Q9Y3L3	SH3BP1	51.9406	52.2992	52.6963	51.9526	52.2441	-0.3586	-0.755752	-0.0119828	-0.303544	0.113401	0.160148	0.120542	0.0981068	0.898149	0.861959	0.892425	0.910658	0	0	0	0	0	0
Q08431	MFGE8	51.2881	53.0168	45.5946	46.1585	44.3171	-1.72869	5.69349	5.12958	6.97099	0.244632	0.636607	0.780122	0.92862	0.80345	0.61102	0.561759	0.518505	0	0	0	0	0	0
P38117	ETFB	65	65	65	65	65	-3.4504e-11	-3.4504e-11	-3.4504e-11	-3.4504e-11	0.0950271	0.319083	0.579609	0.582182	0.913219	0.758102	0.633068	0.632038	0	1	1	0	0	0
P49137	MAPKAPK2	47.9298	48.9511		47.8059		-1.02132	47.9298	0.123925	47.9298	0.109618		0.142209		0.901211		0.875496		0	0	0	0	0	0
Q92696	RABGGTA	53.5607	53.0948	53.3548	53.5846	53.6923	0.465914	0.205948	-0.0238804	-0.131592	0.156267	0.0610477	0.0893494	0.146025	0.864852	0.942465	0.917979	0.872581	0	0	0	0	0	0
P36551	CPOX	59.8579	59.3392	59.4873	59.1293	59.1321	0.518736	0.37063	0.728608	0.72579	0.102179	0.286364	0.245574	0.225501	0.907294	0.777385	0.802843	0.815993	0	0	1	0	0	0
Q9BQ67	GRWD1	48.0782	47.0666	49.4048	47.8909	48.6586	1.01158	-1.32655	0.187347	-0.580372	0.105625	0.423703	0.105542	0.111011	0.904466	0.702394	0.904534	0.900081	0	0	0	0	0	0
P22570	FDXR	49.3955	49.4205	49.4356	49.877	49.5121	-0.0249928	-0.0400765	-0.481415	-0.116559	0.100546	0.139797	0.22023	0.210448	0.90864	0.877349	0.819518	0.82614	0	0	1	1	0	0
Q9H074	PAIP1	53.3781	52.9161	52.8517	53.0174	52.9971	0.462027	0.526377	0.360673	0.380975	0.276985	0.248531	0.178433	0.17124	0.783095	0.800941	0.848585	0.853796	0	0	0	0	0	0
Q9NVE7	PANK4	52.5834	52.2617	52.6581	52.4331	52.1809	0.321692	-0.0747009	0.150323	0.402535	0.237104	0.256109	0.335927	0.147381	0.808339	0.796109	0.748544	0.87155	0	0	0	0	0	0
Q13418	ILK	48.573	48.3957	48.7092	48.7729	48.7085	0.177297	-0.136131	-0.199871	-0.135509	0.0599252	0.0286248	0.0376677	0.0696241	0.943463	0.972172	0.9637	0.934908	0	0	0	0	0	0
P52815	MRPL12	54.0509	54.0899	65	48.1714	56.1154	-0.0389938	-10.9491	5.87948	-2.0645	0.27832	0.612154	0.611111	0.332098	0.782277	0.620288	0.62069	0.750696	0	0	1	1	0	0
P46109	CRKL	54.2086	54.6716	53.8744	52.6401	51.8554	-0.463056	0.334138	1.56849	2.35314	0.0937885	0.250722	0.369583	0.3642	0.914254	0.799538	0.730149	0.73303	0	0	0	0	0	0
Q13492	PICALM	53.4105	53.2932	54.1958	54.0638	53.9838	0.117265	-0.785311	-0.653343	-0.573352	0.0832236	0.0703903	0.102707	0.127847	0.92317	0.934239	0.906859	0.886645	0	0	0	0	0	0
O60925	PFDN1	65	65	65	65	65	4.9738e-13				0.188498	0.26967	0.209075	0.161822	0.841398	0.787606	0.827079	0.860717	0	0	0	0	0	0
F5HBC6	UL82		55.9221	55.7783	57.4364	57.6524	-55.9221	-55.7783	-57.4364	-57.6524									0	0	0	0	0	0
Q92905	COPS5	55.1139	55.0197	55.296	55.1381	55.0695	0.0942793	-0.182071	-0.0241446	0.044428	0.0453415	0.0437528	0.0545845	0.0405954	0.956625	0.958081	0.948241	0.960988	0	0	0	0	0	0
O00233	PSMD9	65	65	47.056	44.1089	42.5689	2.08628e-08	17.944	20.8911	22.4311	0.156228	0.178523	0.245124	0.257844	0.864881	0.84852	0.803133	0.795011	0	0	0	0	0	0
Q9ULH1	ASAP1	49.6298	50.6169	51.0693	50.1387	51.9756	-0.987134	-1.43954	-0.508937	-2.34586	0.278897	0.345264	0.278696	0.459522	0.781924	0.743348	0.782047	0.685156	0	0	0	0	0	0
P51570	GALK1	54.1841	54.4522	54.2267	54.5534	54.2558	-0.2681	-0.0425982	-0.369292	-0.0716372	0.0985018	0.0935113	0.112841	0.0570388	0.910331	0.914485	0.898601	0.946039	0	0	0	0	0	0
Q9P287	BCCIP	49.3611	47.3684	48.8898	48.9588	48.2981	1.9927	0.471303	0.402388	1.06309	0.237538	0.122362	0.0987996	0.17651	0.808056	0.890978	0.910084	0.849972	0	0	0	0	0	0
Q00587	CDC42EP1	52.1598	52.104	52.0134	52.1782	52.1875	0.055806	0.146379	-0.0184084	-0.0277261	0.57884	0.52981	0.185704	0.236619	0.633376	0.653676	0.843381	0.808657	0	0	0	0	0	0
P61163	ACTR1A	51.8364	51.8322	51.4572	51.0589	51.1614	0.00421059	0.379139	0.777499	0.674957	0.0482508	0.121396	0.0580655	0.0578521	0.95397	0.891746	0.945121	0.945312	0	0	0	0	0	0
Q9GZT8	NIF3L1	54.231	49.4505		60.7581	54.6008	4.78042	54.231	-6.52718	-0.369834	0.198752	0.146122	0.155997	0.234138	0.834201	0.872507	0.865054	0.810282	0	0	0	0	0	0
Q8IY67	RAVER1	45.5245	45.6439	45.505	45.5747	45.7228	-0.119348	0.0195031	-0.0501733	-0.198257	0.115163	0.0752591	0.134916	0.132737	0.89673	0.930008	0.881122	0.882818	0	0	0	0	0	0
F5HEN7	SCP				46.6705	48.398			-46.6705	-48.398									0	0	0	0	0	0
P68104	EEF1A1	55.1904	54.9991	54.6756	55.4348	54.6609	0.191337	0.514874	-0.244313	0.529582	0.0737927	0.042411	0.0531228	0.0643501	0.931278	0.959314	0.949557	0.93954	0	0	0	0	0	0
P17252	PRKCA	47.882	46.6929	47.8107	47.8901	47.7535	1.1891	0.0713455	-0.00810647	0.128568	0.205414	0.0959295	0.142759	0.0625003	0.829591	0.912467	0.875075	0.941176	0	0	0	0	1	0
P19525	EIF2AK2	45.9554	46.7979	47.3017	47.985	48.1983	-0.842475	-1.34624	-2.02959	-2.24289	0.243611	0.36107	0.43609	0.557786	0.80411	0.734716	0.696335	0.641937	0	0	0	0	0	0
Q96HC4	PDLIM5	52.3763	52.2702	51.9437	51.6822	51.7828	0.106139	0.43263	0.69415	0.593552	0.0359579	0.0526314	0.0823679	0.0557343	0.96529	0.95	0.9239	0.947208	0	0	0	0	0	0
O95831	AIFM1	46.7085	42.2273	52.8901	53.1111	52.8657	4.48118	-6.18164	-6.40262	-6.15724	0.801758	0.927941	1.45912	1.44435	0.555014	0.518688	0.406649	0.409107	0	1	1	1	0	0
P30050	RPL12	56.2582	58.0659	57.77	59.2083	58.6699	-1.80766	-1.51172	-2.95006	-2.41164	0.689364	0.454423	0.456172	0.31719	0.591939	0.687558	0.686732	0.759192	0	0	0	0	0	0
Q9UG63	ABCF2	52.8252	52.5232	52.2853	52.9856	52.7366	0.30196	0.539941	-0.16043	0.0886192	0.0893787	0.0961058	0.111707	0.1126	0.917954	0.912321	0.899517	0.898796	0	0	1	0	0	0
P26639	TARS	51.0062	50.417	50.9024	51.3451	51.295	0.589189	0.103722	-0.338925	-0.288804	0.0905225	0.0677275	0.0633552	0.0580463	0.916992	0.936569	0.94042	0.945138	0	0	0	0	1	0
Q5VYK3	ECPAS	47.8817	47.5126	47.59	47.7546	47.6971	0.369131	0.291692	0.127097	0.184665	0.0854347	0.0731939	0.0531511	0.0681729	0.92129	0.931798	0.949531	0.936178	0	0	0	0	0	0
Q9UDR5	AASS	53.0684	53.0102	53.1594	52.9096	53.9855	0.058239	-0.0910212	0.158817	-0.917074	0.13801	0.15218	0.125908	0.492332	0.878727	0.86792	0.888172	0.670092	0	0	0	0	0	0
P62753	RPS6	55.2351	55.2597	55.1813	57.3914	56.3262	-0.0245804	0.0538092	-2.15629	-1.09113	0.690296	0.251357	0.287961	0.271771	0.591612	0.799132	0.776421	0.786305	0	0	0	0	0	0
P01034	CST3	55.6894	54.5248	53.1358	53.8503	54.6565	1.16458	2.5536	1.83909	1.03288	0.154392	0.231659	0.105985	0.185569	0.866257	0.811913	0.904171	0.843477	0	0	0	0	0	0
Q969G5	CAVIN3	51.4099	54.9939	54.0205	54.0029	53.4325	-3.58397	-2.61064	-2.59304	-2.02256	0.605108	0.380747	0.278343	0.361825	0.623011	0.724246	0.782262	0.734309	0	0	0	0	0	0
Q9UH65	SWAP70	53.4391	53.6586	53.2994	53.0842	53.054	-0.219566	0.139704	0.354842	0.385021	0.0247335	0.0449824	0.0921445	0.0449721	0.975863	0.956954	0.91563	0.956963	0	0	0	0	0	0
P10644	PRKAR1A	53.111	51.5289	51.9333	50.9439	50.6904	1.58212	1.17773	2.16709	2.42059	0.174847	0.1243	0.222394	0.242377	0.851175	0.889442	0.818067	0.804908	0	0	0	0	0	0
Q9NR31	SAR1A	49.4796	49.2307	49.1392	49.8587	50.0226	0.248866	0.340451	-0.379111	-0.542956	0.0570022	0.0888295	0.0735752	0.116726	0.946072	0.918417	0.931467	0.895475	0	0	0	0	0	0
F5HGG3	UL26				51.8899	52.0861			-51.8899	-52.0861									0	0	0	0	0	0
P54802	NAGLU	58.1955	60.2066	65	65	65	-2.01108	-6.80447	-6.80447	-6.80447	0.176289	0.241741	0.338582	0.382249	0.850131	0.805321	0.747059	0.723459	0	0	0	0	0	0
Q9Y680	FKBP7	46.719	44.8063	46.5123	44.48	46.8055	1.91273	0.206694	2.23897	-0.0864869	0.237663	0.15222	0.16585	0.171878	0.807974	0.86789	0.857743	0.853331	0	0	0	0	0	0
P11413	G6PD	53.8667	53.6054	54.0221	54.2269	54.0757	0.261315	-0.155346	-0.36017	-0.209028	0.058734	0.0544237	0.0838282	0.0783406	0.944524	0.948385	0.922655	0.927351	0	0	1	0	0	0
Q00688	FKBP3	53.543	53.3077	53.0208	53.0711	53.0156	0.23521	0.522199	0.471887	0.52731	0.0430024	0.0906779	0.171029	0.205224	0.958771	0.916861	0.853949	0.829721	0	0	0	0	0	0
P51858	HDGF	51.27	52.8841	52.4071	51.397	51.9486	-1.61418	-1.13719	-0.127037	-0.678643	0.106235	0.0874957	0.0936548	0.100709	0.903967	0.919544	0.914365	0.908506	0	0	0	0	0	0
Q9Y6D6	ARFGEF1	49.5598	49.8308	48.9105	49.0577	48.8208	-0.270984	0.649364	0.502119	0.739045	0.061529	0.153087	0.184946	0.173508	0.942037	0.867237	0.84392	0.852146	0	0	0	0	0	0
Q9H7Z7	PTGES2	57.1626	57.7037	58.1959	57.5066	58.1478	-0.541057	-1.0333	-0.344009	-0.985168	0.241893	0.246093	0.238527	0.15727	0.805222	0.802509	0.807411	0.864103	0	0	0	0	0	0
Q9HCE0	EPG5	48.5984	49.3392	48.9826	48.675	48.3291	-0.740735	-0.384165	-0.076584	0.269289	0.21603	0.278929	0.154043	0.0848199	0.822348	0.781904	0.866519	0.921812	0	0	0	0	0	0
Q13033	STRN3	51.4567	51.5792	51.7544	51.4982	51.3126	-0.122546	-0.297722	-0.041545	0.144103	0.0968147	0.104525	0.145235	0.118312	0.911731	0.905367	0.873183	0.894205	0	0	0	0	0	0
P46940	IQGAP1	51.0534	51.0233	50.6344	50.1363	50.2588	0.0300994	0.419063	0.917198	0.794619	0.0671606	0.0658438	0.149226	0.115321	0.937066	0.938224	0.870151	0.896603	0	0	0	0	0	0
O00299	CLIC1	51.6253	51.7736	51.9281	51.9133	51.88	-0.148247	-0.302801	-0.288016	-0.254723	0.0446527	0.0534124	0.104754	0.0699571	0.957256	0.949296	0.905179	0.934617	0	0	0	0	0	0
P00491	PNP	42.1525	48.054	60.8284	61.5565	61.6575	-5.90153	-18.6759	-19.404	-19.505	0.113874	0.311539	0.403536	0.374079	0.897767	0.762463	0.712486	0.72776	0	0	0	0	0	0
Q9Y3P9	RABGAP1	48.8844	49.0388	49.0616	48.8377	49.2906	-0.154348	-0.1772	0.0467888	-0.406196	0.0617532	0.0599743	0.0766812	0.122038	0.941838	0.943419	0.92878	0.891236	0	0	0	0	0	0
Q08AM6	VAC14	55.9345	55.3726	55.1076	55.8489	55.5993	0.561881	0.826872	0.0855811	0.335229	0.0549734	0.0808005	0.0359669	0.0504229	0.947891	0.92524	0.965282	0.951998	0	0	0	0	0	0
P38571	LIPA	39.2391	65	38.8358	40.319	65	-25.7609	0.403352	-1.07987	-25.7609	0.188641	0.146042	0.120061	0.116999	0.841297	0.872568	0.892809	0.895256	0	0	0	0	0	0
P26368	U2AF2	52.9354	53.7	53.0038	52.6411	52.6603	-0.764586	-0.0684175	0.294306	0.275071	0.303969	0.155017	0.257791	0.233986	0.76689	0.865788	0.795044	0.810382	0	0	0	0	0	0
P04424	ASL	60.7823	58.9063	60.1847	62.6488	59.037	1.87604	0.597589	-1.86645	1.74533	0.0942264	0.0929635	0.056516	0.0633794	0.913888	0.914944	0.946507	0.940398	0	0	0	0	0	0
Q969Q0	RPL36AL	55.7817	55.2851	56.317	58.3753	57.4042	0.496645	-0.535254	-2.59359	-1.62249	0.941234	0.741028	0.41989	0.254156	0.515136	0.574373	0.70428	0.797349	0	0	0	0	0	0
O60927	PPP1R11	52.3936	53.8961		48.081	51.5971	-1.50254	52.3936	4.31257	0.796498	0.540624	0.458208	0.402286	0.423735	0.649088	0.685773	0.713121	0.702378	0	0	0	0	0	0
Q96AE4	FUBP1	47.1946	46.4844	46.366	46.5993	45.4357	0.710195	0.828572	0.595268	1.75892	0.187621	0.205474	0.229168	0.288043	0.842019	0.829549	0.813558	0.776372	0	0	0	0	0	0
P37198	NUP62	49.6378	49.1278	48.7128	48.8435	50.0609	0.509965	0.924957	0.794233	-0.423114	0.0882079	0.131458	0.183514	0.084899	0.918942	0.883816	0.844942	0.921745	0	0	0	0	0	0
P16793	UL52			45.1492	44.9322	45.012		-45.1492	-44.9322	-45.012									0	0	0	0	0	0
P24821	TNC	49.8636	48.0926	49.4323	49.5229	57.9068	1.77097	0.431289	0.340713	-8.04323	0.248673	0.346873	0.363963	0.926592	0.80085	0.742461	0.733158	0.519051	1	0	0	0	0	0
P51610	HCFC1	53.8583	53.3948	53.3479	53.2766	52.8318	0.463551	0.510395	0.581739	1.02651	0.132104	0.140614	0.113389	0.186871	0.883311	0.87672	0.898158	0.842551	0	0	0	0	0	0
Q9Y4E1	WASHC2C	48.9539	50.5692	49.7632	48.8098	48.2684	-1.6153	-0.809312	0.144097	0.685426	0.301013	0.21873	0.264495	0.260175	0.768632	0.820526	0.790829	0.79354	0	0	0	0	0	0
O14929	HAT1	49.5005	49.1127	49.4335	48.9927	49.2238	0.387848	0.0670106	0.507836	0.276695	0.10683	0.0934104	0.182296	0.128703	0.903481	0.91457	0.845812	0.885972	0	0	0	0	0	0
P28062	PSMB8	47.8093	45.0689	44.0882	61.123		2.74044	3.7211	-13.3136	47.8093	0.246619	0.296653	0.468147	0.443489	0.802169	0.771216	0.681131	0.692766	0	0	0	0	0	0
Q9UDY4	DNAJB4	49.2804	48.6523	49.1552	48.6093	49.2003	0.628139	0.125222	0.671119	0.0801292	0.190375	0.12908	0.151276	0.147611	0.840071	0.885677	0.868602	0.871375	0	0	0	0	0	0
Q9Y2D4	EXOC6B	46.8608	47.871	47.2959	46.6473	46.9002	-1.01016	-0.435104	0.213518	-0.0393638	0.210941	0.0877747	0.0569581	0.0628338	0.825804	0.919308	0.946111	0.940881	0	0	0	0	0	0
Q8IV50	LYSMD2	52.1938	52.4787	53.1034	50.6946	52.6769	-0.2849	-0.909653	1.49916	-0.483138	0.125838	0.266291	0.329887	0.144819	0.888227	0.789708	0.751943	0.8735	0	0	0	0	0	0
Q9NWH9	SLTM	58.0123	54.7443	58.4976	58.5041	58.4086	3.26797	-0.485337	-0.491833	-0.396337	0.7321	0.561137	0.475397	0.629222	0.577334	0.640559	0.677783	0.61379	0	0	0	0	0	0
Q6P587	FAHD1	54.9171	56.4449	56.4937	58.2941	60.5987	-1.52779	-1.57659	-3.37699	-5.68166	0.22318	0.705252	0.971321	0.65607	0.817541	0.586423	0.507274	0.603839	0	0	0	0	0	0
P0DMV9	HSPA1B	61.1132	60.5911	57.6644	58.999	56.4838	0.522135	3.44887	2.1142	4.62943	0.132662	0.0790021	0.108996	0.143203	0.882876	0.926782	0.901717	0.874735	0	0	0	0	0	0
P55769	SNU13	55.3206	53.0854	52.9502	52.7705	53.3495	2.23521	2.37047	2.55012	1.97109	0.190366	0.294533	0.212722	0.197356	0.840078	0.772479	0.824591	0.835174	0	0	0	0	0	0
P36954	POLR2I	54.0645	55.8447	56.1349	52.2191	54.7964	-1.78024	-2.07038	1.8454	-0.731942	0.413985	0.429504	0.44802	0.354682	0.707221	0.699543	0.690598	0.738181	0	0	0	0	0	0
P19404	NDUFV2	51.6726	46.834	63.8086	54.5117	51.8268	4.83865	-12.136	-2.8391	-0.154207	0.684605	0.498296	0.824891	0.244854	0.593611	0.667425	0.547978	0.803307	0	1	1	1	0	0
Q15276	RABEP1	51.2042	51.7399	51.4826	50.3859	50.5728	-0.53567	-0.278355	0.818269	0.631405	0.125166	0.138217	0.132844	0.108708	0.888758	0.878567	0.882734	0.90195	0	0	0	0	0	0
Q96EB1	ELP4	47.6304	49.4421	44.1632	48.0598	45.9732	-1.81173	3.46723	-0.429376	1.65724	0.44608	0.23847	0.270166	0.336895	0.691525	0.807448	0.787299	0.748002	0	0	0	0	0	0
Q9Y478	PRKAB1	52.4076	55.986	51.7512	52.0723	52.1738	-3.57845	0.656371	0.335271	0.233733	0.390201	0.143122	0.174583	0.141068	0.719321	0.874797	0.851366	0.876372	0	0	0	0	0	0
Q9NZZ3	CHMP5	53.6517	53.7989	47.5134	41.2871	64.3228	-0.147199	6.13826	12.3646	-10.6711	0.228265	0.139536	0.117368	0.120577	0.814156	0.87755	0.89496	0.892397	0	0	0	0	0	0
Q01459	CTBS	65	65	65	65	61.505		2.03073e-11		3.495	0.244539	0.171978	0.189134	0.233418	0.80351	0.853259	0.840948	0.810755	0	0	0	0	0	0
Q96AC1	FERMT2	59.594	57.3606	59.4391	60.3893	60.027	2.23342	0.154879	-0.795281	-0.43297	0.0609889	0.0508039	0.0509805	0.0470472	0.942517	0.951652	0.951492	0.955067	0	0	0	0	0	0
P30260	CDC27	50.8202	48.4768	49.1113	49.4462	48.5853	2.34344	1.70889	1.37403	2.23488	0.334775	0.231374	0.216642	0.294664	0.74919	0.812101	0.821934	0.772401	0	0	0	0	0	0
P67809	YBX1	47.8509	52.5669	50.3828	50.3857	49.0059	-4.716	-2.53191	-2.53478	-1.15498	0.308574	0.296907	0.272051	0.350611	0.764191	0.771065	0.786132	0.740406	0	0	0	0	0	0
Q9UKA9	PTBP2	47.4195	47.4443				-0.0248526	47.4195	47.4195	47.4195	0.028711				0.97209				0	0	0	0	0	0
Q9NQ48	LZTFL1	52.2805	53.3035	52.8495	54.1249	55.2352	-1.02307	-0.568978	-1.84443	-2.95471	0.496299	0.198284	0.519166	0.769235	0.668316	0.834526	0.658256	0.565216	0	0	0	0	0	0
Q969H8	MYDGF	65	65	65	36.0001	65	1.90425e-12	8.6402e-11	28.9999	1.21503e-10	0.0984624	0.234715	0.338236	0.30935	0.910363	0.809903	0.747253	0.763738	0	0	0	0	0	0
O15294	OGT	49.6463	48.4171	48.8266	49.0462	48.7013	1.22916	0.819631	0.600035	0.944945	0.277067	0.174205	0.132442	0.170417	0.783044	0.85164	0.883048	0.854397	0	0	0	0	0	0
P62312	LSM6	52.6238	51.1196	63.9099	54.4445	58.2648	1.5042	-11.286	-1.82064	-5.64094	0.20759	0.428802	0.564293	0.334026	0.828095	0.699887	0.639266	0.749611	0	0	0	0	0	0
Q9UJ68	MSRA	46.1437	46.4153	46.4971	45.8195	45.9418	-0.271642	-0.353374	0.324205	0.201871	0.0576491	0.0765432	0.108661	0.0833182	0.945493	0.928899	0.901989	0.92309	0	0	0	0	0	0
P42167	TMPO	59.8819	57.5981	55.277	51.806		2.28375	4.60484	8.07582	59.8819	0.289296	0.458156	0.493333		0.775617	0.685798	0.669643		0	0	0	0	0	0
Q14247	CTTN	44.6987	53.6674	42.3463	42.5313	54.8454	-8.96876	2.3524	2.16736	-10.1467	0.153274	0.199808	0.268763	0.226454	0.867097	0.833467	0.788169	0.815359	0	0	0	0	0	0
Q93008	USP9X	48.7834	49.1466	48.8287	48.9542	49.1408	-0.363264	-0.0453695	-0.170864	-0.357453	0.172308	0.0633952	0.0457666	0.0815742	0.853018	0.940384	0.956236	0.924578	0	0	0	0	0	0
Q9NZL4	HSPBP1	50.4458	50.0094	49.7272	50.2135	50.3381	0.436418	0.718655	0.232334	0.107736	0.148732	0.170637	0.112168	0.143502	0.870525	0.854236	0.899144	0.874507	0	0	0	0	0	0
O14530	TXNDC9	52.2051	51.8275	52.1011	52.47	52.739	0.377577	0.103982	-0.264902	-0.533923	0.132376	0.130587	0.120749	0.156408	0.883099	0.884496	0.892261	0.864747	0	0	0	0	0	0
P49815	TSC2	48.6847	48.8421	49.1561	49.2605	49.2944	-0.157381	-0.471377	-0.575801	-0.609658	0.198057	0.115879	0.252158	0.15536	0.834685	0.896155	0.798621	0.865531	0	0	0	0	0	0
P15559	NQO1	50.9511	50.5475	50.9721	50.8978	50.9824	0.403589	-0.0210515	0.0532145	-0.0313377	0.0827945	0.0798359	0.0770963	0.0859273	0.923536	0.926067	0.928422	0.920872	0	0	0	1	0	0
P51991	HNRNPA3	49.514	49.3668	48.7516	49.0074	49.0733	0.147206	0.762358	0.50657	0.440688	0.120207	0.184809	0.0855464	0.0804733	0.892692	0.844018	0.921195	0.92552	0	0	0	0	0	0
Q5JVS0	HABP4	52.5549	36	52.6624	54.13	42.762	16.5548	-0.107526	-1.57516	9.79283	1.21975	0.397187	0.833479	0.63251	0.450501	0.715724	0.545411	0.612554	0	0	0	0	0	0
P02751	FN1	65	62.1894	65	65	42.7492	2.81063	3.09615e-08		22.2508	0.551878	0.879765	0.828643	0.941509	0.64438	0.531981	0.546853	0.515063	1	0	0	0	0	0
O43314	PPIP5K2	54.0142	53.3264	54.2654	54.2542	54.4057	0.68776	-0.251249	-0.24003	-0.391568	0.280677	0.180163	0.120619	0.105289	0.780837	0.84734	0.892364	0.904741	0	0	0	0	0	0
Q9Y2H0	DLGAP4	65	59.3121	65	65	60.8668	5.68787		1.71951e-11	4.13321	0.132384	0.131643	0.0656496	0.103582	0.883092	0.883671	0.938395	0.90614	0	0	0	0	0	0
P07093	SERPINE2	65	49.7648	60.3315	44.5573	45.7254	15.2352	4.66852	20.4427	19.2746	0.281415	0.208029	0.26001	0.226475	0.780387	0.827794	0.793645	0.815345	0	0	0	0	0	0
Q9UIJ7	AK3	57.3152	57.3045	57.9658	57.8098	57.7425	0.0107471	-0.650646	-0.494589	-0.427319	0.0438781	0.19375	0.21496	0.19614	0.957966	0.837696	0.823072	0.836022	0	0	0	0	0	0
Q9Y371	SH3GLB1	46.6061	46.2117	45.972	46.6003	46.4104	0.394353	0.634081	0.00580674	0.19564	0.0822865	0.153103	0.125977	0.121911	0.92397	0.867225	0.888118	0.891336	0	0	0	0	0	0
C0H677	UL29					48.4279				-48.4279									0	0	0	0	0	0
Q9H0L4	CSTF2T	55.0961	54.3234	54.5004	54.9179	54.952	0.772723	0.595673	0.178177	0.144113	0.389586	0.221932	0.265483	0.141788	0.719639	0.818376	0.790212	0.875819	0	0	0	0	0	0
P61586	RHOA	50.915	50.9426	50.416	49.8895	50.6789	-0.0275711	0.499012	1.02556	0.236142	0.087889	0.0795395	0.103442	0.0393494	0.919211	0.926321	0.906255	0.96214	0	0	0	0	0	0
Q7Z3U7	MON2	48.6127	48.1176	48.4066	48.1802	48.1352	0.495109	0.206056	0.432502	0.47751	0.209499	0.108439	0.160181	0.151163	0.826788	0.90217	0.861934	0.868687	0	0	0	0	0	0
Q06210	GFPT1	60.5311	57.1386	58.9139	59.1363	57.5793	3.39253	1.6172	1.39481	2.95184	0.230175	0.108472	0.0837884	0.131943	0.812893	0.902143	0.922689	0.883437	0	0	0	0	0	0
O96007	MOCS2	53.1433	55.7081	50.9108	51.8106	51.9722	-2.56475	2.2325	1.33274	1.17111	0.554043	0.60062	0.354165	0.280512	0.643483	0.624758	0.738462	0.780938	0	0	0	0	0	0
Q9UKY7	CDV3	54.7432	58.0226	59.6652	61.1534	62.8117	-3.27938	-4.922	-6.41014	-8.0685	0.185569	0.358608	0.395717	0.250618	0.843477	0.736047	0.716477	0.799604	0	0	0	0	0	0
P60174	TPI1	65	65	65	65	65					0.0828882	0.0762582	0.0535694	0.0710857	0.923456	0.929145	0.949154	0.933632	0	0	0	0	0	0
O15400	STX7	65	59.7925	65	65	64.9744	5.20752	-1.82041e-11	1.26803e-10	0.0255504	0.387733	0.315041	0.370144	0.12953	0.7206	0.760433	0.72985	0.885324	0	0	0	0	0	0
Q96C23	GALM	51.1415	50.9417	51.1479	51.8455	51.5346	0.199753	-0.00641126	-0.703987	-0.393085	0.0430882	0.0642728	0.183287	0.0917626	0.958692	0.939609	0.845104	0.91595	0	0	0	0	0	0
Q9Y6G5	COMMD10	51.9668	53.213	51.8341	51.5873	52.1273	-1.24613	0.132747	0.37951	-0.160461	0.301302	0.17156	0.0859392	0.167169	0.768461	0.853563	0.920862	0.856774	0	0	0	0	0	0
Q6NZ67	MZT2B	49.6095	48.0961	48.5699	48.8437	49.1297	1.51342	1.03963	0.765761	0.479746	0.165896	0.124313	0.144129	0.100517	0.85771	0.889432	0.874027	0.908664	0	0	0	0	0	0
Q8IXL7	MSRB3	51.0157	48.6056	48.2822	48.9348	49.5174	2.41002	2.73348	2.08084	1.49831	0.272143	0.306085	0.331379	0.312419	0.786075	0.765647	0.751101	0.761952	0	0	0	0	0	0
O00629	KPNA4	51.2729	51.96	52.148	52.3033	53.0779	-0.687126	-0.875086	-1.03043	-1.80499	0.124802	0.0881043	0.151175	0.190136	0.889045	0.91903	0.868678	0.84024	0	0	0	0	0	0
P09110	ACAA1	61.4084	61.0317	61.3139	61.2571	61.2336	0.376687	0.0944291	0.151242	0.174746	0.124503	0.216766	0.23437	0.134489	0.889282	0.821851	0.81013	0.881454	0	1	1	0	0	0
Q9Y4F1	FARP1	48.3166	47.9912	46.7416	46.9509	47.0626	0.325397	1.575	1.36572	1.25397	0.191232	0.240161	0.206943	0.176252	0.839467	0.806347	0.828539	0.850158	0	0	0	0	0	0
P82094	TMF1		65	65	61.7803	61.6545	-65	-65	-61.7803	-61.6545	0.187311	0.244905	0.531827	0.539997	0.84224	0.803274	0.652815	0.649352	0	0	0	0	0	0
Q92900	UPF1	53.3606	53.0232	52.0944	52.2497	52.0627	0.337428	1.26624	1.11097	1.29795	0.128321	0.249222	0.24614	0.33341	0.886273	0.800498	0.802478	0.749957	0	0	0	0	1	0
Q9GZV4	EIF5A2		47.8801	47.8819			-47.8801	-47.8819											0	0	0	0	0	0
P48507	GCLM	48.4039	47.782	48.4544	47.7033	47.959	0.621808	-0.0504978	0.700535	0.444873	0.103326	0.0953998	0.129854	0.134764	0.90635	0.912909	0.88507	0.88124	0	0	0	0	1	0
O75886	STAM2	49.7083	48.9202	49.0256	49.1811	49.4045	0.788129	0.682703	0.527224	0.30387	0.071922	0.0712804	0.0743501	0.046544	0.932904	0.933462	0.930795	0.955526	0	0	0	0	0	0
O75044	SRGAP2	48.8817	49.6092	49.9197	50.6761	51.2473	-0.727431	-1.03796	-1.79437	-2.36557	0.178923	0.176376	0.347361	0.229846	0.848232	0.850068	0.742192	0.81311	0	0	0	0	0	0
Q9BZK7	TBL1XR1	53.9	65	65	65	65	-11.1	-11.1	-11.1	-11.1	0.40842	0.429057	0.449046	0.568009	0.710015	0.699762	0.690109	0.637751	0	0	0	0	0	0
P49591	SARS	55.9551	56.0784	55.8585	56.643	56.4364	-0.123298	0.0966108	-0.687885	-0.48131	0.0552918	0.0373297	0.0800006	0.0916252	0.947605	0.964014	0.925925	0.916065	0	0	0	0	0	0
P42345	MTOR	49.6113	48.7594	49.9889	49.5678	48.8567	0.851895	-0.377615	0.0435025	0.754625	0.208945	0.11995	0.12028	0.179611	0.827168	0.892897	0.892634	0.847737	0	0	0	0	0	0
P05204	HMGN2	39.7591	39.206	37.5464	36	38.8848	0.553185	2.21277	3.75914	0.8743	0.224032	0.170093	0.204015	0.230696	0.816972	0.854633	0.830554	0.812549	0	0	0	0	0	0
Q86X76	NIT1	55.8997	50.8964		54.6182		5.00327	55.8997	1.28145	55.8997	0.231968	0.272755	0.505205	0.283204	0.811709	0.785697	0.664361	0.779299	0	0	0	0	0	0
P31323	PRKAR2B	53.1966	52.9343	52.73	53.0685	52.4555	0.262305	0.466624	0.128086	0.741165	0.25795	0.265969	0.2536	0.184896	0.794944	0.789909	0.797703	0.843956	0	0	0	0	0	0
O75817	POP7	54.6364	55.5515	54.9151	55.6774	56.046	-0.915068	-0.278725	-1.04103	-1.40964	0.378033	0.381564	0.721994	0.452209	0.725672	0.723817	0.580722	0.688606	0	0	0	0	0	0
O15084	ANKRD28	51.1751	52.1241	51.6006	51.1829	52.3231	-0.948979	-0.425458	-0.00778857	-1.14803	0.33865	0.133385	0.139764	0.295296	0.747021	0.882313	0.877375	0.772024	0	0	0	0	0	0
P22681	CBL	55.4978	55.3746	55.1866	55.2495	55.5271	0.123239	0.311164	0.248328	-0.029321	0.147929	0.148174	0.138073	0.115701	0.871134	0.870948	0.878679	0.896298	0	0	0	0	0	0
P30043	BLVRB	49.9219	49.3837	50.589	50.1144	49.9527	0.538236	-0.667053	-0.192461	-0.0307849	0.0906243	0.121924	0.14817	0.0581273	0.916906	0.891326	0.870951	0.945066	0	0	0	0	0	0
Q9UHV9	PFDN2	58.8483	65	65	65	65	-6.15175	-6.15175	-6.15175	-6.15175	0.112918	0.132402	0.161412	0.21736	0.898539	0.883079	0.861021	0.82145	0	0	0	0	0	0
P16788	UL97		53.183		47.3903	48.4102	-53.183		-47.3903	-48.4102									0	0	0	0	0	0
Q99471	PFDN5	65	65	65	65	65					0.0489572	0.0928983	0.165458	0.0973947	0.953328	0.914998	0.858032	0.911249	0	0	0	0	0	0
P56381	ATP5F1E	63.0001	64.6536	65	63.9195	64.7063	-1.65349	-1.99991	-0.919368	-1.7062	1.08299	2.01117	1.3475	0.762816	0.48008	0.332097	0.425985	0.567274	0	1	1	1	0	0
O00193	SMAP	55.4193	55.5828	58.7896	59.3232	61.4269	-0.16346	-3.37028	-3.90393	-6.00762	0.291311	0.226955	0.264225	0.345463	0.774407	0.815026	0.790998	0.743239	0	0	0	0	0	0
P60228	EIF3E	47.9299	48.1127	47.882	47.3671	47.0314	-0.182859	0.0478792	0.562788	0.898483	0.115764	0.115357	0.145291	0.16043	0.896247	0.896574	0.873141	0.86175	0	0	0	0	0	0
P16035	TIMP2	46.177	45.3848	44.6129	45.715	44.4599	0.792156	1.56412	0.461976	1.71713	0.0850257	0.252591	0.07577	0.323843	0.921637	0.798345	0.929567	0.755377	0	0	0	0	0	0
Q13228	SELENBP1	47.0333	47.7421	62.5368	60.5974	59.3693	-0.708767	-15.5035	-13.5641	-12.336	0.0953062	0.184858	0.507898	0.355759	0.912987	0.843983	0.663175	0.737594	0	0	0	0	0	0
Q99685	MGLL	53.8409	54.5129	54.376	54.3623	53.9986	-0.672002	-0.535186	-0.521459	-0.157745	0.220324	0.178485	0.274104	0.136421	0.819454	0.848547	0.784865	0.879956	0	0	0	0	0	0
P07339	CTSD	65	65	65	65	65					0.071758	0.0560815	0.121852	0.136763	0.933046	0.946897	0.891383	0.879691	0	0	0	0	0	0
Q04760	GLO1	65	65	61.2804	65	65		3.71958		4.40536e-12	0.232576	0.626695	0.495158	0.386386	0.811309	0.614743	0.668826	0.7213	0	0	0	0	0	0
Q9H3U1	UNC45A	46.5681	46.3101	46.0909	46.4259	46.5744	0.25796	0.477147	0.142107	-0.00637112	0.0752379	0.108563	0.0521885	0.038614	0.930027	0.902068	0.9504	0.962822	0	0	0	0	0	0
Q14141	SEPT6	65	65	65	65	65	1.09424e-12	1.34008e-11	7.72076e-11	5.11022e-11	0.138863	0.204063	0.255361	0.16768	0.878069	0.830521	0.796584	0.856399	0	0	0	0	0	0
O75880	SCO1	45.3812	46.3248	44.4688	45.7956	46.2924	-0.943546	0.912424	-0.414344	-0.911214	0.1775	0.160952	0.151056	0.163259	0.849257	0.861362	0.868767	0.859654	0	0	0	1	0	0
P54619	PRKAG1	51.4937	51.5297	51.2748	50.9197	51.4296	-0.0360353	0.218906	0.573918	0.0640792	0.0737512	0.0618127	0.107026	0.06965	0.931314	0.941786	0.903321	0.934885	0	0	0	0	0	0
P68371	TUBB4B	65	65	65	65	65	-1.76072e-11	5.92239e-09	-1.76072e-11	7.10316e-08	0.0613069	0.0299043	0.1039	0.0553547	0.942235	0.970964	0.905879	0.947549	0	0	0	0	0	0
Q9H0W8	SMG9	47.1213	47.0403	46.9437	46.7492	46.9078	0.0810539	0.177613	0.372174	0.213575	0.18166	0.0866045	0.133264	0.114212	0.846267	0.920298	0.882407	0.897495	0	0	0	0	0	0
Q99873	PRMT1	52.0264	52.2799	52.4091	52.2699	52.132	-0.2535	-0.382688	-0.243511	-0.105647	0.0691597	0.0441752	0.0718745	0.0379378	0.935314	0.957694	0.932945	0.963449	0	0	0	0	0	0
Q9NSE4	IARS2	65	58.7095	58.8265	58.7349	58.6478	6.29053	6.17347	6.26511	6.35219	0.194969	0.296566	0.34467	0.199997	0.836842	0.771268	0.743677	0.833335	0	0	0	0	0	0
Q13325	IFIT5	45.3304	45.2265	45.1302	45.1598	45.4245	0.103908	0.200285	0.170672	-0.0940748	0.0889094	0.0584353	0.0996938	0.0367876	0.91835	0.944791	0.909344	0.964518	0	0	0	0	0	0
Q9UMZ2	SYNRG	46.9923	47.3782	47.3788	47.392	48.5618	-0.385994	-0.386534	-0.3997	-1.56959	0.118221	0.108804	0.171567	0.142774	0.894277	0.901873	0.853558	0.875064	0	0	0	0	0	0
Q15654	TRIP6	52.3224	52.4807	52.079	52.0706	52.0676	-0.15829	0.243325	0.251783	0.25472	0.13807	0.0793514	0.115936	0.090438	0.878681	0.926482	0.896109	0.917063	0	0	0	0	0	0
F5HGT1	MCP			47.7318	48.0766	48.9916		-47.7318	-48.0766	-48.9916									0	0	0	0	0	0
Q9H9T3	ELP3	53.5641	53.0125	53.1885	54.1229	53.6692	0.551563	0.37558	-0.558856	-0.105076	0.154134	0.14588	0.13313	0.114922	0.866451	0.872692	0.882511	0.896924	0	0	0	0	0	0
Q03001	DST	46.507	47.0065	46.5013	47.2574	47.4544	-0.499469	0.00568919	-0.750363	-0.947391	0.0934043	0.176002	0.143406	0.194498	0.914575	0.850339	0.87458	0.837172	0	0	0	0	0	0
P12270	TPR	52.5617	49.7575	48.9718	49.2819	48.848	2.80423	3.58995	3.27985	3.71369	0.107078	0.270662	0.329172	0.367079	0.903279	0.786991	0.752348	0.731487	0	0	0	0	0	0
Q7Z6K5	ARPIN	52.1799	52.3003	52.2636	52.1455	52.1864	-0.120355	-0.0837151	0.0344577	-0.00650688	0.215013	0.257427	0.235161	0.288198	0.823037	0.795275	0.809611	0.776278	0	0	0	0	0	0
Q9HB71	CACYBP	53.1927	52.4377	53.2611	53.6887	53.3131	0.754953	-0.0684764	-0.496051	-0.12042	0.0860649	0.0482231	0.056301	0.0361799	0.920755	0.953995	0.9467	0.965083	0	0	0	0	0	0
P26006	ITGA3		58.3486	47.5082	59.2861	65	-58.3486	-47.5082	-59.2861	-65	0.274838	0.541323	1.18731	2.0059	0.784414	0.648793	0.457183	0.332679	1	0	0	0	0	0
P49189	ALDH9A1	65	65	65	65	65					0.106082	0.120888	0.104848	0.113866	0.904092	0.892149	0.905102	0.897774	0	0	0	0	0	0
P13489	RNH1	53.2429	53.5539	53.3408	53.358	53.4388	-0.311007	-0.0978864	-0.115089	-0.195954	0.116594	0.0434232	0.0543507	0.1222	0.89558	0.958384	0.948451	0.891107	0	0	0	0	0	0
Q9H1Z4	WDR13	52.1311	52.2091	52.1885	52.1147	52.5596	-0.0780482	-0.0574033	0.0163835	-0.428509	0.191206	0.174422	0.225637	0.176502	0.839485	0.851483	0.815902	0.849977	0	0	0	0	0	0
Q15819	UBE2V2	55.2333	55.1005	54.9803	54.9413	55.0155	0.132778	0.253012	0.292013	0.217799	0.0779438	0.0786396	0.0836717	0.106382	0.927692	0.927094	0.922789	0.903847	0	0	0	0	0	0
Q12874	SF3A3	47.2053	46.3364	46.8069	46.158	46.059	0.868916	0.398392	1.04729	1.14633	0.135573	0.0795079	0.181337	0.153613	0.880613	0.926348	0.846499	0.866842	0	0	0	0	0	0
O43776	NARS	57.5909	57.9837	57.2373	57.3905	57.6832	-0.392702	0.353695	0.200461	-0.0922244	0.0721654	0.0666531	0.0554172	0.064748	0.932692	0.937512	0.947493	0.939189	0	0	0	0	0	0
Q9NP61	ARFGAP3	51.0158	50.911	51.0634	50.6853	50.9244	0.10479	-0.0475509	0.330536	0.0914043	0.144578	0.0823672	0.200807	0.0901223	0.873685	0.923901	0.832773	0.917328	0	0	0	0	0	0
O75534	CSDE1	44.95	44.693	44.9342	44.4861	44.8283	0.256963	0.0158206	0.46388	0.121688	0.0915129	0.015389	0.100055	0.0287113	0.91616	0.984844	0.909046	0.97209	0	0	0	0	0	0
P31483	TIA1	52.4381	52.9976	52.6202	51.8187	51.8714	-0.559491	-0.182075	0.619446	0.566671	0.0924125	0.15482	0.186096	0.188492	0.915405	0.865936	0.843102	0.841402	0	0	0	0	0	0
Q92934	BAD	49.2691	52.0404	48.2618		50.5371	-2.77131	1.00726	49.2691	-1.26806	0.280075	0.563603	0.286723	0.138859	0.781205	0.639549	0.777168	0.878072	0	0	0	0	0	0
P06748	NPM1	51.3087	53.4124	53.0391	53.5365	52.0894	-2.10374	-1.73044	-2.22781	-0.78069	0.752652	0.523354	0.339848	0.148144	0.570564	0.656446	0.746353	0.870971	0	0	0	0	0	0
Q13619	CUL4A	51.9095	51.5771	51.6963	51.7092	52.1099	0.332455	0.213213	0.200323	-0.20032	0.0661982	0.0662219	0.0725901	0.0460888	0.937912	0.937891	0.932323	0.955942	0	0	0	0	0	0
P05388	RPLP0	55.5901	54.7675	56.5514	58.6483	57.555	0.822622	-0.961257	-3.05812	-1.96481	1.08963	0.472396	0.538124	0.257149	0.478553	0.679165	0.650143	0.795451	0	0	0	0	0	0
Q6BCY4	CYB5R2	50.8682		42.3181		49.2566	50.8682	8.55007	50.8682	1.61153	0.260529	0.480471	0.431158	0.266935	0.793318	0.675461	0.698735	0.789307	0	0	0	0	0	0
Q9UIA9	XPO7	51.8356	52.013	52.1222	52.2601	52.108	-0.177367	-0.286643	-0.424502	-0.272427	0.0463671	0.0490451	0.0945023	0.048074	0.955688	0.953248	0.913657	0.954131	0	0	0	0	0	0
Q13263	TRIM28	46.2144	46.0151	46.102	46.0471	45.9924	0.199279	0.112371	0.167252	0.221951	0.0733843	0.0397876	0.0760704	0.0668226	0.931633	0.961735	0.929307	0.937363	0	0	0	0	0	0
P35606	COPB2	50.3848	50.0723	49.9863	50.0376	50.2474	0.312476	0.398465	0.347187	0.137376	0.0878332	0.0947219	0.0793893	0.0457598	0.919259	0.913474	0.92645	0.956243	0	0	0	0	0	0
Q5JWF2	GNAS	50.4732	50.7269	51.7277	50.5612	51.1879	-0.253605	-1.2545	-0.0879323	-0.714612	0.288768	0.298999	0.267641	0.27946	0.775935	0.769824	0.788867	0.78158	0	0	1	0	0	0
P61457	PCBD1	42.8009		61.4761	61.285	65	42.8009	-18.6752	-18.4841	-22.1991	0.098649	0.357653	0.494639	0.265097	0.910209	0.736565	0.669058	0.790454	0	0	0	0	0	0
A8MWD9	SNRPGP15	48.4966	54.7409	56.088	55.534	56.8541	-6.24439	-7.59147	-7.03743	-8.35749	0.403415	0.790992	0.879269	0.71184	0.712548	0.55835	0.532122	0.584167	0	0	0	0	0	0
Q92888	ARHGEF1	46.3217	46.5064	46.2808	46.0733	46.3506	-0.184657	0.0409352	0.248439	-0.028907	0.0711093	0.0351716	0.0575576	0.0471288	0.933612	0.966023	0.945575	0.954992	0	0	0	0	0	0
P50579	METAP2	54.0098	52.6781	53.1121	52.0512	53.1208	1.33171	0.897645	1.95861	0.888955	0.250077	0.142089	0.262277	0.173719	0.799951	0.875589	0.792219	0.851992	0	0	0	0	0	0
P30041	PRDX6	58.1129	57.968	57.2708	57.4156	57.4895	0.144931	0.842105	0.697264	0.623431	0.055252	0.0812199	0.126178	0.143594	0.947641	0.924881	0.887959	0.874436	0	0	0	0	0	0
Q2VPK5	CTU2	55.2304	55.1479	53.7396	53.0784	53.863	0.0824487	1.49082	2.15192	1.36734	0.178075	0.306272	0.342292	0.220834	0.848842	0.765538	0.744995	0.819112	0	0	0	0	0	0
Q92973	TNPO1	47.788	47.983	47.8571	47.2442	47.8296	-0.195008	-0.0690875	0.543802	-0.0415696	0.0537559	0.0563371	0.100637	0.0784999	0.948986	0.946667	0.908565	0.927214	0	0	0	0	0	0
P46734	MAP2K3	49.3927	49.3889	49.1515	48.7932	49.105	0.00376956	0.241205	0.599566	0.287726	0.0948256	0.0590381	0.115106	0.0573516	0.913387	0.944253	0.896775	0.945759	0	0	0	0	0	0
P13201	gB		65	45.3402	41.2324	40.8067	-65	-45.3402	-41.2324	-40.8067									0	0	0	0	0	0
Q9UBQ5	EIF3K	55.2363	55.2803	55.1893	55.0914	55.1445	-0.0440003	0.0469912	0.144898	0.0917699	0.865303	0.16219	0.572197	0.469742	0.536106	0.860445	0.636053	0.680392	0	0	0	0	0	0
Q14669	TRIP12	46.1214	45.2366	46.7834	46.1069	44.5598	0.884792	-0.662076	0.0144677	1.56161	0.213974	0.140584	0.152572	0.279795	0.823741	0.876744	0.867625	0.781375	0	0	0	0	0	0
Q15036	SNX17	48.8046	48.1829	47.3579	47.7068	47.6958	0.621661	1.44671	1.09779	1.10882	0.187418	0.253002	0.159374	0.193182	0.842163	0.798084	0.862535	0.838095	0	0	0	0	0	0
Q12849	GRSF1	46.8416	46.5772	46.2986	46.7908	46.1499	0.26434	0.542962	0.0508043	0.691702	0.273423	0.247347	0.191559	0.273139	0.785285	0.801701	0.839237	0.78546	0	0	0	0	0	0
Q96B96	TMEM159	46.4084	45.6935	47.9137	47.9993	45.3136	0.71491	-1.50536	-1.59088	1.09477	0.160864	0.192663	0.152999	0.213918	0.861427	0.83846	0.867304	0.823779	0	0	0	0	0	0
Q15435	PPP1R7	52.4202	52.3437	52.7707	53.0291	53.1518	0.0765727	-0.350461	-0.608883	-0.73158	0.105484	0.0727807	0.131983	0.0808551	0.904581	0.932157	0.883405	0.925193	0	0	0	0	0	0
Q7LG56	RRM2B	46.3403	48.1831	48.9786	43.656	48.5183	-1.84275	-2.63826	2.68438	-2.17798	0.0849653	0.0821233	0.136802	0.137643	0.921688	0.924109	0.879661	0.87901	0	0	0	0	0	0
P08195	SLC3A2		54.6158	65	65	61.327	-54.6158	-65	-65	-61.327	0.753215	1.97099	2.59679	1.38176	0.570381	0.336589	0.278026	0.419857	0	0	0	0	0	0
O75506	HSBP1	41.7588	53.8874	37.4177	42.076	54.1229	-12.1286	4.34112	-0.317224	-12.3641	0.295576	0.164679	0.29176	0.372042	0.771858	0.858606	0.774138	0.728841	0	0	0	0	0	0
F5HI87	UL99					49.8266				-49.8266									0	0	0	0	0	0
P17147	DBP		48.8395	47.7043	48.9019	49.2998	-48.8395	-47.7043	-48.9019	-49.2998									0	0	0	0	0	0
Q9UHW5	GPN3	55.2498	39.1238	61.3189	54.5446	42.0284	16.1261	-6.06903	0.705251	13.2214	0.921462	0.342589	0.671919	0.603593	0.520437	0.74483	0.598115	0.6236	0	0	0	0	0	0
Q06330	RBPJ	59.9576	56.0374	55.7427	56.8538	58.9644	3.92028	4.21493	3.10387	0.99321	0.261553	0.192476	0.246035	0.231787	0.792674	0.838591	0.802546	0.811829	0	0	0	0	0	0
Q5JTJ3	COA6	47.9793	51.3016	45.533	41.3482	41.2796	-3.32234	2.44626	6.63103	6.69963	0.193551	0.495591	0.332598	0.37731	0.837836	0.668632	0.750414	0.726053	0	0	0	0	0	0
P16791	NEC2		51.2596	55.3927	51.5768	50.8347	-51.2596	-55.3927	-51.5768	-50.8347									0	0	0	0	0	0
Q14847	LASP1	65	45.1656	54.5749	42.7081	53.9931	19.8344	10.4251	22.2919	11.0069	0.376997	0.457347	0.630634	0.460092	0.726218	0.686178	0.613258	0.684888	0	0	0	0	0	0
Q8WUP2	FBLIM1	55.378	53.69	53.6697	53.3899	52.1113	1.68795	1.70822	1.98801	3.26662	0.142643	0.182307	0.163736	0.229728	0.875164	0.845804	0.859301	0.813188	0	0	0	0	0	0
O43172	PRPF4	52.1839	53.23	52.2264	52.2282	52.1127	-1.04611	-0.042461	-0.0442939	0.0712389	0.425012	0.348223	0.282294	0.359571	0.701748	0.741717	0.779852	0.735526	0	0	0	0	0	0
P31946	YWHAB	54.7623	55.3012	55.3231	55.2681	55.5722	-0.538907	-0.56076	-0.505761	-0.809913	0.0575592	0.0314823	0.0409918	0.0322442	0.945574	0.969479	0.960622	0.968763	0	0	0	0	0	0
Q27J81	INF2	47.2031	46.9197	47.3734	47.0203	47.2527	0.283383	-0.170301	0.182781	-0.0496031	0.0634023	0.125401	0.0374494	0.0689315	0.940378	0.888572	0.963902	0.935514	0	0	0	0	0	0
Q6SW48	UL95					45.7025				-45.7025									0	0	0	0	0	0
Q9BQS8	FYCO1	49.5071	49.8102	49.1835	49.5525	49.8348	-0.30314	0.323632	-0.0454343	-0.327669	0.159836	0.0785159	0.0241583	0.203935	0.862191	0.9272	0.976412	0.830609	0	0	0	0	0	0
Q9NQS1	AVEN	53.3235	52.348	52.0899	52.1988	52.1637	0.975447	1.2336	1.1247	1.15979	0.442621	0.620334	0.406475	0.45819	0.693183	0.617157	0.710997	0.685782	0	0	0	0	0	0
O00748	CES2	48.4595	46.9113	44.7239	42.9256	42.1857	1.54817	3.73565	5.5339	6.27384	0.297666	0.309162	0.458729	0.481186	0.770614	0.763847	0.685528	0.675135	0	0	0	0	0	0
Q9H4A3	WNK1	52.234	52.5533	52.261	52.3212	52.1678	-0.319329	-0.0269513	-0.0872097	0.0661949	0.0760938	0.102591	0.119659	0.114195	0.929287	0.906955	0.893129	0.897509	0	0	0	0	0	0
Q8TD16	BICD2	48.2057	49.1427	48.225	49.228	48.691	-0.937025	-0.0193383	-1.0223	-0.48536	0.304323	0.17161	0.276244	0.244998	0.766681	0.853526	0.783549	0.803214	0	0	0	0	0	0
P46821	MAP1B	57.9725	53.8631	55.3275	64.9999	57.8222	4.10944	2.64502	-7.02744	0.150312	0.239925	0.10136	0.0932134	0.0381677	0.8065	0.907968	0.914735	0.963236	0	0	0	0	0	0
P16152	CBR1	53.2745	53.2739	53.7347	53.4865	53.4004	0.00061703	-0.460239	-0.211977	-0.125913	0.10407	0.0783748	0.101801	0.0904359	0.905739	0.927321	0.907605	0.917064	0	0	0	0	0	0
P15170	GSPT1	53.2507	52.9007	53.1101	53.2839	53.2077	0.349988	0.140523	-0.0332507	0.0429351	0.0532582	0.0293559	0.0348457	0.0417206	0.949435	0.971481	0.966328	0.95995	0	0	0	0	0	0
Q9Y3E1	HDGFL3	51.6731	52.2993	52.4907	50.6104	51.1745	-0.62621	-0.8176	1.0627	0.498523	0.160863	0.236906	0.0634647	0.166338	0.861428	0.808469	0.940323	0.857384	0	0	0	0	0	0
Q14195	DPYSL3	65	65	65	65	63.3656	-8.10019e-12	-8.10019e-12	5.21965e-11	1.63439	0.0761717	0.0911272	0.0995777	0.0719192	0.92922	0.916483	0.90944	0.932906	0	0	0	0	0	0
Q15046	KARS	50.3674	50.041	49.0585	48.9384	49.1045	0.326436	1.30892	1.42902	1.26289	0.0865888	0.085847	0.114926	0.0688531	0.920311	0.92094	0.896921	0.935582	0	0	0	1	0	0
Q14956	GPNMB	49.977	50.8702	51.8971	50.9503	51.1158	-0.893191	-1.9201	-0.97326	-1.1388	0.178703	0.0867258	0.165439	0.145175	0.84839	0.920195	0.858046	0.873229	0	0	0	0	0	0
Q13610	PWP1	50.4306	48.7886	48.3584	50.6052	49.7183	1.64202	2.07218	-0.174605	0.712254	0.289519	0.308943	0.212504	0.218011	0.775483	0.763975	0.824739	0.821011	0	0	0	0	0	0
O14545	TRAFD1	52.0651	50.5756	50.1122	51.0071	50.5237	1.4895	1.95289	1.058	1.54132	0.26841	0.174262	0.168375	0.183612	0.788388	0.851598	0.85589	0.844871	0	0	0	0	0	0
P08865	RPSA	55.4173	55.2467	55.3244	57.2435	56.3978	0.170609	0.092932	-1.82619	-0.980455	0.418125	0.260373	0.231256	0.265981	0.705156	0.793416	0.812179	0.789902	0	0	0	0	0	0
P29692	EEF1D	49.9105	49.9575	49.6769	49.8581	50.0042	-0.0469247	0.233662	0.0524272	-0.0936665	0.0759588	0.0762673	0.0337436	0.0518128	0.929404	0.929137	0.967358	0.950739	0	0	0	0	0	0
Q9H6F5	CCDC86	57.6832	57.2708	57.1552	65	58.2734	0.412414	0.528071	-7.31676	-0.590117	0.164709	0.208153	0.197693	0.327318	0.858584	0.82771	0.834938	0.753399	0	0	0	0	0	0
P11908	PRPS2	65	65	65	65	65	1.50067e-11			5.96856e-13	0.179962	0.0669534	0.103719	0.0880203	0.847485	0.937248	0.906027	0.919101	0	0	0	0	0	0
O00401	WASL	51.7332	51.9273	51.7054	51.6585	52.1328	-0.194032	0.0278458	0.0747633	-0.399579	0.22391	0.155742	0.163817	0.17287	0.817053	0.865245	0.859241	0.852609	0	0	0	0	0	0
O00499	BIN1	51.3015	51.6103	51.2966	51.1681	50.9606	-0.308812	0.00490877	0.133414	0.340894	0.0835764	0.0629675	0.0963528	0.133255	0.92287	0.940763	0.912115	0.882414	0	0	0	0	0	0
Q9H2H8	PPIL3	48.9514	50.5161	48.7893	48.5358	49.4368	-1.56475	0.162075	0.415519	-0.485431	0.286038	0.220375	0.227988	0.14252	0.777582	0.81942	0.81434	0.875259	0	0	0	0	0	0
P53778	MAPK12	48.6626		49.1007			48.6626	-0.43802	48.6626	48.6626		0.0966006				0.911909			0	0	0	0	0	0
P98179	RBM3	53.28	54	52.7775	52.3203	52.1457	-0.720003	0.502537	0.959738	1.13435	0.202566	0.290397	0.243497	0.281114	0.831555	0.774955	0.804184	0.78057	0	0	0	0	0	0
P54577	YARS	46.6048	46.6607	46.5386	46.8713	46.6142	-0.0559069	0.0662363	-0.266415	-0.00932249	0.0549925	0.0308841	0.054023	0.0227103	0.947874	0.970041	0.948746	0.977794	0	0	0	0	0	0
Q96JB5	CDK5RAP3	49.0745	49.5158		49.3374	49.3843	-0.441287	49.0745	-0.262951	-0.309863	0.137452		0.0979804	0.110888	0.879158		0.910763	0.900181	0	0	0	0	0	0
P05362	ICAM1	54.6547	53.6283	54.4438	54.6391	54.4543	1.02638	0.210825	0.0155866	0.200355	0.30765	0.816066	1.58129	1.32334	0.764731	0.550641	0.387403	0.430415	0	0	0	0	0	0
P23588	EIF4B	58.1448	55.3926	59.1146	59.408	61.5945	2.75216	-0.969846	-1.26318	-3.44974	0.36593	0.258907	0.473066	0.341152	0.732102	0.79434	0.678856	0.745627	0	0	0	0	0	0
O95292	VAPB	54.1584	54.2362	54.8303	53.8943		-0.0777229	-0.67186	0.264169	54.1584	0.0905543	0.102212	0.183313		0.916965	0.907267	0.845085		0	0	0	0	0	0
Q92597	NDRG1	52.8112	52.878	52.8796	54.0569	54.192	-0.0667551	-0.0683834	-1.24569	-1.38081	0.186997	0.159146	0.202685	0.185105	0.842462	0.862704	0.831473	0.843807	0	0	0	0	0	0
P78527	PRKDC	50.0508	49.4964	49.5038	49.579	49.5262	0.554414	0.546983	0.471824	0.524603	0.10644	0.109783	0.074111	0.0952469	0.903799	0.901077	0.931003	0.913036	0	0	0	0	0	0
P49902	NT5C2	63.8412	62.9929	65	61.788	65	0.848324	-1.15876	2.05327	-1.15876	0.109544	0.0680431	0.097665	0.0433	0.901271	0.936292	0.911025	0.958497	0	0	0	0	0	0
Q14160	SCRIB	46.1353	47.1028	47.0714	46.7942	47.3772	-0.967428	-0.936028	-0.658835	-1.24181	0.139177	0.232365	0.114123	0.203621	0.877827	0.811448	0.897567	0.830827	0	0	0	0	0	0
P11279	LAMP1	42.6845	62.8396	59.5599	60.1028	61.553	-20.155	-16.8754	-17.4183	-18.8685	0.260906	0.260984	0.256726	0.238441	0.79308	0.793031	0.795719	0.807467	0	0	0	0	0	0
Q02218	OGDH	52.3067	52.2416	52.6987	52.7982	53.0144	0.0651172	-0.392019	-0.491473	-0.707665	0.0922195	0.0755381	0.0809804	0.118723	0.915567	0.929767	0.925086	0.893876	0	1	0	0	0	0
Q07020	RPL18	56.0087	56.5652	56.5301	58.3887	57.4312	-0.556479	-0.52139	-2.38002	-1.42247	0.796247	0.325504	0.379884	0.36793	0.556716	0.75443	0.724699	0.731032	0	0	0	0	0	0
P14868	DARS	47.6065	47.0575	47.4638	47.1229	47.1667	0.548907	0.142629	0.483574	0.439746	0.0778375	0.0494068	0.0680425	0.0659465	0.927784	0.952919	0.936292	0.938133	0	0	0	0	0	0
Q9BZG1	RAB34	52.7504	51.4816	53.1014	53.1693	52.705	1.26879	-0.351002	-0.418862	0.0453815	0.122191	0.0401008	0.160688	0.116392	0.891114	0.961445	0.861558	0.895743	0	0	0	0	0	0
Q8IYB7	DIS3L2	50.87	50.5259	50.0604	50.1693	49.9681	0.344059	0.809567	0.700718	0.901897	0.0884141	0.120386	0.137541	0.13768	0.918768	0.89255	0.879089	0.878982	0	0	0	0	0	0
P09721	US12		57.2919	54.0243			-57.2919	-54.0243											0	0	0	0	0	0
Q9NRY5	FAM114A2	50.115	49.6263	48.9845	49.0507	48.7514	0.488633	1.13043	1.06426	1.36361	0.107443	0.200093	0.246733	0.242322	0.902981	0.833269	0.802096	0.804944	0	0	0	0	0	0
Q96F07	CYFIP2			51.0383	51.0977	51.2693		-51.0383	-51.0977	-51.2693									0	0	0	0	0	0
Q6UW63	KDELC1	47.7083	48.2436	46.9595	48.5445	48.6742	-0.535241	0.748856	-0.836195	-0.965881	0.386066	0.200238	0.48027	0.607939	0.721466	0.833168	0.675553	0.621914	0	0	0	0	0	0
P49023	PXN	63.0886	55.3064	53.7788	54.2157	54.5307	7.7822	9.30982	8.87293	8.55794	0.260335	0.191654	0.197371	0.205456	0.79344	0.839169	0.835163	0.829562	0	0	0	0	0	0
O60547	GMDS	65	65	65	65	65	1.16501e-10	1.60583e-12		7.81029e-11	0.147527	0.0773382	0.131749	0.101402	0.871439	0.928214	0.883588	0.907934	0	0	0	0	0	0
P10599	TXN	42.711	56.6969	57.7479	57.7175	58.1643	-13.9859	-15.037	-15.0065	-15.4533	0.217041	0.268171	0.559926	0.349058	0.821665	0.788537	0.641056	0.741258	0	0	0	0	0	0
P35080	PFN2	52.2255	52.7938	52.3029	52.3288	52.7055	-0.568317	-0.0774319	-0.103382	-0.480092	0.0578047	0.0373967	0.0493065	0.0759274	0.945354	0.963951	0.95301	0.929431	0	0	0	0	0	0
Q5RKV6	EXOSC6	59.9661	55.7804	40.6352	40.5642	64.856	4.1857	19.3309	19.4019	-4.88991	0.473945	0.505515	0.560118	0.312189	0.678451	0.664224	0.640977	0.762085	0	0	0	0	0	0
Q9BQE3	TUBA1C	65	65	65	65	65	-3.09797e-12	-6.49436e-12	-6.49436e-12	-5.8975e-12	0.0597643	0.0316602	0.0819177	0.0425177	0.943606	0.969311	0.924285	0.959216	0	0	0	0	0	0
P32119	PRDX2	56.4765	56.141	57.503	57.7782	64.4557	0.335528	-1.0265	-1.30176	-7.97927	0.0464947	0.0404367	0.0918036	0.145685	0.955571	0.961135	0.915916	0.87284	0	0	0	0	0	0
P60660	MYL6	52.1731	51.3772	51.8484	51.5739	51.5001	0.795933	0.324727	0.599234	0.673069	0.145206	0.101746	0.0997377	0.097897	0.873205	0.90765	0.909308	0.910832	0	0	0	0	0	0
P59998	ARPC4	65	65	65	65	65	-2.98428e-13	-2.98428e-13	-2.98428e-13	-2.98428e-13	0.121931	0.187659	0.248047	0.165653	0.891321	0.841993	0.801252	0.857888	0	0	0	0	0	0
P23368	ME2	51.4448	52.5166	52.4525	51.9181	52.6224	-1.07184	-1.00767	-0.473284	-1.1776	0.175819	0.11541	0.0673518	0.168299	0.850471	0.896531	0.936898	0.855945	0	0	1	0	0	0
Q9UIC8	LCMT1	52.7241	52.4025	52.6414	52.5917	52.244	0.321578	0.0827061	0.13233	0.480071	0.0624129	0.0990641	0.0562207	0.0854057	0.941254	0.909865	0.946772	0.921315	0	0	0	0	0	0
O43837	IDH3B	60.6866	58.8509	65	61.7692	65	1.83569	-4.31342	-1.08263	-4.31342	0.194872	0.0950316	0.174332	0.149594	0.83691	0.913216	0.851548	0.869872	0	1	1	0	0	0
Q9Y5U2	TSSC4			50.545				-50.545			0.227287	0.277831	0.225821	0.22412	0.814806	0.782576	0.81578	0.816914	0	0	0	0	0	0
P50453	SERPINB9	56.2332	56.648	56.8633	56.5578	56.8467	-0.414771	-0.630007	-0.324568	-0.613454	0.278612	0.19063	0.107663	0.194857	0.782098	0.839892	0.902802	0.836921	0	0	0	0	0	0
P05386	RPLP1	42.8191	47.1721	64.9414	39.0232	42.6663	-4.35305	-22.1223	3.79588	0.152778	0.96048	0.507831	0.426607	0.334757	0.510079	0.663204	0.700964	0.7492	0	0	0	0	0	0
Q6NW29	RWDD4	48.1099	47.5356	47.2409	47.5288	47.5528	0.574283	0.869027	0.581133	0.55712	0.183792	0.273159	0.240919	0.274346	0.844743	0.785448	0.805854	0.784716	0	0	0	0	0	0
P14866	HNRNPL	44.9225	44.5992	45.0081	44.6742	44.5648	0.323302	-0.0855602	0.248352	0.357727	0.0843617	0.0935078	0.0665746	0.058701	0.922201	0.914488	0.937581	0.944554	0	0	0	0	0	0
P50851	LRBA	50.8651	51.0719	50.2179	50.1427	50.5241	-0.206808	0.647203	0.722345	0.340975	0.0787324	0.104447	0.187081	0.174581	0.927014	0.90543	0.842402	0.851367	0	0	0	0	0	0
Q9UBB4	ATXN10	51.9035	51.1901	51.424	51.6074	51.7586	0.713452	0.479502	0.296174	0.144906	0.105667	0.0865284	0.0575381	0.0440107	0.904432	0.920362	0.945592	0.957845	0	0	0	0	0	0
P27348	YWHAQ	52.8025	52.8882	53.163	52.6801	52.8352	-0.0856095	-0.360475	0.122454	-0.0326094	0.127346	0.0699472	0.116336	0.0746128	0.887039	0.934626	0.895788	0.930568	0	0	0	0	0	0
F5HFZ4	NEC1					50.3636				-50.3636									0	0	0	0	0	0
Q9H2M9	RAB3GAP2	46.8463	45.9536	46.2406	45.913	45.5207	0.892775	0.605707	0.93333	1.32561	0.231076	0.127359	0.210844	0.335094	0.812297	0.887029	0.82587	0.749011	0	0	0	0	0	0
P31948	STIP1	54.6774	52.4481	52.0164	51.2697	51.0344	2.22929	2.66096	3.40767	3.64302	0.111251	0.121392	0.228448	0.220461	0.899887	0.891749	0.814035	0.819362	0	0	0	0	0	0
Q3KQU3	MAP7D1	50.6254	51.4785	51.1631	51.3427	51.7659	-0.853062	-0.537615	-0.717238	-1.14045	0.198933	0.13983	0.158101	0.174205	0.834075	0.877324	0.863482	0.85164	0	0	0	0	0	0
Q9UMR2	DDX19B	49.9079	49.3692	49.7731		49.2107	0.538696	0.134834	49.9079	0.69715	0.123105	0.065196		0.169783	0.890389	0.938794		0.854859	0	0	0	0	0	0
Q8WWM9	CYGB	36	43.1347	57.5706	40.9823	54.3888	-7.13467	-21.5706	-4.98231	-18.3888	0.182439	0.339106	0.147624	0.19609	0.84571	0.746767	0.871366	0.836058	0	0	0	0	0	0
Q92733	PRCC	43.5541	42.4797	43.1534	40.8619	42.5468	1.07437	0.400739	2.69224	1.00727	0.278933	0.370231	0.354564	0.308632	0.781902	0.729804	0.738245	0.764157	0	0	0	0	0	0
P19971	TYMP	56.1356	56.3355	54.6955	56.9926	56.9764	-0.199836	1.44014	-0.85701	-0.84077	0.212586	0.320947	0.473886	0.470979	0.824684	0.757032	0.678478	0.67982	0	0	1	0	0	0
P11586	MTHFD1	48.7414	48.5199	48.8733	48.9141	48.8195	0.221577	-0.131889	-0.17262	-0.0780318	0.0729781	0.0220137	0.0489656	0.0277218	0.931985	0.97846	0.95332	0.973026	0	0	1	0	0	0
Q9NW64	RBM22	51.8637	49.5859	49.6234	48.619	49.1437	2.27783	2.24032	3.24468	2.72001	0.555686	0.563397	0.732487	0.575926	0.642803	0.639633	0.577205	0.634547	0	0	0	0	0	0
F5HEA3	UL71		52.025	52.3297	51.5633	51.9976	-52.025	-52.3297	-51.5633	-51.9976									0	0	0	0	0	0
P08670	VIM	57.2936	58.3055	58.3073	58.2628	58.2923	-1.01187	-1.01364	-0.969236	-0.998728	0.421775	0.392042	0.247763	0.200932	0.703346	0.718369	0.801434	0.832687	0	0	0	0	0	0
P30520	ADSS	63.3873	65	65	65	65	-1.61271	-1.61271	-1.61271	-1.61271	0.0316127	0.129381	0.114201	0.17296	0.969356	0.88544	0.897504	0.852544	0	0	0	0	0	0
O75718	CRTAP	47.8369	47.1098	47.5892	47.1087	48.0536	0.727106	0.24773	0.728277	-0.216702	0.145276	0.182562	0.310323	0.315387	0.873152	0.845621	0.763171	0.760233	0	0	0	0	0	0
O95834	EML2	53.2291	52.6776	53.7217	53.2399	53.3729	0.551489	-0.492646	-0.0107877	-0.143835	0.230864	0.231062	0.139602	0.10443	0.812437	0.812307	0.877499	0.905444	0	0	0	0	0	0
P08758	ANXA5	48.0285	47.6172	48.1734	47.7979	47.9249	0.411344	-0.144915	0.230631	0.103593	0.103634	0.0368548	0.0673724	0.0583483	0.906097	0.964455	0.93688	0.944869	0	0	0	0	0	0
Q13162	PRDX4	44.0406	61.7964	61.3273	60.571	61.579	-17.7558	-17.2867	-16.5304	-17.5384	0.477379	0.472087	0.535285	0.452552	0.676874	0.679308	0.651345	0.688444	0	0	0	0	0	0
P09429	HMGB1	56.9794	51.7477	53.4941	53.6164	52.6451	5.23173	3.48537	3.36302	4.3344	0.264417	0.14339	0.155542	0.16072	0.790879	0.874592	0.865394	0.861534	0	0	0	0	0	0
O75167	PHACTR2	42.6769	41.5376	42.5927	52.6902		1.13935	0.0841761	-10.0133	42.6769	0.340703	0.158823	0.403018	0.35394	0.745877	0.862944	0.712749	0.738585	0	0	0	0	0	0
Q9NTJ3	SMC4	47.67	47.6651	47.2348	47.23	47.5176	0.00485522	0.435121	0.439976	0.152402	0.0807467	0.0833162	0.0985635	0.0629218	0.925286	0.923092	0.91028	0.940803	0	0	0	0	0	0
Q9BQ52	ELAC2	65	56.909	46.1903	45.9455	46.2845	8.09102	18.8097	19.0545	18.7155	0.133434	0.264594	0.44813	0.348717	0.882274	0.790768	0.690546	0.741445	0	0	0	0	0	0
Q92947	GCDH	65	65	60.8573	60.5155	65		4.14272	4.48445		0.413139	0.279551	0.286351	0.230517	0.707645	0.781524	0.777393	0.812667	0	0	1	1	0	0
Q9BS26	ERP44	50.8547	51.2731	51.4236	51.2746	51.2017	-0.418414	-0.568938	-0.419878	-0.347059	0.173171	0.154002	0.243345	0.1798	0.852391	0.866549	0.804282	0.847601	0	0	0	0	0	0
P62253	UBE2G1	53.5859	53.3116	53.2925	53.3449	53.453	0.274318	0.293404	0.240984	0.132905	0.100858	0.0960096	0.081917	0.159353	0.908383	0.912401	0.924285	0.86255	0	0	0	0	0	0
P35658	NUP214	48.5835	48.0528	48.0159	47.988	48.317	0.530707	0.567662	0.595524	0.266528	0.110312	0.131245	0.114795	0.139134	0.900648	0.883982	0.897026	0.87786	0	0	0	0	0	0
O00159	MYO1C	48.6575	48.5772	48.3554	48.4693	48.0454	0.0802481	0.302096	0.188201	0.612069	0.118014	0.104501	0.138547	0.140223	0.894443	0.905386	0.878313	0.877021	0	0	0	0	0	0
P98170	XIAP	46.8888	45.813	45.9742	46.0673	46.4333	1.0758	0.914585	0.821457	0.45542	0.21352	0.194942	0.187456	0.240084	0.824049	0.836861	0.842137	0.806397	0	0	0	0	0	0
Q9BXF6	RAB11FIP5	49.8524	49.2871	50.0193	49.0063	49.443	0.565298	-0.16698	0.846052	0.409318	0.327795	0.256393	0.469484	0.39885	0.753129	0.795929	0.680511	0.714873	0	0	0	0	0	0
Q9H3K6	BOLA2	51.5584	51.2097	51.0391	50.8572	51.0995	0.348675	0.519334	0.701169	0.458941	0.0591278	0.0904143	0.0905325	0.0839949	0.944173	0.917083	0.916983	0.922514	0	0	0	0	0	0
Q9Y6N5	SQOR	47.6392	58.6153	55.121	52.8739	52.6392	-10.9761	-7.48178	-5.23471	-5.00004	0.137868	0.162961	0.110818	0.153335	0.878837	0.859874	0.900237	0.867051	0	0	0	0	0	0
P35222	CTNNB1	58.3729	58.2006	58.0238	57.9281	57.7714	0.172351	0.34916	0.444821	0.601479	0.154394	0.299662	0.354404	0.360613	0.866256	0.769431	0.738332	0.734963	0	0	0	0	0	0
P30046	DDT	45.776	45.4231	44.2638	54.128	44.0868	0.352899	1.51215	-8.35201	1.68919	0.0979438	0.19406	0.27404	0.220227	0.910793	0.837479	0.784905	0.819519	0	0	0	0	0	0
P46108	CRK	51.6861	51.6154	50.8585	49.839	49.8413	0.0707411	0.827619	1.84716	1.84486	0.0513118	0.0955642	0.215594	0.214237	0.951193	0.912772	0.822643	0.823563	0	0	0	0	0	0
P83876	TXNL4A	56.2408	56.1499	56.2915	56.2095	55.9424	0.0908884	-0.0506545	0.0313301	0.298389	0.302121	0.229267	0.118263	0.174781	0.767978	0.813493	0.894244	0.851222	0	0	0	0	0	0
P36543	ATP6V1E1	53.6219	53.5236	53.3701	53.5674	53.6052	0.0983397	0.251855	0.0545476	0.0167573	0.0731401	0.0562997	0.0665312	0.0260882	0.931845	0.946701	0.937619	0.974575	0	1	0	1	0	0
P07738	BPGM	65	65	65	65	65			3.96057e-11	4.9738e-13	0.195529	0.280787	0.306418	0.258383	0.83645	0.78077	0.765452	0.794671	0	0	0	0	0	0
Q9NUM4	TMEM106B	53.5363	53.1401	41.862	42.7903	36	0.396167	11.6743	10.746	17.5363	0.26321	0.26182	0.556356	0.269973	0.791634	0.792506	0.642526	0.787418	0	0	0	0	0	0
Q9NWY4	HPF1	44.9863	45.1986	45.0065	45.1341	45.5803	-0.212337	-0.0202273	-0.147815	-0.594092	0.0908825	0.078519	0.109757	0.174398	0.916689	0.927197	0.901099	0.8515	0	0	0	0	0	0
Q86YB8	ERO1B				52.1366	52.8922			-52.1366	-52.8922									0	0	0	0	0	0
P17900	GM2A	53.9131	42.0625	54.5114	54.6359	54.5177	11.8506	-0.598312	-0.722727	-0.604541	0.195125	0.124468	0.208	0.134344	0.836733	0.88931	0.827814	0.881567	0	0	0	0	0	0
Q03252	LMNB2	55.5143	56.1143	54.5285	52.8429	52.7656	-0.600011	0.985753	2.67132	2.74869	0.401698	0.662336	0.998882	0.926137	0.713421	0.601563	0.50028	0.519174	0	0	0	0	0	0
P19893	UL122			48.0774	49.1481	51.2347		-48.0774	-49.1481	-51.2347									0	0	0	0	0	0
P18859	ATP5PF	64.1793	65	65	65	65	-0.820712	-0.820712	-0.820712	-0.820712	3.30409	1.19724	7.08951	4.31128	0.232337	0.455116	0.123617	0.188279	0	1	1	1	0	0
Q6UX04	CWC27	50.114	48.7979	48.6526	48.5864	48.6799	1.31606	1.46142	1.52755	1.43409	0.440765	0.517467	0.597994	0.282208	0.694076	0.658993	0.625785	0.779905	0	0	0	0	0	0
P31350	RRM2	51.9829	49.37	46.1626	47.7504	49.5373	2.61286	5.82021	4.23242	2.4455	0.197143	0.332584	0.324045	0.311722	0.835322	0.750421	0.755261	0.762357	0	0	0	0	0	0
Q9Y316	MEMO1	53.083	54.0376	52.9838	55.0072	54.9191	-0.95457	0.0991665	-1.92425	-1.83609	0.584842	0.562296	0.606039	0.543057	0.630978	0.640084	0.62265	0.648064	0	0	0	0	0	0
Q9C0E2	XPO4	51.9546	51.5958	51.8471	52.1253	51.3275	0.358727	0.107442	-0.170725	0.627091	0.0813026	0.0552557	0.151021	0.0935039	0.92481	0.947638	0.868794	0.914491	0	0	0	0	0	0
P28676	GCA	51.4314	51.9149	51.8158	51.729	51.9058	-0.483511	-0.384383	-0.297621	-0.474428	0.246758	0.215431	0.192309	0.168234	0.80208	0.822753	0.838709	0.855993	0	0	0	0	0	0
P23921	RRM1	53.8152	54.0586	55.3278	56.0181	55.01	-0.24346	-1.51268	-2.20297	-1.19486	0.0787744	0.194279	0.187178	0.147828	0.926978	0.837325	0.842334	0.871211	0	0	0	0	0	0
P0CG12	CHTF8	53.5254	55.8745	53.2718	54.7323	55.2834	-2.3491	0.253526	-1.20694	-1.75807	0.48264	0.471471	0.380314	0.553598	0.674473	0.679592	0.724473	0.643667	0	0	0	0	0	0
P62070	RRAS2	59.0322	59.8672	59.5322	62.5674	58.7382	-0.835009	-0.499952	-3.53521	0.294086	0.233025	0.172112	0.268243	0.124817	0.811014	0.853161	0.788493	0.889034	0	0	0	0	0	0
Q8WUI4	HDAC7	54.0408	53.0315	53.5748	53.793	53.502	1.00938	0.465996	0.247877	0.538842	0.592843	0.460451	0.247862	0.206184	0.627808	0.68472	0.80137	0.829061	0	0	0	0	0	0
P78346	RPP30	56.2643	56.5766	56.6341	56.7632	56.7492	-0.312287	-0.369785	-0.49891	-0.484939	0.158624	0.19145	0.174459	0.246687	0.863093	0.839313	0.851456	0.802126	0	0	0	0	0	0
Q96T76	MMS19	47.6756	47.3004	47.8709	47.7479	48.1484	0.375271	-0.195222	-0.0722377	-0.472816	0.0997454	0.0864868	0.125452	0.116962	0.909301	0.920398	0.888532	0.895285	0	0	0	0	0	0
Q9H269	VPS16	47.2676	47.2857	47.1978	46.7388	46.485	-0.0180803	0.0698491	0.528836	0.782627	0.0758539	0.06154	0.0764972	0.0919716	0.929494	0.942028	0.928939	0.915775	0	0	0	0	0	0
P17301	ITGA2	45.437	60.4251	36.0002	58.0169	65	-14.9881	9.4368	-12.58	-19.563	0.336411	0.65905	1.20086	0.913224	0.748273	0.602755	0.454369	0.522678	1	0	0	0	0	0
P28482	MAPK1	58.9265	56.4887	57.309	56.7869	57.3034	2.43786	1.61749	2.13965	1.62315	0.121648	0.0834199	0.130162	0.10126	0.891545	0.923003	0.884829	0.90805	0	0	0	0	0	0
O75150	RNF40	45.695	45.4956	45.3207	45.4064	46.4039	0.199373	0.37436	0.288656	-0.70892	0.162111	0.200178	0.179345	0.137062	0.860503	0.83321	0.847928	0.879459	0	0	0	0	0	0
P78406	RAE1	47.5817	47.1434	47.59	47.4691	48.0838	0.438277	-0.00836107	0.112596	-0.502104	0.0747995	0.072499	0.0488848	0.124878	0.930406	0.932402	0.953394	0.888985	0	0	0	0	0	0
P62241	RPS8	55.8831	56.4614	56.5111	58.0684	57.081	-0.578329	-0.628015	-2.18531	-1.19795	0.895298	0.359207	0.337429	0.240592	0.527621	0.735723	0.747703	0.806067	0	0	0	0	0	0
Q5GLZ8	HERC4	50.0407	49.8781	49.6683	49.9225	50.079	0.162522	0.372322	0.118123	-0.0383166	0.0452835	0.0857424	0.0491659	0.0678578	0.956678	0.921029	0.953138	0.936454	0	0	0	0	0	0
P12955	PEPD	58.0261	56.8044	56.6907	56.0165	56.7344	1.22167	1.3354	2.00958	1.2917	0.20895	0.210713	0.258652	0.228808	0.827164	0.825959	0.794501	0.813797	0	0	0	0	0	0
Q8TF74	WIPF2	56.3429	57.8062	55.9326	57.322	57.753	-1.46333	0.410311	-0.979076	-1.41007	0.201574	0.300988	0.180438	0.165804	0.832242	0.768646	0.847143	0.857777	0	0	0	0	0	0
P52657	GTF2A2	55.9885	54.2383	52.1466	54.7554	54.8978	1.75017	3.84184	1.2331	1.09065	0.20194	0.177348	0.242522	0.14464	0.831988	0.849366	0.804815	0.873637	0	0	0	0	0	0
Q8TAT6	NPLOC4	53.6766	53.7852	53.7355	54.1005	54.178	-0.108599	-0.0588261	-0.423823	-0.501344	0.0545535	0.102168	0.0846162	0.127486	0.948269	0.907302	0.921985	0.886929	0	0	0	0	0	0
Q9HB07	C12orf10	48.5793	47.7765	48.2154	48.5528	48.7775	0.802828	0.363944	0.0265931	-0.198107	0.100512	0.0719547	0.148768	0.126046	0.908668	0.932875	0.870498	0.888064	0	0	0	0	0	0
Q14934	NFATC4	45.3328	45.2947	45.8655	45.5133	43.9688	0.0381307	-0.532749	-0.180495	1.36399	0.135418	0.194387	0.145264	0.239972	0.880733	0.837249	0.873161	0.80647	0	0	0	0	0	0
Q9H814	PHAX	51.4782	53.127	51.4521	50.6343	51.3343	-1.64877	0.0261534	0.843925	0.143969	0.715238	0.270795	0.182804	0.312152	0.58301	0.786909	0.845449	0.762107	0	0	0	0	0	0
Q14C86	GAPVD1	48.5718	48.1764	48.1273	48.2593	47.9194	0.395429	0.444481	0.312494	0.652413	0.115433	0.0727557	0.0907301	0.143122	0.896513	0.932179	0.916817	0.874797	0	0	0	0	1	0
O43809	NUDT21	54.8058	55.6069	54.8884	54.9168	55.3136	-0.801039	-0.0826004	-0.110975	-0.507764	0.259104	0.0895542	0.136371	0.184688	0.794216	0.917807	0.879994	0.844104	0	0	0	0	0	0
O94992	HEXIM1	54.6752	53.5569	53.7442	51.9024	50.7375	1.11832	0.931026	2.77277	3.93765	0.340913	0.436239	0.320715	0.324098	0.745761	0.696263	0.757166	0.755231	0	0	0	0	0	0
Q16836	HADH	55.443	57.5898	54.6736	55.0869	54.7558	-2.14675	0.769444	0.356053	0.687177	0.0922023	0.104929	0.131761	0.120221	0.915581	0.905036	0.883579	0.892681	0	0	1	0	0	0
O94925	GLS	47.5298	47.3469	47.7379	47.192	46.9216	0.182964	-0.208106	0.337813	0.608282	0.0705269	0.0557514	0.0729929	0.0954194	0.934119	0.947193	0.931973	0.912892	0	0	0	0	0	0
P12081	HARS	65	63.8956	65	65	65	1.10444	-2.47098e-10	4.35506e-10	-1.74893e-10	0.0929581	0.046605	0.0523076	0.0543924	0.914948	0.95547	0.950292	0.948413	0	0	0	0	0	0
P50897	PPT1	65	65	65	65	65	-1.98952e-13	2.50111e-12	-1.98952e-13	-1.98952e-13	0.158356	0.234134	0.198534	0.297472	0.863293	0.810285	0.834353	0.770729	0	0	0	0	0	0
Q12996	CSTF3	53.1561	53.0389	53.0996	53.0822	53.1255	0.117217	0.0564991	0.0739585	0.0306288	0.0890282	0.13396	0.230334	0.134177	0.91825	0.881865	0.812787	0.881696	0	0	0	0	0	0
Q8IWV7	UBR1	46.5408	46.3658	46.0102	46.6552	47.0555	0.174986	0.530587	-0.114342	-0.51466	0.138706	0.143979	0.119639	0.10232	0.87819	0.874142	0.893145	0.907178	0	0	0	0	0	0
P26440	IVD	57.8293	57.1967	56.8601	56.6625	56.8401	0.632643	0.969251	1.16684	0.989258	0.150304	0.108791	0.0905868	0.0767546	0.869335	0.901883	0.916938	0.928717	0	0	1	0	0	0
Q15459	SF3A1	49.3701	49.4294	49.5399	49.6001	49.6661	-0.0593125	-0.169797	-0.229975	-0.295953	0.463964	0.475035	0.486016	0.468883	0.683077	0.67795	0.67294	0.68079	0	0	0	0	0	0
P47914	RPL29	57.6902	40.5691	58.0169	59.1174	58.5194	17.1211	-0.32667	-1.42714	-0.829201	1.17539	0.37048	0.504343	0.266978	0.459687	0.729671	0.664742	0.789279	0	0	0	0	0	0
Q6P2Q9	PRPF8	52.1377	52.2393	50.9107	51.2465	51.2788	-0.101575	1.227	0.891141	0.858906	0.164206	0.549885	0.475304	0.456362	0.858955	0.645209	0.677827	0.686642	0	0	0	0	0	0
O43852	CALU	44.3949	48.2716	54.7078	42.7105	41.089	-3.87672	-10.3129	1.68438	3.30593	0.41415	0.52034	0.644368	0.531469	0.707138	0.657747	0.608136	0.652968	0	0	0	0	0	0
Q00796	SORD	65	65	65	65	65	1.90425e-12	4.64979e-11			0.152613	0.0410497	0.038055	0.0771262	0.867594	0.960569	0.96334	0.928396	0	0	0	0	0	0
O00303	EIF3F	50.4981	50.6774	49.615	49.0195	48.7966	-0.179338	0.883115	1.47859	1.70146	0.17058	0.183933	0.367128	0.38808	0.854277	0.844643	0.73146	0.72042	0	0	0	0	0	0
P98082	DAB2	47.1294	47.2189	47.3406	47.4165	48.1056	-0.0895083	-0.211189	-0.287088	-0.976221	0.118215	0.0837438	0.104484	0.264244	0.894283	0.922727	0.905401	0.790987	0	0	0	0	0	0
Q63ZY3	KANK2	46.0975	47.0856	46.5024	46.0724	47.0696	-0.98814	-0.404872	0.0251078	-0.972135	0.254151	0.293782	0.220552	0.276231	0.797352	0.772928	0.819301	0.783557	0	0	0	0	0	0
Q14240	EIF4A2	51.8676	52.2952	53.169	53.4391	53.5533	-0.427667	-1.30144	-1.57156	-1.68578	0.0691373	0.104511	0.13631	0.149584	0.935334	0.905378	0.880042	0.86988	0	0	0	0	0	0
Q13439	GOLGA4	47.3165	46.2665	46.2674	46.7791	46.3225	1.05004	1.04909	0.537409	0.99396	0.153821	0.128092	0.0843746	0.161013	0.866686	0.886452	0.922191	0.861317	0	0	0	0	0	0
Q96EI5	TCEAL4	44.5534	46.8864	51.9087	48.4292	47.0031	-2.33297	-7.35528	-3.87578	-2.4497	0.356087	0.602925	0.679383	0.364894	0.737416	0.62386	0.595457	0.732658	0	0	0	0	0	0
Q14019	COTL1	53.8714	53.7718	53.4736	53.8925	53.9795	0.0995752	0.397735	-0.0211509	-0.108177	0.0384301	0.0467057	0.103644	0.0756772	0.962992	0.955378	0.906089	0.929647	0	0	0	0	0	0
Q96HY6	DDRGK1	55.2676	53.8179	51.4037	51.8438	56.286	1.44969	3.86395	3.42379	-1.01835	0.249511	0.413632	0.435612	0.63331	0.800313	0.707398	0.696567	0.612253	0	0	0	0	0	0
P62854	RPS26	55.3574	55.2838	55.6284	57.965	56.8929	0.0735741	-0.271018	-2.60756	-1.53546	0.796224	0.242207	0.342645	0.207827	0.556723	0.805019	0.744798	0.827933	0	0	0	0	0	0
P33240	CSTF2	56.029	55.6408	55.2129	55.6754	55.1941	0.388159	0.816135	0.353646	0.834904	0.204873	0.208767	0.113762	0.3024	0.829963	0.82729	0.897858	0.767813	0	0	0	0	0	0
Q9Y314	NOSIP	45.1678	45.1815	44.8041	44.5826	44.6317	-0.0136874	0.363651	0.585175	0.536053	0.0307645	0.110707	0.176735	0.171565	0.970154	0.900327	0.849809	0.853559	0	0	0	0	0	0
Q9BS40	LXN	52.5218	51.9668	53.9161	54.4606	53.6597	0.554974	-1.39435	-1.9388	-1.13798	0.336636	0.345181	0.298223	0.367069	0.748147	0.743394	0.770283	0.731492	0	0	0	0	0	0
Q9NQ92	COPRS	48.2482	53.3464	55.6385	40.5926	54.734	-5.09822	-7.39033	7.65559	-6.4858	0.737903	0.631052	0.399672	0.604893	0.575406	0.613101	0.714453	0.623094	0	0	0	0	0	0
Q9Y263	PLAA	47.3826	47.0138	46.9681	46.9158	46.9447	0.368762	0.414506	0.466773	0.437924	0.125153	0.0875871	0.136564	0.10901	0.888768	0.919467	0.879845	0.901705	0	0	0	0	0	0
Q00610	CLTC	50.8551	50.592	50.9286	50.9819	51.2897	0.26313	-0.0735002	-0.126831	-0.434639	0.0792734	0.0530823	0.0487413	0.0636634	0.926549	0.949593	0.953524	0.940147	0	0	0	0	0	0
O00151	PDLIM1	65	52.3817	51.6356	50.905	52.5998	12.6183	13.3644	14.095	12.4002	0.287177	0.271946	0.281043	0.375379	0.776894	0.786197	0.780614	0.727072	0	0	0	0	0	0
Q29983	MICA	64.9417	52.018		48.6146	50.9834	12.9237	64.9417	16.3271	13.9583	0.91343	0.938416	1.15143	0.63397	0.522622	0.515885	0.464806	0.612006	0	0	0	0	0	0
Q01432	AMPD3	55.4746	54.6346	55.0095	55.2982	54.5768	0.83995	0.46504	0.176357	0.897731	0.30524	0.244813	0.266278	0.27833	0.766143	0.803334	0.789716	0.782271	0	0	0	0	0	0
Q68CZ2	TNS3	46.3535	46.4853	46.2082	45.9874	46.4069	-0.131834	0.14529	0.366039	-0.0534277	0.17982	0.12073	0.232839	0.118806	0.847587	0.892275	0.811136	0.89381	0	0	0	0	0	0
Q9UFG5	C19orf25	41.8926	36	42.1807	41.6151	52.9616	5.8926	-0.288109	0.277492	-11.069	1.58467	0.410882	0.703163	0.862701	0.386896	0.708777	0.587143	0.536855	0	0	0	0	0	0
P17066	HSPA6	57.0286				53.8013	57.0286	57.0286	57.0286	3.2273				0.119318				0.893401	0	0	0	0	0	0
P14927	UQCRB	61.3106	61.06	61.3127	61.2977	61.2888	0.250526	-0.00209963	0.0128034	0.0217426	1.21007	0.619096	0.733008	0.676755	0.452473	0.617628	0.577031	0.59639	0	1	1	1	0	0
Q6DKJ4	NXN	49.3013	49.0378	49.3885	49.3786	49.4253	0.263527	-0.087251	-0.0772741	-0.124039	0.0597963	0.073675	0.0710311	0.0687682	0.943578	0.931381	0.93368	0.935657	0	0	0	0	0	0
Q6GMV3	PTRHD1	65	65	65	65	65	-2.89049e-11	-3.31113e-11	-4.15099e-11	-4.23057e-11	0.0811772	0.0731254	0.077028	0.0723701	0.924918	0.931858	0.928481	0.932514	0	0	0	0	0	0
Q6VEQ5	WASH2P	51.247	53.5092	51.3387	50.8809	50.7802	-2.26223	-0.0917388	0.366104	0.466756	0.825918	0.219793	0.260707	0.334091	0.54767	0.819811	0.793206	0.749574	0	0	0	0	0	0
P16728	TRX2			49.196	48.4705	48.276		-49.196	-48.4705	-48.276									0	0	0	0	0	0
P53621	COPA	50.4375	50.4535	50.1437	50.1062	50.3396	-0.0160647	0.293778	0.331275	0.0979003	0.024084	0.0758423	0.0682641	0.0468235	0.976482	0.929504	0.936098	0.955271	0	0	0	0	0	0
Q16186	ADRM1	50.7164	50.4403	50.9192	51.7126	51.6969	0.276134	-0.202841	-0.99617	-0.980546	0.0630612	0.0542565	0.180303	0.204422	0.94068	0.948536	0.84724	0.830274	0	0	0	0	0	0
P02545	LMNA	48.0913	56.9839	55.2784	55.2234	54.9231	-8.89259	-7.18705	-7.13207	-6.83179	0.778137	1.171	1.35956	1.42033	0.562386	0.460617	0.423807	0.413167	0	0	0	0	0	0
Q16181	SEPT7	55.1469	54.8583	54.8586	54.9636	54.8824	0.28863	0.288353	0.183354	0.264471	0.0489858	0.0337136	0.031407	0.0570321	0.953302	0.967386	0.969549	0.946045	0	0	0	0	0	0
P29401	TKT	53.7158	41.1139	41.1137	42.7016	53.6521	12.6019	12.6021	11.0143	0.0637398	0.207089	0.0720376	0.124586	0.0827056	0.828439	0.932803	0.889216	0.923612	0	0	0	0	0	0
P99999	CYCS	65	42.3184	48.1401	42.7406		22.6816	16.8599	22.2594	65	1.56066	1.54597	1.46961	1.52187	0.390525	0.392777	0.404923	0.39653	0	1	1	0	0	0
Q9UGV2	NDRG3	51.5303	51.2394	51.441	51.8331	51.8696	0.290827	0.0892397	-0.302832	-0.339284	0.0668313	0.0550374	0.0714162	0.0716415	0.937355	0.947834	0.933344	0.933148	0	0	0	0	0	0
Q86UU1	PHLDB1	48.6521	48.3529	48.3562	48.4804	49.8724	0.299185	0.295968	0.171691	-1.2203	0.0586815	0.0573094	0.0632112	0.185545	0.944571	0.945797	0.940547	0.843494	0	0	0	0	0	0
Q9BTT0	ANP32E	44.573	43.5266	44.1689	43.6434	43.8632	1.04639	0.404048	0.929573	0.709786	0.213378	0.0924794	0.236012	0.142194	0.824145	0.915349	0.809054	0.875508	0	0	0	0	1	0
Q9NUL3	STAU2		50.303				-50.303												0	0	0	0	0	0
P05413	FABP3	55.1833	54.8845	53.9732	54.7549	54.5459	0.298776	1.21014	0.428408	0.637379	0.171417	0.0913187	0.211892	0.221173	0.853667	0.916323	0.825156	0.818885	0	0	0	0	0	0
Q8WVM8	SCFD1	51.6625	51.9167	51.31	51.5447	51.4771	-0.25419	0.35254	0.117815	0.185456	0.167818	0.0932586	0.0949332	0.167116	0.856298	0.914697	0.913298	0.856813	0	0	0	0	0	0
P53041	PPP5C	51.9602	51.6134	51.293	51.5783	51.5157	0.346747	0.667201	0.381892	0.444433	0.0351547	0.0798002	0.0666823	0.0498226	0.966039	0.926097	0.937486	0.952542	0	0	0	0	0	0
P51572	BCAP31	55.9155	56.1821	59.9504	58.4057	60.7741	-0.266603	-4.03491	-2.49027	-4.85862	0.397184	0.910283	1.56009	0.897157	0.715725	0.523483	0.390611	0.527105	0	0	0	0	0	0
Q9NUQ3	TXLNG	51.0885	51.2789	51.3443	51.7253	52.2071	-0.190475	-0.255803	-0.636831	-1.11866	0.10647	0.108445	0.193393	0.230784	0.903775	0.902165	0.837947	0.81249	0	0	0	0	0	0
Q96B26	EXOSC8	58.6104	58.2074	59.075	58.8486	58.9124	0.403014	-0.464565	-0.23816	-0.302003	0.199799	0.468208	0.27533	0.410515	0.833473	0.681102	0.784111	0.708961	0	0	0	0	0	0
O95456	PSMG1	58.0815	62.5373	63.539	62.5157	59.0185	-4.45576	-5.45741	-4.43411	-0.936939	0.215681	0.207281	0.135764	0.0908793	0.822585	0.828308	0.880464	0.916692	0	0	0	0	0	0
O95373	IPO7	51.6232	50.3527	50.3739	50.2575	50.2476	1.27043	1.24922	1.36562	1.37557	0.141078	0.132032	0.124217	0.13108	0.876364	0.883367	0.889508	0.884111	0	0	0	0	0	0
P22234	PAICS	44.1612	61.7154	61.0615	61.3357	61.8557	-17.5543	-16.9003	-17.1745	-17.6946	0.293376	0.374565	0.505885	0.414145	0.77317	0.727503	0.664061	0.707141	0	0	0	0	0	0
Q01082	SPTBN1	54.5784	55.2009	54.4199	54.5286	54.3545	-0.622412	0.15858	0.0498822	0.223995	0.251227	0.0957136	0.0614929	0.0906387	0.799215	0.912647	0.942069	0.916894	0	0	0	0	0	0
Q9UKK3	PARP4	50.2418	49.7399	50.0961	50.0089	49.8701	0.501895	0.145688	0.232898	0.371666	0.0706998	0.116224	0.130092	0.149016	0.933969	0.895878	0.884884	0.87031	0	0	0	0	0	0
Q8N4Q1	CHCHD4	65	64.3008	63.99	65	65	0.699222	1.01002	2.00373e-12		1.15004	2.88121	1.97984	1.00086	0.465109	0.257651	0.335588	0.499784	0	0	0	0	0	0
Q9HC36	MRM3	53.3201	54.3011	54.1403	52.8698	53.9696	-0.981018	-0.820188	0.450287	-0.649552	0.312366	0.442646	0.245079	0.337172	0.761982	0.693171	0.803162	0.747847	0	0	0	0	0	0
Q9UPY3	DICER1				49.5145	49.837			-49.5145	-49.837									0	0	0	0	0	0
Q13148	TARDBP	43.3624	43.0532	43.203	43.5703	43.5604	0.309238	0.159413	-0.207942	-0.197973	0.0839664	0.0594647	0.0728489	0.0563856	0.922538	0.943873	0.932098	0.946624	0	0	0	0	0	0
P60709	ACTB	52.2907	52.4544	52.5248	52.4535	53.8564	-0.163643	-0.23404	-0.162776	-1.56565	0.189663	0.168568	0.1754	0.137678	0.840574	0.855748	0.850774	0.878983	0	0	0	0	0	0
Q04837	SSBP1	56.7271	56.9311	57.9247	57.7564	57.6954	-0.204024	-1.19753	-1.02932	-0.96826	0.540723	0.613092	0.424872	0.271615	0.649046	0.619928	0.701818	0.786402	0	0	1	0	0	0
O96019	ACTL6A	52.7714	52.7673	52.5006	52.5276	51.9763	0.00417112	0.270872	0.243802	0.795171	0.110447	0.13153	0.180519	0.183176	0.900538	0.883759	0.847085	0.845183	0	0	0	0	0	0
Q9Y2S6	TMA7	55.4507	58.3696	58.6338	58.9614	63.4057	-2.91888	-3.18309	-3.51069	-7.95501	0.63579	0.358539	0.282367	0.203706	0.611326	0.736085	0.779808	0.830768	0	0	0	0	0	0
O95352	ATG7	50.5211	50.6722	51.0366	51.0216	51.1597	-0.151153	-0.515479	-0.500542	-0.638602	0.0712849	0.0928343	0.127356	0.0934407	0.933459	0.915052	0.887031	0.914544	0	0	0	0	0	0
Q9Y6E2	BZW2	50.2652	49.9934	50.0387	49.6709	49.7721	0.271803	0.226469	0.594226	0.493035	0.127464	0.041126	0.114614	0.100238	0.886946	0.960499	0.897171	0.908894	0	0	0	0	0	0
Q14558	PRPSAP1	63.1508	59.8584	60.1537	61.8659	60.9642	3.29244	2.99708	1.28487	2.18656	0.153925	0.109991	0.204391	0.11035	0.866608	0.900908	0.830295	0.900617	0	0	0	0	0	0
P09012	SNRPA	59.7538	60.8438	58.8259	58.6093	58.5698	-1.09003	0.927913	1.1445	1.18401	0.339972	0.342364	0.506537	0.558068	0.746284	0.744955	0.663774	0.64182	0	0	0	0	0	0
P15121	AKR1B1	55.3386	55.4401	56.2044	55.6861	55.5341	-0.101487	-0.865803	-0.347565	-0.195543	0.0666188	0.0624802	0.0688109	0.0441326	0.937542	0.941194	0.935619	0.957733	0	0	0	0	0	0
P46937	YAP1	44.4735	47.3135	48.196	42.5819	42.0426	-2.84002	-3.72255	1.8916	2.43083	0.122513	0.106255	0.144251	0.136969	0.890858	0.903951	0.873934	0.879531	0	0	0	0	0	0
Q96QK1	VPS35	52.2267	51.9919	52.0356	51.9515	52.3208	0.234843	0.191104	0.275282	-0.0940501	0.0578741	0.0669579	0.058538	0.0938244	0.945292	0.937244	0.944699	0.914224	0	0	0	0	0	0
Q13907	IDI1	53.6484	54.2449	54.6173	55.0808	56.1194	-0.596434	-0.968902	-1.43232	-2.47092	0.0469277	0.193908	0.295941	0.343632	0.955176	0.837586	0.77164	0.744251	0	0	0	0	0	0
Q96CV9	OPTN	46.8105	46.0876	46.1461	45.9505	45.9233	0.722925	0.664446	0.859997	0.887224	0.165296	0.165776	0.173748	0.18236	0.858151	0.857798	0.851972	0.845766	0	0	0	0	0	0
Q9UHD9	UBQLN2	48.7614	50.8678	50.1183	49.6516	50.289	-2.10635	-1.35685	-0.890186	-1.52756	0.202424	0.208126	0.144018	0.260257	0.831654	0.827728	0.874112	0.793489	0	0	0	0	0	0
P28331	NDUFS1	57.8165	55.2486	55.3707	57.2532	58.2616	2.56792	2.44575	0.563321	-0.445094	0.53363	0.325748	0.216913	0.387001	0.652048	0.754291	0.821752	0.72098	0	1	1	0	0	0
Q9BW27	NUP85	55.231	53.4506	50.0759	52.4158	51.5345	1.78037	5.15501	2.81513	3.69649	0.283703	0.522835	0.329388	0.425318	0.778997	0.65667	0.752226	0.701598	0	0	0	0	0	0
P38646	HSPA9	65	65	65	65	65	5.56071e-11				0.140388	0.354733	0.350219	0.275013	0.876895	0.738153	0.740621	0.784306	0	1	1	0	0	0
P52948	NUP98	50.4814	48.4835	46.808	47.3824	47.1029	1.99793	3.67341	3.09898	3.37845	0.217698	0.379199	0.346568	0.380303	0.821222	0.725059	0.742629	0.724479	0	0	0	0	0	0
P63098	PPP3R1	53.5968	53.2661	50.4726	50.4276	47.0934	0.330658	3.12414	3.16913	6.50338	0.182551	0.172875	0.0919073	0.162803	0.845629	0.852606	0.915829	0.859991	0	0	0	0	0	0
Q01105	SET	65	65	65	65	65					0.120275	0.145231	0.232531	0.141118	0.892638	0.873186	0.811339	0.876334	0	0	0	0	0	0
P08238	HSP90AB1	50.2457	49.8423	50.1017	49.9891	49.9571	0.403427	0.144002	0.256577	0.288601	0.0820723	0.0354948	0.0492768	0.0529313	0.924153	0.965722	0.953037	0.94973	0	0	0	0	0	0
Q9UEW8	STK39	46.6941	46.6414	46.4188	46.616	46.7416	0.0527022	0.275319	0.0780686	-0.0475183	0.0724008	0.0708627	0.0777119	0.0475624	0.932487	0.933827	0.927892	0.954597	0	0	0	0	0	0
P84103	SRSF3	59.4753	48.1823	54.8337	58.4355	58.4783	11.293	4.6416	1.03978	0.997004	0.489719	0.335503	0.241013	0.368688	0.671268	0.748782	0.805793	0.730627	0	0	0	0	0	0
P84095	RHOG	52.2742	51.0702	50.5731	50.0691	50.0089	1.20406	1.70118	2.20516	2.26531	0.238272	0.321575	0.249348	0.383263	0.807577	0.756673	0.800418	0.722928	0	0	0	0	0	0
Q9Y4Y9	LSM5	41.3558	46.7539	65	54.522		-5.39809	-23.6442	-13.1662	41.3558	0.310456	0.350638	0.615796	0.715567	0.763093	0.740391	0.61889	0.582898	0	0	0	0	0	0
P56545	CTBP2	61.2581	59.8867	60.5822	59.9168	59.176	1.37138	0.675933	1.3413	2.08208	0.108778	0.0911886	0.235718	0.167532	0.901894	0.916432	0.809246	0.856508	0	0	0	0	0	0
Q12904	AIMP1	47.2304	46.733	46.771	47.0661	46.9075	0.4974	0.459433	0.164347	0.322943	0.126777	0.106881	0.0773418	0.0884192	0.887487	0.90344	0.928211	0.918764	0	0	0	0	0	0
P62191	PSMC1	65	65	65	65	65	-1.10404e-10	-1.06098e-10	-1.13502e-10	-1.00101e-10	0.1788	0.131344	0.121101	0.145382	0.848321	0.883904	0.89198	0.873071	0	0	0	0	0	0
O60684	KPNA6	47.0997	47.0552	47.3711	46.9247	48.7188	0.0444944	-0.271476	0.175	-1.61909	0.203702	0.154185	0.324006	0.253105	0.83077	0.866412	0.755284	0.798017	0	0	0	0	0	0
P29084	GTF2E2	47.6388	48.6815	48.1589	47.06	47.0382	-1.04264	-0.52013	0.578785	0.600627	0.439171	0.280409	0.288284	0.143995	0.694844	0.781	0.776227	0.874129	0	0	0	0	0	0
Q9P1Z2	CALCOCO1	49.6407	48.2032	48.3009	47.4222	47.9616	1.43757	1.33987	2.21854	1.67911	0.340754	0.277245	0.491437	0.379973	0.745849	0.782935	0.670495	0.724652	0	0	0	0	0	0
Q9H910	JPT2	44.0984	40.5443	46.9822	42.4652	42.216	3.55402	-2.88386	1.63316	1.88241	0.215847	0.206537	0.44669	0.223659	0.822472	0.828818	0.691233	0.817221	0	0	0	0	0	0
Q14671	PUM1	49.5826	48.3261	49.1052	49.0372	48.8678	1.25646	0.477453	0.545432	0.714769	0.189939	0.135951	0.0967194	0.167807	0.840379	0.880319	0.91181	0.856306	0	0	0	0	0	0
P33176	KIF5B	51.8431	51.4207	51.5578	51.52	51.6159	0.422421	0.285389	0.32312	0.227256	0.0689213	0.051146	0.0397104	0.047806	0.935523	0.951343	0.961806	0.954375	0	0	0	0	0	0
P08133	ANXA6	50.3392	43.8797	44.771	50.2436	47.3961	6.45957	5.5682	0.0956408	2.94311	0.753441	0.725382	0.214134	0.485544	0.570307	0.579582	0.823632	0.673154	0	0	0	0	0	0
Q9C005	DPY30	46.6586		48.0076	46.8287	47.3883	46.6586	-1.34904	-0.170197	-0.729756	0.177279	0.360195	0.384364	0.409643	0.849416	0.735189	0.722354	0.709399	0	0	0	0	0	0
P49736	MCM2	51.7066	51.4177	50.9851	51.1759	51.3582	0.288887	0.721546	0.530731	0.348402	0.112789	0.120447	0.0950252	0.0822545	0.898643	0.892501	0.913221	0.923997	0	0	0	0	0	0
P22059	OSBP	52.8805	52.1967	52.3	52.1575	52.0258	0.683736	0.580507	0.722966	0.854703	0.326556	0.251033	0.23188	0.287983	0.753832	0.799339	0.811768	0.776408	0	0	0	0	0	0
P16401	HIST1H1B	53.5222	54.5214	53.606	54.8423	52.7211	-0.999176	-0.0838026	-1.32011	0.801098	0.817576	0.26175	0.308901	0.163285	0.550183	0.79255	0.764	0.859635	0	0	0	0	0	0
Q9BTE6	AARSD1	49.1961	49.5626	48.5208	48.9456	49.5686	-0.366482	0.675352	0.250499	-0.372524	0.258933	0.204868	0.159332	0.178767	0.794324	0.829966	0.862565	0.848344	0	0	0	0	0	0
Q7Z434	MAVS	62.7533	58.2753	60.126	57.7547	55.9316	4.47797	2.62726	4.99856	6.82172	0.16922	0.194985	0.302817	0.175555	0.855271	0.83683	0.767567	0.850662	0	0	0	0	0	0
Q9Y5X2	SNX8	55.9402	56.5639	57.2103	57.0974	57.0597	-0.623676	-1.27015	-1.15723	-1.11952	0.0900329	0.144123	0.118257	0.0969786	0.917404	0.874032	0.894249	0.911595	0	0	0	0	0	0
P36639	NUDT1	49.7947	48.9761	49.8553	50.3325	50.6299	0.818651	-0.0605885	-0.537819	-0.83518	0.211476	0.0921175	0.101017	0.103036	0.825439	0.915652	0.908251	0.906589	0	0	0	0	0	0
Q9BUP0	EFHD1					50.6532				-50.6532									0	0	0	0	0	0
Q9NT62	ATG3	56.2647	55.5679	55.5037	55.8784	55.5837	0.696824	0.761014	0.386302	0.681087	0.095054	0.168191	0.0737264	0.0909532	0.913197	0.856025	0.931336	0.91663	0	0	0	0	0	0
Q9UMR5	PPT2	53.8633	65	58.3603	51.8466	58.9386	-11.1367	-4.49701	2.01669	-5.07535	0.203762	0.319615	0.224276	0.131621	0.830729	0.757797	0.816809	0.883688	0	0	0	0	0	0
Q01995	TAGLN	49.9181	49.5133	49.3997	49.3864	49.8088	0.404774	0.518354	0.531659	0.109254	0.0711287	0.0957415	0.0898033	0.0344537	0.933595	0.912624	0.917597	0.966694	0	0	0	0	0	1
O75369	FLNB	51.5653	51.298	51.2172	51.4334	51.5249	0.267285	0.348109	0.131945	0.0403918	0.0610406	0.0784215	0.0487297	0.0304654	0.942471	0.927281	0.953535	0.970435	0	0	0	0	0	0
Q16658	FSCN1	53.7241	53.4665	53.3152	53.1306	53.1721	0.2576	0.408927	0.593433	0.552	0.0357069	0.0518081	0.0701965	0.0492461	0.965524	0.950744	0.934408	0.953065	0	0	0	0	0	0
Q07065	CKAP4	49.5016	51.4527	48.8192	48.6692	48.7726	-1.95104	0.682485	0.832426	0.729089	0.603213	0.355426	0.539441	0.552784	0.623748	0.737775	0.649586	0.644004	0	0	0	0	0	0
Q9NXV6	CDKN2AIP	49.8743	49.6982	49.6493	50.1173	50.2525	0.176079	0.22495	-0.243056	-0.378211	0.121562	0.117689	0.172899	0.105567	0.891614	0.894704	0.852589	0.904514	0	0	0	0	0	0
Q01628	IFITM3	52.1189	46.0883	43.8372	41.7258	65	6.03051	8.28161	10.3931	-12.8811	0.142071	0.444263	0.694244	0.384538	0.875603	0.692395	0.590234	0.722262	0	0	0	0	0	0
Q9Y3C6	PPIL1	47.9451	49.1743	48.1933	47.2947	47.2517	-1.2292	-0.248259	0.650388	0.693376	0.125278	0.132112	0.120212	0.111231	0.888669	0.883305	0.892688	0.899903	0	0	0	0	0	0
Q6NVY1	HIBCH	50.1454	49.9085	49.8553	50.234	50.2124	0.236902	0.290054	-0.0886306	-0.0670184	0.0765973	0.0575714	0.0472641	0.0509625	0.928852	0.945563	0.954869	0.951509	0	0	0	0	0	0
Q00169	PITPNA	61.4822	59.5472	58.3705	61.3491	65	1.93496	3.11172	0.133098	-3.51779	0.151278	0.146005	0.184115	0.149225	0.8686	0.872597	0.844512	0.870151	0	0	0	0	0	0
Q15434	RBMS2	49.0595	49.9314	49.6625	50.1535	50.2923	-0.871826	-0.602912	-1.09398	-1.23273	0.151721	0.167228	0.228955	0.207722	0.868266	0.85673	0.8137	0.828005	0	0	0	0	0	0
P05455	SSB	50.8895	50.4235	50.1842	49.3559	49.425	0.465958	0.705313	1.53352	1.46443	0.101431	0.0700455	0.156103	0.122857	0.90791	0.93454	0.864974	0.890586	0	0	0	0	0	0
Q99816	TSG101	48.9254	48.5935	48.8	48.2409	48.8159	0.33188	0.125368	0.684503	0.109418	0.067034	0.0809653	0.10276	0.0538284	0.937177	0.925099	0.906816	0.948921	0	0	0	0	0	0
Q14192	FHL2	50.3666	49.2449	48.4575	48.5654	48.0751	1.12167	1.90912	1.80118	2.2915	0.169822	0.162778	0.165172	0.193369	0.854831	0.86001	0.858243	0.837964	0	0	0	0	0	0
P52630	STAT2	45.2551	45.1641	45.3156	45.4837	45.7561	0.0909961	-0.0605376	-0.228578	-0.501	0.052426	0.104025	0.146245	0.194893	0.950186	0.905777	0.872414	0.836895	0	0	0	0	0	0
Q86TI2	DPP9	50.9916	50.4546	50.5553	51.1957	50.8696	0.537029	0.436374	-0.204038	0.122041	0.142181	0.125177	0.0869454	0.114354	0.875518	0.888749	0.920009	0.897381	0	0	0	0	0	0
P62310	LSM3	65	55.341	65	63.8431	54.4496	9.65904	-7.8001e-09	1.15689	10.5504	0.290509	0.146505	0.264945	0.198716	0.774888	0.872216	0.790548	0.834226	0	0	0	0	0	0
P10398	ARAF	48.6467	50.2087	49.9872	50.5473	51.9964	-1.56197	-1.34053	-1.90056	-3.34969	0.241357	0.192232	0.296866	0.718927	0.80557	0.838763	0.77109	0.581758	0	0	0	0	0	0
Q14764	MVP	50.7008	50.5186	50.9349	51.4181	51.0678	0.182156	-0.23413	-0.717362	-0.367061	0.0689105	0.212958	0.266044	0.23442	0.935532	0.824431	0.789862	0.810097	0	0	0	0	0	0
P30040	ERP29	52.5173	50.4171	52.2306	51.5677	52.307	2.10016	0.286727	0.949562	0.210259	0.103063	0.13245	0.192764	0.191633	0.906566	0.883041	0.838389	0.839184	0	0	0	0	0	0
Q16877	PFKFB4	53.1621	52.7213	55.4546	53.4735	53.6589	0.440772	-2.29253	-0.311461	-0.496835	0.173263	0.209215	0.219866	0.261399	0.852324	0.826983	0.819762	0.792771	0	0	0	0	0	0
Q15126	PMVK	45.775	45.561	45.3465	45.6554	45.6237	0.214038	0.428487	0.119577	0.151321	0.0913281	0.187915	0.102536	0.0926664	0.916315	0.841811	0.907	0.915192	0	0	0	0	0	0
Q9NTJ4	MAN2C1	60.1675	57.1389	56.964	59.0473	57.3396	3.02861	3.20356	1.1202	2.82792	0.25554	0.401604	0.290994	0.480939	0.79647	0.713468	0.774597	0.675247	0	0	0	0	0	0
P85037	FOXK1	49.5629	49.1561	48.9616	49.7004	49.3517	0.406808	0.60127	-0.137488	0.21118	0.0707833	0.189027	0.0559688	0.116489	0.933896	0.841023	0.946998	0.895665	0	0	0	0	0	0
Q9BW91	NUDT9	49.0927	48.3993	48.3067	47.5578	47.9049	0.6934	0.785953	1.53487	1.18776	0.16056	0.170628	0.25233	0.217564	0.861653	0.854242	0.798512	0.821312	0	0	0	0	0	0
Q8WVV9	HNRNPLL	45.2455	45.6743	45.9961	45.4447	45.554	-0.428762	-0.750566	-0.199135	-0.308497	0.0921539	0.157878	0.0944667	0.127498	0.915622	0.863649	0.913687	0.886919	0	0	0	0	0	0
P20810	CAST	57.9254	40.4327	59.7113	61.01	45.5175	17.4927	-1.78591	-3.08465	12.4079	0.178039	0.271245	0.394908	0.172977	0.848868	0.78663	0.716893	0.852531	0	0	0	0	0	0
Q8WXX5	DNAJC9	51.2527	50.3851	51.0047	50.0077	50.325	0.867647	0.248028	1.24498	0.927723	0.203501	0.0687399	0.29834	0.218089	0.830909	0.935681	0.770214	0.820958	0	0	0	0	0	0
O95372	LYPLA2	55.25	54.4111	54.846	54.8577	55.1538	0.838862	0.404039	0.39228	0.0961612	0.121839	0.123163	0.0756941	0.0370019	0.891394	0.890343	0.929632	0.964318	0	0	1	0	0	0
Q9BV20	MRI1	52.1742	52.553	52.9671	52.862	52.7736	-0.378746	-0.792926	-0.687823	-0.599351	0.15226	0.209704	0.127566	0.170032	0.867859	0.826649	0.886866	0.854678	0	0	0	0	0	0
O60443	GSDME	53.6522	54.3482	53.4876	54.2644	56.2654	-0.695992	0.164611	-0.612248	-2.61323	0.280144	0.270099	0.241472	0.383418	0.781162	0.78734	0.805495	0.722847	0	0	0	0	0	0
Q13546	RIPK1	46.9289	47.0437	47.5591	47.4677	48.171	-0.114775	-0.630206	-0.538782	-1.24212	0.111256	0.110018	0.0834617	0.167604	0.899882	0.900887	0.922968	0.856454	0	0	0	0	0	0
Q99832	CCT7	65	65	65	65	65	1.9196e-09	-4.59011e-12	-9.09495e-12	-9.09495e-12	0.0772552	0.146366	0.130692	0.104344	0.928285	0.872322	0.884414	0.905515	0	0	0	0	0	0
Q92945	KHSRP	58.4483	54.288	53.9964	52.9475	52.8408	4.16034	4.45194	5.50081	5.60746	0.156678	0.129921	0.156027	0.157344	0.864545	0.885017	0.865031	0.864048	0	0	0	0	0	0
P33316	DUT	52.6762	52.808	52.6867	52.9567	52.9504	-0.131829	-0.0104913	-0.280507	-0.274152	0.0788171	0.125844	0.0929915	0.0963515	0.926941	0.888223	0.91492	0.912116	0	0	1	1	0	0
P30049	ATP5F1D	65	63.5572	65	65	65	1.44275	1.10845e-12		-1.98952e-13	0.926539	0.841564	0.629125	0.767751	0.519066	0.543017	0.613826	0.565691	0	1	1	0	0	0
Q9UDT6	CLIP2	51.4538	51.944	51.9163	50.9775	51.2967	-0.490265	-0.462501	0.47623	0.157064	0.10499	0.0912761	0.126809	0.0591202	0.904985	0.916358	0.887462	0.94418	0	0	0	0	0	0
Q9UHD1	CHORDC1	50.7803	50.1246	50.8425	51.6831	51.5449	0.655683	-0.062237	-0.902831	-0.764583	0.0835262	0.0398429	0.0642905	0.0468737	0.922913	0.961684	0.939593	0.955225	0	0	0	0	0	0
Q9NTX5	ECHDC1	65		43.9204	61.1014	54.6512	65	21.0796	3.89861	10.3488	0.13636	0.247412	0.379236	0.32173	0.880003	0.80166	0.725039	0.756584	0	0	0	0	0	0
Q69YN2	CWF19L1	49.4515	48.0728	47.7584	48.2113	48.8865	1.37866	1.6931	1.24021	0.564958	0.248165	0.358954	0.262737	0.160414	0.801176	0.73586	0.79193	0.861761	0	0	0	0	0	0
Q86WQ0	NR2C2AP	53.7932	53.2254	51.9921	52.8555	52.9138	0.56783	1.8011	0.937723	0.87941	0.24872	0.624742	0.300908	0.227381	0.80082	0.615482	0.768694	0.814743	0	0	0	0	0	0
Q16851	UGP2	56.5107	56.3934	56.5593	56.7974	56.6861	0.117258	-0.0486559	-0.286746	-0.175467	0.0440804	0.0445172	0.069643	0.059453	0.957781	0.95738	0.934891	0.943883	0	0	0	0	0	0
Q13042	CDC16	48.8867	49.4559	49.3966	48.3147	49.3285	-0.569264	-0.509914	0.571963	-0.441795	0.0953704	0.180787	0.071997	0.16408	0.912933	0.846893	0.932838	0.859047	0	0	0	0	0	0
P40616	ARL1	50.3393	50.8214	50.5288	50.5161	50.8344	-0.482155	-0.189521	-0.176809	-0.495128	0.100808	0.0786122	0.0440627	0.0703233	0.908423	0.927117	0.957797	0.934297	0	0	0	0	0	0
P17987	TCP1	63.7194	60.3827	61.4075	61.1448	62.2536	3.3367	2.31198	2.57463	1.46584	0.0432427	0.0781928	0.0947586	0.0573847	0.95855	0.927478	0.913443	0.94573	0	0	0	0	0	0
P30405	PPIF	53.3358	54.0884	54.1817	54.7766	55.0593	-0.752575	-0.845909	-1.44073	-1.72352	0.0649517	0.116597	0.112527	0.0701354	0.93901	0.895579	0.898854	0.934461	0	0	0	1	0	0
Q9NXH9	TRMT1	65	65	65	65	65					0.382592	0.251433	0.172528	0.0989429	0.723279	0.799084	0.852858	0.909965	0	0	0	0	0	0
O00425	IGF2BP3	46.3573	45.9562	45.7511	45.8403	45.5879	0.401152	0.606227	0.517011	0.769442	0.115594	0.159684	0.146641	0.174368	0.896383	0.862304	0.872113	0.851522	0	0	0	0	0	0
P28161	GSTM2	50.8577	51.6325	51.2426	51.0581	51.0427	-0.774881	-0.384981	-0.200425	-0.185006	0.081075	0.0689858	0.0531773	0.0582178	0.925005	0.935466	0.949508	0.944985	0	0	0	0	0	0
Q06265	EXOSC9	62.2064	61.4234	42.5264	49.8286	42.7597	0.782984	19.68	12.3778	19.4467	0.171688	0.601892	0.495832	0.471557	0.85347	0.624262	0.668524	0.679552	0	0	0	0	0	0
P15144	ANPEP	48.5215	49.1636	49.4211	54.6011	46.7615	-0.642173	-0.899629	-6.07964	1.75995	0.216489	0.200275	0.541854	0.337444	0.822038	0.833143	0.64857	0.747695	0	0	0	0	0	1
P46063	RECQL	51.766	51.6148	52.3367	53.1339	53.682	0.151233	-0.570755	-1.36787	-1.91602	0.0484288	0.0691801	0.118765	0.154493	0.953808	0.935296	0.893842	0.866181	0	0	0	0	0	0
Q9Y608	LRRFIP2	41.2147	46.4258	46.651	46.1362	44.8469	-5.21111	-5.43633	-4.9215	-3.63223	0.376194	0.20666	0.183669	0.168228	0.726642	0.828734	0.844831	0.855997	0	0	0	0	0	0
P00813	ADA	48.3563	45.6371	65	48.2253	48.5207	2.7192	-16.6437	0.131006	-0.164421	0.411377	0.96927	0.541548	0.478265	0.708528	0.507802	0.648698	0.676469	0	0	0	0	0	0
Q53GG5	PDLIM3	54.3369	54.0239	53.7355	51.3451	54.4606	0.312979	0.601389	2.99176	-0.12372	0.162239	0.241718	0.351518	0.24985	0.860408	0.805336	0.739909	0.800096	0	0	0	0	0	0
P50402	EMD	52.3818	52.2704	52.2261	52.1504	51.8306	0.111322	0.155672	0.2314	0.551196	0.186665	0.427831	0.381307	0.495312	0.842698	0.700363	0.723952	0.668757	0	0	0	0	0	0
P50990	CCT8	61.3975	59.29	61.3509	60.1067	60.1402	2.10744	0.0465367	1.29078	1.25724	0.0401295	0.0878806	0.0904501	0.0648679	0.961419	0.919219	0.917053	0.939084	0	0	0	0	0	0
P50395	GDI2	61.7181	61.6545	60.0346	59.9514	60.8623	0.0636204	1.68354	1.7667	0.855813	0.0547121	0.0848631	0.0654449	0.0599367	0.948126	0.921775	0.938575	0.943453	0	0	0	0	0	0
P61769	B2M	53.7243	50.6724	49.3126	48.4843	49.8866	3.05185	4.4117	5.23996	3.83764	0.401593	0.230258	0.323667	0.223661	0.713474	0.812838	0.755477	0.81722	0	0	0	0	0	0
P52292	KPNA2	45.0053	44.5421	44.9879	45.4278	45.4443	0.463275	0.0174346	-0.422491	-0.438925	0.267708	0.146935	0.186556	0.139967	0.788825	0.871889	0.842775	0.877219	0	0	0	0	0	0
O00505	KPNA3	50.5963	50.8119	51.2798	51.5083	52.3381	-0.215545	-0.683496	-0.911936	-1.74177	0.111014	0.0746282	0.135216	0.24174	0.900078	0.930554	0.88089	0.805321	0	0	0	0	0	0
P48739	PITPNB	52.6945	53.9473	53.4135	53.6261	54.0468	-1.2528	-0.71899	-0.931557	-1.3523	0.0645508	0.116098	0.149404	0.160774	0.939363	0.895979	0.870016	0.861494	0	0	0	0	0	0
P05161	ISG15	48.6174	48.6506	49.1299	49.4049	49.8352	-0.0332408	-0.512555	-0.787519	-1.21786	0.0447553	0.119587	0.129094	0.196334	0.957162	0.893186	0.885666	0.835887	0	0	0	0	0	0
P22061	PCMT1	54.2236	54.3063	54.3276	54.8945	54.4706	-0.0826305	-0.103917	-0.670865	-0.246965	0.0674456	0.0361227	0.108117	0.100778	0.936816	0.965137	0.902432	0.908448	0	0	0	0	0	0
P27105	STOM	41.2666	48.5987				-7.33213	41.2666	41.2666	41.2666	0.372199	0.610463	0.478441	0.825186	0.728757	0.620939	0.676388	0.547889	0	0	0	0	0	0
Q9NQX3	GPHN	63.3436	63.6523	64.1856	65	62.402	-0.308742	-0.842044	-1.6564	0.941624	0.412281	0.333309	0.610622	0.29531	0.708074	0.750014	0.620878	0.772016	0	0	0	0	0	0
P12277	CKB	50.8984	50.6115	51.1826	51.1928	51.3297	0.286878	-0.284158	-0.294359	-0.431282	0.0879194	0.0451691	0.0488443	0.0500298	0.919186	0.956783	0.95343	0.952354	0	0	0	0	0	0
Q5T447	HECTD3	50.4272	50.369	50.0137	50.9996	51.5523	0.0582399	0.413507	-0.572362	-1.1251	0.121316	0.105286	0.165235	0.278883	0.89181	0.904744	0.858196	0.781932	0	0	0	0	0	0
Q96I51	RCC1L	58.1373	48.1752	56.1272	48.2354	64.4498	9.96212	2.01009	9.90196	-6.31245	0.562777	0.324406	0.273294	0.502076	0.639886	0.755055	0.785365	0.665745	0	0	0	0	0	0
Q86X83	COMMD2	51.8769	49.1452	48.6451	49.4812	49.4031	2.73171	3.23178	2.39571	2.4738	0.557696	0.623006	0.406864	0.468873	0.641974	0.616141	0.710801	0.680794	0	0	0	0	0	0
P50914	RPL14	56.2653	54.7011	57.2192	58.8343	58.0157	1.56418	-0.953927	-2.56904	-1.75045	1.28686	0.47409	0.639245	0.310339	0.437281	0.678385	0.610037	0.763161	0	0	0	0	0	0
P55212	CASP6	47.5076	47.0459	46.2475	45.4442	48.5386	0.461609	1.26004	2.06335	-1.03102	0.175153	0.142081	0.175722	0.160609	0.850953	0.875595	0.850541	0.861616	0	0	0	0	0	0
P19367	HK1	57.139	57.818	55.7327	55.7785	56.5671	-0.678951	1.40635	1.36048	0.57187	0.195138	0.222939	0.179104	0.150004	0.836723	0.817702	0.848102	0.869562	0	0	1	0	0	0
Q5T6V5	C9orf64	52.1384	51.5473	51.3516	51.3946	51.6611	0.59112	0.786832	0.743836	0.477303	0.366329	0.503912	0.416871	0.282351	0.731888	0.664933	0.705781	0.779818	0	0	0	0	0	0
Q6P4F2	FDX2	65	40.5883	52.4901	54.6147	53.2581	24.4117	12.5099	10.3853	11.7419	0.472772	0.367466	0.639387	0.274623	0.678992	0.73128	0.609984	0.784546	0	0	0	0	0	0
P51668	UBE2D1	49.6613	48.3974	48.7249	49.5985	48.9235	1.26384	0.936334	0.0628118	0.737745	0.19763	0.16641	0.111555	0.121217	0.834982	0.857331	0.899641	0.891888	0	0	0	0	0	0
P63104	YWHAZ	65	65	65	65	65					0.0903099	0.0921799	0.0427183	0.101212	0.91717	0.9156	0.959032	0.908091	0	0	0	0	0	0
P52306	RAP1GDS1	49.1428	48.5797	48.7912	48.9311	48.8297	0.563089	0.351567	0.211656	0.313018	0.15674	0.0749211	0.060623	0.0610598	0.864499	0.930301	0.942842	0.942454	0	0	0	0	0	0
P02452	COL1A1	44.1085	55.1164	54.01	56.4655	55.0051	-11.0079	-9.90147	-12.3569	-10.8965	3.00355	5.58269	4.45917	4.46043	0.249778	0.151914	0.183178	0.183136	1	0	0	0	0	1
Q9H2G2	SLK	49.5617	49.0641	49.1569	48.9937	49.0701	0.497651	0.404805	0.567992	0.491619	0.164822	0.117376	0.177877	0.157024	0.8585	0.894954	0.848985	0.864286	0	0	0	0	0	0
O76094	SRP72	47.925	48.1826	47.6603	47.7829	47.5682	-0.257587	0.264754	0.142083	0.356777	0.158741	0.0591818	0.087739	0.0919278	0.863005	0.944125	0.919338	0.915811	0	0	0	0	0	0
Q14232	EIF2B1	65	59.0293	63.4607	65	65	5.97069	1.53931	1.69109e-11	3.76019e-11	0.160872	0.098016	0.101941	0.0884977	0.861421	0.910734	0.907489	0.918697	0	0	0	0	0	0
Q96CM8	ACSF2	47.4432	46.7767	47.4689	47.2183	46.5967	0.666495	-0.0257186	0.224856	0.846417	0.0766147	0.0941405	0.0617882	0.0873718	0.928837	0.913959	0.941807	0.919649	0	0	0	0	0	0
Q9P016	THYN1	50.0296	49.246	49.5335	49.7388	49.5976	0.783561	0.49608	0.290818	0.431961	0.116678	0.104634	0.0623288	0.112793	0.895513	0.905277	0.941328	0.898639	0	0	0	0	0	0
Q96S44	TP53RK	65	65	65	65	65	3.20028e-11	3.89093e-11	1.90425e-12	-8.95284e-13	0.170578	0.0590396	0.0963748	0.0867581	0.854279	0.944252	0.912097	0.920168	0	0	0	0	0	0
P62937	PPIA	49.7227	49.7053	49.9047	49.6213	49.7118	0.0174315	-0.182005	0.101376	0.0109046	0.0613677	0.0388725	0.0364054	0.027791	0.942181	0.962582	0.964873	0.97296	0	0	0	0	0	0
Q9Y2B0	CNPY2	51.4786	51.7237	52.7745	51.9846	53.0597	-0.245137	-1.29593	-0.506001	-1.58115	0.156141	0.191682	0.148782	0.183442	0.864946	0.83915	0.870487	0.844993	0	0	0	0	0	0
P39687	ANP32A	63.0411	65	65	65	62.4377	-1.95895	-1.95895	-1.95895	0.603391	0.127851	0.159414	0.174604	0.204924	0.886642	0.862505	0.851351	0.829928	0	0	0	0	0	0
Q9Y6R0	NUMBL	53.0522	51.5494	52.5139	53.5772	54.1585	1.5028	0.538303	-0.525013	-1.10633	0.545911	0.39077	0.251153	0.300862	0.646868	0.719026	0.799263	0.768721	0	0	0	0	0	0
P28066	PSMA5	48.0857	51.7909	42.4618	42.7204	42.1785	-3.70516	5.62393	5.36529	5.90721	0.251927	0.156204	0.206687	0.21634	0.798768	0.8649	0.828715	0.822138	0	0	0	0	0	0
O94967	WDR47	54.394	54.8953	54.2465	53.8463	54.4579	-0.501372	0.147488	0.547636	-0.0639678	0.282645	0.112298	0.140139	0.0956625	0.779639	0.89904	0.877086	0.91269	0	0	0	0	0	0
Q13136	PPFIA1	48.7049	48.0862	47.0481	47.664	47.7433	0.61874	1.65684	1.04098	0.961602	0.0821738	0.313921	0.206419	0.126599	0.924066	0.761081	0.828899	0.887627	0	0	0	0	1	0
Q7L775	EPM2AIP1	52.0229	51.6872	51.735	51.3248	51.7207	0.335767	0.287963	0.698162	0.302261	0.123258	0.15381	0.22338	0.109494	0.890268	0.866694	0.817407	0.901312	0	0	0	0	0	0
P20839	IMPDH1	56.3447	57.7143	56.719	56.7543	55.3772	-1.36958	-0.374301	-0.40953	0.967564	0.290266	0.271476	0.310858	0.283411	0.775034	0.786488	0.762859	0.779173	0	0	0	0	0	0
O15397	IPO8	46.4751	46.1504	46.6275	46.3323	47.0144	0.324737	-0.152338	0.142843	-0.539306	0.16036	0.137086	0.218098	0.14529	0.861802	0.879441	0.820952	0.873141	0	0	0	0	0	0
P23258	TUBG1	49.4338	49.875	49.9681	49.4134	50.0341	-0.441159	-0.534235	0.0204834	-0.600236	0.0535624	0.0949869	0.0443027	0.0773662	0.949161	0.913253	0.957577	0.92819	0	0	0	0	0	0
Q14257	RCN2	47.0676	45.3949	45.8311	44.9095	44.6631	1.67277	1.23653	2.15812	2.40456	0.280544	0.271927	0.293779	0.297294	0.780918	0.786208	0.772929	0.770835	0	0	0	0	0	0
Q8TD19	NEK9	50.9927	50.523	50.5034	51.0046	51.0137	0.46966	0.489322	-0.0118839	-0.0210162	0.0692933	0.0917019	0.0706869	0.0401416	0.935197	0.916001	0.93398	0.961408	0	0	0	0	0	0
O95786	DDX58	45.2332	44.5823	44.8381	45.049	45.1005	0.650978	0.395083	0.184236	0.132752	0.222314	0.136375	0.128257	0.0474734	0.818121	0.879991	0.886323	0.954678	0	0	0	0	0	0
Q8IYB5	SMAP1	51.2285	50.656	51.1483	50.9849	50.8356	0.572578	0.0801856	0.243617	0.392978	0.0686805	0.159968	0.159573	0.147316	0.935733	0.862093	0.862386	0.871599	0	0	0	0	0	0
P00387	CYB5R3	65	59.3067	60.1916	61.5474	65	5.69331	4.80843	3.45256	-3.9492e-11	0.210288	0.406188	0.571983	0.311259	0.82625	0.711143	0.636139	0.762626	0	1	1	0	0	0
P21912	SDHB	49.1565	43.6845	65	47.1523	65	5.47199	-15.8435	2.00417	-15.8435	0.397571	0.287723	0.313152	0.500829	0.715527	0.776564	0.761526	0.666298	0	1	1	1	0	0
Q5JVF3	PCID2	47.1485	46.4923	47.3045	47.6181	47.6853	0.656235	-0.155982	-0.469581	-0.536813	0.108387	0.0936025	0.163558	0.157238	0.902212	0.914409	0.859433	0.864126	0	0	0	0	0	0
O60568	PLOD3	50.1963	50.0885	51.8823	50.0518	52.2974	0.107802	-1.68604	0.144466	-2.10115	0.141739	0.237257	0.309305	0.365381	0.875857	0.80824	0.763764	0.732396	0	0	0	0	0	0
Q7Z4Q2	HEATR3	48.3338	47.8319	48.7616	47.8999	47.7912	0.501874	-0.427826	0.43385	0.542587	0.165244	0.231263	0.131054	0.160095	0.858189	0.812174	0.884131	0.861998	0	0	0	0	0	0
P26447	S100A4	51.9475	52.6446	52.8788	51.7994	51.6515	-0.697088	-0.931265	0.148046	0.295944	0.0883266	0.122266	0.0619843	0.0422883	0.918842	0.891054	0.941634	0.959427	0	0	0	0	0	0
Q9H4A4	RNPEP	49.7706	49.6975	49.455	49.4999	49.3656	0.0730696	0.315616	0.27072	0.405048	0.0415216	0.0674131	0.0634	0.0637988	0.960134	0.936844	0.94038	0.940027	0	0	0	0	0	0
Q16543	CDC37	56.1814	55.8895	55.561	56.1263	58.0482	0.291839	0.620367	0.0550251	-1.86682	0.0518194	0.0539326	0.105909	0.132546	0.950734	0.948827	0.904233	0.882966	0	0	0	0	0	0
P17980	PSMC3	65	65	65	65	65	-3.70903e-12	-2.70006e-12	3.7079e-10	-3.51008e-12	0.0759808	0.0650958	0.0785819	0.078871	0.929385	0.938883	0.927143	0.926895	0	0	0	0	0	0
P42226	STAT6	47.9408	47.6006	47.4326	47.4773	47.8304	0.340145	0.508146	0.46352	0.110398	0.133583	0.0848301	0.109455	0.10667	0.882159	0.921803	0.901343	0.903612	0	0	0	0	0	0
Q04637	EIF4G1	46.4705	46.5879	46.661	46.9586	47.1163	-0.11733	-0.190513	-0.488073	-0.645723	0.035898	0.0417317	0.0878919	0.122745	0.965346	0.95994	0.919209	0.890674	0	0	0	0	0	0
O60573	EIF4E2	50.0603	50.3699	49.8451	49.5382	49.8123	-0.309551	0.215249	0.522119	0.247968	0.209293	0.0898517	0.155038	0.13974	0.82693	0.917556	0.865773	0.877393	0	0	0	0	0	0
O95544	NADK	48.4186	37.4265	48.5591	41.7889		10.9921	-0.140495	6.62969	48.4186	0.392392	0.383716	0.540096	0.5324	0.718189	0.722692	0.64931	0.652571	0	0	0	0	0	0
Q6PJT7	ZC3H14	50.8316	45.8164	48.1523	46.0287	45.989	5.01523	2.67932	4.80294	4.84266	0.558613	0.614066	0.701098	0.649307	0.641596	0.619553	0.587856	0.606315	0	0	0	0	0	0
O94804	STK10	44.8888	44.2649	44.7231	44.6355	44.5098	0.62385	0.165734	0.253334	0.379009	0.134986	0.0517245	0.0881833	0.0804159	0.881068	0.950819	0.918963	0.925569	0	0	0	0	0	0
P22626	HNRNPA2B1	48.822	48.6746	48.3783	48.2753	48.3722	0.147325	0.443655	0.546707	0.4498	0.0625183	0.0881417	0.0943636	0.0872699	0.94116	0.918998	0.913773	0.919735	0	0	0	0	0	0
Q9UHB6	LIMA1	65	52.8891	56.2902	55.0767	55.1721	12.1109	8.70977	9.92329	9.82786	0.263203	0.195125	0.191093	0.204387	0.791638	0.836733	0.839565	0.830298	0	0	0	0	0	0
P12814	ACTN1	58.8202	59.0059	59.1413	59.049	59.2202	-0.185691	-0.321122	-0.22884	-0.400029	0.177583	0.237571	0.092405	0.263384	0.849197	0.808034	0.915411	0.791525	0	0	0	0	0	0
Q9UBV8	PEF1	50.0235	47.5584	47.6735	47.5764	48.2432	2.46503	2.34997	2.44709	1.78025	0.136351	0.168094	0.176536	0.171982	0.88001	0.856096	0.849953	0.853255	0	0	0	0	0	0
O14828	SCAMP3	50.8801	49.8278	52.0394		51.9794	1.0523	-1.15931	50.8801	-1.09933	0.173121	0.265183	0.413848	0.36245	0.852427	0.7904	0.70729	0.733972	0	0	0	0	0	0
P40306	PSMB10	40.0182	40.448	54.5546	42.5845	54.0071	-0.429784	-14.5364	-2.56631	-13.9889	0.197997	0.482605	0.507496	0.410481	0.834727	0.674489	0.663352	0.708978	0	0	0	0	0	0
P09211	GSTP1	51.6356	52.9848	52.8025	52.9334	52.53	-1.34919	-1.16685	-1.29776	-0.894303	0.0856344	0.107713	0.132683	0.0878277	0.92112	0.902761	0.88286	0.919263	0	0	0	0	0	0
P49792	RANBP2	48.1928	47.2079	47.4069	47.7504	49.3041	0.984919	0.785891	0.442358	-1.11137	0.127541	0.0977735	0.140557	0.0825316	0.886886	0.910935	0.876765	0.923761	0	0	0	0	0	0
Q86V81	ALYREF	55.933	55.6432	53.517	53.5699	54.7608	0.289872	2.41607	2.36319	1.17223	0.702885	0.334862	0.329358	0.354333	0.587239	0.749141	0.752243	0.738371	0	0	0	0	0	0
P06576	ATP5F1B	59.9837	61.406	62.0685	61.7347	61.2339	-1.42238	-2.08481	-1.751	-1.25027	0.617827	1.15942	1.05839	0.280049	0.618113	0.463087	0.485816	0.78122	0	1	1	1	0	0
Q5JSZ5	PRRC2B	57.4153		64.8686	55.2568	55.2469	57.4153	-7.45323	2.15851	2.16846		0.454907	0.332506	0.302344		0.687329	0.750466	0.767846	0	0	0	0	0	0
O75410	TACC1	54.2976	54.8371	53.7883	53.3634	53.0541	-0.539542	0.509256	0.93417	1.24342	0.156138	0.324943	0.444089	0.284943	0.864949	0.75475	0.692478	0.778245	0	0	0	0	0	0
Q13561	DCTN2	49.0885	49.1773	49.0416	48.9066	49.0138	-0.0888071	0.0469416	0.181893	0.0746802	0.150455	0.102469	0.0990854	0.0531595	0.869222	0.907055	0.909847	0.949524	0	0	0	0	0	0
O14558	HSPB6	50.9055	50.684	49.1679	49.1637	50.3995	0.221445	1.73763	1.74175	0.506018	0.107594	0.304269	0.260996	0.160521	0.902858	0.766713	0.793024	0.861682	0	0	0	0	0	0
O75569	PRKRA	46.4041	47.7932	46.4642	47.6301	47.1592	-1.38916	-0.0601257	-1.22605	-0.755134	0.434211	1.1154	0.270841	0.278991	0.697248	0.472725	0.786881	0.781866	0	0	0	0	0	0
Q15717	ELAVL1	48.2037	47.1628	46.8893	45.9372	46.535	1.04087	1.31442	2.2665	1.66865	0.257305	0.307356	0.477129	0.371931	0.795352	0.764902	0.676989	0.7289	0	0	0	0	0	0
O95340	PAPSS2	54.6469	53.8559	54.268	54.4917	54.4855	0.791027	0.378879	0.155215	0.161416	0.132061	0.042708	0.0777219	0.0732384	0.883345	0.959041	0.927883	0.931759	0	0	0	0	0	0
O43169	CYB5B		58.2839		42.5306		-58.2839		-42.5306		0.21579	0.345244	0.629569	0.203036	0.82251	0.74336	0.613659	0.83123	0	0	1	0	0	0
Q9BUT1	BDH2	51.1679	50.9777	51.2394	51.2928	51.3207	0.190173	-0.0715249	-0.124943	-0.152864	0.108855	0.0906168	0.0788417	0.0788853	0.901831	0.916912	0.92692	0.926883	0	1	0	0	0	0
P14324	FDPS	49.6071	48.7647	49.1102	49.7695	49.7974	0.842353	0.496922	-0.16237	-0.190319	0.209762	0.146728	0.0917948	0.0888821	0.826609	0.872046	0.915923	0.918373	0	0	0	0	0	0
Q9BUF5	TUBB6	61.0291	60.8132	60.2782	60.1524	59.222	0.215903	0.75091	0.876758	1.8071	0.0701354	0.0588826	0.118241	0.106103	0.934461	0.944392	0.894262	0.904075	0	0	0	0	0	0
Q9UHY7	ENOPH1	49.2983	48.3156	48.8943	48.8283	49.1766	0.982731	0.403995	0.470011	0.121734	0.208017	0.0983849	0.0856757	0.0406916	0.827803	0.910428	0.921085	0.960899	0	0	0	0	0	0
Q16531	DDB1	61.4647	61.3535	61.4809	61.4452	65	0.111179	-0.0162275	0.0194331	-3.53533	0.081629	0.079744	0.113217	0.136928	0.924531	0.926145	0.898298	0.879563	0	0	0	0	0	0
P42704	LRPPRC	45.4758	45.4617	45.1548	45.3291	45.0504	0.0140921	0.320968	0.146737	0.425388	0.0531659	0.0799762	0.084127	0.116612	0.949518	0.925946	0.922401	0.895566	0	1	0	1	0	0
Q9Y3Q8	TSC22D4	49.1854	49.1164	47.7303	47.96	48.2342	0.0690566	1.45511	1.22549	0.951194	0.0601847	0.146025	0.202644	0.11019	0.943232	0.872581	0.831501	0.900747	0	0	0	0	0	0
Q96MW1	CCDC43	56.1136	56.5532	53.8854	52.4832	54.2855	-0.439631	2.22819	3.63037	1.82808	0.361302	0.17628	0.381504	0.393913	0.734591	0.850138	0.723849	0.717405	0	0	0	0	0	0
Q96PK6	RBM14	45.2619	45.6439	45.8475	45.2555	46.0254	-0.382019	-0.585615	0.00638487	-0.76354	0.100102	0.156088	0.158251	0.14026	0.909007	0.864986	0.863371	0.876993	0	0	0	0	1	0
P26885	FKBP2	53.9574	53.9436	54.0385	53.3786	53.8721	0.0138681	-0.0810428	0.578859	0.0853333	0.135367	0.0708816	0.108704	0.179066	0.880772	0.93381	0.901954	0.848129	0	0	0	0	0	0
P12956	XRCC6	45.3327	44.9132	45.2425	45.0206	44.9616	0.419436	0.0901274	0.312022	0.371042	0.0793271	0.0234078	0.0577021	0.054963	0.926503	0.977128	0.945446	0.947901	0	0	0	0	0	0
Q99829	CPNE1	50.9195	50.2732	50.4439	50.5455	50.6764	0.646295	0.475665	0.374069	0.243148	0.0835131	0.0764264	0.0363273	0.0366316	0.922924	0.929	0.964946	0.964663	0	0	0	0	0	0
P52895	AKR1C2	44.507	44.98	45.2577	45.2311	45.3719	-0.473024	-0.75069	-0.724168	-0.864902	0.131564	0.227045	0.239679	0.271621	0.883733	0.814966	0.80666	0.786398	0	0	0	0	0	0
Q9UBQ7	GRHPR	55.4563	55.4011	55.9737	55.9586	55.8404	0.0552045	-0.517337	-0.502269	-0.384048	0.074421	0.123019	0.10877	0.10899	0.930734	0.890457	0.9019	0.901721	0	0	0	0	0	0
O15371	EIF3D	47.5139	46.9772	47.612	47.1354	47.1132	0.536702	-0.0980791	0.378505	0.400683	0.368498	0.20699	0.223006	0.195516	0.730728	0.828507	0.817657	0.836459	0	0	0	0	0	0
O60518	RANBP6		55.3789				-55.3789												0	0	0	0	0	0
Q8TBC4	UBA3	51.1775	50.2298	50.5852	50.8891	51.1577	0.947659	0.592313	0.288433	0.0197962	0.152279	0.126967	0.0690513	0.0912735	0.867846	0.887337	0.935409	0.916361	0	0	0	0	0	0
Q04206	RELA	50.5768	49.7558	49.3446	49.3589	49.4142	0.821042	1.23224	1.21792	1.16259	0.188173	0.303541	0.24616	0.202145	0.841629	0.767141	0.802465	0.831847	0	0	0	0	0	0
Q99536	VAT1	60.4028	58.462	59.6053	57.8995	57.6265	1.94086	0.797538	2.5033	2.77633	0.205024	0.0965463	0.114439	0.152769	0.829859	0.911954	0.897312	0.867477	0	0	0	0	0	0
P53992	SEC24C	49.2726	49.0203	50.2815	50.2927	50.0423	0.252287	-1.00891	-1.02005	-0.769655	0.22818	0.197355	0.261701	0.176907	0.814213	0.835174	0.792581	0.849685	0	0	0	0	0	0
Q9NQC3	RTN4										0.458384	0.66314	0.457234	0.559519	0.68569	0.601272	0.686232	0.641223	0	0	0	0	0	0
Q15631	TSN	47.8318	47.3467	45.1891	44.4354	46.3148	0.48512	2.64266	3.39636	1.51699	0.0382172	0.226253	0.249944	0.144426	0.96319	0.815492	0.800036	0.8738	0	0	0	0	0	0
Q96IZ0	PAWR	52.4204		52.1111			52.4204	0.309289	52.4204	52.4204	0.157778	0.253978	0.350576	0.262833	0.863723	0.797462	0.740425	0.791871	0	0	0	0	0	0
P09715	IRS1		45.3686	44.6938	44.1912	44.0999	-45.3686	-44.6938	-44.1912	-44.0999									0	0	0	0	0	0
Q02790	FKBP4	48.8715	48.6137	48.6317	48.8376	48.7538	0.257826	0.239779	0.0339254	0.117735	0.0857752	0.0603142	0.0641502	0.0393434	0.921001	0.943117	0.939717	0.962146	0	0	0	0	0	0
Q9H6U6	BCAS3	53.5044	52.4551	52.3153	52.7836	52.786	1.04936	1.18909	0.720838	0.718378	0.197948	0.210387	0.212732	0.0957084	0.834761	0.826182	0.824584	0.912652	0	0	0	0	0	0
P41567	EIF1	56.7471	65	56.6681	65	65	-8.25292	0.0789859	-8.2529	-8.25292	0.218015	0.0977906	0.402232	0.367967	0.821008	0.910921	0.713149	0.731012	0	0	0	0	0	0
O14579	COPE	50.154	49.9644	49.5625	49.5598	49.6582	0.189601	0.591534	0.594244	0.495843	0.0563255	0.108976	0.0682277	0.128303	0.946678	0.901733	0.93613	0.886287	0	0	0	0	0	0
P12110	COL6A2	52.6937	51.3002	53.0696	55.8076	56.1622	1.39343	-0.375916	-3.11396	-3.46849	0.243433	0.210557	0.420252	0.531832	0.804225	0.826066	0.7041	0.652813	1	0	0	0	0	1
Q15650	TRIP4	49.3142	49.0722	51.2341	50.5302	49.2792	0.24203	-1.91991	-1.21601	0.0349878	0.171598	0.470006	0.400047	0.165494	0.853535	0.68027	0.714262	0.858005	0	0	0	0	0	0
O43815	STRN	52.1601	52.7236	52.8284	52.6007	52.7299	-0.563468	-0.668234	-0.440569	-0.569831	0.231062	0.170003	0.181157	0.22986	0.812307	0.854699	0.846627	0.813101	0	0	0	0	0	0
P07858	CTSB	65	65	64.4574	65	60.1883	1.77067e-11	0.542571	6.39488e-12	4.81166	0.0813186	0.239798	0.209658	0.209311	0.924797	0.806583	0.82668	0.826917	0	0	0	0	0	0
P15104	GLUL	57.8208	56.0265	55.6381	54.6778	56.7868	1.79431	2.18273	3.14302	1.034	0.208664	0.184586	0.323652	0.242163	0.82736	0.844177	0.755485	0.805048	0	0	0	0	0	0
Q86WR0	CCDC25	48.8925	48.9153	48.8535	49.1446	49.0478	-0.0227805	0.038961	-0.252074	-0.155347	0.0711793	0.0456062	0.050356	0.0360544	0.933551	0.956383	0.952058	0.9652	0	0	0	0	0	0
P04899	GNAI2	50.2791	51.4079	51.7768	50.7374	51.4212	-1.12874	-1.49768	-0.458304	-1.14206	0.137329	0.187153	0.106291	0.126101	0.879253	0.842351	0.903921	0.88802	0	0	0	0	0	0
P62847	RPS24	55.0362	55.2483	55.2719	57.4501	56.3182	-0.212023	-0.23567	-2.41385	-1.28194	0.652856	0.380774	0.357629	0.269809	0.605013	0.724231	0.736578	0.78752	0	0	0	0	0	0
Q96KP4	CNDP2	60.4733	60.7516	58.1073	65	65	-0.278286	2.36601	-4.52665	-4.52665	0.116467	0.126863	0.155965	0.172381	0.895683	0.887419	0.865078	0.852965	0	0	0	0	0	0
Q14974	KPNB1	48.9209	48.6775	48.4571	48.3809	48.4206	0.243364	0.463757	0.539909	0.500234	0.0526631	0.0799585	0.0873896	0.0761841	0.949972	0.925961	0.919634	0.929209	0	0	0	0	0	0
Q9Y3I0	RTCB	56.2848	57.5118	56.2469	57.8143	58.9437	-1.2271	0.0378744	-1.52958	-2.65897	0.086209	0.0544708	0.1313	0.155149	0.920633	0.948343	0.883939	0.865689	0	0	0	0	0	0
Q5T7V8	GORAB	49.7006	49.9088	50.7757	49.1553	48.4842	-0.208232	-1.07513	0.545276	1.21642	0.134027	0.287923	0.111142	0.172304	0.881813	0.776444	0.899975	0.853021	0	0	0	0	0	0
Q08J23	NSUN2	48.3815	47.6625	47.7967	48.7959	47.9057	0.719028	0.584791	-0.414418	0.475855	0.191701	0.178776	0.155401	0.160232	0.839137	0.848338	0.865501	0.861896	0	0	0	0	0	0
P78371	CCT2	56.9699	57.9052	57.6492	57.2611	57.2103	-0.935262	-0.679319	-0.291173	-0.24037	0.068092	0.0563861	0.0611892	0.0550864	0.936249	0.946624	0.942339	0.94779	0	0	0	0	0	0
ORFL86W	ORFL86W				50.8677	50.2107			-50.8677	-50.2107									0	0	0	0	0	0
Q8NBJ7	SUMF2	51.5628	50.9649	50.8332	50.7109	52.2582	0.597967	0.729634	0.85191	-0.695398	0.0593226	0.145285	0.130704	0.249726	0.944	0.873145	0.884404	0.800176	0	0	0	0	0	0
O95319	CELF2	47.4631	47.5851		47.6222	47.8231	-0.121992	47.4631	-0.159086	-0.360063	0.0813937		0.113253	0.148465	0.924733		0.898268	0.870727	0	0	0	0	0	0
P60842	EIF4A1	48.9325	48.8139	48.9475	48.8999	49.1695	0.118576	-0.0149798	0.0325406	-0.237033	0.0527613	0.0318631	0.029662	0.058153	0.949883	0.969121	0.971193	0.945043	0	0	0	0	0	0
Q8NBF2	NHLRC2	51.5933	51.4874	51.8832	52.1502	51.2105	0.10584	-0.289954	-0.556912	0.382819	0.12178	0.0789425	0.209367	0.174232	0.89144	0.926833	0.826879	0.85162	0	0	0	0	0	0
O60256	PRPSAP2	65	60.6434	63.403	62.9489	61.7087	4.3566	1.597	2.05108	3.29135	0.125825	0.0784906	0.126814	0.142656	0.888237	0.927222	0.887458	0.875154	0	0	0	0	0	0
Q9BUH6	PAXX	65	65	65	52.1588	52.6835	4.80696e-10		12.8412	12.3165	0.33863	0.221358	0.363411	0.326535	0.747032	0.818761	0.733454	0.753843	0	0	0	0	0	0
Q9P2Y5	UVRAG	52.5005	52.5544	52.0358	51.243	52.0406	-0.0539694	0.464655	1.25751	0.459858	0.276943	0.403583	0.42696	0.480395	0.78312	0.712462	0.700791	0.675495	0	0	0	0	0	0
Q8IXH7	NELFCD	45.232	45.4677	44.6398	45.3838	45.348	-0.235699	0.592198	-0.151849	-0.116046	0.103226	0.268146	0.0763129	0.175441	0.906433	0.788553	0.929098	0.850745	0	0	0	0	0	0
P31150	GDI1	54.3562	54.662	54.7792	54.7433	54.8192	-0.305824	-0.422947	-0.387113	-0.462979	0.0357358	0.0691281	0.0540193	0.0792666	0.965497	0.935342	0.948749	0.926555	0	0	0	0	0	0
P43243	MATR3	44.7125	45.716	45.5571	45.0842	45.0651	-1.0035	-0.844538	-0.371714	-0.352596	0.210159	0.145709	0.0970959	0.118601	0.826337	0.872822	0.911497	0.893973	0	0	0	0	0	0
Q9NZN3	EHD3	51.5717	51.3881	51.2627	51.2035		0.183531	0.30896	0.368141	51.5717	0.048379	0.067076	0.108259		0.953854	0.93714	0.902316		0	0	0	0	0	0
P62899	RPL31	55.7009	55.3122	56.3067	58.3787	57.2902	0.38871	-0.605718	-2.67775	-1.5893	0.787606	0.351528	0.435613	0.306709	0.559407	0.739903	0.696567	0.765281	0	0	0	0	0	0
Q96SU4	OSBPL9	48.4875	48.0656	47.5159	47.4796	47.9643	0.42192	0.97162	1.00789	0.523178	0.106253	0.289522	0.213652	0.118019	0.903953	0.775481	0.823959	0.89444	0	0	0	0	0	0
P61024	CKS1B	46.6083	44.7766	45.2207	44.6044	44.5793	1.83177	1.38759	2.00394	2.02899	0.335838	0.217053	0.345255	0.325037	0.748594	0.821657	0.743354	0.754696	0	0	0	0	0	0
P00568	AK1	51.3337	50.4914	50.8484	51.0307	51.0285	0.842373	0.485315	0.303082	0.305286	0.193085	0.123943	0.0690524	0.125698	0.838163	0.889725	0.935408	0.888337	0	0	0	0	0	0
Q9NU19	TBC1D22B	56.0077	54.4789	53.837		54.2116	1.52882	2.17072	56.0077	1.7961	0.3805	0.371284		0.402273	0.724375	0.729244		0.713128	0	0	0	0	0	0
O95260	ATE1	51.3781	51.0014	51.5032	50.6265	50.1877	0.376749	-0.125096	0.751642	1.19048	0.115912	0.0467088	0.166585	0.210936	0.896128	0.955376	0.857203	0.825807	0	0	0	0	0	0
Q9H089	LSG1	47.6205	46.391	48.3028	47.504	46.9177	1.22955	-0.682296	0.116555	0.702847	0.231142	0.189329	0.184553	0.138706	0.812254	0.84081	0.8442	0.87819	0	0	0	0	0	0
Q9GZZ9	UBA5	57.3038	57.5727	59.6717	58.193	57.9213	-0.268959	-2.368	-0.889197	-0.617564	0.10717	0.180681	0.177086	0.184429	0.903203	0.846968	0.849556	0.844289	0	0	0	0	0	0
Q99519	NEU1	57.0235	55.3533	57.152	55.6137	57.5298	1.67026	-0.128434	1.40986	-0.506262	0.150232	0.1109	0.175389	0.0881314	0.86939	0.900171	0.850782	0.919007	0	0	0	0	1	0
Q9NZN8	CNOT2	49.127	49.0191	49.0129	48.7868	50.0291	0.107849	0.114043	0.340142	-0.902102	0.164515	0.170969	0.169192	0.282488	0.858726	0.853994	0.855291	0.779734	0	0	0	0	0	0
P08962	CD63	42.7246	54.747	61.0656	61.1682	63.2688	-12.0225	-18.341	-18.4436	-20.5443	0.379939	0.697848	0.947777	0.603221	0.72467	0.588981	0.513406	0.623744	0	0	0	0	0	0
Q9UPY8	MAPRE3	49.7855	49.8964	49.8535	49.3179	49.7072	-0.110925	-0.0679544	0.467615	0.0783529	0.075151	0.0643866	0.0928038	0.0413825	0.930102	0.939508	0.915077	0.960262	0	0	0	0	0	0
P25205	MCM3	52.0182	52.3493	51.6434	51.135	50.9458	-0.331121	0.374782	0.883151	1.07238	0.220746	0.182261	0.163906	0.214315	0.819171	0.845837	0.859176	0.82351	0	0	0	0	0	0
Q9UI12	ATP6V1H	53.7202	53.5845	53.6751	53.8272	53.9205	0.135713	0.0451178	-0.106999	-0.200307	0.115736	0.0783412	0.151144	0.0633043	0.89627	0.92735	0.868701	0.940465	0	1	0	0	0	0
P43490	NAMPT	58.8643	65	59.2934	60.495	60.0295	-6.13568	-0.429067	-1.63065	-1.16522	0.112844	0.0613403	0.0927169	0.0712854	0.898599	0.942205	0.91515	0.933458	0	0	0	0	0	0
P48643	CCT5	65	65	65	65	65	-4.30589e-12	1.06013e-11	-1.3074e-12	1.1994e-11	0.0893117	0.178681	0.130411	0.085365	0.918011	0.848406	0.884634	0.921349	0	0	0	0	0	0
Q9Y3U8	RPL36	55.9044	41.0993	56.9417	58.8145	58.1614	14.8051	-1.03732	-2.91015	-2.25701	1.1135	0.551193	0.694211	0.389594	0.473148	0.644665	0.590245	0.719635	0	0	0	0	0	0
Q9HAV4	XPO5	48.2746	47.7326	48.1879	47.9586	48.1397	0.542023	0.08675	0.316026	0.134959	0.136632	0.096067	0.119676	0.0969494	0.879792	0.912353	0.893115	0.911619	0	0	0	0	0	0
O75190	DNAJB6	49.4737	49.4204	48.9057	50.461	49.9926	0.0532972	0.568017	-0.987261	-0.518844	0.16763	0.204503	0.239301	0.27882	0.856435	0.830218	0.806907	0.781971	0	0	0	0	0	0
P53367	ARFIP1	50.839	51.353	50.2084	50.876	51.006	-0.514056	0.630534	-0.0370523	-0.167008	0.0877101	0.196907	0.169135	0.136502	0.919363	0.835487	0.855334	0.879893	0	0	0	0	0	0
Q8WUA7	TBC1D22A	58.9431	57.2298	56.4111	56.5174	56.9005	1.71328	2.53197	2.42562	2.04251	0.310743	0.266357	0.338069	0.276804	0.762926	0.789667	0.747346	0.783206	0	0	0	0	0	0
O95757	HSPA4L	49.5773	49.2629	49.2416	48.9908	49.1722	0.314337	0.335659	0.58647	0.405112	0.0889825	0.0655985	0.12369	0.0887839	0.918288	0.93844	0.889925	0.918456	0	0	0	0	0	0
Q9UJU6	DBNL	48.7446	48.6057	48.6107	48.1499	48.2915	0.138898	0.133901	0.594768	0.453128	0.0481336	0.0492726	0.109609	0.0694534	0.954077	0.953041	0.901219	0.935057	0	0	0	0	0	0
Q16719	KYNU	49.2888	54.464	48.5721	50.7816	51.2263	-5.1752	0.716711	-1.49273	-1.93747	0.586204	0.32815	0.246254	0.516798	0.630436	0.752927	0.802404	0.659284	0	0	0	0	0	0
P29590	PML	50.7501	50.6833	50.9463	50.1816	49.7995	0.0668739	-0.196175	0.56858	0.950595	0.118246	0.0758896	0.243471	0.27576	0.894258	0.929463	0.8042	0.783846	0	0	0	0	0	0
Q9NXV2	KCTD5	47.0875	46.152			44.8906	0.935536	47.0875	47.0875	2.19693	0.279445	0.473892	0.689239	1.31049	0.781589	0.678476	0.591982	0.432809	0	0	0	0	0	0
P01023	A2M	41.0746	41.841	40.1187	53.3776	36	-0.766384	0.955953	-12.303	5.07465	0.247457	0.0704425	0.17127	0.112608	0.801631	0.934193	0.853774	0.898789	0	0	0	0	0	0
O60784	TOM1	51.2934	51.749	51.2025	51.4395	51.1491	-0.455554	0.0909259	-0.146083	0.144325	0.11312	0.105269	0.192441	0.16419	0.898376	0.904757	0.838616	0.858966	0	0	0	0	0	0
P49588	AARS	56.1311	54.8034	55.0927	55.2342	55.7669	1.3277	1.03839	0.896915	0.364202	0.107858	0.0538439	0.0403108	0.0574897	0.902643	0.948907	0.961251	0.945636	0	0	0	0	0	0
P31943	HNRNPH1	46.1235	45.9402	46.2686	45.8398	45.8875	0.183311	-0.145104	0.283648	0.235997	0.0713575	0.0803028	0.0693516	0.0607784	0.933395	0.925666	0.935146	0.942704	0	0	0	0	0	0
Q9UHR5	SAP30BP	40.3013	48.1705	54.7925	52.1632	54.562	-7.86927	-14.4912	-11.8619	-14.2608	0.262136	0.461312	0.864442	0.657013	0.792308	0.684317	0.536353	0.603496	0	0	0	0	0	0
P13804	ETFA	56.5183	60.3516	65	65	65	-3.83329	-8.48165	-8.48165	-8.48165	0.11682	0.304704	0.657389	0.654303	0.895399	0.766457	0.603359	0.604484	0	1	1	0	0	0
Q96GD0	PDXP	52.0188	53.8246	55.6088	51.7605	53.2397	-1.80589	-3.59009	0.258228	-1.22091	0.253861	0.355887	0.376808	0.199306	0.797537	0.737525	0.726318	0.833816	0	0	0	0	0	0
Q7Z5L9	IRF2BP2	51.1328	51.309	51.1623	50.0924	50.6616	-0.17616	-0.029527	1.04045	0.471158	0.211564	0.0825589	0.145939	0.131022	0.825379	0.923737	0.872647	0.884156	0	0	0	0	0	0
P13987	CD59	45.3074	47.2983	60.4699	57.5698	59.329	-1.99084	-15.1625	-12.2624	-14.0215	0.428577	1.14671	1.84042	1.10891	0.699997	0.46583	0.35206	0.474179	0	0	0	0	0	0
Q9Y613	FHOD1	45.3554	45.2957	45.3294	45.523	45.1867	0.0596926	0.0259873	-0.167553	0.168759	0.11293	0.0797062	0.156892	0.111688	0.898529	0.926178	0.864385	0.899533	0	0	0	0	0	0
O43318	MAP3K7	46.7346	46.2022	46.7535	45.8104	46.7176	0.532318	-0.0189876	0.924147	0.0169746	0.090143	0.105419	0.139433	0.0813809	0.917311	0.904635	0.87763	0.924744	0	0	0	0	0	0
O00479	HMGN4	48.3978		48.4329			48.3978	-0.0351852	48.3978	48.3978		0.216289				0.822173			0	0	0	0	0	0
Q96CP2	FLYWCH2	52.1377	52.7149	49.8592	50.4771	50.8219	-0.57717	2.27855	1.66068	1.31582	0.296121	0.271216	0.352352	0.26682	0.771533	0.786648	0.739453	0.789378	0	0	0	0	0	0
P05166	PCCB	57.9166	65	58.6333	65	58.2587	-7.08345	-0.716708	-7.08345	-0.342125	0.310717	0.463936	0.416918	0.410558	0.762941	0.68309	0.705757	0.708939	0	0	1	1	0	0
Q99570	PIK3R4	51.6515	52.1517	52.1377	51.7432	51.7413	-0.500125	-0.486177	-0.091631	-0.0897468	0.201766	0.0936472	0.117115	0.113731	0.832108	0.914372	0.895163	0.897883	0	0	0	0	0	0
Q969T9	WBP2	55.3366	55.7288	55.2234	54.7677	55.392	-0.392261	0.113142	0.56887	-0.0554381	0.253721	0.264892	0.308907	0.344546	0.797626	0.790581	0.763996	0.743745	0	0	0	0	0	0
Q07021	C1QBP	52.2882	52.0162	53.1269	53.6294	54.2257	0.272033	-0.838746	-1.34119	-1.93753	0.0704342	0.137127	0.102938	0.154613	0.9342	0.879409	0.906669	0.866091	0	0	1	0	0	0
Q9NX46	ADPRHL2	52.2142	52.1322	52.2096	52.2556	52.1403	0.0819592	0.00457526	-0.0413961	0.0738497	0.200156	0.294685	0.0804732	0.171843	0.833225	0.772388	0.92552	0.853357	0	0	0	0	0	0
O14737	PDCD5	56.7962	53.0264	42.0983	47.6454	52.7672	3.76976	14.6979	9.15077	4.02897	0.144448	0.130348	0.173627	0.177386	0.873784	0.884684	0.85206	0.849339	0	0	0	0	0	0
O95208	EPN2	57.4979	56.0939	56.8781	56.0476	56.3531	1.40401	0.619789	1.45027	1.14485	0.334626	0.183828	0.176295	0.454263	0.749273	0.844717	0.850127	0.687634	0	0	0	0	0	0
O75874	IDH1	65	65	65	65	65		3.29692e-12	6.89937e-11		0.106242	0.195959	0.201919	0.137355	0.903962	0.836149	0.832003	0.879233	0	1	0	0	0	0
Q9P260	RELCH	50.8693	51.5318	51.0923	50.9171	51.6998	-0.662534	-0.223009	-0.0478333	-0.830476	0.184854	0.14102	0.0513901	0.177109	0.843986	0.876409	0.951122	0.849539	0	0	0	0	0	0
P06725	UL83		52.2095	51.9083	52.2812	52.1535	-52.2095	-51.9083	-52.2812	-52.1535									0	0	0	0	0	0
Q9BPZ3	PAIP2	49.0296	48.88	49.0272	48.9781	49.7646	0.149587	0.00240157	0.051473	-0.735009	0.0820537	0.0607927	0.0707934	0.170636	0.924169	0.942691	0.933887	0.854237	0	0	0	0	0	0
Q7Z460	CLASP1	47.4018	47.3202	46.6355	46.4779	46.5708	0.081641	0.766335	0.923868	0.831039	0.123573	0.218619	0.275682	0.305751	0.890017	0.820601	0.783894	0.765843	0	0	0	0	0	0
Q641Q2	WASHC2A	49.3859	50.6279	50.5177	48.9181	48.7339	-1.242	-1.13184	0.467709	0.651942	0.21073	0.209425	0.342309	0.273476	0.825948	0.826839	0.744985	0.785253	0	0	0	0	0	0
P61764	STXBP1	48.2206	47.79	47.7417	47.6704	47.7361	0.43059	0.478942	0.550183	0.484451	0.17959	0.141115	0.159793	0.117897	0.847753	0.876336	0.862223	0.894537	0	0	0	0	0	0
P16989	YBX3	51.0832	51.9806	51.4653	51.3585	51.5242	-0.897407	-0.382052	-0.275297	-0.441025	0.254606	0.25473	0.256367	0.269876	0.797063	0.796984	0.795946	0.787479	0	0	0	0	0	0
Q9H0R4	HDHD2	43.8645	41.2133	44.4953	42.2891	47.6377	2.6512	-0.630801	1.57542	-3.77321	0.189501	0.295787	0.398867	0.383947	0.840689	0.771732	0.714864	0.722571	0	0	0	0	0	0
P43034	PAFAH1B1	60.1924	53.664	55.4071	54.6459	53.5358	6.52836	4.78534	5.54656	6.65664	0.0704978	0.0912824	0.105404	0.091429	0.934145	0.916353	0.904646	0.91623	0	0	0	0	0	1
O95359	TACC2	52.9166	54.8845	54.2973	53.718	54.0843	-1.96789	-1.3807	-0.801368	-1.16774	0.482764	0.187554	0.190902	0.295562	0.674416	0.842067	0.8397	0.771866	0	0	0	0	0	0
P07355	ANXA2	49.4213	48.5076	49.9513	50.6266	51.2325	0.913692	-0.530004	-1.20537	-1.81119	0.134586	0.0909982	0.267848	0.206372	0.881379	0.916592	0.788738	0.828932	0	0	0	0	0	0
[truncated: 870 more rows]

## Sheet: TableS3B
Timepoints	Geneset	Mutual_information	Z_score	Enrichment_score
24_hpi	KEGG_ECM_RECEPTOR_INTERACTION	0.00635646	7.05946	[3.140838533940222, 3.9929641878891218, -0.5074657384111356, -1.0765370198295832, -1.073521073808088, -1.073521073808088, -1.0765370198295832]
	WONG_MITOCHONDRIA_GENE_MODULE	0.00320888	3.17345	[1.7484502376198559, -1.1755057146320438, 1.4497031006583567, -2.516319672304919, 0.3974038061244353, -0.47091710023480216, 0.9327582379931716]
	BROWNE_HCMV_INFECTION_14HR_UP	0.00273176	2.27783	[-0.728360625870484, 2.3122947712835935, 1.44619307514199, 0.5285074464340206, 0.3334674158815569, -0.728360625870484, -1.6960039221138805]
	ZHU_CMV_24_HR_DN	0.00194749	1.10045	[2.1314312454708513, 0.8080460872837812, -0.3190434811539537, 0.804155959312747, -1.017462837680208, -1.017462837680208, -0.32102573285748137]
	HALLMARK_OXIDATIVE_PHOSPHORYLATION	0.00176593	0.98705	[1.4665389207648505, -0.3980362398056785, 0.3223689681981545, -1.2636757956822453, -0.9710822023184307, 0.44765332193692386, 1.4562210928691355]
	MOOTHA_MITOCHONDRIA	0.000818373	-0.46843	[1.1077758031963185, 0.4839129429487231, 0.4839129429487231, -0.5575916245891352, -0.3223293769481753, -1.086358566841644, 0.6050323448794453]
48_hpi	KEGG_ECM_RECEPTOR_INTERACTION	0.00457484	4.55483	[4.952270827355026, 1.179938930716776, -1.0752936889054385, -0.5065813620938702, -0.5086622394915324, -1.0752936889054385, -0.5086622394915324]
	MOOTHA_MITOCHONDRIA	0.00348759	3.45849	[1.8222254713348494, 3.2990674011756798, -0.41310975630045305, -0.8513151227807634, -1.064780749277898, -1.302542968312224, -0.5365135759110509]
	WONG_MITOCHONDRIA_GENE_MODULE	0.00292845	2.64765	[3.234233344163108, -0.3310834673758549, 0.5459315318546837, 0.5509928445754292, -0.8901119142522551, -1.9751314067703754, -0.3310834673758549]
	HALLMARK_OXIDATIVE_PHOSPHORYLATION	0.00219934	1.60246	[1.7548186918212336, 1.4609669525504765, -0.4004830021478612, 0.3239721990596058, -0.9754024070646997, -1.6042232437833435, 0.44501113002786563]
	ZHU_CMV_24_HR_DN	0.00218126	1.35239	[2.1349206411631587, 1.1766419855177161, -0.5865233438477676, 0.5103005691394371, 0.5074590183407491, -1.019729466748469, -1.019729466748469]
	BROWNE_HCMV_INFECTION_14HR_UP	0.0018305	0.951266	[-1.6874581521944965, 1.4423803225494884, 0.5299949899216472, 0.7859439192508635, -0.7306758338302997, 0.781324224717447, 0.3320389828694803]
72_hpi	ZHU_CMV_24_HR_DN	0.00403333	3.94127	[4.061497826908318, 0.5074574563352927, -1.019778355859451, 0.8098316129370161, -0.3201983494191668, -1.751007786616542, -0.586548098972534]
	KEGG_ECM_RECEPTOR_INTERACTION	0.00246474	1.63048	[3.1446861012794303, 0.731627658374423, 0.39104338662522625, 0.39292085553042067, -0.5086764756088261, -1.075326745196138, -0.5086764756088261]
	WONG_MITOCHONDRIA_GENE_MODULE	0.00190585	1.1106	[2.082219128060668, -0.6574677675837359, 1.1756225605155197, -0.46907001729903547, -0.8902240514004379, -0.8902240514004379, 0.5459465931974606]
	BROWNE_HCMV_INFECTION_14HR_UP	0.00112319	-0.0731352	[-0.7267116293816313, 0.5299971242557779, 1.8500889606146307, 0.5335454672336404, 0.33203041513720005, 0.33203041513720005, -0.7307215428723443]
	MOOTHA_MITOCHONDRIA	0.000813491	-0.499021	[0.8127202406663795, -0.397755676316098, 0.9757474841828468, 0.40654343784346564, -1.037872829575979, -0.5184532338126209, 0.5169762734683626]
	HALLMARK_OXIDATIVE_PHOSPHORYLATION	0.000469941	-1.00688	[0.7791035351490909, -0.5516874049064135, 0.5954687928219, 0.32398947222507735, -0.40051515945581084, -0.5516874049064135, 0.772179178492343]
96_hpi	KEGG_ECM_RECEPTOR_INTERACTION	0.00560584	5.90936	[4.954491119142548, 1.732859000328546, -1.0749158442440137, -0.5083881503622123, -1.0749158442440137, -0.5083881503622123, -1.0749158442440137]
	ZHU_CMV_24_HR_DN	0.0035207	3.15833	[3.356644491611976, 1.618895035516997, -1.0192617735732898, -1.0192617735732898, -0.3199161016324243, -0.3199161016324243, -1.0192617735732898]
	BROWNE_HCMV_INFECTION_14HR_UP	0.00194606	1.09645	[-1.1188793265708714, -0.45693849074448206, 1.4435682458935124, 1.8514162388532742, -0.45693849074448206, 0.5305086955976284, -0.7301879894147635]
	HALLMARK_OXIDATIVE_PHOSPHORYLATION	0.00137168	0.312398	[1.2581747133658157, -0.38165699056992913, 0.8041796425456945, -0.5287291801647357, -0.5287291801647357, -1.2240595118594324, 1.01301824242431]
	WONG_MITOCHONDRIA_GENE_MODULE	0.000941134	-0.326629	[1.1856273388103817, 0.5466933348617237, 0.5466933348617237, -0.4729053739859805, -0.6567558457570878, -0.8893999889572152, 0.7270830082010115]
	MOOTHA_MITOCHONDRIA	0.000918585	-0.345195	[0.6824724058570552, 0.8312384438257742, 0.5370106614601445, -0.49982405516053324, -1.0099044725103545, -0.6420018096078685, 0.8312384438257742]

## Sheet: TableS3C
Timepoints	Geneset	Mutual_information	Z_score	Enrichment_score
24_hpi	KEGG_ECM_RECEPTOR_INTERACTION	0.00573167	6.42319	[-1.2750015443903175, -1.2750015443903175, -1.2785106407324953, -0.6531048256066208, -0.32322087803664673, 3.2599250651570815, 3.2514948674641233]
	HALLMARK_OXIDATIVE_PHOSPHORYLATION	0.0042819	5.03783	[-1.6369476550854618, 0.306980441019386, -0.4202734831497497, 0.306980441019386, 0.42359857722632965, -1.6369476550854618, 5.273854806911033]
	WONG_MITOCHONDRIA_GENE_MODULE	0.00280589	2.67823	[-1.2477716106953138, 0.5002635928055693, -0.9552505545502314, 0.3592002813432942, -0.9552505545502314, 0.6698754578546315, 3.462480451200554]
	MOOTHA_MITOCHONDRIA	0.00201682	1.45956	[-1.1680485152404452, 0.33204452488110536, 0.32746069470245276, 0.689349059286522, -0.47921092761044576, -0.9517336945250703, 2.7218342399553017]
	BROWNE_HCMV_INFECTION_14HR_UP	0.00177958	0.974394	[-1.1689654353963292, -0.4851620861744627, 0.49465878928097207, 1.3747845716821976, 1.7609193578540758, 0.30964101302682295, -0.770576723121672]
	ZHU_CMV_24_HR_DN	0.00128307	0.174182	[1.5250350203268963, -0.625564876379001, -1.074801681694117, 0.7512412279397438, 0.747556484154469, 0.4692067525081024, -0.3502373211349131]
48_hpi	HALLMARK_OXIDATIVE_PHOSPHORYLATION	0.00826275	11.1968	[-3.153289124658344, 0.30548219379368013, -1.6411653990362787, -1.0041690161220969, -1.0041690161220969, 1.4165976090961958, 8.091014856241062]
	KEGG_ECM_RECEPTOR_INTERACTION	0.00784869	9.40346	[-1.2765334491608684, -1.2765334491608684, -1.2765334491608684, -1.2765334491608684, -0.3222674888901566, 0.9104298964111774, 8.15390757287064]
	MOOTHA_MITOCHONDRIA	0.00585018	7.49462	[-1.9955765209448626, -1.9955765209448626, 0.3436558934253275, -1.1442641165022007, -0.4593556536943599, 1.682549536580419, 5.398514914896122]
	WONG_MITOCHONDRIA_GENE_MODULE	0.0049664	6.02896	[-2.0662695845371237, -0.5166512113611211, -1.6183223362004326, 0.35762698815955746, -0.709506456673119, 1.348895888701538, 4.892937833128548]
	BROWNE_HCMV_INFECTION_14HR_UP	0.0023949	1.86812	[-0.7683099536398031, 0.4965379665608277, 1.0286693580839725, 0.7365691324245304, 2.2078557591169603, -1.1711771922818264, -1.1711771922818264]
	ZHU_CMV_24_HR_DN	0.000920907	-0.37084	[-0.3490475788946459, -0.3490475788946459, 1.1017696871600184, -0.3490475788946459, -0.3490475788946459, -0.6268484118573932, 1.5225295132710812]
72_hpi	KEGG_ECM_RECEPTOR_INTERACTION	0.0091596	11.3137	[-1.2750092629812648, -1.2750092629812648, -1.2785273360042069, -1.2750092629812648, -0.6556411718070415, 0.5490352132949116, 10.821808294157323]
	MOOTHA_MITOCHONDRIA	0.0073853	9.89583	[-0.7656029029618341, 0.3320488766392081, -5.115563034214558, -0.951784267384049, 0.32745308424810643, 1.0175297482480796, 6.177554930546966]
	HALLMARK_OXIDATIVE_PHOSPHORYLATION	0.00698486	9.17397	[-3.1475271212443, 0.4280181867939238, -1.2979080739689692, -0.7634578059250857, -1.0082383512700899, 1.169906743090633, 6.887691965811969]
	WONG_MITOCHONDRIA_GENE_MODULE	0.00449465	5.31725	[-2.061906319017804, 0.35920438804850846, -0.5192529672762809, -0.9487278574824785, -0.7126455171177437, 0.6698967725000475, 5.403789526587163]
	BROWNE_HCMV_INFECTION_14HR_UP	0.00259647	2.18583	[-0.7665660269889705, -0.48516437019027264, 1.0255255062545077, 1.0309871858627715, 2.2025908155433562, -0.48516437019027264, -1.7529604891045465]
	ZHU_CMV_24_HR_DN	0.00125152	0.113536	[-0.3481479260243124, 0.4692106287650163, 0.4665704214644126, -1.070873326740956, 0.4665704214644126, -0.3481479260243124, 2.005756260195828]
96_hpi	KEGG_ECM_RECEPTOR_INTERACTION	0.012207	15.4615	[-1.2765334491608684, -1.2765334491608684, -1.2765334491608684, -1.2765334491608684, -1.2765334491608684, -0.6542001201481541, 16.22267079103896]
	HALLMARK_OXIDATIVE_PHOSPHORYLATION	0.00912717	12.5379	[-2.555625348521937, -1.6411653990362787, -1.0041690161220969, -0.5726218996896337, -1.2932450594401201, 1.1662110360954654, 10.032315339537604]
	MOOTHA_MITOCHONDRIA	0.00729611	9.83908	[-3.2890384631636995, -0.9556568627411567, -2.4019735753450275, -0.7689961312965905, 1.0133626766256862, 2.151706226679224, 4.8924436543468115]
	WONG_MITOCHONDRIA_GENE_MODULE	0.0062469	7.7605	[-0.9515890507132586, -0.709506456673119, -2.613489441190887, -0.709506456673119, -0.5166512113611211, 0.8656156898343674, 7.136229969463732]
	BROWNE_HCMV_INFECTION_14HR_UP	0.00181394	1.01681	[-0.7683099536398031, -0.48649532014113334, 2.6979523366917553, 0.7365691324245304, -0.48649532014113334, 0.4965379665608277, -0.7683099536398031]
	ZHU_CMV_24_HR_DN	0.00147866	0.441444	[0.74967486617754, -0.3490475788946459, -1.0725845433951093, 0.4680788264963114, -0.6268484118573932, 0.4680788264963114, 2.009931156091151]
