# Supplementary material for: Temporal dynamics of protein complex formation and dissociation during human cytomegalovirus infection
Source: Nat Commun. 2020 Feb 10;11:806. doi: 10.1038/s41467-020-14586-5 (PMC7010728; doi:10.1038/s41467-020-14586-5)
Supplement: Supplementary file 8 — Supplementary Data 5 [file 41467_2020_14586_MOESM8_ESM.xlsx]

## Sheet: Description
Supplementary Data 5	Translocation proteins
	Tab name	Tab description	Column headers	Notes
	TableS5	Analysis of translocating proteins	Uniprot_ID	Uniprot accessions
			Gene_symbol	Gene symbol
			dTm(24hpi)	Difference of melting temperature (Tm) between mock and indicated time
			dTm(48hpi)
			dTm(72hpi)
			dTm(96hpi)
			TED(24hpi)	Difference of Euclidian distance between mock and indicated time
			TED(48hpi)
			TED(72hpi)
			TED(96hpi)
			Translocation (Jean Beltran et al., 2016)	The value of 1 represents translocated proteins during HCMV infection from Beltran et al., 2016
			Translocation (Mendik, 2019)	The value of 1 represents translocated proteins from Translocatome database (Mendik et al., 2019)

## Sheet: TableS5
Uniprot_ID	Gene_symbol	dTm(24hpi)	dTm(48hpi)	dTm(72hpi)	dTm(96hpi)	TED(24hpi)	TED(48hpi)	TED(72hpi)	TED(96hpi)	Translocation (Beltran et al., 2016)	Translocation (Mendik, 2019)
P42330	AKR1C3	0.345283	0.130976	0.322217	0.183248	0.0604804	0.0516953	0.0615203	0.0793467	0	0
Q9UBT2	UBA2	0.48822	0.107518	-0.187428	-0.318231	0.116925	0.0279202	0.0350777	0.0559906	0	0
O95825	CRYZL1	-1.80478e-12	-1.00897e-12	4.26109	3.18947	0.108107	0.0853658	0.147079	0.163925	0	0
Q7Z7A4	PXK	-0.0990806	0.403111	0.666626	0.601682	0.172661	0.165648	0.172879	0.160315	0	0
Q03426	MVK	-1.24639	-3.08137	-1.84096	-6.4262	0.0872083	0.118902	0.134002	0.172803	0	0
Q9H773	DCTPP1	0.46498	0.924508	50.3771	-0.0778409	0.201456	0.280005	0.434339	0.224243	0	0
P06493	CDK1	-0.0693566	-0.893389	-1.25446	-1.04518	0.115739	0.142738	0.177757	0.140822	0	0
P27694	RPA1	0.38682	0.388973	0.0464451	-0.343705	0.12749	0.120658	0.0793579	0.092586	0	0
Q14204	DYNC1H1	0.0434297	-0.206522	-0.493161	-0.417106	0.0324359	0.0429041	0.0753755	0.0636376	0	0
Q9ULC3	RAB23	0.115609	0.0196327	0.0262112	-0.28705	0.145424	0.0993652	0.0633184	0.122669	0	0
Q13885	TUBB2A				2.27004e-10	0.0881564	0.0291088	0.0763238	0.0702568	0	0
Q15370	ELOB	1.3371	1.20258	1.61642	1.63478	0.15655	0.0699228	0.144331	0.111555	0	0
Q13043	STK4	0.0295685	0.0206702	-0.186328	0.87288	0.0915264	0.129729	0.0767238	0.123623	0	0
P21281	ATP6V1B2	-7.10543e-12	-7.10543e-12	-7.10543e-12	1.52089	0.121031	0.0637994	0.0745387	0.0606519	1	0
P63218	GNG5	-0.69957	-0.134502	-0.582698	0.786817	0.847832	0.823892	1.6677	0.899631	0	0
Q03154	ACY1	-1.60107	0.0582036	-1.86442	-2.28842	0.190409	0.186892	0.161588	0.203358	0	0
Q9BQA1	WDR77	-0.051269	-0.342954	-0.575389	-0.420879	0.133191	0.0943935	0.154523	0.114905	0	1
Q16204	CCDC6	0.19669	0.0952455	0.854606	1.12827	0.0887752	0.0554441	0.0814416	0.0993067	0	0
P61758	VBP1				7.10543e-12	0.257185	0.10499	0.273333	0.218405	0	0
Q07866	KLC1	0.419657	0.318135	0.268047	0.416397	0.105661	0.0668633	0.0744759	0.0824525	0	0
Q9P0L0	VAPA		2.99849e-12		2.78834	0.154898	0.128892	0.155355	0.241383	0	0
Q969U7	PSMG2	-0.548474	-1.26668	-0.476905	-0.390451	0.0840357	0.108689	0.0894408	0.0971093	0	0
O14879	IFIT3	0.608073	0.467572	0.292968	0.0141168	0.125118	0.0751516	0.0683173	0.0408873	0	1
Q08378	GOLGA3	-0.317632	0.0567511	0.864531	0.0804525	0.141732	0.07751	0.160905	0.0842108	0	0
Q16864	ATP6V1F	-0.12654	-1.80596	-0.597401	-4.3434	0.168578	0.326583	0.110035	0.299548	0	0
Q9UNN5	FAF1	0.0696528	0.172835	-0.0685903	-0.0157437	0.0684274	0.0958389	0.0588282	0.0890401	0	0
Q96IU4	ABHD14B	0.521484	-0.0448928	0.669721	0.450573	0.138949	0.09271	0.139074	0.0945833	0	0
P61160	ACTR2	3.97904e-13	-4.9738e-13	-3.97904e-13	-4.9738e-13	0.0578495	0.0818959	0.131308	0.110097	0	0
P55957	BID	3.49604	0.877572	56.9512	14.1367	0.156032	0.119744	0.155547	0.269447	0	0
P49773	HINT1	-1.62132	3.44099	2.69009	6.28229	0.232024	0.292569	0.269221	0.210817	1	0
Q9HAT2	SIAE	2.27704	4.94827	48.9739	2.19191	0.153653	0.278726	0.290458	0.37197	0	0
P49411	TUFM	0.750385	0.168099	-0.0845176	-0.179133	0.0982557	0.0357174	0.0668447	0.0617944	0	0
P18206	VCL					0.112943	0.0793679	0.106424	0.102214	0	0
O60664	PLIN3	3.69287	3.79585	4.92375	4.64892	0.123151	0.0741031	0.170611	0.142448	0	0
P10155	TROVE2	18.5318	17.8215	18.3902	17.0802	0.155495	0.169699	0.177129	0.165991	0	0
P14618	PKM	3.29035	-6.96332e-13	3.70719	2.61374	0.208294	0.0924113	0.0587184	0.0435115	0	0
O75396	SEC22B	0.447368	0.142033	0.425833	0.498265	0.150662	0.247019	0.198218	0.184014	1	0
Q15427	SF3B4	-0.0900365	1.02284	1.7259	1.50329	0.150758	0.1927	0.328463	0.319831	0	0
P15848	ARSB	1.9282	-0.268845	-0.735483	-0.651307	0.453669	0.477266	0.363656	0.240719	0	0
Q9H3P7	ACBD3	-0.404907	-0.909533	-0.892886	-1.16087	0.0896557	0.154852	0.147243	0.193662	0	0
Q9UNF1	MAGED2	-0.363101	0.0751675	0.0950586	0.374797	0.0939054	0.0667444	0.0707876	0.0700211	0	0
Q16513	PKN2	1.68315	0.943298	1.04405	1.26465	0.351448	0.157581	0.220381	0.565876	0	0
Q9Y4Z0	LSM4	2.24916	-2.27523	-2.85976	11.3141	0.175027	0.19639	0.297334	0.252888	0	0
O75533	SF3B1	0.398967	0.530853	0.903527	1.09661	0.201993	0.169318	0.243152	0.25271	0	0
Q9H479	FN3K	13.3943	16.4203	5.73537	15.1604	0.469411	0.647668	0.562369	0.542433	0	0
Q969M3	YIPF5	-9.05163	-3.83427	-4.49778	-6.3115	0.40209	0.675286	0.729282	0.877504	0	0
Q7Z406	MYH14	0.709326	0.399943	0.123712	0.568463	0.188715	0.135806	0.0989141	0.138066	1	0
Q9UBB6	NCDN	0.598105	0.528058	0.613292	0.755095	0.0825531	0.0891109	0.106853	0.135393	0	0
O95707	POP4	7.17695	6.09165	5.56032	4.93772	0.280323	0.197115	0.170736	0.16073	0	0
P35579	MYH9	0.460073	0.399048	0.0601925	0.180363	0.0531255	0.064794	0.0241571	0.0435063	1	0
Q06033	ITIH3	1.48471	0.826294	-0.0604279	0.178301	0.287952	0.27097	0.0735602	0.125871	0	0
Q9Y646	CPQ	-50.7852	-47.9066		-44.3966	0.234716	0.222584	0.303602	0.284971	0	0
Q9UL33	TRAPPC2L	1.16962	1.23883	1.67224	1.11365	0.166394	0.14736	0.216956	0.150214	0	0
P20618	PSMB1			-61.106	-54.6822	0.142483	0.181622	0.278891	0.206044	0	1
P61970	NUTF2	10.6106	10.7534	20.4477	9.47261	0.225495	0.249753	0.347884	0.315916	0	0
Q86U42	PABPN1	0.645221	-0.470965	0.574434	0.414169	0.144639	0.0906558	0.123556	0.112587	0	0
P36969	GPX4	-3.97904e-13	3.97904e-13	-3.97904e-13	-3.97904e-13	0.124962	0.262817	0.32289	0.287106	0	0
P35813	PPM1A	1.04715	1.2101	0.75159	0.430239	0.22982	0.301633	0.196837	0.174209	0	0
P32456	GBP2	0.22189	0.154015	-0.0573425	-0.189299	0.153232	0.0649699	0.0931217	0.0612301	0	0
P04181	OAT	-0.0901637	-1.37834	-0.407665	-0.686818	0.0885226	0.342367	0.193096	0.221537	0	0
P52888	THOP1	4.50484e-12	2.60059e-12		7.80176e-12	0.0663598	0.163214	0.193555	0.149866	0	0
P18846	ATF1	40.5234	-4.03976	40.5234	-1.61217		0.200272		0.301945	0	0
Q14185	DOCK1	-0.23734	-0.684808	-0.254033	-0.100311	0.0652193	0.167437	0.0915478	0.0695545	0	0
Q96DM3	RMC1	-0.0355074	0.12066	0.139606	0.239677	0.154625	0.123878	0.208627	0.0866009	0	0
P16755	UL13	-47.1675	-46.2924	-45.2956	-46.0922					0	0
Q9Y237	PIN4	1.4577	2.17914	2.18533	0.7614	0.0638343	0.0697877	0.0895318	0.133871	0	0
P46777	RPL5	0.239561	-0.346168	-2.59831	-1.56177	0.429692	0.299157	0.351851	0.243878	1	1
O76074	PDE5A	1.76826	2.80122	5.73331	6.08521	0.0439538	0.0863188	0.203158	0.176628	0	0
P63151	PPP2R2A	-1.61193	-0.644386	-0.178176	-0.509099	0.137322	0.14933	0.114263	0.122	0	0
Q15599	SLC9A3R2	0.241388	-0.976855	-0.354315	1.25588	0.104131	0.260735	0.329064	0.21788	0	0
P23919	DTYMK	-2.76794	-3.75039	-4.37981	-8.63979	0.0982098	0.252985	0.403182	0.367766	0	0
Q7L8L6	FASTKD5	-1.06843	0.0989461	-0.381341	-0.574526	0.227136	0.162248	0.321463	0.187284	0	0
Q14318	FKBP8	-1.71863	-4.52644	-1.42065	-2.86556	0.218313	0.498975	0.34321	0.471627	0	1
O60701	UGDH	1.78211	1.46773	-0.719457	0.43183	0.0935941	0.0671575	0.109297	0.0898825	0	0
P42166	TMPO	0.133118	0.476179	-0.154871	0.300777	0.135765	0.207596	0.144733	0.160056	0	0
Q9NR56	MBNL1	-1.09676	-0.414167	0.114717	-0.303599	0.177525	0.0964249	0.117493	0.0976073	0	1
O95861	BPNT1			3.69482e-12		0.126907	0.249199	0.346046	0.281406	0	0
Q8N9N7	LRRC57	0.0720883	-2.16259	-3.4032	-1.40393	0.179978	0.098519	0.107154	0.103722	0	0
P49721	PSMB2	1.38326	6.48135	-5.63496	0.927678	0.186751	0.228268	0.317954	0.279977	0	0
Q9Y5N5	N6AMT1	0.438155	0.0149244	-0.322695	0.0280041	0.429665	0.387617	0.139823	0.377188	0	0
Q9H223	EHD4	0.278877	0.672315	0.274862	0.300169	0.0961361	0.154493	0.0721213	0.086166	0	0
P35573	AGL	0.770279	0.0794472	-0.396343	-0.263814	0.347991	0.32336	0.35373	0.294189	0	0
O95486	SEC24A	-0.0363952	-1.40781	-1.35561	-1.77803	0.164495	0.422869	0.351598	0.404815	0	0
P06703	S100A6	4.29738	2.11222	2.54349	1.39394	0.288656	0.217102	0.207463	0.128546	1	1
P30566	ADSL		3.24574	2.04331e-07		0.168699	0.140805	0.131919	0.0607001	0	0
Q00653	NFKB2	0.233111	0.371313	0.251254	0.41338	0.106889	0.165141	0.162926	0.182949	0	0
Q7LBR1	CHMP1B	0.669864	0.578663	0.754647	0.492463	0.113229	0.0991037	0.121238	0.13227	0	0
Q13630	TSTA3		6.96332e-13	7.95808e-13		0.124678	0.132855	0.151142	0.102988	0	0
P18754	RCC1	0.0867276	0.0828063	-0.239213	0.136693	0.285537	0.243843	0.249332	0.24716	0	0
Q15424	SAFB	0.872556	2.57877	1.59997	1.06789	0.276669	0.390882	0.531536	0.565102	0	0
P61981	YWHAG	9.90497e-12	-2.98428e-13	3.59535e-12	4.0302e-11	0.0925631	0.0392877	0.0414056	0.0894583	0	0
P61201	COPS2	1.09501	0.556656	0.12812	0.800353	0.066815	0.0785429	0.034487	0.0486339	0	1
Q99436	PSMB7	-12.0149	-15.9169	-16.986	-17.883	0.173111	0.258829	0.49778	0.391718	0	1
Q8WUM0	NUP133	1.07957	3.18742	3.29416	2.54768	0.241211	0.32053	0.335081	0.293887	0	0
P48444	ARCN1	0.19847	-0.0679272	0.145944	0.0210607	0.0681958	0.0552901	0.0420222	0.0359529	0	0
Q0ZGT2	NEXN	-0.195233	0.118659	0.0689893	-0.181329	0.0976312	0.240049	0.284236	0.214494	0	0
Q9UN37	VPS4A	0.425122	-0.310074	-0.107547	-0.0768766	0.0755516	0.0826899	0.0339813	0.0433486	0	1
Q9NX08	COMMD8	0.33484	0.363714	1.13161	0.160633	0.0692546	0.0796975	0.173957	0.0940789	0	0
P13473	LAMP2	-10.8861	-10.8861	-10.8861	-10.8861	0.177666	0.336678	0.445329	0.187176	1	0
Q15274	QPRT	14.7033	16.9266	3.76923	21.5184	0.262983	0.519393	0.584822	0.479944	0	0
P04632	CAPNS1	2.49627	-2.8263	-2.8263	-2.66051	0.0677419	0.0709718	0.105195	0.113694	1	0
Q96AT9	RPE	-0.919024	-1.17623	-0.822478	-1.93626	0.344777	0.323411	0.175881	0.224087	0	0
Q99584	S100A13	1.56015	-3.28266	1.71743	1.26852	0.149392	0.155761	0.197936	0.182247	1	0
Q14011	CIRBP	-1.04877	-0.876552	-0.59914	-0.923663	0.13337	0.112575	0.172922	0.139878	0	0
Q13564	NAE1	1.04054	0.47911	0.10547	0.0583445	0.207816	0.0948919	0.137351	0.0479255	0	0
Q86V21	AACS	0.720802	0.623703	0.898528	0.522809	0.160942	0.13602	0.23167	0.124687	0	0
Q93034	CUL5	0.323072	-0.318983	-0.603891	-0.585338	0.0943817	0.0882698	0.0805698	0.0709813	0	0
Q6IN85	PPP4R3A	0.430873	0.199771	1.0031	0.39333	0.154375	0.202386	0.153961	0.166862	0	0
Q9UNH7	SNX6	0.748751	0.377678	0.470121	0.243858	0.100284	0.0491379	0.0731002	0.0507745	1	0
Q7KZF4	SND1	0.306454	0.124441	0.353413	0.55342	0.0601669	0.0896377	0.0714	0.113927	1	0
P40227	CCT6A	-0.0491672	-0.302456	-0.00519206	0.00477056	0.0545732	0.0474432	0.0771167	0.0618766	1	0
Q9Y3C0	WASHC3	1.59844	3.1248	4.15835	5.02455	0.230085	0.668387	0.563834	0.673307	0	0
A6NDG6	PGP	-3.417e-10	-3.417e-10	3.48946	-3.417e-10	0.181264	0.0812167	0.193112	0.142161	0	0
Q9NRF8	CTPS2	-2.99849e-12	3.33955e-11	-2.99849e-12	-2.99849e-12	0.219271	0.181708	0.220365	0.213485	0	0
Q6IAA8	LAMTOR1	1.18807	2.19512	0.213722	1.43385	0.268627	0.335143	0.219281	0.312438	0	0
Q13617	CUL2	0.235188	-0.0134956	-0.114691	-0.305312	0.034485	0.0521016	0.0262656	0.0554433	0	1
P48735	IDH2	0.057335	-0.806469	-0.359261	-0.808587	0.111337	0.140331	0.120143	0.139775	0	0
P14625	HSP90B1	1.82135	0.40136	2.19448	1.40098	0.126534	0.117158	0.211575	0.216885	0	0
Q13155	AIMP2	0.541868	0.730659	0.266479	0.696359	0.124229	0.134143	0.0640023	0.149064	0	0
Q9NZU5	LMCD1	0.98979	0.965607	0.235228	0.713844	0.248072	0.208255	0.164894	0.234739	0	1
Q01433	AMPD2	0.0640265	-2.13364	-3.84295	-1.86365	0.0336657	0.0822061	0.140817	0.0627152	0	0
Q96LD8	SENP8	1.8632	1.1994	1.97466	1.75837	0.414298	0.392428	0.400713	0.422583	0	0
P62249	RPS16	0.13507	-0.170903	-2.12929	-1.2771	0.604398	0.265672	0.317286	0.250073	0	0
Q13347	EIF3I	-1.75169	-1.55324	-1.47855	-1.58907	0.314186	0.311191	0.278283	0.278617	0	0
Q9BY44	EIF2A	0.173442	0.174746	0.302166	0.394154	0.107842	0.0436396	0.146006	0.0945135	0	0
Q8IYI6	EXOC8	-0.115933	0.502804	0.559996	0.450293	0.281539	0.154144	0.172076	0.160332	0	0
P09497	CLTB	1.63839	-1.95572	-1.67718	-3.40191	0.296152	0.19074	0.437586	0.24309	0	0
O60551	NMT2	-4.88797	-4.43834	-4.49319	-5.54374	0.313818	0.210335	0.224304	0.466143	0	0
P49770	EIF2B2	-0.806021	-0.0204248	0.3756	0.253438	0.335459	0.118658	0.0835328	0.0860513	0	0
Q6UVK1	CSPG4	-1.91348	1.59657	-2.62212	39.9886	0.272971	0.332185	0.692368	0.951428	0	0
Q15714	TSC22D1	-0.951304	-1.06334	2.04279	-1.15328	0.235069	0.269032	0.235743	0.221125	0	0
O00534	VWA5A	0.256434	0.142066	0.160439	-0.311594	0.0612469	0.069404	0.0644087	0.059427	0	0
P15531	NME1	5.11089	-11.2815	-11.2835	-17.098	0.273943	0.457758	0.548963	0.397439	0	1
Q9NRL3	STRN4	-0.128122	0.0139565	0.421362	-0.639761	0.08324	0.0419308	0.161886	0.143749	0	0
P02786	TFRC	-1.88769	-1.3041	0.992568	2.06251	0.170014	0.234478	0.284311	0.292243	0	0
O00471	EXOC5	-0.0309065	0.226463	0.520105	0.595546	0.126172	0.0942915	0.0793185	0.0981546	0	0
P49207	RPL34	13.1345	-0.75596	-2.66869	-1.68712	1.33108	0.480944	0.460925	0.290133	1	0
O43252	PAPSS1	0.170538	-0.407428	-0.296972	-0.340944	0.0841874	0.0792345	0.0774211	0.0303372	0	0
Q9Y262	EIF3L	-9.38549	-0.0401471	0.0278799	0.0302312	0.973131	0.21291	0.624922	0.620352	0	0
P60953	CDC42	-0.556031	-0.217652	0.670547	0.442665	0.0637084	0.124632	0.0554652	0.0358763	0	0
P28074	PSMB5			-61.1681		0.133854	0.196999	0.344838	0.219745	0	0
Q16576	RBBP7	-1.82926	-4.60035	-3.87088	-3.6886	0.102129	0.140824	0.168544	0.157051	0	0
Q5TFE4	NT5DC1	0.236655	2.18145	0.223177	-0.551508	0.0496458	0.156652	0.114274	0.112891	0	0
Q2TAA2	IAH1			4.6938e-06		0.171352	0.257391	0.345633	0.284571	0	0
P02794	FTH1	3.00393	1.44726	-8.93414	4.56803	0.32774	0.0997611	0.195808	0.131772	0	0
P55196	AFDN	0.490956	-0.063039	0.668319	1.32096	0.188643	0.155586	0.132784	0.268777	0	0
P16733	gM			-53.3603						0	0
P78318	IGBP1	0.0823755	0.749678	0.899818	0.392922	0.07116	0.162891	0.158823	0.108324	0	0
Q08752	PPID	0.85025	0.465132	0.286798	0.79512	0.12964	0.0661542	0.0408795	0.111106	0	1
Q9Y3A5	SBDS	0.188701	-0.0548575	-0.180178	-0.212897	0.0784635	0.0461682	0.048559	0.0532152	0	1
Q9Y315	DERA			7.00595e-12		0.166802	0.14335	0.116796	0.145991	0	0
Q8N684	CPSF7	-0.109299	0.756156	-0.104901	-0.147894	0.0720163	0.101524	0.0671157	0.0573879	0	0
P51580	TPMT	0.506935	0.261822	0.213076	0.0461761	0.0486326	0.0350213	0.0585809	0.083445	0	0
P82933	MRPS9	0.324858	-0.0275237	-0.123097	-0.658392	0.241027	0.127657	0.0810848	0.15856	0	0
Q6IBS0	TWF2	0.317782	0.20363	0.331533	0.0352526	0.0508776	0.0404465	0.0863151	0.0513262	0	0
F5HF49	UL98	-47.6324	-47.3438	-47.4003	-47.5027					0	0
P16767	UL36	-43.4132			-43.2462					0	0
P61011	SRP54	-0.012963	-0.0653779	-0.448936	-0.0819268	0.191848	0.0409323	0.0938827	0.0370968	0	1
P42025	ACTR1B	-0.6474	-0.464251	0.152133	0.209627	0.128279	0.256194	0.236626	0.195099	0	0
Q92530	PSMF1	-0.424029	-0.055418	-0.761024	-0.527373	0.131196	0.0688444	0.0812907	0.108349	0	0
O15021	MAST4	-3.44328	-2.33322	-1.2375	-1.41764	0.388541	0.206325	0.289165	0.26403	0	0
Q6YN16	HSDL2	1.376	0.402948	0.376444	0.455434	0.311929	0.453968	0.507459	0.505493	0	0
O15347	HMGB3	1.48841	2.22624	1.65641	8.19562	0.199452	0.176705	0.225719	0.216325	0	0
Q00839	HNRNPU	0.366723	0.429142	0.640997	0.827164	0.108278	0.0942617	0.139487	0.137918	0	0
Q6ZVM7	TOM1L2	-0.546898	0.2182	-0.0184277	-0.758534	0.198076	0.140031	0.151001	0.357567	0	0
Q8NB90	SPATA5	0.373812	0.175244	-0.33984	-0.228377	0.323268	0.438439	0.479501	0.39529	0	0
P16403	HIST1H1C	-0.974337	-0.0530745	-0.951436	0.829633	0.764702	0.241583	0.209327	0.135261	0	0
O95453	PARN	-0.431276	-0.59068	-1.6075	-0.363026	0.356462	0.245562	0.565797	0.218977	0	1
Q0VDF9	HSPA14	0.365709	-0.271483	-0.366503	-0.45592	0.142393	0.205233	0.206551	0.112337	0	0
Q9P0V9	SEPT10	0.961389	-0.21052	-0.0467859	0.00318846	0.264338	0.155224	0.11097	0.0768884	0	0
Q14315	FLNC	0.0710392	0.0937608	0.00472677	-0.139502	0.048299	0.0249112	0.0392018	0.0471034	1	0
Q9Y3D6	FIS1	0.906945	1.53926	0.549059	0.735176	0.127623	0.143388	0.170025	0.164401	0	0
Q8NDH3	NPEPL1	53.0919	53.0919	53.0919	53.0919	0.22579	0.431532	0.393013	0.465578	0	0
P62841	RPS15	-0.0496321	-0.0602297	-2.59869	-1.72681	1.01105	0.639359	0.358403	0.191622	0	0
P0CG29	GSTT2	-54.2149	-48.1467							0	0
Q9UFN0	NIPSNAP3A	-1.40126	-2.92548	-3.51332	-2.41875	0.291301	0.638511	0.70722	0.50206	0	0
A5YKK6	CNOT1	0.679398	0.267155	0.435985	0.0505237	0.134279	0.076717	0.121731	0.0468076	0	0
Q99460	PSMD1	-3.29692e-12	-1.49214e-12	5.30065e-12	-3.09797e-12	0.0512542	0.0716269	0.101377	0.0759699	0	1
P41208	CETN2	-2.15164	-1.54155	-1.38943	0.0923708	0.152846	0.212965	0.22604	0.227691	0	0
P35249	RFC4	-0.00704029	0.669523	1.20369	0.610167	0.0969671	0.139522	0.276329	0.138805	0	0
Q96RU3	FNBP1	-0.109606	0.625991	-0.0104818	-0.068562	0.591919	0.223959	0.225451	0.794066	0	0
Q6NYC8	PPP1R18	0.233292	0.0793399	0.0126703	0.35397	0.0941525	0.10009	0.0886518	0.156317	0	0
P16792	TRM2		-48.1358	-47.2399	-47.1271					0	0
P07814	EPRS	0.632776	0.393677	0.0338843	0.194488	0.126702	0.0645288	0.0294126	0.0327965	0	0
Q3MHD2	LSM12	0.180321	-0.0218327	-0.615678	-1.07487	0.144636	0.0824541	0.0506193	0.191165	0	0
Q7Z478	DHX29	-0.920509	1.05776	-0.831303	0.564499	0.425412	0.205001	0.569103	0.167882	0	0
Q13642	FHL1	-6.01448	-5.88224	-4.35864	-6.20651	0.432298	0.443764	0.553769	0.504506	0	1
P55809	OXCT1	-0.03873	-0.668777	-0.716154	-0.760006	0.13255	0.173768	0.188473	0.190503	0	0
Q7L2H7	EIF3M	0.461259	1.51351	1.35997	1.55633	0.0756634	0.197137	0.353705	0.377191	0	0
P39019	RPS19	1.1967	-1.01494	-2.93034	-2.2171	0.895092	0.203483	0.335774	0.275024	1	1
Q9Y6M1	IGF2BP2	0.70584	0.776801	0.871711	1.26714	0.227169	0.186813	0.19919	0.247736	0	1
O75937	DNAJC8	0.0439085	-0.643982	-0.188376	0.220426	0.129578	0.0643579	0.103881	0.112357	0	0
Q9H1K1	ISCU	26.1563	24.6391	21.8446	25.9878	0.242259	0.307505	0.283156	0.262496	0	0
Q96AB3	ISOC2	0.632409	0.192688	0.742647	1.15271	0.269788	0.262531	0.281249	0.412721	0	0
Q05639	EEF1A2	0.701334	0.114765	-0.575478	0.0950655	0.0946873	0.0366424	0.0421027	0.0429394	0	0
Q9Y333	LSM2	0.124185	-1.41327	-1.65005	-2.61122	0.366891	0.429994	0.334861	0.546306	0	0
Q9NY27	PPP4R2	5.28057	3.32174	3.41072	1.89429	0.801251	0.577707	0.680304	0.389075	0	0
P52597	HNRNPF	0.312195	0.260134	0.0561464	0.176674	0.0658115	0.0454977	0.103328	0.048712	0	0
Q7Z417	NUFIP2	-1.79256	-0.907277	-0.746396	-0.440615	0.49067	0.166005	0.138408	0.175569	0	1
P52209	PGD	-0.2941	-0.123541	-0.424274	-0.482838	0.131118	0.0558469	0.0478393	0.0236211	1	0
O95336	PGLS					0.050622	0.0991468	0.183393	0.0843333	0	0
P43235	CTSK	56.7992	56.7992	56.7992	56.7992					0	0
Q05086	UBE3A	1.06687	0.364663	0.690674	-0.17615	0.274161	0.115348	0.206214	0.0649801	0	0
Q9BV44	THUMPD3	0.121517	0.568966	0.32448	0.778342	0.0791621	0.0813578	0.172127	0.120454	0	0
Q9Y5L4	TIMM13	6.9046	3.67333	0.32801	-1.80478e-12	0.18629	0.210026	0.208226	0.284859	0	0
Q00537	CDK17	-0.493814	0.119431	50.2734	50.2734	0.168536	0.0869181			0	0
Q9H299	SH3BGRL3	-0.659497	-0.514372	-0.0441788	-0.18142	0.0909206	0.118657	0.068509	0.0877033	0	0
P00367	GLUD1	-0.304798	16.1414	12.0073	16.0949	0.185236	0.527418	0.832798	0.504302	0	0
Q9ULT8	HECTD1	0.85016	0.598801	0.591831	0.994417	0.214842	0.159005	0.169665	0.172451	0	0
Q13547	HDAC1	1.4064	1.2655	1.58632	2.11053	0.1941	0.164182	0.238228	0.324587	0	1
Q8TEA8	DTD1	-9.16071	-8.37096	-0.87527	-7.38784	0.550411	0.303355	0.0785472	0.217742	0	0
P31321	PRKAR1B	0.648696	1.61069	0.737348	53.1938	0.235409	0.458866	0.221602		0	0
O00399	DCTN6	0.988796	0.426951	1.16975	1.14178	0.290716	0.233695	0.308369	0.315257	0	0
O95379	TNFAIP8	1.27396	0.0561326	0.502275	0.173185	0.325036	0.422701	0.397237	0.350952	0	0
Q8N108	MIER1	-45.345	-45.7632	-44.89	-45.884					0	0
P61964	WDR5	-0.586761	0.482183	1.80294	1.34366	0.115607	0.0850192	0.259513	0.248388	0	0
Q9UBE0	SAE1	0.33366	0.20883	-0.0429158	0.134667	0.0929018	0.11284	0.0865951	0.0966167	0	0
Q9NZD2	GLTP	2.01983	1.99195	2.02029	1.8224	1.0254	1.07536	1.087	1.09804	0	0
Q07812	BAX	-1.74736	-0.920724	-1.06909	-0.310343	0.172905	0.132809	0.0946997	0.363318	0	0
O75165	DNAJC13	-2.87606	-0.644018	0.499633	-2.91412	0.618181	0.144044	0.149583	0.635689	0	0
Q66K74	MAP1S	-0.585715	0.307458	0.186001	0.460779	0.13444	0.0827585	0.0803424	0.0849073	0	0
Q63HN8	RNF213	0.183529	0.179637	-0.554065	-0.909861	0.0571484	0.0460862	0.128937	0.199264	0	1
Q16610	ECM1	-0.018646	-1.45161	-0.45845	-0.513569	0.162393	0.148061	0.163826	0.217861	0	0
Q9UHG3	PCYOX1	-4.3302	-6.15704	-5.67895	-6.28839	0.823236	0.885157	1.36358	1.45261	0	0
Q01970	PLCB3	-0.0362787	0.18112	-0.0544335	-0.00631804	0.125392	0.19528	0.054179	0.123474	0	0
P09874	PARP1	-1.08141	-0.00191815	0.657813	0.480297	0.466986	0.153858	0.194776	0.13833	0	0
Q9UBF8	PI4KB	-0.314479	0.291216	0.296583	-0.332582	0.220184	0.102052	0.0601408	0.121446	0	0
P21796	VDAC1	41.7163	41.7163	-14.7373	-23.2836	1.06076	1.05589	2.31167	1.00202	0	0
P15880	RPS2	0.322066	0.0413938	-1.87184	-1.17416	0.732293	0.208382	0.279288	0.249682	1	0
Q9Y303	AMDHD2	0.365747	-1.44041	-1.16012	0.606831	0.0748839	0.124912	0.0941434	0.194501	0	0
O00506	STK25	53.5574	0.83267	0.773027	1.75975		0.118547	0.207939	0.253638	0	0
P15153	RAC2	-0.0154598	-0.592039	0.431824	0.258352	0.026914	0.193632	0.109612	0.0323627	0	0
Q9BTM9	URM1	1.08112	2.91896	1.06119	0.00474164	0.18662	0.402468	0.193352	0.359086	0	0
Q92844	TANK	0.0861417	0.013964	1.13789	2.08375	0.293195	0.183564	0.201602	0.350858	0	0
P56192	MARS	0.478683	0.144699	-0.33271	0.0411096	0.094291	0.0327267	0.0816047	0.0198841	0	0
P36776	LONP1	0.431236	-5.4996e-12	7.25009e-10	5.06049e-11	0.182008	0.255776	0.248913	0.217965	0	0
Q05209	PTPN12	0.538898	-1.91381	0.141654	-0.616477	0.363082	0.225712	0.280257	0.162296	0	0
P61158	ACTR3					0.0807471	0.114558	0.195987	0.110448	0	0
P04040	CAT	0.00631409	-2.24249	-0.58289	-2.45841	0.137327	0.19893	0.0880153	0.132061	0	0
P17050	NAGA				3.97904e-13	0.266734	0.129744	0.211901	0.173004	0	0
P45984	MAPK9	1.58058	50.819	0.594097	1.82507	0.145292		0.109929	0.161445	0	0
O75821	EIF3G	-2.30408	-1.61763	-0.900718	-1.23571	0.653677	0.366525	0.266105	0.281147	0	0
Q01415	GALK2	0.698062	0.0392681	-0.426224	-0.0622175	0.14624	0.165504	0.253528	0.120358	0	0
Q15436	SEC23A	-0.302272	-0.800817	-0.659841	-0.828137	0.0656461	0.185445	0.165924	0.181556	1	0
O15514	POLR2D	65	19.8722	12.072	15.7102	0.57834	0.591823	0.591398	0.687559	0	0
Q9UI30	TRMT112	1.86566	0.747543	1.51388	1.96438	0.379019	0.361289	0.428512	0.34797	0	0
Q15056	EIF4H	0.934887	0.503821	0.790805	1.2128	0.212626	0.155644	0.130594	0.218629	0	0
O95671	ASMTL	0.482316	0.272592	-0.243645	0.473384	0.171605	0.140124	0.103869	0.140617	0	0
P17655	CAPN2	0.61058	-1.95267	-0.653853	0.532386	0.063933	0.0731779	0.0763737	0.0827923	1	0
O75083	WDR1	-0.125569	-0.0556374	0.297615	0.172696	0.0318156	0.0217701	0.0421015	0.0218613	0	0
Q6P3W7	SCYL2	-0.19142	0.112882	0.0623035	-0.297405	0.0870484	0.129605	0.0885878	0.141135	0	0
Q5JPE7	NOMO2	0.520878	-0.868353	-1.17358	-1.12172	0.231992	0.842872	1.17558	0.470328	0	0
P47897	QARS	0.638266	0.539677	0.181883	0.387853	0.122531	0.0899324	0.0820499	0.0649207	0	0
P41240	CSK	0.768315	0.546932	0.241723	0.232723	0.180261	0.08994	0.0476687	0.051521	0	1
P17151	UL112/UL113	-50.3344	-52.0043	-53.1208	-51.5263					0	0
P82979	SARNP	22.299	8.90701	16.1781	7.53221	0.322298	0.320433	0.262478	0.298342	0	0
P16810	IRL12		-53.955	-49.8577						0	0
O95155	UBE4B	-0.207392	0.371035	0.0178186	0.00464717	0.139592	0.104801	0.0828326	0.0378948	0	0
P48556	PSMD8	0.620121	0.468283	1.22235	1.52883	0.0604265	0.0652479	0.11411	0.119583	0	0
Q8N392	ARHGAP18	1.26494	1.11705	0.746203	1.18119	0.308242	0.225594	0.178965	0.200758	0	0
Q15645	TRIP13	0.0291398	0.736304	0.4129	0.0627288	0.0374117	0.0900809	0.0635616	0.102401	0	0
Q9Y6I3	EPN1	-0.0555034	0.0388847	0.20479	-0.438618	0.041584	0.060793	0.125539	0.136265	0	0
P83916	CBX1	-2.76946	-1.27161	0.633157	2.06278	0.386758	0.102525	0.109122	0.0856754	0	1
Q9NVD7	PARVA	0.0872732	-0.0763749	-0.881287	-0.504691	0.0911464	0.0800236	0.201182	0.124356	0	0
O00743	PPP6C	9.4988	7.37028	7.80005	8.12912	0.153094	0.151582	0.125631	0.117543	0	0
Q92686	NRGN	-24.482	-24.482	-24.482	-20.906	0.503144	0.610435	0.876085	0.528242	0	0
Q712K3	UBE2R2	0.187939	0.603963	0.783749	0.965515	0.114629	0.173602	0.141419	0.17462	0	0
O15027	SEC16A	-0.405464	-0.409634	-0.260244	-1.29225	0.0586573	0.109682	0.105877	0.170942	0	0
Q96G03	PGM2	1.98952e-13	2.05063e-11	7.74904e-10	12.0041	0.143933	0.138395	0.214216	0.148708	0	0
O95302	FKBP9	2.8187	0.441583	1.46019	1.23132	0.195144	0.186904	0.265173	0.282477	0	0
P08134	RHOC	0.12943	0.304089	0.731381	0.571947	0.0853864	0.122243	0.133524	0.135872	0	0
Q92620	DHX38	-1.12453	-0.321638	-1.07926	-0.420925	0.190056	0.0702219	0.139126	0.0903559	0	0
O95721	SNAP29	1.65448	2.54699	1.70098	1.13404	0.271655	0.360522	0.309784	0.273008	1	0
Q9UQ80	PA2G4	-0.537015	-0.909544	-1.22558	-0.909535	0.270965	0.278273	0.259046	0.21881	0	1
P24941	CDK2	-1.33346	-0.204473	-0.106809	-0.317633	0.252091	0.186421	0.117255	0.148117	0	1
P05387	RPLP2	0.492136	0.349168	-2.26482	-2.51484	0.733163	0.38135	0.378824	0.434949	1	0
Q9Y508	RNF114	-0.432008	0.653385	1.75123	1.31778	0.083166	0.125566	0.12401	0.114036	0	0
Q15008	PSMD6	9.38966e-08	4.5437	2.66226	0.753717	0.182257	0.0899191	0.0901116	0.0685223	0	0
O00148	DDX39A	1.05257	1.59114	1.76981	1.91359	0.154246	0.176319	0.187162	0.181512	0	1
Q9UQE7	SMC3	-1.255	-0.980777	-0.377152	0.21977	1.26324	0.311426	0.139043	0.130895	0	1
Q9NY33	DPP3	0.505541	0.380507	0.0468749	0.354921	0.0899495	0.0628843	0.0564191	0.0499791	0	1
P17844	DDX5	0.167561	0.154775	-0.0312089	0.00629508	0.1433	0.10617	0.100311	0.0604192	0	1
Q10713	PMPCA	-0.164268	-0.668455	-0.463015	-0.569055	0.0646826	0.138735	0.127981	0.156047	0	0
P21964	COMT	-0.0629995	0.0438378	-0.421478	-0.193642	0.0518288	0.0630579	0.0805043	0.0890025	1	0
Q9Y5S2	CDC42BPB	1.97744	1.4612	2.91603	3.31903	0.440904	0.368753	0.437057	0.584344	0	0
Q12797	ASPH	0.286232	-1.5416	0.498854	-0.196105	0.120714	0.277536	0.200338	0.31527	0	0
P09234	SNRPC	-9.87115	-11.638	-10.4382	2.24655	0.907387	0.351007	0.559009	0.281246	0	0
P23284	PPIB	0.210491	-0.0696675	1.30912	0.704286	0.0920924	0.101299	0.117115	0.112714	0	0
P20290	BTF3	-0.181488	-0.11119	6.97633	-0.0374109	0.233834	0.0802472	0.151952	0.270316	0	0
Q14249	ENDOG	0.115519	0.0955937	0.790623	0.433829	0.122403	0.109427	0.189374	0.160262	0	0
Q96GA7	SDSL	8.18207	11.2467	11.7059	11.9373	0.266006	0.254533	0.28665	0.296189	0	0
P55263	ADK	1.98952e-13				0.0601824	0.108666	0.156373	0.0517784	0	0
Q15021	NCAPD2	0.00892516	0.262494	0.128416	-0.325964	0.171512	0.114075	0.105821	0.0787314	0	0
Q9P2N5	RBM27	-0.253624	0.529108	0.278997	0.077396	0.428492	0.385513	0.448176	0.437471	0	0
P43121	MCAM	2.36262	1.20201	-1.55641	2.27531	1.54017	1.35216	0.696688	2.0858	0	0
P62851	RPS25	0.423252	0.0823065	-2.35845	-1.31007	0.685106	0.177173	0.399563	0.25704	0	0
Q9H0Q0	FAM49A	1.30243	52.5107	-1.87955	-1.62893	0.152557		0.162572	0.226567	0	0
P35270	SPR	1.72525	0.775275	0.678859	0.534205	0.505644	0.471091	0.43292	0.400718	0	0
Q13459	MYO9B	0.517061	0.546489	0.173044	-0.531354	0.139475	0.104613	0.0697803	0.138625	0	0
Q9BRQ8	AIFM2	-1.56974	-2.687	-2.72573	-1.65335	0.253188	0.452366	0.453025	0.302611	0	0
P48723	HSPA13	0.656897	0.51011	-0.237616	-0.751689	0.67028	0.587504	0.432299	0.352609	0	0
Q7Z6Z7	HUWE1	0.274003	0.016449	-0.301825	-0.260739	0.0691014	0.0660046	0.0514882	0.05468	0	1
Q9Y4G6	TLN2	-0.543114	1.28205	-1.47242	0.665645	0.211494	0.161292	0.219756	0.128891	1	0
O75391	SPAG7	0.508729	1.95535	0.200279	3.00865	0.322925	0.576337	0.357118	0.674495	0	0
O43181	NDUFS4	4.94653	-1.20798	0.601921	-1.42468	3.73997	7.02212	10.8137	8.5241	0	0
Q96JH7	VCPIP1	0.0921205	0.0662454	0.167616	0.131894	0.0542418	0.0851402	0.0636082	0.0659692	0	0
Q86XP3	DDX42	-0.123582	0.264269	0.149135	-0.196598	0.0712609	0.127929	0.0663925	0.101694	0	1
Q9NPQ8	RIC8A	0.028655	0.161551	0.424463	-0.348531	0.0654491	0.0702257	0.0811359	0.111164	0	0
Q52LJ0	FAM98B	0.0985472	-0.0111206	0.150603	-0.113002	0.0536885	0.0736438	0.082071	0.0840727	0	0
Q96GX9	APIP	-17.3659	-20.8488	-23.0482	-4.58163	0.729184	0.835055	0.855429	0.456907	0	0
Q96RP9	GFM1	0.512131	0.0685427	-0.116319	0.232924	0.104905	0.0972686	0.0564262	0.0755417	0	0
P53582	METAP1	-0.413423	0.631342	-0.249901	-0.66629	0.119275	0.228212	0.0825494	0.137412	0	0
O43765	SGTA	0.266267	-0.0662794	0.49405	0.518214	0.0594548	0.0534175	0.100589	0.0819004	0	1
O60869	EDF1	-0.321261	-0.342031	-0.806049	-0.967799	0.783294	0.643361	0.481495	0.427788	0	1
P56945	BCAR1	0.273864	0.170328	0.372817	-0.207874	0.0965433	0.149036	0.068677	0.0912749	0	0
Q13868	EXOSC2	12.4575	5.95371	24.6928	-0.565847	0.383085	0.349399	0.408696	0.267206	0	1
P49368	CCT3	-0.253624	-0.0158755	0.172891	0.0198654	0.0463375	0.0421615	0.028695	0.0411962	1	0
P13929	ENO3		-56.2684	-56.0457						0	0
Q8IXB1	DNAJC10	0.62798	0.199376	1.67468	0.730396	0.142681	0.101376	0.223112	0.286617	0	0
Q9BSJ2	TUBGCP2	0.154788	-0.165217	-0.595664	-1.52971	0.0893407	0.0608157	0.169204	0.311305	0	0
Q13409	DYNC1I2	-0.765867	-0.0747575	-0.648981	-0.581229	0.0730279	0.0889417	0.0982445	0.0539349	0	0
P48634	PRRC2A	0.213533	0.284112	1.26757	2.35749	0.156856	0.147547	0.192179	0.3029	0	0
P35268	RPL22	-0.607956	-0.40476	-2.692	-1.48286	0.899004	0.429316	0.523777	0.172912	0	0
Q5T8P6	RBM26		-48.5197	-48.4159	-48.9503					0	0
Q8NBL1	POGLUT1	-0.0247303	0.406327	0.184818	-1.06887	0.19842	0.250763	0.0891504	0.19465	0	0
Q96TA1	FAM129B	-0.101237	-0.341927	0.0442039	-0.290549	0.0309702	0.0578905	0.0298688	0.0750021	0	1
O60220	TIMM8A	17.2171	1.92569	2.48275	3.33467	0.407762	0.285376	0.30853	0.355496	0	0
Q5SW79	CEP170	-0.376361	0.0384615	0.755287	0.942969	0.11843	0.0793039	0.158613	0.18341	0	0
P62942	FKBP1A	-0.436092	0.315822	-0.0673415	0.433454	0.142855	0.0750019	0.099223	0.103723	0	1
P08123	COL1A2	-65	-54.2381	-59.4011	-56.3457	1.28983	4.04198	3.56908	3.51745	0	0
Q92734	TFG	53.8492	-8.12742	-8.64383	-0.79184	0.219134	0.260825	0.357685	0.25775	0	0
P25686	DNAJB2	1.46727	0.963623	0.0495163	1.2823	0.234211	0.195198	0.167222	0.215789	0	0
O43290	SART1	1.27095	0.743043	0.716227	2.09566	0.381764	0.179405	0.14702	0.302299	0	1
Q9UKX7	NUP50	1.05195	1.79627	1.84676	1.69147	0.219994	0.451906	0.451649	0.342461	0	0
P13010	XRCC5	0.28413	-0.0196106	-0.00456544	0.177448	0.0560845	0.0357448	0.0251924	0.0482887	0	1
Q9Y2Z4	YARS2	0.444334	0.147295	0.0684995	0.0117535	0.0709033	0.0631343	0.0705389	0.100399	0	0
Q8IX04	UEVLD	1.32645	0.220326	-0.609398	-2.13297	0.236	0.147613	0.257484	0.592669	0	0
P50613	CDK7	0.117876	-0.479527	-0.232869	-0.947129	0.209398	0.142302	0.0813481	0.181963	0	1
P15927	RPA2	-0.667172	-1.27901	-2.15147	-2.25884	0.0745755	0.157521	0.173108	0.189183	0	0
P42785	PRCP	2.30401	-0.661007	-0.692091	-18.6318	0.0998726	0.125903	0.198438	0.108144	0	0
Q92484	SMPDL3A	1.93524	-15.7131	0.803162	-12.0749	0.106626	0.183841	0.23338	0.24148	0	0
P53990	IST1	0.948043	0.874146	0.499436	0.406425	0.212857	0.144596	0.104876	0.176095	0	0
Q9H788	SH2D4A	0.238149	1.8771	1.32367	-0.53875	0.20573	0.440738	0.253433	0.324246	0	0
Q9BX68	HINT2	-2.37942	-0.138145	-3.18498	2.65589	0.0529201	0.205672	0.153705	0.212276	0	0
P32455	GBP1	0.325452	0.387331	0.218097	0.0578192	0.0852808	0.081758	0.0511536	0.0307104	0	0
Q9C0I1	MTMR12	2.50847	1.55025	-1.08617	0.708804	0.468714	0.0987853	0.151407	0.134006	0	0
Q96KP1	EXOC2	0.0661098	0.564095	0.438775	0.667554	0.202923	0.150282	0.143739	0.168335	1	0
P46934	NEDD4	-0.107292	-0.310582	0.48965	48.0376	0.173406	0.297562	0.136543		0	1
Q9UBQ0	VPS29	-4.75085	-3.5025	-3.17507	-4.75085	0.153959	0.0495032	0.0472919	0.124351	0	0
O15427	SLC16A3	43.972	-21.028	-21.028	-14.8011	0.548231	1.33536	1.69091	1.53602	0	0
Q92979	EMG1	-3.41756	-2.91061	-2.43248	-4.4742	0.681518	0.647123	0.472534	0.628117	0	0
O95989	NUDT3	-0.475246	-0.748319	0.122313	-0.256616	0.120737	0.159534	0.118968	0.180686	0	0
Q5SRE5	NUP188	2.31308	3.21334	3.54839	2.81112	0.402138	0.504629	0.534445	0.454377	0	0
P10606	COX5B	-0.127041	-0.342242	-0.256901	-0.236027	0.403495	0.286786	0.633596	0.96467	0	0
P61106	RAB14	-2.42605	0.251877	0.169463	-0.181629	0.11897	0.148231	0.180059	0.101699	1	0
Q92616	GCN1	0.0982474	0.158822	-0.35516	-0.478239	0.0852324	0.0682307	0.0778633	0.103666	1	0
P49257	LMAN1	0.707688	-0.382542	-0.612885	-0.854421	0.204235	0.239815	0.261255	0.329283	1	0
P07711	CTSL	0.270234	0.496147	0.262004	0.445977	0.109871	0.196498	0.112501	0.151368	0	0
Q8TD55	PLEKHO2	-0.272004	0.0644876	0.971494	0.459305	0.190315	0.215967	0.155442	0.227007	0	0
P40818	USP8	0.299682	-0.229372	-0.0259973	0.0153038	0.179091	0.198025	0.213623	0.174542	0	1
Q16643	DBN1	-0.115472	0.227308	-0.0708121	-0.257566	0.126809	0.0830039	0.108518	0.135506	0	0
O95347	SMC2	-0.0123061	0.0764981	-0.0863619	0.388154	0.0940404	0.0613642	0.0752144	0.0800582	0	0
Q14152	EIF3A	-2.02653	-0.0383798	-0.046037	-0.135373	0.481337	0.316933	0.166105	0.148249	0	1
P62263	RPS14	-0.102061	-0.276239	-1.72294	-0.694692	0.528624	0.200959	0.297663	0.208833	1	1
Q9H0E2	TOLLIP	-0.719023	-0.32461	-0.440005	-0.659393	0.184335	0.0587259	0.159392	0.193414	0	1
Q9Y3Z3	SAMHD1	-1.61811	-1.54421	-1.38512	-1.98652	0.107227	0.104913	0.22728	0.22245	0	0
O14818	PSMA7	0.783899	-5.72592	-5.74914	-11.6605	0.252249	0.263272	0.316854	0.261959	1	0
P14678	SNRPB	10.5763	-0.00513693	0.634296	-0.0254501	0.435036	0.261079	0.319726	0.288402	0	0
P25705	ATP5F1A	-0.722756	-0.650794	-0.600177	-1.29516	0.299924	0.724171	0.167347	0.419007	0	0
Q9UK41	VPS28	0.46522	0.274956	0.583187	0.0322886	0.137325	0.0988941	0.0780754	0.0508401	0	0
P27708	CAD	0.420468	0.546391	-0.282821	-0.309914	0.0726758	0.0860884	0.0427616	0.0568118	0	0
Q02818	NUCB1	-14.451	-13.5702	-13.8132	-6.88816	0.350898	0.293825	0.325955	0.190866	1	0
Q8TC07	TBC1D15	0.176132	0.482783	0.311855	0.448411	0.0678447	0.109651	0.0799615	0.116738	0	0
P11216	PYGB	0.461224	0.311464	-0.137035	-0.871087	0.0471683	0.159985	0.206794	0.204209	1	0
Q9HCJ6	VAT1L	5.4866	-5.12007	-0.346013	4.68567	0.11383	0.2938	0.287472	0.297836	0	0
Q9BPX5	ARPC5L	0.821853	-2.96144	1.39355	0.991429	0.102503	0.0816686	0.102061	0.078904	0	0
Q9HBL0	TNS1	0.578725	0.971525	0.672871	0.144411	0.129785	0.154712	0.107292	0.102414	0	0
Q5TDH0	DDI2	1.6996	0.837942	0.548917	-0.576611	0.187357	0.187732	0.118491	0.0922782	0	0
P29466	CASP1	0.131343	0.617762	0.78679	-0.327722	0.0340559	0.113964	0.146604	0.119103	0	0
Q9H488	POFUT1			1.19371e-12		0.0482177	0.0948738	0.120108	0.170942	0	0
Q7Z7E8	UBE2Q1	-0.00523637	0.653158	0.45079	0.208928	0.0903829	0.157524	0.102289	0.10836	0	0
P62805	HIST1H4A	-1.35	-0.271734	0.234258	-0.415597	0.407341	0.166048	0.107366	0.17637	0	0
Q15365	PCBP1	0.178859	0.600968	0.478934	-0.0354145	0.0550031	0.118383	0.105622	0.0226866	0	1
P98160	HSPG2	-2.10767	-3.77349	-0.660605	-2.98415	0.259915	0.460385	0.318026	0.502999	0	0
O75116	ROCK2	0.917056	1.08931	1.01879	1.10136	0.196399	0.249133	0.241546	0.273531	0	0
O94776	MTA2	0.556518	1.8325	0.360633	0.0723074	0.362137	0.725147	0.366347	0.306544	0	0
P13995	MTHFD2	-0.943404	-0.64593	-1.0042	-1.19719	0.251995	0.241564	0.178699	0.249675	0	0
Q9BRG1	VPS25	0.410743	0.13253	0.770998	0.144064	0.130699	0.18847	0.191222	0.14898	0	0
Q96KB5	PBK	0.294829	0.492504	0.28997	0.25142	0.277872	0.231587	0.252952	0.179388	0	0
Q16698	DECR1	0.543422	-0.0643163	0.131788	-0.0210379	0.261174	0.110825	0.112714	0.179606	0	0
P36915	GNL1	-0.43269	0.298807	0.486363	0.819196	0.25374	0.164202	0.167044	0.176749	0	0
P54725	RAD23A	-22.7872	-11.1114	-0.220275	-9.5978	0.179279	0.189338	0.148612	0.201687	0	0
Q92499	DDX1	0.221106	0.0315299	-0.014585	0.0440971	0.0488127	0.025763	0.0453692	0.0246141	1	0
P30837	ALDH1B1	-0.0746832	-0.239423	-0.396128	-0.537199	0.100925	0.181068	0.185406	0.215345	0	0
Q99986	VRK1	0.493594	0.540178	0.601697	0.584752	0.110611	0.118148	0.139971	0.112989	0	0
Q9BRA2	TXNDC17	0.301332	0.784942	1.6785	0.776285	0.141225	0.103393	0.186795	0.0839833	0	0
P27701	CD82	3.03536	2.29164	-14.9492	-15.4286	0.404068	0.634234	0.973136	0.732074	0	0
P25398	RPS12	7.34699	12.0895	-3.26601	-0.405233	0.466363	0.207112	0.372156	0.594629	0	0
Q12965	MYO1E	0.425987	0.518732	0.54327	0.432847	0.0944953	0.162834	0.127906	0.104141	0	0
Q9UJY1	HSPB8	1.76417	0.746111	0.769943	1.69359	0.155705	0.117177	0.165598	0.182602	0	0
O94760	DDAH1	3.7943e-12				0.109932	0.0598101	0.0744112	0.0648049	0	0
P62826	RAN					0.113537	0.0353383	0.0523305	0.080098	1	0
Q8TCE6	FAM45A	0.114106	0.175411	0.00119209	-0.326775	0.0620631	0.106798	0.0654487	0.0830484	0	0
O43813	LANCL1	-6.19593e-12	-6.19593e-12	-6.19593e-12	-6.19593e-12	0.239074	0.145899	0.285374	0.243229	0	0
Q9Y6K9	IKBKG	-0.02644	-0.930983	-0.820866	-0.978989	0.175628	0.222248	0.195476	0.18927	0	1
Q14696	MESD	0.187118	-2.70894	1.48331	0.834267	0.0797303	0.128733	0.186841	0.135519	0	0
Q01658	DR1	-3.95806	-1.84424	-1.13748	0.356367	0.467127	0.332008	0.422986	0.570446	0	0
Q9BSL1	UBAC1	0.676399	0.920999	0.886421	-0.231506	0.287313	0.373474	0.291848	0.0984792	0	0
O94915	FRYL	-1.043	-0.174795	0.892004	1.18249	0.299726	0.329968	0.279159	0.404699	0	0
P09493	TPM1	15.6425	15.5395	-3.76641	4.38111	0.250493	0.134488	0.246704	0.241833	0	0
O94808	GFPT2	0.598284	-0.840727	-0.99976	-0.969883	0.143735	0.192965	0.174174	0.240074	0	0
Q9H2U2	PPA2	-5.07022	0.569038	0.469939	0.984649	0.111487	0.167701	0.225011	0.123181	0	0
P40763	STAT3	0.668635	0.831485	0.967165	0.864072	0.170159	0.165944	0.209174	0.167828	0	0
P55084	HADHB	0.453014	-0.614596	-0.652548	-1.57626	0.0757365	0.0824448	0.0984532	0.197341	0	0
Q13643	FHL3	12.3218	12.2956	13.584	14.6851	0.267415	0.266584	0.287617	0.351618	0	0
Q9UL46	PSME2	0.103386	-0.172959	-0.274658	-0.214057	0.0239411	0.0739474	0.0506018	0.0826893	0	1
Q96BY7	ATG2B	0.636013	-0.718733	-1.28941	-1.32253	0.248495	0.222581	0.223941	0.296377	0	0
O14980	XPO1	0.248524	0.377032	0.22017	0.229911	0.0580095	0.0772162	0.0529415	0.0443296	1	1
Q96CT7	CCDC124	-1.09435	-2.36818	-5.32868	-3.4668	0.236983	0.485714	0.524639	0.267025	0	0
Q96B54	ZNF428	46.6545	-18.3455	-13.9578	10.6545	0.596576	0.388636	0.353116	0.667245	0	0
Q86WN1	FCHSD1	0.426958	0.214196	0.51324	0.55784	0.291487	0.277386	0.334939	0.392393	0	0
Q9Y3B8	REXO2	-6.10001	-5.41638	-6.02006	-7.20135	0.0700112	0.407406	0.389525	0.296224	0	0
Q9P2T1	GMPR2	-44.9336	-47.7819	-60.5765	-61.698	0.134982	0.208932	0.519572	0.381718	0	0
P48059	LIMS1	0.00951586	0.362785	1.27328	0.985323	0.0894354	0.13863	0.144144	0.0773997	1	0
P18124	RPL7	12.7493	-0.550226	-2.42101	-1.49859	1.24095	0.43082	0.510211	0.296437	1	1
O00487	PSMD14	0.0139621	0.614148	0.555578	1.44718	0.086372	0.0359033	0.0524527	0.074288	0	1
P42285	MTREX	-0.956851	-1.22608	-0.526801	-0.857856	0.451299	0.525667	0.153039	0.22433	0	0
Q15208	STK38	0.685723	0.110371	0.470973	-0.464496	0.231421	0.276904	0.235154	0.217846	0	0
Q6IQ22	RAB12	0.15817	-0.453001	0.598905	0.435392	0.453729	0.312315	0.202253	0.281473	0	0
O75475	PSIP1	-0.834427	0.314403	0.746699	0.905143	0.277953	0.103633	0.243241	0.276049	0	0
Q14151	SAFB2	6.09646e-12	1.23066e-11	14.6386	16.6496	0.236297	0.217038	0.390389	0.362532	0	0
P63220	RPS21	9.41165	12.4885	12.998	-0.161689	1.0018	0.318158	0.485404	0.306523	0	0
P06753	TPM3	58.1672	-1.76822	-4.09971	3.44928	0.259908	0.282388	0.182753	0.276651	0	0
P41250	GARS	29	11.6248	10.2983	23.0016	0.302657	0.40743	0.493919	0.365723	1	0
Q16352	INA		-58.1195		-56.4583					0	0
P10301	RRAS	0.843407	59.0518	59.0518	59.0518	0.179236				0	0
P29353	SHC1	2.2332	1.0583	0.585749	0.180458	0.275437	0.148059	0.142731	0.11901	0	0
P30153	PPP2R1A	0.125757	-0.273229	-0.135609	-0.261487	0.063055	0.0823181	0.0349065	0.133023	1	0
P46926	GNPDA1	1.74432	-15.5236	-15.3852	-15.5181	0.260341	0.395321	0.429659	0.445826	0	0
Q8IUR0	TRAPPC5	0.832226	0.878117	0.591295	0.63631	0.201898	0.182272	0.127891	0.13241	0	0
Q9UPT5	EXOC7	-0.630199	-0.0264622	-0.0371727	-0.298809	0.232889	0.102673	0.11169	0.0860345	0	0
P00441	SOD1	3.40615	-8.47207	-17.1296	-12.2186	0.241513	0.259271	0.712882	0.376801	0	0
Q15149	PLEC	-0.178386	-0.02471	-0.159433	-0.0785767	0.0625702	0.0541285	0.0723475	0.0790525	0	0
P63173	RPL38	-0.551973	-0.8455	-3.68363	-2.70814	0.570372	0.328535	0.446905	0.258763	0	0
P12268	IMPDH2	-1.13538	0.631561	0.265986	0.856294	0.252637	0.188374	0.165	0.169368	0	1
P08237	PFKM	0.789241	9.69082	3.04139	3.53204	0.274827	0.430475	0.526416	0.387744	0	0
P48454	PPP3CC	1.01958	2.94993	0.0663284	0.827733	0.163534	0.313798	0.137898	0.174661	0	0
Q5VTB9	RNF220	0.113828	0.0562198	0.0918992	0.0583131	0.268875	0.228781	0.218813	0.219326	0	0
P61927	RPL37	20.5736	-0.25056	-2.15499	-1.3811	1.40696	0.580887	0.505919	0.248739	0	0
P08708	RPS17	-0.329608	-0.160957	-1.72965	-0.916012	0.697461	0.207697	0.264513	0.243575	0	0
Q9GZT3	SLIRP	-0.000381094	0.432982	0.0859116	1.45487	0.0721493	0.0830731	0.100386	0.213043	0	0
Q9HAV7	GRPEL1	-2.14999	-1.01061	-0.50146	-0.917777	0.123704	0.14824	0.152189	0.131254	0	0
Q8TDZ2	MICAL1	-0.933327	-0.100461	0.0640112	-0.428018	0.3086	0.172872	0.0839909	0.213571	0	0
Q9H8Y8	GORASP2	0.244783	0.675498	0.331035	0.442776	0.0677284	0.1395	0.131487	0.098561	0	0
Q96I15	SCLY	8.49971	2.0089		8.95284e-13	0.375872	0.369502	0.21796	0.250757	0	0
P11940	PABPC1	-0.0631047	0.491054	0.789535	1.13534	0.107447	0.105823	0.137011	0.188151	1	1
P78344	EIF4G2	0.0939906	0.059955	-0.0533872	-0.223018	0.0445478	0.0355531	0.0259623	0.0571107	0	0
Q96AG4	LRRC59	1.9093	0.981252	-0.159731	-0.0203689	0.0879807	0.150462	0.281528	0.259569	1	0
P49590	HARS2			3.7943e-12		0.261822	0.116472	0.21223	0.149516	0	0
Q9UJY5	GGA1	-2.2159	-1.8916	-1.01731	-1.05698	0.197868	0.175817	0.0711117	0.0907671	0	0
Q99426	TBCB	0.484077	0.235112	0.936067	0.0176675	0.122211	0.11715	0.187922	0.246606	0	0
Q8TF05	PPP4R1	-0.490334	-0.562519	-0.152003	-0.634094	0.0956204	0.104561	0.117347	0.124007	0	0
P49915	GMPS	0.468501	0.281177	-0.141788	-0.270749	0.0802199	0.0582404	0.0538122	0.0275259	0	0
O00429	DNM1L	-0.00478599	0.13421	-0.00109861	0.147843	0.0773648	0.0437733	0.0564782	0.0442332	0	0
P26583	HMGB2	10.1456	12.3335	18.0736	14.9202	0.146318	0.145018	0.234163	0.195669	0	0
Q15843	NEDD8	-1.21099	-2.11737	-1.53128	-1.8065	0.18395	0.108339	0.126113	0.0578903	0	0
Q9BQL6	FERMT1	-61.0938								0	0
Q14694	USP10	-0.859197	0.0777417	-0.520426	-0.837937	0.284418	0.096194	0.22786	0.161345	0	0
Q6PKG0	LARP1	0.770229	0.515875	0.230477	1.2593	0.078938	0.0921692	0.0468256	0.138351	0	1
Q13404	UBE2V1	0.20113	0.0906453	-0.0121157	-0.0256339	0.0692023	0.0698372	0.0745814	0.0799078	0	0
P55268	LAMB2	2.488	2.90696	2.36514	1.84662	0.373767	0.413012	0.329858	0.286432	0	0
Q13257	MAD2L1	-0.523203	0.394815	0.250863	0.386707	0.278371	0.151638	0.0759943	0.133027	0	0
O15541	RNF113A	50.8807	1.17986	2.78904	3.79211	0.203103	0.273522	0.34799	0.386604	0	0
P16749	UL69	-49.3711	-50.3227	-51.4687	-47.79					0	0
Q9NPI6	DCP1A	0.608269	0.860906	0.891677	0.709821	0.257376	0.31738	0.32345	0.249916	0	0
O60231	DHX16	-1.09722	-0.04927	0.0254084	-0.530838	0.272595	0.370445	0.422797	0.366565	0	0
P05556	ITGB1	1.098	-19.1	-17.8181	-20.6328	0.248232	1.27875	1.85639	1.29158	0	0
P46379	BAG6	-0.27749	0.100355	-0.21975	-0.879874	0.0558167	0.0937013	0.0778874	0.136283	0	1
O95630	STAMBP	0.862253	0.294664	1.19911	0.811843	0.24393	0.147073	0.236128	0.203657	0	0
O15511	ARPC5		2.98428e-13		6.96332e-13	0.0845732	0.0975	0.210643	0.119361	0	0
Q13557	CAMK2D	1.41505	1.60038	1.74079	0.836369	0.159613	0.167061	0.209986	0.120071	0	0
Q9Y3E7	CHMP3	0.691134	1.11068	1.30354	0.985245	0.113041	0.11443	0.156687	0.124972	0	0
Q6IA69	NADSYN1	-1.37987e-11	-6.96332e-13	-2.28937e-11	5.35783	0.154372	0.176659	0.121208	0.226153	0	0
Q96DG6	CMBL	1.49064	-0.480495	2.18543	1.74497	0.222163	0.0667702	0.0989071	0.0948808	0	0
P61978	HNRNPK	-0.0745787	-0.0363589	0.219035	0.000705449	0.0227188	0.0272227	0.0633438	0.0237168	0	0
P04350	TUBB4A			-59.9339	-58.8509					0	0
Q9UEE9	CFDP1	-0.170169	-2.11121	-4.14225	-3.74765	0.784628	1.37006	2.1117	2.05741	0	0
Q7Z6B7	SRGAP1	-0.192307	1.09149	1.13745	-0.508459	0.29401	0.251363	0.301871	0.1753	0	0
Q9UNE7	STUB1	0.105928	0.517685	-0.0195461	-0.484401	0.115959	0.094107	0.0703253	0.126138	1	1
P19388	POLR2E	-1.88876	-0.963549	-0.22862	-1.88787	0.34263	0.213564	0.108236	0.364196	0	0
Q14CX7	NAA25	0.0050216	-0.202715	-0.748798	-0.634593	0.0553146	0.0890408	0.275386	0.174869	0	0
Q15031	LARS2	0.156418	-0.0237346	-0.00323503	1.03273	0.0522174	0.0599166	0.0752528	0.217143	0	0
P35555	FBN1	5.86664	2.11432	2.10848	-0.0335329	0.421684	0.287126	0.52915	1.16304	0	1
Q86W92	PPFIBP1	0.142623	0.996185	0.528196	1.23537	0.0733369	0.213033	0.126708	0.243154	0	0
Q8IYM9	TRIM22	0.349828	0.411358	0.548263	0.619394	0.114565	0.218784	0.194285	0.132228	0	0
Q9NYU2	UGGT1	0.749703	-0.216489	0.757542	0.211709	0.103929	0.146693	0.23683	0.203606	0	0
O75153	CLUH	-0.0306556	-0.22632	-0.42696	-0.284727	0.0709842	0.041441	0.0950979	0.0687881	0	0
Q8ND24	RNF214	0.606054	0.928012	0.379017	0.087842	0.220522	0.161737	0.209016	0.156736	0	0
O14745	SLC9A3R1	-2.30377	-2.067	0.42865	0.415373	0.179112	0.134357	0.12439	0.126135	0	1
Q96EQ0	SGTB	-1.43726	-0.540916	-0.827289	-0.540151	0.199384	0.228238	0.247582	0.185234	0	0
Q9BYM8	RBCK1	1.07946	1.39832	0.749721	-0.165423	0.148385	0.222167	0.0997469	0.107199	0	0
P16845	UL22A	-57.29	-58.2316	-58.2483	-58.2978					0	0
P27797	CALR	1.68237	0.97586	2.09239	2.04255	0.123805	0.141098	0.222229	0.208391	0	0
Q567U6	CCDC93	-0.334031	0.644515	0.390393	0.272505	0.199973	0.182782	0.157718	0.134323	0	0
O94822	LTN1	-0.599959	0.266359	-0.402475	0.12081	0.220055	0.103515	0.155391	0.174992	0	0
Q9H5X1	CIAO2A	-0.96488	-0.53669	-1.61177	0.437342	0.204169	0.249027	0.194795	0.338304	0	0
Q07157	TJP1	-0.506713	0.677261	1.62412	1.62482	0.336198	0.116458	0.315106	0.228136	0	0
Q9Y4C2	TCAF1	0.894112	0.142935	0.288211	-0.00703696	0.239613	0.151248	0.118331	0.108612	0	0
Q9BZZ5	API5	0.0480539	0.0644222	-0.220837	-0.294174	0.0717458	0.064883	0.0567057	0.0855838	0	1
Q96DI7	SNRNP40	0.92784	1.967	1.88181	2.22998	0.288574	0.422953	0.395244	0.539086	0	0
P30044	PRDX5	-9.70601e-12	3.5	3.68546	-5.1017e-12	0.0810985	0.0632854	0.0648486	0.0635132	0	1
Q15404	RSU1	1.16603	1.40543	1.86606	1.93081	0.0851432	0.0705061	0.121068	0.12523	0	0
P63010	AP2B1	-0.277076	0.195364	0.484865	0.324251	0.10869	0.0479348	0.0672917	0.0511655	1	0
Q16881	TXNRD1	-0.417186	-0.215833	-0.388161	-0.166019	0.0733716	0.0774467	0.0890062	0.119056	0	0
P35637	FUS	-0.452722	-1.04793	0.247445	1.12456	0.315034	0.171887	0.200494	0.26847	0	0
Q92793	CREBBP	-2.10333	-0.907002	-1.76748	-2.88528	0.43938	0.174646	0.284154	0.311425	0	1
P36405	ARL3	0.483044	0.718126	-0.707296	0.496034	0.0259015	0.0465712	0.0678152	0.0679097	0	0
Q9P013	CWC15	-9.69783	-9.69783	-9.69783	-9.69783	0.141555	0.253034	0.362125	0.384068	0	0
Q13185	CBX3	1.56469	0.316873	2.19182	2.1123	0.144362	0.0664393	0.243128	0.194512	0	1
Q92791	P3H4	0.367292	-0.288251	-0.820916	-0.775371	0.225198	0.257559	0.431611	0.565777	0	0
P40123	CAP2	-0.0144583	0.316878	0.13006	-0.134903	0.0550625	0.0545692	0.0749898	0.0644628	0	0
P42574	CASP3	10.3581	0.0916849	-2.02766	3.7331	0.203942	0.129095	0.259463	0.150037	0	0
P62280	RPS11	0.141	0.137564	-2.17492	-1.29046	0.705419	0.285636	0.335609	0.250171	1	1
P17931	LGALS3	0.407964	0.379964	0.546971	0.225403	0.0512959	0.111377	0.0510827	0.0595208	0	1
P61006	RAB8A	-0.308389	0.136622	0.464713	-0.0404781	0.0648684	0.0487965	0.0484717	0.0460709	1	0
Q96JY6	PDLIM2	1.9008	2.72372	4.42759	4.42313	0.266924	0.291084	0.32102	0.318095	0	0
Q96B36	AKT1S1	-0.704329	-0.759624	0.75587	-1.28497	0.196937	0.122429	0.159332	0.201814	0	0
Q9Y230	RUVBL2	-7.00595e-12	-3.41061e-12	-7.00595e-12	-7.00595e-12	0.193433	0.0689052	0.214974	0.167018	0	0
O95817	BAG3	-0.0810631	0.640229	1.05517	1.35059	0.0920064	0.0906198	0.136453	0.163285	0	1
Q9BRP4	PAAF1	0.238317	1.01684	0.128647	-0.416602	0.312737	0.285947	0.295697	0.246184	0	0
P36873	PPP1CC	-1.85017	-1.03633	-1.22687	-0.913531	0.136618	0.0798893	0.113772	0.0897685	0	0
P25787	PSMA2	3.76509	-1.56136	-1.64142	-2.64328	0.183023	0.296741	0.441483	0.323904	0	1
Q92841	DDX17	0.623457	0.222463	0.19121	0.399952	0.169417	0.0991003	0.0806539	0.129228	0	0
O95816	BAG2	1.31502	0.130005	-2.19628	-2.35492	0.131009	0.143738	0.280156	0.245773	1	0
P19838	NFKB1	0.718914	0.71672	0.368116	0.0977761	0.252581	0.247887	0.274137	0.145775	0	0
Q15181	PPA1	0.427383	0.38643	0.156257	-1.93378	0.0933992	0.131451	0.0929958	0.0917948	0	0
Q96GY0	ZC2HC1A	6.96332e-13	3.99351e-09	13.8526	4.18867e-08	0.366004	0.366811	0.41413	0.421349	0	0
P0C0S5	H2AFZ	-1.76706	0.557184	1.39153	0.630189	0.224077	0.186	0.257615	0.123695	0	0
Q15637	SF1	0.635835	0.0209975	1.5465	1.3023	0.247445	0.113605	0.202597	0.135785	0	1
P10909	CLU	1.2339	1.1857	0.868661	-0.997018	0.264884	0.448358	0.282313	0.464605	0	0
P07305	H1F0	-1.23199	-0.359958	-1.47466	0.585626	0.681874	0.305743	0.374238	0.175356	0	0
Q8WUW1	BRK1	-0.784998	0.715308	1.42637	1.43256	0.0845751	0.0695675	0.150452	0.11071	0	0
Q969Z0	TBRG4	0.496533	0.553537	0.473557	0.920371	0.251842	0.174659	0.201692	0.275987	0	0
P42677	RPS27	-0.245797	0.647864	-1.40353	-0.692742	0.729109	0.185316	0.248702	0.265053	0	0
Q5R372	RABGAP1L	1.01693	0.22144	0.982835	0.285446	0.261516	0.150904	0.266885	0.130959	0	0
Q96CX2	KCTD12	1.02503e-10	2.07942		4.10085	0.189694	0.124792	0.0861873	0.122151	0	0
Q14353	GAMT	0.502214	-0.0668384	-0.0905575	-0.200753	0.0810297	0.0635421	0.0527865	0.104995	0	0
Q96JJ3	ELMO2	0.736776	0.0442556	-0.522209	0.0979628	0.170907	0.053461	0.142	0.0489242	0	0
Q13045	FLII	0.00151469	0.0980696	0.058097	0.00800371	0.0961081	0.0504022	0.0577368	0.0941906	0	0
Q9C0C2	TNKS1BP1	-0.499181	0.791561	2.83878	1.41959	0.102224	0.106682	0.172871	0.17223	0	1
Q9P265	DIP2B	0.468101	0.466064	0.661324	0.788498	0.276484	0.107449	0.157885	0.139964	0	0
F5HIG1	UL102	-49.2013	-49.724	-49.9781	-49.9471					0	0
Q6ICL3	TANGO2	-1.18124	0.0626595	-1.2164	-0.41467	0.355849	0.430109	0.429618	0.454665	0	0
P56181	NDUFV3	1.33202	0.676607	-0.278973	-0.549095	0.851916	1.29442	1.21725	0.724275	0	0
P37235	HPCAL1	1.0133	0.892869	2.01512	1.19407	0.100267	0.0644058	0.147705	0.10004	0	0
P62081	RPS7	0.21554	-0.169194	-2.15921	-1.3418	0.601092	0.243826	0.320096	0.26005	0	0
Q13098	GPS1	0.424994	0.132427	0.636516	0.604136	0.103804	0.181862	0.157117	0.105941	0	0
Q9Y2Q3	GSTK1	-0.984547	-1.29172	-0.667202	-0.878906	0.101632	0.156495	0.0846563	0.0935138	0	0
P42126	ECI1	-6.12452	-9.76421	-9.77737	-9.16242	0.863353	0.93152	0.780493	1.36158	0	0
F5HGU6	UL132				-55.9741					0	0
P67870	CSNK2B	-1.29049	0.23661	1.67606	1.94453	0.241623	0.144534	0.294049	0.297183	0	1
Q9Y265	RUVBL1	-1.50635e-12	-2.69011e-11	-2.69011e-11	-2.69011e-11	0.256585	0.0875348	0.208551	0.238022	0	0
P21980	TGM2	0.00209115	0.940401	0.827691	-0.136829	0.12453	0.236224	0.168864	0.0613459	0	0
Q96A65	EXOC4	0.414664	0.849511	0.766826	1.26675	0.142423	0.188039	0.157363	0.273487	1	0
O95819	MAP4K4	0.0991749	-0.0271187	1.32988	2.43773	0.246539	0.168104	0.32321	0.577632	0	0
P51452	DUSP3	0.68496	0.386305	0.768185	0.492708	0.0991255	0.0750255	0.13996	0.07452	0	1
P38606	ATP6V1A		7.58604e-10		1.31706e-10	0.122314	0.152858	0.147084	0.151016	0	0
O75380	NDUFS6	-3.05566	-5.75355	-7.92831	-6.65407	2.49558	0.959497	1.63292	3.93165	0	0
P51665	PSMD7	-1.89004e-11	0.957666	2.19881	0.0102484	0.0426394	0.0355462	0.104103	0.0390861	0	1
P62136	PPP1CA	-0.818374	-0.624531	-0.673222	-0.754994	0.114402	0.0867196	0.0797409	0.0903051	0	1
Q9HB90	RRAGC	16.9337	21.8339	65	19.4714	0.207649	0.187715	0.312259	0.187152	0	0
P28799	GRN	0.221439	-9.91217	-15.8898	-3.71013	0.163592	0.484269	0.773068	0.653454	1	0
P11387	TOP1	-2.43654	-1.73665	-1.18605	-0.89056	0.755059	0.451586	0.253517	0.272315	0	0
P35221	CTNNA1	0.563121	0.400613	0.481948	0.226843	0.112698	0.0762753	0.106394	0.0923629	0	1
Q9UNZ5	C19orf53	-0.834879	-1.83554	-2.69839	-2.08752	0.319646	0.281636	0.317744	0.190031	0	0
P55145	MANF	-2.4264	3.30982	-2.84142	-14.7897	0.262337	0.217935	0.352304	0.344496	0	0
Q96S59	RANBP9	0.242224	0.54518	-0.660483	-0.269666	0.281626	0.214291	0.242972	0.306613	0	0
P13674	P4HA1	1.09982	0.186948	1.93174	0.873895	0.0684997	0.0668028	0.151608	0.188435	0	0
Q96P70	IPO9	-0.448073	-0.4869	-0.600449	-1.67506	0.0824975	0.0806682	0.0863859	0.195427	0	0
Q14376	GALE	0.276247	-0.592955	-0.549034	-1.04684	0.0837975	0.110909	0.0870916	0.172362	0	0
P49327	FASN	0.371136	0.195744	-0.0686344	0.0568951	0.058048	0.0537212	0.0231459	0.0497394	1	0
P08559	PDHA1	-1.07003	-2.16355	-2.16996	-2.76695	0.155643	0.262367	0.349531	0.448246	0	0
Q9UK59	DBR1	-4.9882	-1.93621	-3.34415	-1.67752	0.366782	0.19775	0.199743	0.21217	0	0
P40925	MDH1					0.0862049	0.0772023	0.0832754	0.0459988	0	0
Q86UY8	NT5DC3	-1.15775	-1.1913	-1.13009	-1.03619	0.375111	0.45508	0.312987	0.264869	0	0
P12109	COL6A1	-4.46723	-4.5154	-2.7184	-2.55549	0.633933	0.343518	0.456079	0.59503	0	0
Q8WX93	PALLD	0.447719	0.298246	0.432013	0.0502205	0.0581603	0.0643274	0.0733833	0.121983	1	0
Q9ULC4	MCTS1	4.12588	2.43994	-6.96332e-13	3.47212	0.0700199	0.0986583	0.0362303	0.141443	0	0
Q92522	H1FX	-0.878497	-0.274424	-0.744807	-0.218327	0.337212	0.116977	0.194836	0.188241	0	0
Q9NQG5	RPRD1B	-0.0291791	0.471416	0.663743	0.454675	0.1309	0.152256	0.123788	0.146159	0	0
P38159	RBMX	-1.30682	-0.730568	0.602351	1.47438	0.413563	0.135688	0.227237	0.294994	0	1
P46459	NSF	0.665521	0.456227	-0.558614	-1.11847	0.243471	0.0756702	0.295265	0.474126	1	0
P11021	HSPA5	10.3057	-5.50423	15.725	6.14929	0.138188	0.18499	0.311832	0.274779	0	0
Q9NR46	SH3GLB2	-0.0339783	2.52088	1.32537	1.16952	0.341715	0.348064	0.220544	0.196088	0	1
P30085	CMPK1	0.35279	-0.413968	-0.330765	-0.3054	0.0622181	0.0656668	0.046037	0.0532015	0	0
P15374	UCHL3	-0.159948	-0.0635031	0.397732	-0.320043	0.068176	0.05924	0.0978501	0.0842961	0	0
Q9NZ08	ERAP1	1.36977	0.427072	0.380386	0.0928766	0.144493	0.0640736	0.177817	0.182685	0	0
Q13188	STK3	-1.5057	-0.33375	-1.61952	0.52506	0.15362	0.120151	0.141974	0.152187	0	0
Q92466	DDB2	1.32245	2.93159	2.78187	2.01733	0.163758	0.153061	0.185112	0.335165	0	0
P37840	SNCA	12.6503	25.6456	27.0164	28.9938	0.239745	0.279974	0.218761	0.353276	0	1
Q8IZP0	ABI1	-0.0346424	0.0193883	0.135561	0.181958	0.107681	0.170151	0.151135	0.100914	0	0
F5HG98	UL38	-46.9803	-48.2484	-50.7475	-48.7598					0	0
Q9Y5A9	YTHDF2	0.555757	0.540156	0.314878	0.435115	0.113238	0.155614	0.174127	0.147948	0	0
P56537	EIF6	-5.54857	-5.54857	-5.54857	-5.54857	0.353857	0.266313	0.288961	0.257102	0	1
Q02952	AKAP12	4.70005	7.08447	4.65774	-1.96661	0.128682	0.307492	0.564481	0.382594	0	0
P55210	CASP7	-7.90271	1.53398	-0.123142	13.7768	0.390375	0.315432	0.383423	1.69321	0	1
P10515	DLAT	-0.742796	-1.53244	-0.0378906	0.37441	0.351305	0.165588	0.189834	0.173688	0	0
Q5T0F9	CC2D1B	-0.0643247	-0.609663	-0.141498	-0.374484	0.0789689	0.108234	0.18748	0.191979	0	0
Q96CN7	ISOC1	-0.854193	0.0129583	-0.180707	-0.025358	0.0891063	0.0830996	0.0785166	0.0980241	0	0
Q8IX12	CCAR1	-2.72917	0.963428	2.39114	1.47486	0.885702	0.171768	0.473933	0.342234	0	0
Q96AX1	VPS33A	-0.324471	0.280411	-0.334588	0.348384	0.0800831	0.0933207	0.186025	0.132273	0	0
P48960	CD97	13.1859	11.4901	5.99413	2.0908	0.816828	0.524009	0.734048	0.617709	0	0
Q96T51	RUFY1	4.23889	3.87106	4.16379	3.41877	0.789558	0.748707	0.757281	0.693448	0	0
Q13177	PAK2	0.496367	-1.14153	-4.84195	-2.51881	0.0507509	0.0563717	0.070606	0.0855221	0	1
Q9NVN3	RIC8B	-46.5349								0	0
P52907	CAPZA1	0.0943067	-0.389536	-0.624423	-0.38649	0.0882136	0.0808938	0.0791272	0.0994737	0	0
P10109	FDX1	-3.52039	0.659085	1.48138	1.34462	0.190675	0.348162	0.282354	0.342786	0	0
Q96CW1	AP2M1	-0.498203	-0.077596	0.39898	-0.0721274	0.178656	0.14356	0.0762295	0.152546	1	0
Q53T59	HS1BP3	0.742943	0.687945	0.447537	0.433337	0.138067	0.188187	0.264345	0.210346	0	0
P11172	UMPS	-0.704183	-0.717491	-0.671425	-1.09516	0.0471964	0.0546395	0.0682042	0.0716666	0	0
P60510	PPP4C	2.14104	2.49804	1.11393	2.04654	0.100155	0.136565	0.082384	0.0913284	0	0
O60749	SNX2	0.668974	0.668033	0.403008	0.434437	0.129306	0.113512	0.101898	0.100546	0	0
P27361	MAPK3	0.183543	0.336541	0.448583	0.632487	0.0920924	0.100323	0.207232	0.0988956	0	0
O95182	NDUFA7	-0.983271	-3.19488	-1.52069	-1.22797	1.84015	1.51776	3.38654	4.88583	0	0
Q14738	PPP2R5D	0.48687	0.622072	0.428114	-0.0904221	0.130902	0.134329	0.137506	0.106709	0	0
Q5EG05	CARD16	0.442272	1.24058	-1.36302	0.505692	0.110752	0.160732	0.406565	0.132983	0	0
P53634	CTSC	-0.0945148	2.62945	-4.60136	-1.20775	0.276006	0.147455	0.146197	0.0832246	0	0
P67936	TPM4	7.11749	-2.97238	-3.9128	2.93141	0.211804	0.177496	0.354843	0.218273	0	0
Q92783	STAM	0.592247	0.208411	0.900189	0.0779358	0.12697	0.0983402	0.134402	0.157661	0	0
Q9UHJ6	SHPK	-0.513292	0.378712	-0.749024	-1.06837	0.144537	0.165471	0.203217	0.362023	0	0
P50570	DNM2	0.19759	0.394883	0.301352	0.147344	0.0479965	0.0989122	0.0657709	0.0564227	0	0
P27695	APEX1	0.185748	-0.0573963	0.287776	0.273226	0.0565491	0.0760697	0.0460275	0.0601389	0	1
Q9UBC2	EPS15L1	-0.393256	0.212823	-0.221723	-0.855542	0.128662	0.111631	0.151168	0.107878	0	0
P04216	THY1	-3.18391	-3.54794	-14.4628	-16.8768	0.28077	0.284873	1.12215	1.40849	0	0
Q9Y5Z4	HEBP2	-0.511101	-0.303953	-0.207414	-0.518617	0.126818	0.0945136	0.0760614	0.126903	0	0
Q92882	OSTF1	0.665301	0.80591	0.835282	0.807252	0.171101	0.145149	0.18422	0.225092	0	0
Q9C0B1	FTO	-1.79669	-2.40208	-2.0132	-2.05968	0.166697	0.227682	0.164999	0.142619	0	0
P16278	GLB1	3.92917	5.05499	2.18359	5.53296	0.119958	0.162937	0.118617	0.223079	0	0
P31689	DNAJA1	0.415763	0.296582	-0.377534	-0.181246	0.0836365	0.0480387	0.0871341	0.057833	0	0
Q9NYB0	TERF2IP	1.3801	0.560145	1.48147	1.41553	0.207889	0.0893329	0.225891	0.227284	0	1
Q15075	EEA1	-0.359655	-1.41317	-2.4868	-6.9377	0.10735	0.214097	0.349895	0.258279	0	1
Q9P2J5	LARS	0.535495	0.317255	0.0467618	0.240103	0.114921	0.0534995	0.0531422	0.0475709	0	0
Q9P2R3	ANKFY1	0.67232	0.488074	0.453773	0.392619	0.184906	0.0883106	0.120149	0.0953029	0	0
Q9H0D6	XRN2	4.46423	7.4654	4.50031	4.46056	0.129255	0.209882	0.142575	0.13562	0	0
Q14677	CLINT1	-0.549244	-0.615913	0.694658	-0.244678	0.129064	0.0761664	0.132604	0.108132	0	0
O43681	ASNA1	2.73543	-1.08758	-1.08758	2.3203	0.0931856	0.0856108	0.0865295	0.111237	0	0
P49757	NUMB	-0.7178	-0.591064	-0.535012	-0.957911	0.142179	0.178378	0.139286	0.173672	1	0
P61026	RAB10	-0.48354	0.220299	0.414651	-0.213405	0.073695	0.085293	0.05841	0.0816617	1	0
P80217	IFI35	-0.215556	-0.905471	-0.11563	0.0513732	0.133242	0.160703	0.103901	0.103331	0	0
P62888	RPL30	0.286697	-0.354976	-2.71584	-1.94107	0.725353	0.316628	0.325272	0.264936	1	0
P49662	CASP4	0.509719	0.380118	-0.60203	-0.352425	0.0905689	0.128287	0.153622	0.138484	0	0
O14974	PPP1R12A	-0.87289	0.0797006	0.582608	0.75596	0.211382	0.138885	0.265099	0.278817	0	0
Q9BZX2	UCK2	9.70053	11.2542	11.3696	9.85012	0.195279	0.23207	0.298505	0.230648	0	0
Q9Y6G9	DYNC1LI1	0.451809	0.140638	-0.14565	-0.0772013	0.0645587	0.0525867	0.0624479	0.0531858	0	0
Q12906	ILF3	-0.564457	0.441	0.34223	0.453048	0.161169	0.0941552	0.0456855	0.163203	0	1
O95810	CAVIN2	49.3525	-0.23367	1.07813	49.3525	0.409837	0.164771	0.407533	0.165511	0	0
P12429	ANXA3	0.181447	-0.159739	-0.059186	0.129383	0.179662	0.0722491	0.150598	0.085326	0	0
P16930	FAH	-7.35549	11.2739	-13.7114	-13.9992	0.274471	0.313831	0.370485	0.339955	0	0
P16753	UL80	-51.6213	-51.7587	-51.2688	-50.9788					0	0
Q9UJ70	NAGK	-0.0441283	-0.115265	0.536982	0.822	0.0398216	0.0665634	0.0722792	0.0675867	0	0
P19623	SRM	2.11654	1.58054	0.874128	1.19993	0.287645	0.217074	0.123177	0.162473	0	0
P40939	HADHA	0.42105	-0.617542	-0.772447	-1.35215	0.0903392	0.0826122	0.100368	0.163024	0	0
P32321	DCTD	4.69953e-11	-7.2049e-12	22.4876	2.57071e-05	0.140253	0.270292	0.445778	0.372084	0	0
P30711	GSTT1	8.90495	8.29268	57.7865	7.3247	0.375611	0.503073	0.49302	0.404693	0	0
Q96SL4	GPX7	0.001804	0.105923	0.0864047	0.121812	0.101931	0.0731728	0.0678845	0.0821111	0	0
Q3LXA3	TKFC	0.699451	1.03821	0.861927	1.16645	0.0855662	0.152487	0.117196	0.0936946	0	0
P36957	DLST	-0.802316	-1.89058	-2.47618	-3.37405	1.04898	1.56553	2.07498	2.02086	0	0
Q66LE6	PPP2R2D	-0.605562	0.216114	56.475	56.475	0.126377	0.14293			0	0
P51153	RAB13	0.60591	0.262059	0.432698	0.155887	0.0690134	0.0479332	0.148508	0.0460912	0	0
Q9HCN8	SDF2L1	2.2701	1.90933	-0.637648	-1.82995	0.261654	0.258587	0.187058	0.292479	0	0
Q9Y697	NFS1	-1.01719	0.481866	-0.623317	-0.656796	0.312474	0.354503	0.403663	0.268282	0	0
Q92878	RAD50	-0.556144	-0.125132	0.382061	-0.03754	0.118841	0.0974419	0.206985	0.115581	0	0
Q9NTZ6	RBM12	0.482359	0.357827	0.767873	0.660239	0.137241	0.0755755	0.166042	0.125251	0	0
P51659	HSD17B4	-0.563205	-0.846012	-0.187076	0.220386	0.183029	0.298312	0.348745	0.605179	0	0
Q7Z7H8	MRPL10	-1.17455	-1.66127	-1.39073	-2.15338	0.132352	0.390879	0.142838	0.235483	0	0
P39023	RPL3	0.35646	-0.357604	-2.98014	-1.61128	1.07293	0.400981	0.470847	0.289739	0	1
Q9GZQ3	COMMD5	0.421992	0.870149	0.965503	1.36803	0.106376	0.0873175	0.132921	0.141564	0	0
P61221	ABCE1	0.238493	-0.184002	-0.504419	4.28715	0.167174	0.217853	0.222927	0.298014	0	1
Q96AY3	FKBP10	2.11578	1.95359	2.55068	1.99419	0.172241	0.178702	0.257314	0.267824	0	0
Q9H3S7	PTPN23	0.327834	-1.22341	-0.0757324	-0.89609	0.124557	0.317398	0.0940106	0.20245	0	1
Q8NCW5	NAXE	54.813	-4.2982	-4.95338	-6.34278	0.155194	0.190948	0.279458	0.203254	0	0
P52789	HK2	-0.0270561	0.811299	-0.01622	0.75772	0.1386	0.139876	0.236175	0.113731	0	0
Q2M2I8	AAK1	-0.351767	-0.310989	0.467456	-0.0209411	0.100216	0.0934088	0.117942	0.0974818	0	0
O60826	CCDC22	0.409711	0.652069	0.736273	0.581354	0.0802022	0.141197	0.141496	0.120442	0	0
P84090	ERH	-1.88791	-9.09214	-9.11859	-3.16519	0.554411	0.616286	0.539682	0.711449	0	0
Q8N335	GPD1L	-0.793328	-1.7121	-1.60042	-1.80173	0.244648	0.425873	0.280857	0.289027	0	0
P83731	RPL24	0.233371	-0.409458	-2.80518	-1.6172	1.06756	0.484664	0.462719	0.249425	1	1
P42765	ACAA2	-1.386	-2.62268	-2.30908	-2.99398	0.48588	0.682339	0.991988	0.827834	0	0
Q9UII2	ATP5IF1	-2.75473	-4.93085	-3.40964	-4.93082	0.43951	0.399342	0.824277	0.457835	0	0
Q99714	HSD17B10	-0.0862864	-0.137858	-0.101078	-0.113063	0.16136	0.346509	0.316365	0.328912	0	0
Q9P258	RCC2	-0.492676	0.300145	0.577804	0.804414	0.260603	0.0880591	0.179357	0.174415	0	0
A1X283	SH3PXD2B	0.608534	0.387026	0.200131	0.475091	0.152727	0.0957695	0.0565012	0.112072	0	0
Q9H444	CHMP4B	17.2202	-10.3909	-10.4963	-10.4963	0.225916	0.21221	0.252743	0.195908	0	1
Q9UNM6	PSMD13	3.1862	0.304738	1.97019	2.26088	0.0965152	0.0703662	0.0792237	0.0541025	0	1
Q8IV08	PLD3		3.1406e-11	7.91971e-11	9.9476e-13	0.154713	0.209128	0.169345	0.30741	0	0
P33993	MCM7	0.367889	0.537636	0.667844	0.79906	0.143037	0.0992138	0.120472	0.141414	0	0
Q9NZN4	EHD2	0.50719	0.751734	0.639698	0.349068	0.0660057	0.109776	0.0870143	0.0693327	0	0
Q49AR2	C5orf22	0.679938	-0.449327	-1.74471	-3.58258	0.200394	0.208807	0.341956	0.280649	0	0
P25789	PSMA4	22.4159	11.5198	16.5325	10.9488	0.233463	0.298344	0.41306	0.290932	0	0
P61081	UBE2M	0.19849	-0.0381546	0.255849	0.2758	0.0478405	0.104395	0.0669437	0.0873875	0	0
Q9H944	MED20	1.06556	0.591606	1.61623	-3.34166	0.175158	0.28016	0.220699	0.229389	0	0
P17858	PFKL	15.2988	65	65	65	0.167424	0.268943	0.409081	0.266926	0	0
Q8WW12	PCNP	5.48765	-0.386948	-0.447183	-0.18587	0.130408	0.0971687	0.209062	0.159379	0	0
Q9NZ32	ACTR10	0.222417	-0.150982	0.197364	0.338644	0.135728	0.191276	0.134916	0.125226	0	0
P46781	RPS9	0.089054	0.083795	-2.18491	-1.23675	0.844421	0.33046	0.380969	0.214308	1	1
P20908	COL5A1	4.73787	1.33742	1.07127	2.08539	4.58494	5.71296	1.78491	7.45139	0	0
P22694	PRKACB	-0.154707	51.5929	51.5929	51.5929	0.0757175				0	0
P53680	AP2S1	-0.177099	0.126211	-0.0141408	0.0560124	0.0734503	0.0595559	0.0746978	0.0481344	0	0
O43488	AKR7A2	0.130239	-0.462524	-0.305805	-0.315059	0.0322066	0.117351	0.0737224	0.0546648	0	0
Q9GZU8	FAM192A	-11.2487	-0.0351829	-0.0957144	-0.425889	0.134854	0.17549	0.316528	0.15779	0	0
P22392	NME2	2.90424	-10.132	-10.8384	5.1358	0.294178	0.441927	0.619763	0.46804	0	1
Q99733	NAP1L4	0.525265	0.120984	0.341332	0.285113	0.140985	0.048141	0.105643	0.0391407	0	0
O95376	ARIH2	-0.0377401	-0.315709	0.500556	0.185782	0.105636	0.0957637	0.0983757	0.0693849	0	0
P11182	DBT	-0.855622	-1.20156	0.085186	0.316166	0.254941	0.304662	0.111298	0.271412	0	0
P82970	HMGN5	9.27729	-2.87393	-2.9438	3.30939	0.33602	0.610535	0.867697	0.60147	0	0
Q16539	MAPK14	0.218285	-0.183508	-0.441448	-1.67225	0.0483517	0.106462	0.0658038	0.317022	0	1
O75688	PPM1B	1.19304	0.825039	0.710829	0.546992	0.286084	0.227505	0.127114	0.148851	0	0
P56211	ARPP19	-0.685552	11.9622	10.7678	12.0923	0.303464	0.23937	0.194589	0.19712	0	0
Q9C035	TRIM5	0.555892	0.553515	0.291765	0.318559	0.157449	0.16131	0.131969	0.122939	0	1
Q96CW5	TUBGCP3	-1.3242	-0.565614	-0.981071	-0.980071	0.298667	0.151057	0.248909	0.340388	0	0
Q6NXT1	ANKRD54	-1.27485	-0.576285	0.208391	-1.28251	0.253578	0.188832	0.244122	0.205058	0	0
Q5VZE5	NAA35	-1.41743	-0.482352	-1.41097	-1.06775	0.474347	0.0984252	0.417026	0.236318	0	0
Q7L5D6	GET4	0.403492	0.452741	0.540137	0.615386	0.128351	0.107881	0.13047	0.131412	0	0
Q99798	ACO2	-0.446184	-0.836672	-0.60384	-0.754959	0.0677086	0.106453	0.0782155	0.112561	0	0
Q86V48	LUZP1	-0.176006	-0.375873	-0.433829	0.987561	0.350387	0.234965	0.233822	0.290148	0	0
O75794	CDC123	0.631347	-2.0367	-1.40726	-0.419971	0.224448	0.329001	0.134131	0.104361	0	0
Q69YQ0	SPECC1L	-2.1623	-1.27934	-1.3352	-4.28187	0.131886	0.115026	0.0736925	0.193752	0	0
Q16798	ME3	-2.71035	15.6898	13.8398	19.7372	0.186367	0.454867	0.53726	0.310244	0	0
O76003	GLRX3	0.415317	0.692121	0.800367	0.556446	0.109811	0.149276	0.140853	0.103938	0	0
P68402	PAFAH1B2	0.792921	0.616335	0.743026	-0.15079	0.151249	0.20031	0.142793	0.0914383	0	1
Q9P2B4	CTTNBP2NL	0.776027	0.723065	0.37124	-0.148781	0.140975	0.118334	0.0876699	0.0381792	0	0
O15498	YKT6	1.62702	2.98428e-13	1.221e-10	8.70983e-11	0.0630589	0.0473552	0.0585182	0.0651825	0	0
Q53H82	LACTB2	-1.80478e-12	-1.80478e-12	-1.7053e-12	9.09495e-12	0.118873	0.347734	0.379695	0.282175	0	0
P78417	GSTO1	-3.03338	-3.60274	-4.40048	-1.14944	0.0651921	0.0596235	0.0959947	0.0732498	0	0
P61289	PSME3	10.3534	15.8468	5.8939	9.53426	0.291391	0.0759565	0.182562	0.0852967	0	1
P48506	GCLC	-0.686908	-0.0867763	-0.23894	-0.242834	0.146598	0.10433	0.0898999	0.118204	0	0
P13797	PLS3	1.28563	2.14636	0.368108	0.578642	0.038674	0.0742225	0.0294516	0.0413859	0	0
Q9BT09	CNPY3	-7.16775	-6.77958	-8.08285	-7.65137	0.456878	0.482841	0.66441	0.519119	0	0
Q9Y4P1	ATG4B	1.47651	0.891876	1.26582	0.17998	0.34651	0.208287	0.282104	0.100614	0	0
Q6UN15	FIP1L1	-18.7576	-3.81078	-3.84525	-8.89327	0.713408	0.327713	0.232412	0.386101	0	0
P49247	RPIA	-44.6454	-46.0117	-46.5575	-54.5073	0.174536	0.199147	0.188575	0.313391	0	0
P26373	RPL13	13.0371	-0.837786	-2.85389	-1.52278	1.2716	0.626645	0.486671	0.257725	1	0
Q92930	RAB8B	0.137283	1.74702	2.14419	1.44456	0.036458	0.0606173	0.113337	0.0914942	0	0
P07910	HNRNPC	-0.0523108	-0.469435	0.58855	0.41232	0.165931	0.117735	0.259637	0.309307	0	0
Q01518	CAP1	0.115773	-0.190319	-0.158806	-0.250666	0.0365877	0.0437708	0.0297336	0.048217	0	0
P69905	HBA1	3.13938	1.33005	2.54861	0.952936	0.212208	0.0658941	0.160499	0.217263	0	0
O60763	USO1	0.188597	0.177884	0.284157	0.200017	0.0450403	0.0552991	0.0740293	0.0479239	0	0
P23246	SFPQ	0.897797	2.52434	2.53966	2.55401	0.326569	0.386138	0.437364	0.535633	0	1
Q14746	COG2	0.470673	0.764847	0.0192154	0.451265	0.111523	0.133812	0.0815472	0.0872965	0	0
P40429	RPL13A	0.279015	-0.379753	-2.4281	-1.1112	1.05057	0.459554	0.351819	0.351349	1	1
Q05193	DNM1	0.0413072	49.2553	-0.678948	-0.264067	0.063659		0.221861	0.096945	0	0
Q8TBF2	PRXL2B	2.8747	3.00295	2.08176	2.52469	0.412061	0.53146	0.314087	0.411438	0	0
O95166	GABARAP	3.95401	-0.802308	2.17345	54.9747	0.190428	0.366443	0.160106		0	0
Q5TZA2	CROCC	-50.5424			-51.7966					0	0
Q09666	AHNAK	-4.16395	-18.1794	-29	-29	0.140262	0.220172	0.692245	0.671592	0	1
P62256	UBE2H	0.00838206	0.256037	0.804613	0.428626	0.0757472	0.109915	0.100942	0.125415	0	0
Q15019	SEPT2	1.40687e-12	-9.9476e-13	-1.09424e-12	1.02034e-11	0.129353	0.148101	0.210819	0.121356	1	1
P55039	DRG2	0.387587	0.592796	0.37311	0.411734	0.0929147	0.171779	0.106532	0.0901266	0	0
Q9UL25	RAB21	-1.13396	0.991045	-1.25344	-1.88979	0.403557	0.497229	0.452791	0.398277	0	0
Q00059	TFAM	-1.45976	-0.409516	-1.15863	-1.49095	0.180202	0.21059	0.154583	0.235105	0	0
Q8TCS8	PNPT1	0.518828	0.758015	0.361026	0.339952	0.0957938	0.17622	0.130356	0.107681	0	1
Q86TU7	SETD3	-0.954767	-0.301848	-5.37277	0.516205	0.223921	0.157709	0.182362	0.190635	0	0
Q9Y4L1	HYOU1	1.1944	1.07215	1.45655	1.29166	0.126707	0.117864	0.177404	0.163986	0	0
Q13242	SRSF9	-3.96649	49.5176	0.0883906	2.45974	0.635782	0.745061	0.343095	0.522903	0	0
Q9UBI1	COMMD3	1.39428	1.53085	1.1355	0.57862	0.305186	0.264511	0.260993	0.297215	0	0
Q9NXA8	SIRT5	3.24849	2.8031	8.3548	0.543031	0.315353	0.192825	0.419871	0.21504	0	0
Q9H446	RWDD1	-0.562275	-0.0502775	0.0938212	0.438211	0.510942	0.328797	0.155203	0.311316	0	0
O00154	ACOT7	20.8175	22.1248	22.207	11.2124	0.241146	0.393006	0.425046	0.373837	1	0
P08318	UL32	-50.4805	-50.4232							0	0
Q8WWY3	PRPF31	0.389209	1.15429	0.583419	0.0942986	0.0981145	0.226056	0.151355	0.0723036	0	0
O43432	EIF4G3	0.17669	0.181591	-0.033743	-0.373606	0.0775298	0.0371566	0.0495937	0.0850245	0	0
Q8NFF5	FLAD1	1.00511	0.12545	0.810946	0.0472528	0.237164	0.219004	0.181175	0.0762044	0	0
Q9NQR4	NIT2	-1.15067	-0.866754	-1.42092	-1.11021	0.109614	0.0713419	0.103367	0.0956217	0	0
P54886	ALDH18A1	-0.437382	-0.683396	-0.869483	-0.949421	0.0752227	0.130863	0.17049	0.137005	0	0
P25325	MPST	0.210821	-0.0745831	0.617003	0.294085	0.05758	0.0285263	0.137073	0.103549	0	0
Q02252	ALDH6A1	0.265277	1.05032	1.20418	0.95101	0.211688	0.151054	0.152451	0.127651	0	0
Q8N6T3	ARFGAP1	0.214563	-0.0792684	1.58318	1.3955	0.0439517	0.0760729	0.198489	0.180836	0	0
Q9UPN7	PPP6R1	-0.748459	0.100086	0.145508	0.0545908	0.224591	0.23549	0.31894	0.130222	0	0
O75818	RPP40	-4.29371	-4.29371	-4.29371	-4.29371	0.29418	0.360067	0.197757	0.217667	0	0
Q9Y5X1	SNX9	0.329027	0.654186	0.69009	0.927427	0.0844778	0.099011	0.115205	0.143585	0	0
Q9H9A6	LRRC40	-0.238194	-0.0910095	0.577241	0.0299971	0.149433	0.0994225	0.12874	0.13287	0	0
P55735	SEC13	0.53598	-1.14078	-1.67384	-1.39685	0.0878488	0.196993	0.332848	0.25494	0	0
Q14344	GNA13	-0.232598	-0.833042	-0.499008	-1.28482	0.317975	0.323201	0.287734	0.282175	0	0
Q9UMX0	UBQLN1	-1.20439	-0.821289	-0.999702	0.147026	0.184869	0.201056	0.158318	0.0750135	0	1
P21359	NF1	-0.131547	0.471114	-0.10146	-0.288228	0.0721041	0.144707	0.0925997	0.0736727	0	1
Q13618	CUL3	-0.417039	-0.737721	-0.632862	-0.833311	0.105423	0.0938027	0.0991535	0.1261	0	1
Q8WUD1	RAB2B	-0.00649244	1.15322	1.95328	2.01468	0.12176	0.132002	0.220851	0.127531	0	0
Q14444	CAPRIN1	-1.69231	-0.991047	-0.461467	0.335823	0.231403	0.141362	0.18762	0.0691429	0	0
Q96BJ3	AIDA	1.08759	1.75908	-0.906591	0.00812049	0.236783	0.292049	0.368144	0.296145	0	0
Q92769	HDAC2	0.133145	1.35989	2.41083	1.22704	0.155688	0.380183	0.475977	0.285069	0	1
P04114	APOB	2.11735	-3.46331	8.31937	0.574476	0.206903	0.627343	0.586312	0.409104	0	1
Q15437	SEC23B	-0.64417	-1.4057	-1.34442	-1.80192	0.16291	0.177372	0.164193	0.175143	0	0
Q96K21	ZFYVE19	2.7144	1.81791	4.82323	4.76442	0.132767	0.102245	0.180489	0.290124	0	0
Q9GZN8	C20orf27	0.124005	0.847482	0.314754	0.221189	0.208701	0.16049	0.160355	0.118072	0	0
Q53FA7	TP53I3	24.1394	22.5077	22.7963	17.3271	0.221451	0.413026	0.382867	0.339367	0	0
P58546	MTPN	0.228098	0.137347	0.30885	-0.019952	0.0864802	0.0530298	0.0836155	0.0733317	0	0
Q9NPJ3	ACOT13	-0.149953	-0.622326	-0.183845	-0.41181	0.183744	0.413345	0.91253	0.580202	0	0
Q14258	TRIM25	-0.39511	-0.192413	0.147982	-0.0134629	0.0934366	0.0890123	0.0444092	0.08038	0	1
P55010	EIF5	0.27756	-0.128373	0.161308	-0.0758848	0.553795	0.181882	0.0527629	0.104144	0	0
Q96EK5	KIF1BP	0.738367	1.23111	0.756328	0.27654	0.164972	0.291659	0.188909	0.161201	0	0
Q14161	GIT2	-0.969312	0.215558	0.980839	0.787234	0.377018	0.113492	0.287605	0.249099	0	0
Q5VSL9	STRIP1	0.690888	1.4924	1.07744	0.0601576	0.186848	0.241217	0.170475	0.0894554	0	0
Q5T2E6	ARMH3	0.164293	1.10069	1.40687e-12	5.11792	0.0750563	0.0979984	0.0912317	0.230439	0	0
P53004	BLVRA	1.00744	-1.86858	-1.02897	-0.0504834	0.11903	0.106083	0.0861228	0.0743833	0	0
Q9UKK9	NUDT5	8.05705	2.16204e-10	4.92965	4.83771	0.87495	1.24589	0.840361	0.573526	0	0
Q16740	CLPP	-0.0689062	-0.725593	-0.973933	-0.968369	0.147875	0.360424	0.599212	0.530977	0	0
O43707	ACTN4	-0.230719	-0.418455	-0.182028	-0.453919	0.218712	0.325013	0.127625	0.360454	0	1
Q9H9Q2	COPS7B	-0.137046	-0.680619	0.0320461	0.223024	0.282876	0.39469	0.175213	0.0772714	0	0
Q9ULZ3	PYCARD	0.110884	0.121037	0.548923	0.124983	0.111567	0.108214	0.173578	0.135496	0	1
Q96RF0	SNX18	0.327518	0.582901	0.652889	1.04724	0.0934997	0.099412	0.158925	0.157727	0	0
Q96EY7	PTCD3	-49.9099		-49.5023	-49.8718					0	0
Q9Y3C8	UFC1	2.136	-0.549112	-0.549112	-0.549112	0.191502	0.108264	0.106933	0.147182	0	0
P07737	PFN1	-0.801835	2.21713	1.58326	2.74652	0.0575889	0.0511795	0.0463612	0.0619886	0	0
O76071	CIAO1	-0.0900079	-0.585329	-0.594262	-0.422662	0.1839	0.115836	0.367088	0.191282	0	0
O95571	ETHE1	8.58059	10.6538	21.3309	20.1497	0.377783	0.592755	0.607019	0.731247	0	0
P50995	ANXA11	0.35896	0.380231	-0.232808	-0.461771	0.0778445	0.109412	0.0914714	0.186455	1	1
Q9UDY8	MALT1	-1.13587	-0.279578	-1.85708	-1.42191	0.383251	0.20393	0.294144	0.26978	0	1
Q99614	TTC1	0.844298	-0.0158908	3.78433	1.20022	0.0887552	0.161522	0.281499	0.25986	0	0
O95793	STAU1	-1.05692	-0.533846	-0.220473	0.205949	0.352981	0.119089	0.164537	0.147107	0	0
P78537	BLOC1S1	0.271395	-3.09081	-4.47471	-4.47471	0.176044	0.0997964	0.108199	0.167523	0	0
Q9Y4K4	MAP4K5	0.138662	0.552523	1.1802	0.39793	0.224269	0.279367	0.26678	0.164589	0	0
Q5VWZ2	LYPLAL1	0.256186	0.596736	0.358681	-0.169775	0.138342	0.1843	0.0727779	0.0539973	0	0
Q8NFH3	NUP43	-4.3382	-4.3382	-4.3382	-4.3382	0.17436	0.189135	0.21754	0.186106	0	0
Q5W0V3	FAM160B1	0.224101	0.386704	0.228506	0.0146635	0.0596045	0.0999157	0.0962754	0.112977	0	0
Q07092	COL16A1	0.533678	-10.2475	1.20373	-8.73944	0.441831	0.454992	0.376763	0.657113	0	0
P60468	SEC61B	2.83839	-1.41518	-2.22409	-2.9554	0.986166	1.31969	1.19462	0.926822	1	0
Q9BUJ2	HNRNPUL1	0.883963	-0.585301	0.232702	-0.0320779	0.141346	0.111084	0.178438	0.115432	0	0
P16402	HIST1H1D	-1.12358	-0.0823385	-0.713747	0.937632	0.739042	0.21001	0.240143	0.16456	0	0
Q9Y3B9	RRP15	-0.358016	-2.61763	-1.795	-4.44172	4.97144	4.15848	1.95458	0.72055	0	0
O75643	SNRNP200	-0.0310746	1.20782	1.63256	2.19327	0.253366	0.251777	0.336226	0.414718	0	0
O14964	HGS	-0.12608	0.0500606	-0.0285648	-0.206206	0.0799605	0.0562141	0.0935847	0.0487618	1	0
Q96I24	FUBP3	0.431484	0.451141	0.710878	-0.14999	0.0545421	0.132697	0.18007	0.0731371	0	0
P84243	H3F3A	1.06527	0.634627	0.735606	0.417955	0.139188	0.0895046	0.176439	0.106067	0	0
Q96DB5	RMDN1	-0.577003	-0.493313	-0.0550187	-0.0769585	0.14728	0.126719	0.126796	0.0964378	0	0
Q13616	CUL1			5.96856e-13	5.20117e-12	0.041258	0.0462797	0.116049	0.165005	0	1
Q9NWV8	BABAM1	-6.16433	6.31396	8.58071	5.43119	0.335588	0.282061	0.186061	0.229113	0	1
Q96QR8	PURB	-2.01008	-0.067677	-0.326452	-0.505397	0.229738	0.196674	0.095776	0.095093	0	0
P48147	PREP	0.436918	0.637799	0.332588	0.0390126	0.123315	0.137188	0.104234	0.0456732	0	0
Q16527	CSRP2	9.74329	12.9672	-10.7176	-7.28009	0.413326	0.428718	0.459592	0.463006	1	0
P12111	COL6A3	-10.4632	-10.4632	-10.4632	-3.78559	0.267875	0.395296	0.503733	0.729589	0	0
O43175	PHGDH	0.500438	-3.23334	0.512979	1.35904	0.041371	0.0632342	0.0251622	0.0550102	1	0
Q92890	UFD1	-0.00167999	-0.407891	0.271996	0.114801	0.0644366	0.0764843	0.119202	0.203462	0	0
Q8NBJ5	COLGALT1	0.660775	0.429894	0.399516	-0.332838	0.141637	0.151961	0.289179	0.336276	0	0
Q8IVF2	AHNAK2		6.55504e-10	2.22201e-10	24.9748	0.0685586	0.247416	0.294732	0.315627	0	0
Q08209	PPP3CA	1.70735	1.39072	1.76155	1.89382	0.0753122	0.083149	0.133738	0.117331	0	0
Q9Y223	GNE	-0.588959	-0.906122	-2.87014	-1.59312	0.131529	0.157547	0.176623	0.35173	0	0
Q12931	TRAP1	-0.166818	-0.659653	-0.672723	-0.344197	0.0815011	0.19859	0.193328	0.16469	0	0
Q9P253	VPS18	0.783807	0.733863	0.93089	0.466099	0.153662	0.196432	0.258559	0.195901	0	0
Q99729	HNRNPAB	0.521213	1.27989	1.80677	-0.251202	0.0972674	0.221064	0.15354	0.196582	0	0
Q9H993	ARMT1	0.724172	0.556107	0.157871	0.314399	0.198942	0.103115	0.0697383	0.0846939	0	0
P07996	THBS1	2.38588	2.58968	0.869835	0.230197	0.174157	0.208704	0.272678	0.392888	0	0
P16949	STMN1	0.36091	-2.56607	-3.52246	-4.31704	0.276014	0.334087	0.467409	0.32691	0	1
Q9UM54	MYO6	0.0939719	-0.125484	-0.128998	-0.324573	0.101887	0.0709524	0.051585	0.0718546	0	0
O43747	AP1G1	1.00234	1.32838	1.11898	1.15789	0.163896	0.216015	0.213905	0.187331	1	0
O75390	CS	-0.519295	-1.18237	-1.43027	-1.4426	0.150121	0.149741	0.219672	0.298754	0	0
P41226	UBA7	0.313557	0.171513	0.030967	-0.334541	0.0955965	0.0742182	0.0589421	0.0849542	0	0
O60502	OGA	0.14578	-0.0285868	-0.105381	-0.042225	0.0436888	0.0969962	0.0454051	0.0573779	0	0
Q13310	PABPC4	-0.425223	0.305929	0.875883	1.15056	0.152708	0.0898266	0.164409	0.225223	0	0
Q99439	CNN2	0.234031	0.507647	0.494548	0.322549	0.0599043	0.0935648	0.0970754	0.067926	0	0
Q9NVS9	PNPO	0.594451	-0.499103	-1.20683	-0.555622	0.136598	0.139994	0.22131	0.139258	0	0
Q8N129	CNPY4	-1.56855	-1.65403	-0.437798	-3.36787	0.203588	0.286901	0.416337	0.199406	0	0
O95295	SNAPIN	-1.824	-0.214607	-1.11958	-0.420358	0.227744	0.25529	0.137572	0.253886	0	0
P62917	RPL8	1.89801	-0.513118	-2.15057	-1.3472	0.934568	0.33889	0.394009	0.368888	0	0
P28065	PSMB9	-4.51882	41.2535	-20.2022	41.2535	0.317097	0.322362	0.508592	0.312313	0	0
Q14157	UBAP2L	-3.24671	-1.05223	-2.14599	-2.05141	0.154915	0.185061	0.153184	0.0902868	0	0
Q9NP97	DYNLRB1	12.1544	54.8203	12.9893	6.67533	0.167418	0.164594	0.206167	0.103314	0	0
Q8TB37	NUBPL	2.4812e-09	1.09689	-2.10321e-12	8.61036e-11	0.488874	0.518819	0.375463	0.193079	0	0
F5H9F9	UL88		-49.676	-51.8649	-52.2904					0	0
P55036	PSMD4		5.92024e-11	2.70006e-12	5.96856e-13	0.0497516	0.0826358	0.0891748	0.112342	0	0
O95801	TTC4	0.149913	0.317805	0.189434	0.16276	0.14582	0.267239	0.161183	0.20521	0	0
P26599	PTBP1	0.012554	0.263063	0.415117	0.71115	0.0614181	0.0899643	0.127652	0.168538	0	1
P80303	NUCB2	-12.7192	-23.1677	-1.29078	-11.151	0.172366	0.40408	0.484771	0.330875	0	0
Q96EM0	L3HYPDH	5.71466	5.25267	-5.99698e-12	4.28613	0.168899	0.254562	0.189344	0.221949	0	0
P09661	SNRPA1	1.01683	1.20546	0.485635	1.44808	0.257776	0.353927	0.231415	0.383053	0	0
P16219	ACADS	2.51978	0.0376653	-7.14792	-3.55775	0.340623	0.475721	0.235318	0.341767	0	0
P68036	UBE2L3				3.98046e-11	0.105687	0.12644	0.12855	0.0858314	0	1
Q9NRN7	AASDHPPT	0.00657371	0.533199	0.122162	-0.0578097	0.0997079	0.131688	0.0632221	0.0439958	0	0
O15116	LSM1	-11.7943	2.06962	-18.5805	42.7017	0.204943	0.257902	0.33222	0.260635	0	1
P16761	UL25		-51.5982	-49.8223	-49.073					0	0
Q9BPX3	NCAPG	-0.476552	-0.0644821	-0.619145	-0.28851	0.154825	0.152536	0.14701	0.124624	0	0
Q96C86	DCPS					0.174764	0.145996	0.147425	0.103995	0	1
O43865	AHCYL1	-9.9476e-13	17.7035	19.4938	17.0311	0.344805	0.347146	0.343048	0.388141	0	1
Q9NZL9	MAT2B	-4.3302	-2.33109	-4.3302	-4.3302	0.132632	0.0809674	0.104128	0.134721	0	0
Q12972	PPP1R8	0.0559783	0.109451	1.28615	0.432072	0.203891	0.12023	0.214088	0.1179	0	1
O75439	PMPCB	-0.373299	-0.542323	-0.153771	-1.21242	0.122065	0.154731	0.127619	0.0968019	0	0
P24752	ACAT1	-0.709221	-0.395554	-0.828364	-0.926373	0.0790504	0.145504	0.287305	0.272211	0	0
Q00534	CDK6	-1.63435	-0.0596767	-0.0740655	0.186857	0.236424	0.113991	0.215481	0.081572	0	1
P35914	HMGCL	6.86022	6.14561	6.39726	6.5704	0.135265	0.222928	0.230521	0.271227	0	0
O94973	AP2A2	-0.258308	-0.0621291	0.173031	0.0890132	0.087771	0.0343296	0.0418842	0.0320022	1	0
O14618	CCS	-0.174729	0.388847	-0.548737	-0.256381	0.0790118	0.107218	0.108338	0.132953	0	0
O94979	SEC31A	0.394324	0.0523254	-0.0167435	-0.419845	0.0894267	0.0422367	0.0305073	0.110468	0	0
P62277	RPS13	0.256885	0.0633871	-1.75264	-1.1139	0.796432	0.3825	0.349791	0.241795	0	1
Q04323	UBXN1	0.627956	0.69802	1.08505	0.714973	0.154719	0.153776	0.208049	0.142152	0	0
O95749	GGPS1		1.4694e-11	1.84775	3.97904e-13	0.150728	0.131539	0.35809	0.38127	0	0
Q9NSK0	KLC4	0.318681	0.00340782	-0.509336	-0.675336	0.246178	0.0896884	0.148668	0.202557	0	0
O00232	PSMD12	1.91899	0.693531	2.13914	3.66556	0.0790448	0.0563137	0.108776	0.103091	0	1
Q9BYT8	NLN	1.69109e-12	1.4893e-11	-1.40687e-12	-1.3074e-12	0.0528694	0.179654	0.174388	0.145131	0	0
Q9H6Z4	RANBP3	1.98952e-13				0.0881221	0.0544923	0.102632	0.0873024	0	0
P83436	COG7	-0.212416	0.475819	-0.51313	0.903301	0.166287	0.208237	0.116208	0.4339	0	0
Q9P0V3	SH3BP4	-0.683812	-1.79527	-1.65477	-2.39084	0.362552	0.429349	0.447224	0.8531	0	0
Q92747	ARPC1A	6.56528	22.033	20.3248	-4.18936e-11	0.141964	0.259134	0.244947	0.179152	0	0
Q16566	CAMK4	0.936451	1.93637	0.900224	1.24089	0.289123	0.469277	0.208094	0.225304	0	0
O75531	BANF1	-2.8253	-3.33648	10.7396	-3.31183	0.375697	0.716926	0.374762	0.794349	0	1
P16298	PPP3CB	0.443216	55.326	0.374528	1.09537	0.064943		0.074388	0.0967203	1	0
P22830	FECH	7.1279	3.84797	4.77435	-2.02878	0.242896	0.273763	0.452091	0.239376	0	0
Q12756	KIF1A	-49.3009	-49.1012	-48.409						0	0
Q96FV9	THOC1	0.267954	1.87123	3.8959	3.13908	0.603059	0.816736	1.22658	1.12799	0	1
Q6Y7W6	GIGYF2	-0.246325	0.200858	0.263713	-0.108915	0.108721	0.12539	0.09824	0.0584512	0	0
P51003	PAPOLA	0.234884	-0.109708	0.101912	0.0762289	0.11026	0.118895	0.139719	0.108466	0	0
P06396	GSN	-1.03199	-0.257202	-0.315444	-0.422157	0.0992866	0.0334318	0.0459856	0.0563304	0	0
Q14108	SCARB2	0.576389	2.36763	0.967591	1.2837	0.503427	0.423288	1.04739	1.10423	1	0
P84098	RPL19	2.15905	-1.48393	-2.89462	-2.4642	1.12704	0.482949	0.568916	0.467803	0	0
P61619	SEC61A1	44.1526	44.1526	44.1526	44.1526	0.854743	0.460435	0.640916	0.522429	1	0
P49840	GSK3A	1.04068	0.181828	-0.166567	0.127599	0.0895089	0.14121	0.152608	0.0589549	0	0
P61604	HSPE1	0.742185	0.740297	-1.97114	-2.76575	0.190538	0.361829	0.737381	0.623036	0	0
O95394	PGM3	0.216019	-0.165737	-0.577974	-0.342769	0.0741334	0.0544285	0.0818981	0.0622575	0	0
P26641	EEF1G	0.160775	0.152325	0.104228	0.0907483	0.0789544	0.0355218	0.0400719	0.0314906	1	0
O60493	SNX3	0.723943	1.11981	1.40368	1.04658	0.134046	0.258748	0.317428	0.215613	0	1
Q96EV8	DTNBP1	0.40932	-0.194348	-0.347168	-0.780527	0.199352	0.388889	0.209707	0.30478	0	0
P07686	HEXB					0.120852	0.060409	0.111019	0.124792	0	0
Q9H6S3	EPS8L2	0.814197	1.06679	0.924275	1.08614	0.245838	0.317166	0.241625	0.306948	0	0
Q9H857	NT5DC2	-2.0153	-2.15632	-1.46028	-1.53523	0.197852	0.218278	0.129677	0.185053	0	0
Q9UJA5	TRMT6	-0.331313	-2.21631	-3.86005	-2.61006	0.144244	0.358623	0.669619	0.613791	0	0
Q86X55	CARM1	-0.0490364	-0.525136	0.0712651	0.513463	0.0358155	0.147328	0.0603296	0.10111	0	1
Q15628	TRADD	1.72686	0.793536	0.908327	-0.0957879	0.292075	0.226007	0.26247	0.147101	0	1
Q71U36	TUBA1A	3.29692e-12	-1.3074e-12	-3.12639e-13	2.41869e-11	0.0506681	0.0349889	0.0840989	0.04157	0	0
Q15293	RCN1	-0.00280937	-0.537268	-13.5981	0.183987	0.16861	0.240686	0.377718	0.294779	0	0
P27816	MAP4	-11.8829	-2.90103	0.827272	-3.58006	0.205115	0.117388	0.13423	0.135511	0	0
P14649	MYL6B	1.31349	0.860878	0.746627	1.64228	0.163263	0.137694	0.140074	0.20754	0	0
Q9Y2V2	CARHSP1	-0.297336	0.365083	0.335719	-0.097511	0.217169	0.0793788	0.0492612	0.0950734	0	0
P62244	RPS15A	0.203867	-0.079258	-2.20686	-1.03211	0.738915	0.364158	0.338553	0.227444	1	1
Q9UPU5	USP24	0.298579	0.719369	0.635084	0.396062	0.211666	0.182266	0.174926	0.195114	0	0
Q9HB40	SCPEP1	-3.17044e-11	-5.45981e-11	-5.45981e-11	-5.45981e-11	0.110653	0.225066	0.322832	0.244147	0	0
Q92974	ARHGEF2	0.218683	0.340888	0.346203	-0.453098	0.224853	0.108616	0.0523379	0.140389	0	0
Q92609	TBC1D5	0.0627145	0.0943274	0.243006	-0.320225	0.179379	0.113337	0.143128	0.18412	0	0
P05091	ALDH2	0.0081237	-0.601107	-0.610592	-0.609813	0.0611354	0.177397	0.186718	0.219477	0	0
Q9HD26	GOPC	0.095044	0.404704	0.410367	0.00923945	0.0319542	0.077519	0.112443	0.0871043	0	0
P16732	TRM3		-43.9886	-44.0644	-43.804					0	0
Q9NUQ6	SPATS2L	0.392131	0.338753	0.34096	-0.780386	0.167458	0.271767	0.283697	0.270238	0	0
Q9UHL4	DPP7	50.8302	50.8302	50.8302	50.8302	0.121102	0.202379	0.273241	0.236701	0	0
Q9Y534	CSDC2	-1.42284	-0.0309621	0.937888	-0.448854	0.340777	0.0664773	0.13292	0.163166	0	0
P49903	SEPHS1	3.12281	3.37733	3.49753	3.25113	0.202688	0.30866	0.316584	0.338903	0	0
Q9Y5K6	CD2AP	-0.101848	-0.494025	-0.0381067	-0.0996136	0.0729964	0.0359993	0.0996986	0.104756	0	0
Q9NVT9	ARMC1	-0.269132	-0.0817569	-0.0689536	-0.625064	0.109608	0.0610309	0.0844419	0.107029	0	0
P25786	PSMA1	-6.196	-17.6609	-7.07244	3.96979	0.2286	0.319418	0.4289	0.300413	0	0
F5HI85	UL114	-45.0302	-45.3902	-45.4444	-45.385					0	0
Q68EM7	ARHGAP17	0.183832	0.0037506	0.196049	0.327727	0.0867218	0.10939	0.0600641	0.0558354	0	0
P20591	MX1	-0.16124	-0.367668	-0.0705632	-0.16127	0.033758	0.0598437	0.0158971	0.0388402	0	1
P50213	IDH3A	2.35468	6.32303	5.96932	6.06075	0.110591	0.224781	0.284141	0.251935	0	0
Q9Y2L1	DIS3	0.609736	0.919216	0.769741	0.826577	0.167498	0.161904	0.191102	0.198523	0	0
Q9UDY2	TJP2	-0.0140694	0.105811	0.999699	1.79603	0.247496	0.201363	0.360731	0.471231	0	0
P83881	RPL36A	-0.338984	-0.515984	-2.16219	-1.6742	1.0021	0.51454	0.308042	0.296866	0	0
P63279	UBE2I	-0.192088	0.0539745	0.34683	0.0272427	0.115189	0.0634994	0.0856267	0.080921	0	1
P54136	RARS	0.812167	0.536883	0.222982	0.488177	0.16998	0.109042	0.0808242	0.0850213	0	0
P62330	ARF6	4.98107	3.91047	1.49825	1.98855	0.133051	0.074671	0.0582647	0.0578899	0	1
Q8WYA6	CTNNBL1	0.406173	0.290467	-0.0805862	0.0944814	0.119927	0.0713425	0.0835079	0.0346059	0	0
P23610	F8A1	0.362677	-0.247495	-0.0494885	0.095726	0.352633	0.168836	0.253327	0.220266	0	0
Q9Y2Y0	ARL2BP	1.49222	1.19837	1.74905	1.43166	0.182778	0.1583	0.210768	0.194633	0	0
O00267	SUPT5H	-1.25173	0.153293	0.995254	0.470624	0.322201	0.33388	0.228049	0.14603	0	0
Q86SZ2	TRAPPC6B	0.400701	-0.879996	-0.868459	-1.27703	0.098565	0.0967831	0.150444	0.229797	0	0
O95777	LSM8	6.58304e-10	-2.54943e-11	4.8252	15.7879	0.278388	0.325688	0.289236	0.582503	0	0
Q03013	GSTM4	-0.722153	50.8589	1.0207	0.603845	0.197843		0.187099	0.10648	0	0
Q9NZT2	OGFR	0.74384	1.1761	-0.711645	-0.0870072	0.171134	0.203892	0.165943	0.105973	0	0
O43768	ENSA	0.26521	15.5857	-3.83111	-6.54911	0.18152	0.225515	0.179102	0.2846	0	1
Q93052	LPP	8.70517	9.00474	8.38554	8.90121	0.193567	0.169119	0.185159	0.187132	0	0
Q8N1F7	NUP93	0.797931	0.914568	1.16295	0.87638	0.173567	0.156421	0.218279	0.149836	0	0
Q9H2J4	PDCL3	-0.245887	-0.475674	-0.172813	-0.213441	0.128628	0.337214	0.152362	0.0730264	0	0
Q14997	PSME4	0.0577972	-0.195927	-0.638173	-0.242282	0.188934	0.149111	0.408141	0.300556	0	0
P12004	PCNA	-4.83702	-4.83702	-4.83702	-4.83702	0.120132	0.0997758	0.158681	0.204369	0	0
Q92626	PXDN	0.241384	-2.23668	-2.17139	-1.81952	0.152284	0.417931	0.24703	0.428981	0	0
Q9NQW6	ANLN	1.87508	1.37897	1.22861	1.00812	0.362168	0.236201	0.224411	0.201221	0	0
Q93009	USP7	0.379264	0.368335	0.293201	0.177372	0.0638169	0.0659378	0.0665823	0.0576977	0	0
P49441	INPP1	-0.382034	-0.724547	-0.967802	-0.200358	0.132382	0.0721339	0.104045	0.0996018	0	0
O15144	ARPC2					0.115767	0.127135	0.167266	0.118242	0	0
Q92995	USP13	53.1635	0.162461	53.1635	53.1635		0.0986567			0	0
Q9Y5X3	SNX5	-0.397686	-0.123905	-0.34401	-0.461022	0.224024	0.170886	0.210891	0.12816	0	0
Q9Y547	HSPB11	1.73558	7.13185	4.30393	58.9265	0.7927	0.572937	0.464014	0.990068	0	0
Q8N1G2	CMTR1	0.173518	0.586085	0.403839	0.48184	0.164453	0.204015	0.164879	0.172479	0	0
P11177	PDHB	-1.39338	-3.17122	-3.05988	-4.42242	0.129913	0.308552	0.3076	0.405193	0	0
Q6UB35	MTHFD1L	1.39586	0.0818257	-0.0566702	-1.92246	0.119242	0.0991844	0.100058	0.117824	0	0
Q9Y2Z0	SUGT1	-0.373121	-0.694422	0.35908	0.153266	0.0752938	0.0783096	0.11415	0.153416	0	0
O00764	PDXK	4.93799e-10	5.69855e-12	6.97042e-11	1.55018e-08	0.0738815	0.213473	0.101649	0.0891529	0	0
Q13685	AAMP	0.34605	-0.498886	-0.0267682	-2.687	0.114397	0.136789	0.142074	0.107802	0	0
O14776	TCERG1	-0.812161	0.106242	1.24469	1.1783	0.203223	0.0903575	0.169015	0.165285	0	1
P61224	RAP1B	-3.66611	-1.049	-1.35648	-1.27878	0.172704	0.316631	0.616382	0.278286	0	0
Q14651	PLS1		-54.6261	-54.7364	-54.7961					0	0
Q14103	HNRNPD	4.98943e-11	2.9928	6.68549	4.37567	0.0878673	0.0944932	0.145629	0.124207	0	1
Q9Y570	PPME1	-0.0567843	0.120891	0.179484	0.124587	0.0435843	0.0506813	0.0752718	0.0636901	0	0
P46783	RPS10	0.33802	0.333301	-2.30579	-1.38604	0.579372	0.426728	0.43228	0.260371	1	0
P60900	PSMA6	-0.105063	0.0316154	44.1759	44.1759	0.127016	0.196469	0.267189	0.333425	0	0
Q9BVG4	PBDC1	0.0598603	0.509513	0.371377	0.139754	0.0263983	0.103575	0.0777388	0.040498	0	0
P23511	NFYA	0.357042	0.600679	1.66405	-0.674552	0.180583	0.300462	0.321844	0.213934	0	0
Q96HN2	AHCYL2		18.369	22.3437	19.6033	0.409238	0.435678	0.518262	0.533768	0	0
P32322	PYCR1	-0.853974	-2.35397	-3.74439	-3.86537	0.300967	0.546184	0.752993	0.681108	0	0
P16812	UL34	-43.0129	-44.9578	-43.3921	-43.8309					0	0
A0JNW5	UHRF1BP1L	1.57623	1.02276	0.922671	1.82497	0.205726	0.0835756	0.194524	0.129227	0	0
P04080	CSTB	2.80015	0.467399	0.681153	2.52098	0.080568	0.14593	0.111964	0.0749278	0	1
P35241	RDX	0.980422	1.12242	-1.00997	-5.30764	0.075809	0.0964271	0.0663446	0.134871	0	0
P49419	ALDH7A1	0.899077	0.432301	0.497816	1.10363	0.125418	0.0491864	0.0939185	0.141706	0	0
O75312	ZPR1	-0.109822	0.0870842	0.590457	0.0999164	0.156506	0.143603	0.224823	0.145419	0	0
P16848	UL31			-44.9171						0	0
Q15582	TGFBI	-4.05343	-4.05343	-2.71619	1.23002	0.214989	0.118267	0.168167	0.750991	1	0
O43149	ZZEF1	0.0971341	-0.056767	0.215355	0.00262177	0.131771	0.140186	0.127476	0.0753093	0	0
Q86UU0	BCL9L	1.40774	-0.156968	0.0468337	1.76207	0.0871604	0.143776	0.125885	0.0909407	0	0
P52294	KPNA1	0.194794	-0.386094	-0.58344	-1.46869	0.159313	0.0825342	0.19672	0.257981	0	0
P50135	HNMT	0.627649	0.0897826	0.390346	-0.587127	0.135596	0.0818899	0.112425	0.246572	0	0
O00571	DDX3X	0.571775	0.510829	1.13682	0.854122	0.142556	0.102585	0.276615	0.174844	0	1
Q7Z2W4	ZC3HAV1	-0.465535	-0.805523	-1.929	-1.1869	0.214323	0.151428	0.318206	0.256584	1	1
Q9Y6K8	AK5	0.0894782	0.154433	0.0307516	-0.0648957	0.130048	0.210482	0.164033	0.238877	0	0
P10253	GAA	-51.9894				0.17585	0.10462	0.116055	0.0522514	0	0
P49959	MRE11	-0.479291	0.359246	0.309838	-0.628383	0.100457	0.120361	0.185203	0.117845	0	1
Q12905	ILF2	-0.0427385	0.49243	0.353343	0.747046	0.155904	0.126474	0.0639934	0.152948	0	0
Q04917	YWHAH	-0.273311	-0.298813	0.222009	-1.41371	0.15475	0.03574	0.0740645	0.0592935	0	1
Q3KQV9	UAP1L1	0.372995	-0.138353	-0.403749	-0.0551009	0.10961	0.0736797	0.0603547	0.0672557	0	0
Q15813	TBCE	0.533141	0.323142	0.603472	0.299435	0.109852	0.0690064	0.114406	0.0869683	0	0
Q9BT78	COPS4	0.0772803	-0.102331	0.060194	0.177201	0.0748111	0.034215	0.043729	0.0461898	0	0
Q14914	PTGR1	0.32931	-0.595282	-0.451264	-0.162727	0.0956754	0.0501371	0.0574969	0.0275893	0	0
Q9Y520	PRRC2C	10.4377	7.10809	7.41881	12.3944	0.2775	0.111825	0.178153	0.380993	0	0
Q9UBW8	COPS7A	-0.691202	-0.0414679	0.302606	0.20924	0.303966	0.146281	0.0985089	0.0598127	0	0
O43633	CHMP2A	0.266227	0.0424481	0.694163	0.435303	0.365019	0.125289	0.095355	0.170521	0	0
Q96F85	CNRIP1	0.339649	-0.357054	-0.460687	-0.556505	0.216735	0.0773277	0.0473233	0.103051	0	0
Q6P996	PDXDC1	1.4119	0.673385	1.22974	0.485279	0.281203	0.18235	0.135648	0.250815	0	0
P49593	PPM1F	-0.0214198	0.00418768	-0.399378	-0.182684	0.1303	0.122434	0.091244	0.120794	0	0
Q12792	TWF1	-0.2059	0.116511	0.0456532	-0.185446	0.0811536	0.0723493	0.033934	0.0628294	0	0
P08546	UL54	-45.0584	-44.9009	-45.3098	-44.8795					0	0
Q96B97	SH3KBP1	5.89628	1.43762	4.75436	4.87911	0.172701	0.140212	0.0937665	0.083058	0	1
P20962	PTMS	3.81276	-12.6001	-13.75	-8.21634	0.186194	0.327022	0.46124	0.14777	0	0
Q13620	CUL4B	0.324691	-0.0459692	-0.26556	-0.357611	0.047059	0.0494296	0.0479719	0.050288	0	0
Q13131	PRKAA1	0.415178	-0.271866	0.420746	-0.0292069	0.156433	0.32127	0.120473	0.188832	0	1
Q9Y3B3	TMED7	-0.557748	-0.334081	-1.27518	0.40228	0.448746	0.329538	0.400734	0.26716	0	0
P36542	ATP5F1C	0.32574	0.450636	0.468865	0.387275	0.669519	1.07182	0.956044	0.407627	0	0
P09104	ENO2					0.11121	0.230883	0.344185	0.271316	0	0
Q8TDX7	NEK7	-0.722169	-0.709211	-1.05994	-1.51184	0.146131	0.0879085	0.306912	0.34877	0	0
Q96C11	FGGY	0.417837	-1.7863	0.202725	-0.102372	0.121768	0.19438	0.118538	0.233545	0	0
Q7KZ85	SUPT6H	0.497418	0.124691	0.983703	0.838706	0.142028	0.192382	0.296693	0.238583	0	0
P61513	RPL37A	1.54633	-0.429825	-2.46535	-1.61692	1.30435	0.4673	0.499217	0.199891	0	0
O60506	SYNCRIP	-0.315422	0.0366637	-0.229997	0.0426618	0.0991485	0.0605871	0.0526873	0.0485481	0	0
Q7Z3B4	NUP54	1.10656	0.20749	0.0175835	0.108503	0.232081	0.101018	0.154437	0.200117	0	0
P54920	NAPA	0.244364	0.673173	0.193359	0.312572	0.32284	0.478307	0.194221	0.255572	0	0
Q12884	FAP	13.9916	14.2082	2.12841	-7.03179	0.223688	0.354503	0.168921	0.239342	0	0
Q16822	PCK2	-0.29173	-0.615708	-0.0581664	-0.135896	0.10069	0.169108	0.0853919	0.0718492	0	0
P62333	PSMC6	-1.38516	0.73454	2.10014	2.74409	0.0808794	0.0661527	0.0831036	0.085379	1	0
P49418	AMPH	-0.53982	-0.452822	-0.466952	0.0250887	0.201534	0.137355	0.129173	0.113976	0	0
Q06546	GABPA	2.50035	4.06485	3.73295	3.65327	0.350775	0.591049	0.505573	0.506558	0	0
O75935	DCTN3	0.432967	0.267191	0.359418	0.385189	0.116938	0.0943536	0.0967389	0.119314	0	0
Q8N3F8	MICALL1	-1.26574	-0.64832	0.072067	-0.091507	0.290379	0.191699	0.384443	0.141618	0	0
Q9BQC3	DPH2	-0.161524	0.0234703	-0.112619	0.507047	0.104806	0.141308	0.243096	0.298274	0	0
P11234	RALB	-5.26271	15.6691	59.7373	59.7373	0.184361	0.660008			0	0
P14314	PRKCSH	2.1529	1.8688	3.3131	2.02713	0.144579	0.191513	0.243524	0.2602	0	0
Q00325	SLC25A3	-10.4357	-6.80416	-5.74691	-10.4357	1.58705	1.33726	2.50803	1.44231	0	0
Q08211	DHX9	-0.487186	-0.348169	-0.686522	-0.382151	0.0862267	0.0810182	0.175844	0.0725504	0	0
P09960	LTA4H	0.403911	0.335913	0.286972	0.397272	0.0563992	0.0583594	0.0538958	0.0341188	0	1
Q9BRX2	PELO	-0.796146	-0.589166	0.3126	-0.211679	0.164965	0.117571	0.166663	0.121624	0	0
Q9Y3D0	CIAO2B	0.160982	-0.0440537	-0.266184	-0.402302	0.110709	0.0910786	0.157378	0.100093	0	0
C9JLW8	MCRIP1	4.51365	7.80347	-6.58456	12.0187	0.328205	0.336728	0.408477	0.277174	0	0
Q9P1F3	ABRACL	1.1966	5.98935	-1.40687e-12	8.79379	0.192375	0.265611	0.221982	0.363108	0	0
Q96A49	SYAP1	-0.354967	0.263642	-0.199568	-0.555595	0.115348	0.106413	0.132617	0.203831	0	0
Q9Y6A4	CFAP20	-0.132857	0.38945	-0.0998594	0.0494135	0.218945	0.192722	0.359956	0.0964018	0	0
ORFL71C	ORFL71C			-46.9568	-46.7624					0	0
Q9NPF4	OSGEP	1.19371e-12	1.36993e-11		1.98952e-13	0.64761	0.415428	0.314216	0.409476	0	0
P11142	HSPA8	1.44882	5.6042	3.59507	8.39571	0.0730213	0.0612391	0.0541381	0.11266	0	0
Q9Y295	DRG1	-0.370774	-0.316275	-0.694532	-0.736958	0.151402	0.1052	0.150406	0.138208	0	0
Q86YR5	GPSM1	-0.179019	0.568773	-0.367881	0.256593	0.307818	0.104174	0.39283	0.132098	0	0
Q9NVZ3	NECAP2	0.382362	0.234565	0.0761705	0.0366051	0.126016	0.0620574	0.0828744	0.086111	0	0
P52565	ARHGDIA	-0.0658843	-0.482912	-0.0240459	-0.13456	0.0663773	0.0636546	0.0328811	0.0294313	0	0
Q9H2U1	DHX36	1.43863	1.21385	0.141307	0.376142	0.296468	0.201483	0.157693	0.127782	0	0
Q7L5N1	COPS6	0.220707	0.262676	0.130123	0.354793	0.102992	0.090358	0.0609953	0.0688223	0	0
Q86VS8	HOOK3	0.536195	0.651365	0.744267	1.04249	0.0448694	0.0770387	0.0895498	0.114984	0	0
P30101	PDIA3	0.818758	0.479831	1.38104	0.942064	0.0912924	0.0937012	0.161251	0.134706	0	0
O60814	HIST1H2BK	-0.78363	0.299985	0.834369	1.35705	0.289967	0.110093	0.11167	0.187597	0	0
Q9BSD7	NTPCR	0.491242	0.0650826	-0.547702	-0.660331	0.128559	0.0885108	0.116724	0.101613	0	0
Q9BSH5	HDHD3	4.284e-10	13.7506	12.371	9.99798	0.273417	0.706179	0.734717	0.855338	0	0
O94888	UBXN7	-0.424299	-0.224333	0.414936	-0.32625	0.0796016	0.11532	0.149883	0.0779887	0	0
Q9NVJ2	ARL8B	0.107782	-0.967236	-0.490093	-1.78795	0.10181	0.144749	0.150384	0.136471	1	0
O43301	HSPA12A	-0.396135	-0.0212933	0.209487	-0.443332	0.151414	0.178916	0.149948	0.240058	0	0
Q15555	MAPRE2	0.770399	0.735507	0.614991	0.661667	0.117052	0.112873	0.105062	0.119455	0	0
O14908	GIPC1	0.366073	0.21646	0.880699	0.748505	0.171272	0.117796	0.239925	0.190558	0	1
O00462	MANBA	3.00151	-3.69012	2.35313	0.103447	0.184633	0.390111	0.300419	0.309611	0	0
Q8WWM7	ATXN2L	-0.156059	-1.05834	-0.691599	-0.476448	0.119728	0.0968149	0.0875384	0.0829685	0	0
Q9UBR2	CTSZ			2.44e-11		0.175593	0.188472	0.166423	0.232357	0	0
P41227	NAA10	-0.265476	-0.407506	-0.502218	-0.537344	0.102247	0.0974749	0.108645	0.183467	0	1
P31949	S100A11	6.70713	3.63553	6.69264	3.4039	1.01254	0.920962	0.719006	0.890487	0	1
P07951	TPM2	15.4585	-5.88103	-6.03806	-2.48881	0.218128	0.106761	0.266661	0.193711	0	0
Q969T4	UBE2E3	-47.0716	-47.7656							0	0
O14602	EIF1AY	0.341141	0.302856	-1.42243	-2.86004	0.19335	0.123371	0.150981	0.267324	0	0
O14773	TPP1	-0.502365	-1.03675	-3.10157	-3.27601	0.166177	0.107205	0.114528	0.0943698	0	0
Q9Y4P8	WIPI2	1.7466	0.925532	1.62677	2.23901	0.101278	0.107083	0.126679	0.151018	0	0
Q9UL45	BLOC1S6	0.979253	-0.298413	0.112783	0.135964	0.381696	0.411655	0.298679	0.36619	0	0
Q9Y696	CLIC4	-0.0413968	-0.393053	0.0439392	-0.39094	0.0902593	0.0417128	0.0436797	0.0388905	0	0
Q96KR1	ZFR	1.02537	1.41437	0.20185	1.42966	0.137862	0.170027	0.0820528	0.217322	0	0
O00161	SNAP23	29	3.80483	24.0054	0.641919	0.393266	0.19185	0.483375	0.391495	0	0
P61923	COPZ1	0.292834	0.303984	0.296107	0.128664	0.101483	0.205753	0.089221	0.176932	0	0
P43686	PSMC4	-9.40759e-12	-9.10916e-12	-1.3074e-12	1.4746	0.0558696	0.0727109	0.0788704	0.09598	1	0
Q9Y4E8	USP15	-0.0479323	0.237387	-0.0884377	-0.31401	0.14011	0.111058	0.0658204	0.0992993	0	0
P09972	ALDOC					0.112802	0.142256	0.260761	0.18163	0	0
P26640	VARS	0.0683708	0.0477986	-0.315003	-0.12881	0.0227749	0.0329902	0.0855914	0.0423458	0	0
P62140	PPP1CB	-0.720858	-0.119474	-0.253656	-0.276666	0.178603	0.0406098	0.100318	0.0633091	0	1
Q92621	NUP205	3.11553	3.80066	3.60688	4.13145	0.434348	0.529891	0.615995	0.667658	0	0
Q96EK7	FAM120B	-0.0801227	0.0803967	-0.00630702	-0.339618	0.149791	0.199622	0.154187	0.180924	0	0
Q13363	CTBP1			1.63993e-11	4.71734	0.109503	0.100945	0.254817	0.308553	0	1
Q9BT73	PSMG3	-0.736366	-5.39115	-11.7051	-7.0406	0.342596	0.203837	0.188511	0.201577	0	0
Q8N0X7	SPART	0.527849	0.785302	0.515452	0.450738	0.0838826	0.171172	0.0826097	0.0567703	0	1
Q9UNS2	COPS3	1.65	2.28391	2.39346	2.9944	0.156223	0.191722	0.254509	0.230821	0	0
Q9Y6W5	WASF2	-0.175909	-0.331598	0.105323	0.45386	0.0790785	0.098457	0.114977	0.102479	0	0
Q8WUH6	TMEM263	0.0725634	1.06337	0.809463	-0.142296	0.203097	0.142795	0.109975	0.0857614	0	0
P30154	PPP2R1B	0.266825	0.529677	0.357505	0.461962	0.120556	0.132326	0.220928	0.241717	0	0
P28838	LAP3	1.0365e-09			1.60583e-12	0.207282	0.0685597	0.096505	0.198516	0	0
O43242	PSMD3	1.30507	2.94226	1.87902	4.06772	0.0899968	0.0632305	0.0589061	0.0812045	0	1
P31749	AKT1	0.794727	0.653271	0.504703	0.515425	0.173573	0.105207	0.117753	0.135805	0	0
Q5SSJ5	HP1BP3	-1.61141	0.343484	-0.368362	0.196512	0.441287	0.159533	0.143351	0.170292	0	0
P23193	TCEA1	0.0565038	0.651558	0.274262	0.0632058	0.0733136	0.0707735	0.0863965	0.0928469	0	0
O95433	AHSA1	0.405159	0.406001	0.318279	0.265931	0.08421	0.0890625	0.0793771	0.0596328	0	0
P63313	TMSB10	2.58847	0.864232	0.484008	0.0108754	0.469851	0.553357	1.56372	0.601613	0	0
Q9Y6C2	EMILIN1	3.57207	2.21401	51.63	-4.53391	0.379966	0.32059	0.379302	0.70077	0	0
Q9BUL8	PDCD10	0.164502	0.458485	0.108663	0.806431	0.0759358	0.0976524	0.11422	0.131592	0	1
Q9NRV9	HEBP1	-0.194617	-0.347378	-0.246524	-0.776192	0.0452079	0.0844535	0.0574491	0.0893999	1	0
Q8NFV4	ABHD11	-0.679416	-1.01631	-1.89547	0.845232	0.323699	0.330894	0.313504	0.332735	0	0
Q96I99	SUCLG2	-0.245404	-0.360087	-0.468688	-0.458296	0.0616976	0.0986067	0.132411	0.110074	0	0
P68032	ACTC1	13.3574	12.4173	15.6437	9.61409	0.144947	0.212812	0.163725	0.201002	1	0
O75663	TIPRL	0.379133	0.254841	0.0995514	-0.154658	0.157564	0.118164	0.0997484	0.086215	0	0
Q99797	MIPEP	-0.85211	-1.00471	-1.26322	-0.523852	0.130776	0.135075	0.216642	0.158157	0	0
Q8WWX9	SELENOM	-0.455756	-0.611536	6.77641	2.59579	0.134111	0.32002	0.243976	0.314252	0	0
P22314	UBA1	0.424196	0.0535979	-0.266781	-0.46045	0.0966752	0.0334195	0.0687989	0.103109	1	1
P19338	NCL	-1.43075	0.358023	0.550312	0.414885	0.581601	0.298552	0.391824	0.38341	1	0
P61960	UFM1	-2.54901	-5.51213	-5.51213	-5.51213	0.0673253	0.131639	0.0998706	0.162418	0	0
P50552	VASP	0.439489	0.468405	0.645293	0.334339	0.094432	0.0616463	0.118127	0.0471055	0	0
O60333	KIF1B	0.401479	0.0674966	0.660951	0.788952	0.122388	0.129824	0.137588	0.154798	0	0
Q9UK45	LSM7	-36	-65	-42.8499	-41.4812	0.401491	0.148555	0.261922	0.355597	0	0
P53396	ACLY	0.0520143	-0.0973132	0.109527	-0.00283188	0.0394594	0.0273057	0.025129	0.0305277	1	0
P78347	GTF2I	0.234075	0.0984384	-0.0489354	-0.0488395	0.0920838	0.0616643	0.0584405	0.0945219	0	1
P00749	PLAU	-12.1027	-9.33198	2.37262	5.89145	0.312994	0.181563	0.0938001	0.178035	1	0
P61088	UBE2N	0.338099	0.130256	0.0497661	0.0679997	0.0591748	0.0869844	0.074353	0.0578334	0	0
Q8TEQ6	GEMIN5	-0.782155	-1.08178	-0.395177	-0.745647	0.292657	0.337284	0.250377	0.219632	0	0
Q9BZH6	WDR11	1.21841	1.98789	0.0712843	0.533724	0.289346	0.408663	0.0936776	0.21744	0	0
P50502	ST13	0.456725	0.612478	0.8252	1.02288	0.0991113	0.0839975	0.114683	0.153791	1	0
P12824	gH				-49.8726					0	0
Q15124	PGM5	-12.8571	-7.79497	-3.3584	-8.89719	0.460881	0.227312	0.242883	0.277934	0	0
Q9UNZ2	NSFL1C	0.195835	0.171798	0.368543	0.023617	0.072133	0.0677579	0.0719993	0.0660969	0	0
Q09028	RBBP4	-3.99004	-3.99004	-2.52945	-2.99251	0.113423	0.11142	0.137624	0.134287	0	0
Q9HCE1	MOV10	-2.02114	-0.336415	1.16964	0.775492	0.34641	0.232702	0.174565	0.172597	0	0
Q9GZT4	SRR	1.00019	0.698405	1.31957	1.0402	0.334026	0.777979	0.795717	0.310468	0	0
Q9NWU2	GID8	-1.08354	-0.343321	0.0388677	-0.0609453	0.352703	0.159098	0.184695	0.154504	0	0
P62861	FAU	7.11444	-1.31054	-3.0351	-1.91024	1.15801	0.419723	0.36377	0.412565	0	0
Q9Y5L0	TNPO3	0.117704	0.45035	0.600854	0.369261	0.127034	0.13284	0.186693	0.135884	0	0
ORFL119C	ORFL119C				-51.9627					0	0
P11117	ACP2	3.82082	-16.9964	-16.9964	-16.9964	0.251872	0.244614	0.359017	0.477229	1	0
Q08380	LGALS3BP	0.56199	1.15278	6.13008	0.448874	0.145222	0.4183	0.765798	0.55591	0	0
F5H8R6	UL96		-46.4595		-46.3236					0	0
A6NHX0	CASTOR2					0.0791169	0.127671	0.117416	0.0870596	0	0
O75940	SMNDC1	6.44319	-0.657311	-3.12389	0.905698	0.295815	0.557079	0.489729	0.371995	0	0
O43399	TPD52L2	-3.65009	-0.0884959	3.00047	2.20386	0.130707	0.0693693	0.197946	0.16502	0	0
P60981	DSTN	0.337112	0.299698	0.604075	0.393986	0.0820508	0.0523692	0.0484421	0.0931538	1	0
Q9HC35	EML4	0.0328831	0.263758	-0.222127	-0.0567399	0.0741791	0.0889745	0.052175	0.0378808	0	0
Q9GZL7	WDR12	4.45056	4.16591e-10	3.35135e-07	10.147	0.286797	0.181178	0.231851	0.402725	0	0
ORFL251W	ORFL251W	-51.7709	-54.1259	-55.8091	-54.2188					0	0
Q13151	HNRNPA0	0.743477	0.243017	0.712709	0.369544	0.15927	0.0778371	0.136628	0.0737551	0	0
F5HAC7	UL94				-50.3694					0	0
P30042	GATD3A	-2.05781	-3.39124	-4.77158	-4.48579	0.435632	0.814331	0.753977	0.604279	0	0
Q13542	EIF4EBP2	1.1002	1.17586	0.993438	0.0702216	0.153453	0.483103	0.237361	0.189394	0	0
O75348	ATP6V1G1	-0.142895	0.416878	0.0752514	0.0943685	0.0799476	0.100525	0.131931	0.0866806	0	0
P15311	EZR	0.0568674	-0.118935	0.152012	0.0458189	0.0684001	0.046455	0.0784491	0.0944164	0	1
P33991	MCM4	0.303767	0.671174	0.749362	0.730659	0.108602	0.126537	0.131964	0.130777	0	0
Q9H9S4	CAB39L	-0.0909924	-3.21783	-7.12182	57.8782	0.0850299	0.214502	0.305067		0	0
Q6P2E9	EDC4	0.191608	0.267217	0.531411	0.138627	0.112328	0.140792	0.133951	0.110688	0	1
P09486	SPARC	2.07909	0.783191	2.02817	0.429401	0.163798	0.151059	0.144384	0.177503	0	1
O43617	TRAPPC3	-0.335945	0.43545	0.580382	-0.17123	0.140553	0.13904	0.175189	0.152387	0	0
P04083	ANXA1	0.0857786	-0.042044	0.0778407	0.008685	0.0380961	0.0670929	0.0530153	0.0483849	0	1
O15067	PFAS	0.579069	0.526766	-0.283005	-0.388153	0.0886238	0.107019	0.045161	0.0970489	0	0
P42766	RPL35	-0.86936	-0.690482	-2.88561	-1.87047	1.06388	0.489773	0.499008	0.264347	0	0
Q16775	HAGH	1.64756	1.86887	1.56575	1.55527	0.208653	0.268693	0.234306	0.202733	0	0
Q8NI22	MCFD2	-60.8544	-63.3674	-64.3895	-61.937	1.26668	2.32905	2.46959	1.95894	0	0
Q53H96	PYCR3	65	14.0529	14.7942	65	0.534082	0.417465	0.403518	0.477924	0	0
O00754	MAN2B1	-48.4618		-61.2122		0.150618	0.0860542	0.232022	0.106219	0	0
P08579	SNRPB2	0.204741	0.94411	0.665139	1.01597	0.248265	0.422976	0.38555	0.48557	0	0
P23786	CPT2	0.606427	0.429524	-0.735867	-0.642083	0.183917	0.282739	0.177124	0.131432	0	0
O75884	RBBP9	0.613513	0.836054	0.217776	0.339345	0.143013	0.136176	0.111695	0.0750979	0	0
Q1KMD3	HNRNPUL2	0.936203	0.192484	0.177288	-0.00733686	0.139266	0.104628	0.151738	0.127465	0	0
Q99627	COPS8	0.135757	0.483935	1.16635	0.795177	0.126243	0.139152	0.169999	0.147138	0	0
P61916	NPC2	-24.2999	-14.2415	-14.2577	-2.22144	0.289171	0.178528	0.193064	0.218601	0	0
P50454	SERPINH1	0.579665	-0.371939	0.939093	0.845849	0.0984773	0.130756	0.201374	0.227556	0	0
Q9NYV4	CDK12			-50.4018	-50.4836					0	0
P30876	POLR2B	-0.85813	-0.556274	-0.866572	-1.75961	0.222457	0.188701	0.183306	0.30398	0	0
O60888	CUTA	8.11556	5.96499	-1.03125	17.4564	0.251339	0.138614	0.12458	0.0957901	0	0
Q9P2R7	SUCLA2	-0.724779	-0.46097	-0.455145	-0.319773	0.154038	0.140252	0.0986292	0.0958166	0	0
Q15185	PTGES3	-0.070056	0.337412	0.366098	0.33273	0.0592234	0.052816	0.0690982	0.0644851	0	0
P51116	FXR2	-0.858434	-1.20886	-1.65697	-0.640111	0.353563	0.263705	0.369807	0.169266	0	1
O43592	XPOT	0.20137	0.0160188	-0.184919	-0.182582	0.0435868	0.0479344	0.0651965	0.0738859	0	1
Q8IWD4	CCDC117	1.70296	1.75715	1.72383	1.72312	0.593034	0.338269	0.648872	0.372847	0	0
Q04446	GBE1	0.311192	0.370721	0.326294	0.199291	0.0707216	0.0988416	0.0702404	0.0538328	0	0
P27986	PIK3R1	2.80768	3.44183	0.945413	0.986872	0.756595	0.753879	0.391237	0.557347	0	0
Q96D46	NMD3	-0.447493	-0.994319	-1.87973	-1.62365	0.273856	0.187799	0.263746	0.257437	0	0
O15460	P4HA2	0.889845	0.606521	0.971765	0.229467	0.0904523	0.077019	0.179506	0.165678	0	0
Q9NWV4	CZIB	0.13272	0.510006	0.151802	0.117322	0.149628	0.206913	0.0754386	0.0673229	0	0
Q96GG9	DCUN1D1	0.737996	0.133517	0.380324	0.156299	0.129089	0.056173	0.0924455	0.126195	0	0
O14561	NDUFAB1	4.63804	7.35237	8.0271	6.64101	0.317085	0.368215	0.274975	0.554573	0	0
O43583	DENR		4.3201e-11	26.4328	25.9675	0.164157	0.120198	0.139	0.18831	0	0
Q99961	SH3GL1	0.445985	0.644643	0.607176	0.528198	0.089848	0.133301	0.130458	0.134574	0	0
P26038	MSN	-0.151939	-0.129765	0.00509918	-0.00690817	0.0677392	0.0811733	0.0353946	0.0444462	0	1
Q8N3C0	ASCC3	-0.188909	-0.1942	-0.658716	-0.311184	0.142124	0.0591414	0.164956	0.177243	0	0
Q15020	SART3	-1.60558	0.146819	0.882062	0.566973	0.474638	0.175119	0.153975	0.132455	0	0
P30533	LRPAP1	1.24267	1.79535	4.82566	4.55425	0.089811	0.279248	0.394928	0.320591	0	0
O94855	SEC24D	0.199457	-0.557679	-0.0506894	-0.0599082	0.169278	0.100026	0.0776819	0.066174	0	0
P21283	ATP6V1C1	0.935817	0.652934	0.515679	0.455298	0.212762	0.155728	0.129967	0.154329	0	0
P29966	MARCKS	8.48974	4.0439	-17.6499	1.32223	0.197976	0.243845	0.208147	0.0835885	0	0
Q13442	PDAP1	-0.381002	0.0718634	-0.612031	-0.944293	0.123241	0.266957	0.466813	0.168671	0	0
O14979	HNRNPDL	1.28027	1.65125	2.2441	3.55292	0.0995315	0.140333	0.176628	0.257573	0	0
P36871	PGM1					0.102921	0.159096	0.281689	0.144077	0	0
P55884	EIF3B	-0.84818	0.265026	0.450765	0.675706	0.400635	0.115296	0.148884	0.132976	0	0
Q92614	MYO18A	-1.62021	2.1058	1.6896	1.16716	0.381671	0.285643	0.32363	0.17394	1	0
P62906	RPL10A	0.179393	0.188012	-1.86125	-1.13302	0.993189	0.454282	0.361835	0.19478	1	0
P62266	RPS23	-8.94101	0.562219	-1.77452	-1.20334	0.943412	0.336289	0.402603	0.296085	0	0
Q9H2K8	TAOK3	-0.295095	1.31123	1.55989	1.04239	0.270605	0.160784	0.220899	0.183584	0	0
P06733	ENO1	1.7053e-12	1.50635e-12	1.98952e-13	7.2049e-12	0.0441865	0.126654	0.116432	0.113609	0	0
Q9Y5V3	MAGED1	-0.497555	-0.322827	-0.669919	-1.40349	0.481092	0.274586	0.315135	0.438078	0	0
Q7KZI7	MARK2	-0.650488	-0.311146	-0.399722	-1.32117	0.352679	0.310624	0.170517	0.193858	0	0
P23526	AHCY	6.96332e-13	19.6543	20.4514	17.5238	0.229597	0.352702	0.402709	0.339734	1	0
Q96M27	PRRC1		-61.2426	-62.1751	-61.7441	0.21508	0.236736	0.460201	0.389343	0	0
P19174	PLCG1	0.432696	-0.227384	-0.364757	-0.276829	0.109946	0.0786572	0.0762609	0.0635137	0	0
Q9Y6D5	ARFGEF2	0.0510724	0.366381	0.330937	0.479597	0.0920249	0.101192	0.0877524	0.0942723	0	0
P49790	NUP153	6.23261	6.39806	10.4023	11.468	0.194106	0.258466	0.29736	0.38356	0	0
Q8WZA9	IRGQ	0.635174	0.58929	0.52535	0.45493	0.202783	0.205582	0.196576	0.219401	0	0
O15446	CD3EAP	-3.89377e-12	-1.98952e-13	1.7193e-09	6.22401e-09	0.561055	0.484123	0.733835	0.668808	0	0
P35244	RPA3	-0.779566	-1.75344	-2.97675	-0.451147	0.193377	0.178579	0.351195	0.375614	0	0
Q9NVH6	TMLHE	0.0343098	6.767	6.67684	13.235	0.235928	0.282802	0.383273	0.264268	0	0
Q765P7	MTSS1L	-0.930068	-0.891013	-0.792324	-0.104376	0.306479	0.188308	0.368621	0.155701	0	0
P62910	RPL32	14.9977	-0.414723	-2.47993	-1.70057	1.15474	0.310322	0.413936	0.296214	1	0
Q8NFD5	ARID1B	-3.08557	1.10974	-3.2508	0.00214143	0.55507	0.435495	0.531092	0.501234	0	0
P60983	GMFB	-2.29406e-10	6.3998e-06	26.5537	23.3462	0.168067	0.205071	0.282969	0.226935	0	0
Q13485	SMAD4	0.653326	0.40172	1.18141	0.0241831	0.199988	0.512641	0.524663	0.243364	0	1
P05121	SERPINE1	0.906744	1.88909	2.58423	-1.95982	0.146496	0.344878	0.191777	0.122428	0	0
P62913	RPL11	0.300286	-0.265713	-2.81446	-1.59813	0.773333	0.31279	0.431429	0.239374	0	1
O00746	NME4	11.7394	20.2298	-5.88106	18.9406	0.430811	0.419709	0.605051	0.395205	0	0
P06280	GLA	3.15728	-2.98428e-13	-2.98428e-13	-2.98428e-13	0.23053	0.187358	0.194799	0.273772	0	1
Q07954	LRP1	0.791316	0.247987	0.0108294	0.133029	0.155313	0.11903	0.205149	0.193775	0	1
P07900	HSP90AA1	0.303477	0.0265321	0.207144	0.195065	0.0670287	0.0422666	0.0492283	0.0426225	0	0
Q96C01	FAM136A	1.15283	1.54217	3.76265	1.71588	0.0873958	0.118922	0.11008	0.151877	0	0
P36404	ARL2	1.63965	0.237943	1.25804	0.74309	0.0607545	0.0345411	0.108006	0.0459781	0	0
O43447	PPIH	-1.40027	0.252395	-0.308782	0.417866	0.283798	0.0997339	0.208485	0.104834	0	0
Q9NPD3	EXOSC4	1.6267	2.13297	1.49101	1.33674	0.273311	0.288205	0.361558	0.429807	0	1
O75155	CAND2					0.0845345	0.0952337	0.139594	0.107192	0	0
P18621	RPL17	0.33483	-0.33078	-2.94771	-1.69267	0.786701	0.294941	0.398766	0.298022	0	0
P04406	GAPDH	-58.6791	-58.6719	-58.6782	-59.1294	0.277633	0.376942	0.510343	0.426255	0	0
P19474	TRIM21	0.529981	-0.386391	-0.849874	-0.672372	0.11264	0.0914865	0.116666	0.124117	0	1
Q05397	PTK2	-0.165934	-0.0155852	-0.0615858	-0.104752	0.135261	0.165688	0.122775	0.166106	0	0
Q9UHY1	NRBP1	0.44639	0.839284	0.759326	0.710022	0.0817098	0.155414	0.11777	0.107792	0	1
Q8NCC3	PLA2G15			-44.1498	-46.434	0.120421	0.178319	0.159222	0.18844	0	0
Q9BV57	ADI1	0.255382	-0.821778	0.31693	-0.710825	0.12944	0.157842	0.113826	0.139323	0	0
Q9NTK5	OLA1	0.214575	-0.181081	0.00311849	0.0824672	0.0786757	0.0398585	0.0208188	0.038829	0	1
P46782	RPS5	0.375971	0.099723	-1.59707	-0.839399	0.556003	0.192978	0.325304	0.262244	0	0
P62633	CNBP					0.252841	0.273295	0.175566	0.25675	0	0
Q7Z6M1	RABEPK	0.509451	4.54399	2.93455	2.37536	0.184154	0.268981	0.221151	0.19399	0	0
P37108	SRP14	-3.68715	-3.13677	-0.576309	0.708294	0.273283	0.270005	0.0944669	0.0979601	0	1
O75223	GGCT	0.047571	5.44457	1.2887e-09	5.52802e-10	0.0639129	0.113327	0.0885243	0.0736472	0	0
P43246	MSH2	-0.635316	0.633872	0.704298	0.403198	0.221053	0.179664	0.200284	0.166687	0	0
Q9BYB4	GNB1L	-2.37659	-2.85582	-4.20668	-4.23571	0.16705	0.24636	0.290494	0.319793	0	0
P50750	CDK9	-1.04472	-0.360978	-0.497885	-0.901255	0.560512	0.265816	0.323247	0.372822	0	0
P30740	SERPINB1	0.0225887	-0.122727	-0.17544	-0.124406	0.105965	0.0654854	0.101552	0.0899672	0	0
P16220	CREB1	0.897246	-2.45568	-1.10873	-1.92768	0.0927169	0.283894	0.240169	0.228808	0	0
Q9H974	QTRT2	-15.6078	-14.1088	-15.2856	-14.368	0.57238	0.532631	0.60618	0.660964	0	0
Q5MNZ9	WIPI1	1.9439e-10	-1.60583e-12	-1.80478e-12	6.19984	0.345175	0.349117	0.272468	0.205971	0	0
Q8NHP8	PLBD2	12.8291	20.3767	22.1628	23.1574	0.196359	0.161241	0.21182	0.19032	0	0
Q6IA86	ELP2	0.020831	-2.24659	-3.49858	-2.32052	0.0926733	0.258454	0.208321	0.192804	0	0
Q99715	COL12A1	0.962631	-3.05384	-3.08747	-6.47631	0.408978	1.12428	1.19701	1.32715	0	0
P09382	LGALS1	-3.60044	-5.8958	-12.6997	-10.7536	0.411914	0.456593	0.449875	0.378729	0	1
P16727	UL84		-47.3357	-47.9429	-48.017					0	0
F5HBR4	UL104				-47.7211					0	0
P20338	RAB4A	-0.282129	0.0786335	0.579002	1.11653	0.221067	0.161745	0.295181	0.137371	0	0
Q8NHV4	NEDD1	0.0825044	0.239373	0.127454	0.0588316	0.138256	0.285137	0.226527	0.123048	0	0
Q709C8	VPS13C	-1.219	0.633246	-1.34758	-1.23092	0.34334	0.173581	0.265845	0.181914	0	0
P84101	SERF2	11.8075	-6.65893	10.3965	7.65936	0.199201	0.468442	0.347578	0.270571	0	0
P50747	HLCS	0.595142	0.630106	-0.69536	0.37221	0.267173	0.184721	0.184692	0.273011	0	0
P16763	UL27				-52.344					0	0
P31153	MAT2A					0.172255	0.111845	0.0872866	0.101873	0	0
Q9Y606	PUS1	0.108862	0.689636	0.211248	0.163407	0.151799	0.28959	0.199786	0.219249	0	0
Q96KG9	SCYL1	0.17864	-0.390143	0.208618	0.317596	0.0728236	0.168292	0.12854	0.0879261	0	0
Q9BQ61	TRIR	-1.96922	-5.64796	-5.3185	-6.48335	0.408807	0.244881	0.59378	0.563973	0	0
Q9Y2G5	POFUT2	1.39111	1.41121	1.18393	1.09251	0.230998	0.296626	0.208639	0.23317	0	0
P16724	TRM1		-47.2954	-47.3361	-47.5022					0	0
P16766	UL35	-47.5024	-46.594	-46.6224	-46.9208					0	0
P08397	HMBS	-0.109465	1.40251	3.70695	-1.58678	0.206683	0.373967	0.476328	0.375617	0	0
P14550	AKR1A1	0.440256	-0.296893	-0.047174	0.0777841	0.115877	0.0419486	0.0397567	0.0511556	0	0
O00244	ATOX1	-16.3485	-4.28748	-4.99155	-4.53275	0.340784	0.362668	0.54543	0.480743	0	0
E9PAV3	NACA	48.6022	0.192687	-5.08956	4.34347	0.404604	0.345854	0.471019	0.286081	0	0
Q6XQN6	NAPRT	-3.04008	-2.63696	18.3669	0.129709	0.292097	0.434298	0.752219	0.404582	0	0
O60828	PQBP1	-4.27134	-4.27134	-4.27134	-4.27134	0.41439	0.268892	0.304635	0.390632	0	0
Q7Z392	TRAPPC11	1.43378	1.01657	2.27822	2.33861	0.2065	0.128171	0.348906	0.328504	0	0
Q9HC98	NEK6	45.3106	45.3106	45.3106	45.3106					0	1
Q8NG68	TTL	-0.634567	-1.55566	-1.15221	-0.869276	0.199007	0.244898	0.261202	0.235595	0	0
O00170	AIP	0.0670948	0.524813	0.44518	1.11242	0.067355	0.0982604	0.0969761	0.200685	0	1
P41091	EIF2S3	-1.09055	-0.0892337	-0.506871	-0.0698372	0.606654	0.0817279	0.0943458	0.0310161	0	0
Q9H2D6	TRIOBP	0.143046	0.311948	0.624983	0.456238	0.107183	0.0757594	0.0958942	0.115919	0	0
Q8WXI9	GATAD2B	1.94713	1.22931	1.85706	1.6964	0.283127	0.319277	0.509689	0.555745	0	0
Q5T1M5	FKBP15	0.837018	1.08211	1.27323	0.552174	0.361416	0.338659	0.354351	0.201584	0	0
P24844	MYL9	0.273357	0.442107	0.393367	0.416274	0.147787	0.256091	0.229571	0.262962	0	0
Q9H270	VPS11	0.32873	0.962268	0.861506	1.2055	0.230147	0.190611	0.146362	0.243331	0	0
P42566	EPS15	-1.0827	-0.995264	-0.714093	-0.229012	0.288816	0.139322	0.135679	0.10642	0	0
Q9Y3L3	SH3BP1	-0.3586	-0.755752	-0.0119828	-0.303544	0.113401	0.160148	0.120542	0.0981068	0	0
Q08431	MFGE8	-1.72869	5.69349	5.12958	6.97099	0.244632	0.636607	0.780122	0.92862	1	0
P38117	ETFB	-3.4504e-11	-3.4504e-11	-3.4504e-11	-3.4504e-11	0.0950271	0.319083	0.579609	0.582182	0	0
P49137	MAPKAPK2	-1.02132	47.9298	0.123925	47.9298	0.109618		0.142209		0	1
Q92696	RABGGTA	0.465914	0.205948	-0.0238804	-0.131592	0.156267	0.0610477	0.0893494	0.146025	0	0
P36551	CPOX	0.518736	0.37063	0.728608	0.72579	0.102179	0.286364	0.245574	0.225501	0	0
Q9BQ67	GRWD1	1.01158	-1.32655	0.187347	-0.580372	0.105625	0.423703	0.105542	0.111011	0	0
P22570	FDXR	-0.0249928	-0.0400765	-0.481415	-0.116559	0.100546	0.139797	0.22023	0.210448	0	0
Q9H074	PAIP1	0.462027	0.526377	0.360673	0.380975	0.276985	0.248531	0.178433	0.17124	0	0
Q9NVE7	PANK4	0.321692	-0.0747009	0.150323	0.402535	0.237104	0.256109	0.335927	0.147381	0	0
Q13418	ILK	0.177297	-0.136131	-0.199871	-0.135509	0.0599252	0.0286248	0.0376677	0.0696241	1	0
P52815	MRPL12	-0.0389938	-10.9491	5.87948	-2.0645	0.27832	0.612154	0.611111	0.332098	0	0
P46109	CRKL	-0.463056	0.334138	1.56849	2.35314	0.0937885	0.250722	0.369583	0.3642	0	1
Q13492	PICALM	0.117265	-0.785311	-0.653343	-0.573352	0.0832236	0.0703903	0.102707	0.127847	0	0
O60925	PFDN1	4.9738e-13				0.188498	0.26967	0.209075	0.161822	0	0
F5HBC6	UL82	-55.9221	-55.7783	-57.4364	-57.6524					0	0
Q92905	COPS5	0.0942793	-0.182071	-0.0241446	0.044428	0.0453415	0.0437528	0.0545845	0.0405954	0	0
O00233	PSMD9	2.08628e-08	17.944	20.8911	22.4311	0.156228	0.178523	0.245124	0.257844	0	1
Q9ULH1	ASAP1	-0.987134	-1.43954	-0.508937	-2.34586	0.278897	0.345264	0.278696	0.459522	0	0
P51570	GALK1	-0.2681	-0.0425982	-0.369292	-0.0716372	0.0985018	0.0935113	0.112841	0.0570388	0	0
Q9P287	BCCIP	1.9927	0.471303	0.402388	1.06309	0.237538	0.122362	0.0987996	0.17651	0	0
Q00587	CDC42EP1	0.055806	0.146379	-0.0184084	-0.0277261	0.57884	0.52981	0.185704	0.236619	0	0
P61163	ACTR1A	0.00421059	0.379139	0.777499	0.674957	0.0482508	0.121396	0.0580655	0.0578521	0	0
Q9GZT8	NIF3L1	4.78042	54.231	-6.52718	-0.369834	0.198752	0.146122	0.155997	0.234138	0	1
Q8IY67	RAVER1	-0.119348	0.0195031	-0.0501733	-0.198257	0.115163	0.0752591	0.134916	0.132737	0	0
F5HEN7	SCP			-46.6705	-48.398					0	0
P68104	EEF1A1	0.191337	0.514874	-0.244313	0.529582	0.0737927	0.042411	0.0531228	0.0643501	1	1
P17252	PRKCA	1.1891	0.0713455	-0.00810647	0.128568	0.205414	0.0959295	0.142759	0.0625003	0	1
P19525	EIF2AK2	-0.842475	-1.34624	-2.02959	-2.24289	0.243611	0.36107	0.43609	0.557786	0	1
Q96HC4	PDLIM5	0.106139	0.43263	0.69415	0.593552	0.0359579	0.0526314	0.0823679	0.0557343	1	0
O95831	AIFM1	4.48118	-6.18164	-6.40262	-6.15724	0.801758	0.927941	1.45912	1.44435	0	0
P30050	RPL12	-1.80766	-1.51172	-2.95006	-2.41164	0.689364	0.454423	0.456172	0.31719	1	0
Q9UG63	ABCF2	0.30196	0.539941	-0.16043	0.0886192	0.0893787	0.0961058	0.111707	0.1126	0	0
P26639	TARS	0.589189	0.103722	-0.338925	-0.288804	0.0905225	0.0677275	0.0633552	0.0580463	0	0
Q5VYK3	ECPAS	0.369131	0.291692	0.127097	0.184665	0.0854347	0.0731939	0.0531511	0.0681729	0	0
Q9UDR5	AASS	0.058239	-0.0910212	0.158817	-0.917074	0.13801	0.15218	0.125908	0.492332	0	0
P62753	RPS6	-0.0245804	0.0538092	-2.15629	-1.09113	0.690296	0.251357	0.287961	0.271771	0	1
P01034	CST3	1.16458	2.5536	1.83909	1.03288	0.154392	0.231659	0.105985	0.185569	0	0
Q969G5	CAVIN3	-3.58397	-2.61064	-2.59304	-2.02256	0.605108	0.380747	0.278343	0.361825	0	0
Q9UH65	SWAP70	-0.219566	0.139704	0.354842	0.385021	0.0247335	0.0449824	0.0921445	0.0449721	0	0
P10644	PRKAR1A	1.58212	1.17773	2.16709	2.42059	0.174847	0.1243	0.222394	0.242377	0	0
Q9NR31	SAR1A	0.248866	0.340451	-0.379111	-0.542956	0.0570022	0.0888295	0.0735752	0.116726	0	0
F5HGG3	UL26			-51.8899	-52.0861					0	0
P54802	NAGLU	-2.01108	-6.80447	-6.80447	-6.80447	0.176289	0.241741	0.338582	0.382249	0	0
Q9Y680	FKBP7	1.91273	0.206694	2.23897	-0.0864869	0.237663	0.15222	0.16585	0.171878	0	0
P11413	G6PD	0.261315	-0.155346	-0.36017	-0.209028	0.058734	0.0544237	0.0838282	0.0783406	1	1
Q00688	FKBP3	0.23521	0.522199	0.471887	0.52731	0.0430024	0.0906779	0.171029	0.205224	0	0
P51858	HDGF	-1.61418	-1.13719	-0.127037	-0.678643	0.106235	0.0874957	0.0936548	0.100709	0	1
Q9Y6D6	ARFGEF1	-0.270984	0.649364	0.502119	0.739045	0.061529	0.153087	0.184946	0.173508	0	0
Q9H7Z7	PTGES2	-0.541057	-1.0333	-0.344009	-0.985168	0.241893	0.246093	0.238527	0.15727	0	0
Q9HCE0	EPG5	-0.740735	-0.384165	-0.076584	0.269289	0.21603	0.278929	0.154043	0.0848199	0	0
Q13033	STRN3	-0.122546	-0.297722	-0.041545	0.144103	0.0968147	0.104525	0.145235	0.118312	0	0
P46940	IQGAP1	0.0300994	0.419063	0.917198	0.794619	0.0671606	0.0658438	0.149226	0.115321	0	1
O00299	CLIC1	-0.148247	-0.302801	-0.288016	-0.254723	0.0446527	0.0534124	0.104754	0.0699571	0	0
P00491	PNP	-5.90153	-18.6759	-19.404	-19.505	0.113874	0.311539	0.403536	0.374079	0	1
Q9Y3P9	RABGAP1	-0.154348	-0.1772	0.0467888	-0.406196	0.0617532	0.0599743	0.0766812	0.122038	0	0
Q08AM6	VAC14	0.561881	0.826872	0.0855811	0.335229	0.0549734	0.0808005	0.0359669	0.0504229	0	0
P38571	LIPA	-25.7609	0.403352	-1.07987	-25.7609	0.188641	0.146042	0.120061	0.116999	0	0
P26368	U2AF2	-0.764586	-0.0684175	0.294306	0.275071	0.303969	0.155017	0.257791	0.233986	0	0
P04424	ASL	1.87604	0.597589	-1.86645	1.74533	0.0942264	0.0929635	0.056516	0.0633794	0	0
Q969Q0	RPL36AL	0.496645	-0.535254	-2.59359	-1.62249	0.941234	0.741028	0.41989	0.254156	0	0
O60927	PPP1R11	-1.50254	52.3936	4.31257	0.796498	0.540624	0.458208	0.402286	0.423735	0	0
Q96AE4	FUBP1	0.710195	0.828572	0.595268	1.75892	0.187621	0.205474	0.229168	0.288043	0	0
P37198	NUP62	0.509965	0.924957	0.794233	-0.423114	0.0882079	0.131458	0.183514	0.084899	0	0
P16793	UL52		-45.1492	-44.9322	-45.012					0	0
P24821	TNC	1.77097	0.431289	0.340713	-8.04323	0.248673	0.346873	0.363963	0.926592	0	1
P51610	HCFC1	0.463551	0.510395	0.581739	1.02651	0.132104	0.140614	0.113389	0.186871	0	1
Q9Y4E1	WASHC2C	-1.6153	-0.809312	0.144097	0.685426	0.301013	0.21873	0.264495	0.260175	0	0
O14929	HAT1	0.387848	0.0670106	0.507836	0.276695	0.10683	0.0934104	0.182296	0.128703	0	0
P28062	PSMB8	2.74044	3.7211	-13.3136	47.8093	0.246619	0.296653	0.468147	0.443489	0	0
Q9UDY4	DNAJB4	0.628139	0.125222	0.671119	0.0801292	0.190375	0.12908	0.151276	0.147611	0	0
Q9Y2D4	EXOC6B	-1.01016	-0.435104	0.213518	-0.0393638	0.210941	0.0877747	0.0569581	0.0628338	0	0
Q8IV50	LYSMD2	-0.2849	-0.909653	1.49916	-0.483138	0.125838	0.266291	0.329887	0.144819	0	0
Q9NWH9	SLTM	3.26797	-0.485337	-0.491833	-0.396337	0.7321	0.561137	0.475397	0.629222	0	0
Q6P587	FAHD1	-1.52779	-1.57659	-3.37699	-5.68166	0.22318	0.705252	0.971321	0.65607	0	0
P0DMV9	HSPA1B	0.522135	3.44887	2.1142	4.62943	0.132662	0.0790021	0.108996	0.143203	0	1
P55769	SNU13	2.23521	2.37047	2.55012	1.97109	0.190366	0.294533	0.212722	0.197356	0	0
P36954	POLR2I	-1.78024	-2.07038	1.8454	-0.731942	0.413985	0.429504	0.44802	0.354682	0	0
P19404	NDUFV2	4.83865	-12.136	-2.8391	-0.154207	0.684605	0.498296	0.824891	0.244854	0	0
Q15276	RABEP1	-0.53567	-0.278355	0.818269	0.631405	0.125166	0.138217	0.132844	0.108708	0	0
Q96EB1	ELP4	-1.81173	3.46723	-0.429376	1.65724	0.44608	0.23847	0.270166	0.336895	0	0
Q9Y478	PRKAB1	-3.57845	0.656371	0.335271	0.233733	0.390201	0.143122	0.174583	0.141068	0	0
Q9NZZ3	CHMP5	-0.147199	6.13826	12.3646	-10.6711	0.228265	0.139536	0.117368	0.120577	0	0
Q01459	CTBS		2.03073e-11		3.495	0.244539	0.171978	0.189134	0.233418	0	0
Q96AC1	FERMT2	2.23342	0.154879	-0.795281	-0.43297	0.0609889	0.0508039	0.0509805	0.0470472	0	0
P30260	CDC27	2.34344	1.70889	1.37403	2.23488	0.334775	0.231374	0.216642	0.294664	0	1
P67809	YBX1	-4.716	-2.53191	-2.53478	-1.15498	0.308574	0.296907	0.272051	0.350611	0	1
Q9UKA9	PTBP2	-0.0248526	47.4195	47.4195	47.4195	0.028711				0	0
Q9NQ48	LZTFL1	-1.02307	-0.568978	-1.84443	-2.95471	0.496299	0.198284	0.519166	0.769235	0	0
Q969H8	MYDGF	1.90425e-12	8.6402e-11	28.9999	1.21503e-10	0.0984624	0.234715	0.338236	0.30935	0	0
O15294	OGT	1.22916	0.819631	0.600035	0.944945	0.277067	0.174205	0.132442	0.170417	0	1
P62312	LSM6	1.5042	-11.286	-1.82064	-5.64094	0.20759	0.428802	0.564293	0.334026	0	0
Q9UJ68	MSRA	-0.271642	-0.353374	0.324205	0.201871	0.0576491	0.0765432	0.108661	0.0833182	0	0
P42167	TMPO	2.28375	4.60484	8.07582	59.8819	0.289296	0.458156	0.493333		0	0
Q14247	CTTN	-8.96876	2.3524	2.16736	-10.1467	0.153274	0.199808	0.268763	0.226454	0	0
Q93008	USP9X	-0.363264	-0.0453695	-0.170864	-0.357453	0.172308	0.0633952	0.0457666	0.0815742	0	1
Q9NZL4	HSPBP1	0.436418	0.718655	0.232334	0.107736	0.148732	0.170637	0.112168	0.143502	0	0
O14530	TXNDC9	0.377577	0.103982	-0.264902	-0.533923	0.132376	0.130587	0.120749	0.156408	0	0
P49815	TSC2	-0.157381	-0.471377	-0.575801	-0.609658	0.198057	0.115879	0.252158	0.15536	0	0
P15559	NQO1	0.403589	-0.0210515	0.0532145	-0.0313377	0.0827945	0.0798359	0.0770963	0.0859273	0	1
P51991	HNRNPA3	0.147206	0.762358	0.50657	0.440688	0.120207	0.184809	0.0855464	0.0804733	0	1
Q5JVS0	HABP4	16.5548	-0.107526	-1.57516	9.79283	1.21975	0.397187	0.833479	0.63251	0	1
P02751	FN1	2.81063	3.09615e-08		22.2508	0.551878	0.879765	0.828643	0.941509	1	0
O43314	PPIP5K2	0.68776	-0.251249	-0.24003	-0.391568	0.280677	0.180163	0.120619	0.105289	0	0
Q9Y2H0	DLGAP4	5.68787		1.71951e-11	4.13321	0.132384	0.131643	0.0656496	0.103582	0	0
P07093	SERPINE2	15.2352	4.66852	20.4427	19.2746	0.281415	0.208029	0.26001	0.226475	0	0
Q9UIJ7	AK3	0.0107471	-0.650646	-0.494589	-0.427319	0.0438781	0.19375	0.21496	0.19614	0	0
Q9Y371	SH3GLB1	0.394353	0.634081	0.00580674	0.19564	0.0822865	0.153103	0.125977	0.121911	0	0
C0H677	UL29				-48.4279					0	0
Q9H0L4	CSTF2T	0.772723	0.595673	0.178177	0.144113	0.389586	0.221932	0.265483	0.141788	0	0
P61586	RHOA	-0.0275711	0.499012	1.02556	0.236142	0.087889	0.0795395	0.103442	0.0393494	1	1
Q7Z3U7	MON2	0.495109	0.206056	0.432502	0.47751	0.209499	0.108439	0.160181	0.151163	0	0
Q06210	GFPT1	3.39253	1.6172	1.39481	2.95184	0.230175	0.108472	0.0837884	0.131943	0	0
O96007	MOCS2	-2.56475	2.2325	1.33274	1.17111	0.554043	0.60062	0.354165	0.280512	0	0
Q9UKY7	CDV3	-3.27938	-4.922	-6.41014	-8.0685	0.185569	0.358608	0.395717	0.250618	0	0
P60174	TPI1					0.0828882	0.0762582	0.0535694	0.0710857	0	0
O15400	STX7	5.20752	-1.82041e-11	1.26803e-10	0.0255504	0.387733	0.315041	0.370144	0.12953	0	0
Q96C23	GALM	0.199753	-0.00641126	-0.703987	-0.393085	0.0430882	0.0642728	0.183287	0.0917626	0	0
Q9Y6G5	COMMD10	-1.24613	0.132747	0.37951	-0.160461	0.301302	0.17156	0.0859392	0.167169	0	0
Q6NZ67	MZT2B	1.51342	1.03963	0.765761	0.479746	0.165896	0.124313	0.144129	0.100517	0	0
Q8IXL7	MSRB3	2.41002	2.73348	2.08084	1.49831	0.272143	0.306085	0.331379	0.312419	0	0
O00629	KPNA4	-0.687126	-0.875086	-1.03043	-1.80499	0.124802	0.0881043	0.151175	0.190136	0	0
P09110	ACAA1	0.376687	0.0944291	0.151242	0.174746	0.124503	0.216766	0.23437	0.134489	0	0
Q9Y4F1	FARP1	0.325397	1.575	1.36572	1.25397	0.191232	0.240161	0.206943	0.176252	0	0
P82094	TMF1	-65	-65	-61.7803	-61.6545	0.187311	0.244905	0.531827	0.539997	0	0
Q92900	UPF1	0.337428	1.26624	1.11097	1.29795	0.128321	0.249222	0.24614	0.33341	0	1
Q9GZV4	EIF5A2	-47.8801	-47.8819							0	0
P48507	GCLM	0.621808	-0.0504978	0.700535	0.444873	0.103326	0.0953998	0.129854	0.134764	0	0
O75886	STAM2	0.788129	0.682703	0.527224	0.30387	0.071922	0.0712804	0.0743501	0.046544	0	1
O75044	SRGAP2	-0.727431	-1.03796	-1.79437	-2.36557	0.178923	0.176376	0.347361	0.229846	0	1
Q9BZK7	TBL1XR1	-11.1	-11.1	-11.1	-11.1	0.40842	0.429057	0.449046	0.568009	0	0
P49591	SARS	-0.123298	0.0966108	-0.687885	-0.48131	0.0552918	0.0373297	0.0800006	0.0916252	0	0
P42345	MTOR	0.851895	-0.377615	0.0435025	0.754625	0.208945	0.11995	0.12028	0.179611	0	1
P05204	HMGN2	0.553185	2.21277	3.75914	0.8743	0.224032	0.170093	0.204015	0.230696	0	0
Q86X76	NIT1	5.00327	55.8997	1.28145	55.8997	0.231968	0.272755	0.505205	0.283204	0	0
P31323	PRKAR2B	0.262305	0.466624	0.128086	0.741165	0.25795	0.265969	0.2536	0.184896	0	0
O75817	POP7	-0.915068	-0.278725	-1.04103	-1.40964	0.378033	0.381564	0.721994	0.452209	0	0
O15084	ANKRD28	-0.948979	-0.425458	-0.00778857	-1.14803	0.33865	0.133385	0.139764	0.295296	0	0
P22681	CBL	0.123239	0.311164	0.248328	-0.029321	0.147929	0.148174	0.138073	0.115701	0	0
P30043	BLVRB	0.538236	-0.667053	-0.192461	-0.0307849	0.0906243	0.121924	0.14817	0.0581273	0	0
Q9UHV9	PFDN2	-6.15175	-6.15175	-6.15175	-6.15175	0.112918	0.132402	0.161412	0.21736	0	0
P16788	UL97	-53.183		-47.3903	-48.4102					0	0
Q99471	PFDN5					0.0489572	0.0928983	0.165458	0.0973947	0	0
P56381	ATP5F1E	-1.65349	-1.99991	-0.919368	-1.7062	1.08299	2.01117	1.3475	0.762816	0	0
O00193	SMAP	-0.16346	-3.37028	-3.90393	-6.00762	0.291311	0.226955	0.264225	0.345463	0	0
P60228	EIF3E	-0.182859	0.0478792	0.562788	0.898483	0.115764	0.115357	0.145291	0.16043	0	1
P16035	TIMP2	0.792156	1.56412	0.461976	1.71713	0.0850257	0.252591	0.07577	0.323843	0	0
Q13228	SELENBP1	-0.708767	-15.5035	-13.5641	-12.336	0.0953062	0.184858	0.507898	0.355759	0	0
Q99685	MGLL	-0.672002	-0.535186	-0.521459	-0.157745	0.220324	0.178485	0.274104	0.136421	0	0
P07339	CTSD					0.071758	0.0560815	0.121852	0.136763	0	0
Q04760	GLO1		3.71958		4.40536e-12	0.232576	0.626695	0.495158	0.386386	0	0
Q9H3U1	UNC45A	0.25796	0.477147	0.142107	-0.00637112	0.0752379	0.108563	0.0521885	0.038614	0	0
Q14141	SEPT6	1.09424e-12	1.34008e-11	7.72076e-11	5.11022e-11	0.138863	0.204063	0.255361	0.16768	0	0
O75880	SCO1	-0.943546	0.912424	-0.414344	-0.911214	0.1775	0.160952	0.151056	0.163259	0	0
P54619	PRKAG1	-0.0360353	0.218906	0.573918	0.0640792	0.0737512	0.0618127	0.107026	0.06965	0	1
P68371	TUBB4B	-1.76072e-11	5.92239e-09	-1.76072e-11	7.10316e-08	0.0613069	0.0299043	0.1039	0.0553547	0	0
Q9H0W8	SMG9	0.0810539	0.177613	0.372174	0.213575	0.18166	0.0866045	0.133264	0.114212	0	0
Q99873	PRMT1	-0.2535	-0.382688	-0.243511	-0.105647	0.0691597	0.0441752	0.0718745	0.0379378	0	1
Q9NSE4	IARS2	6.29053	6.17347	6.26511	6.35219	0.194969	0.296566	0.34467	0.199997	0	0
Q13325	IFIT5	0.103908	0.200285	0.170672	-0.0940748	0.0889094	0.0584353	0.0996938	0.0367876	0	0
Q9UMZ2	SYNRG	-0.385994	-0.386534	-0.3997	-1.56959	0.118221	0.108804	0.171567	0.142774	0	0
Q15654	TRIP6	-0.15829	0.243325	0.251783	0.25472	0.13807	0.0793514	0.115936	0.090438	0	0
F5HGT1	MCP		-47.7318	-48.0766	-48.9916					0	0
Q9H9T3	ELP3	0.551563	0.37558	-0.558856	-0.105076	0.154134	0.14588	0.13313	0.114922	0	0
Q03001	DST	-0.499469	0.00568919	-0.750363	-0.947391	0.0934043	0.176002	0.143406	0.194498	0	1
P12270	TPR	2.80423	3.58995	3.27985	3.71369	0.107078	0.270662	0.329172	0.367079	0	1
Q7Z6K5	ARPIN	-0.120355	-0.0837151	0.0344577	-0.00650688	0.215013	0.257427	0.235161	0.288198	0	0
Q9HB71	CACYBP	0.754953	-0.0684764	-0.496051	-0.12042	0.0860649	0.0482231	0.056301	0.0361799	0	0
P26006	ITGA3	-58.3486	-47.5082	-59.2861	-65	0.274838	0.541323	1.18731	2.0059	0	0
P49189	ALDH9A1					0.106082	0.120888	0.104848	0.113866	0	0
P13489	RNH1	-0.311007	-0.0978864	-0.115089	-0.195954	0.116594	0.0434232	0.0543507	0.1222	1	0
Q9H1Z4	WDR13	-0.0780482	-0.0574033	0.0163835	-0.428509	0.191206	0.174422	0.225637	0.176502	0	0
Q15819	UBE2V2	0.132778	0.253012	0.292013	0.217799	0.0779438	0.0786396	0.0836717	0.106382	0	0
Q12874	SF3A3	0.868916	0.398392	1.04729	1.14633	0.135573	0.0795079	0.181337	0.153613	0	0
O43776	NARS	-0.392702	0.353695	0.200461	-0.0922244	0.0721654	0.0666531	0.0554172	0.064748	1	0
Q9NP61	ARFGAP3	0.10479	-0.0475509	0.330536	0.0914043	0.144578	0.0823672	0.200807	0.0901223	0	0
O75534	CSDE1	0.256963	0.0158206	0.46388	0.121688	0.0915129	0.015389	0.100055	0.0287113	0	0
P31483	TIA1	-0.559491	-0.182075	0.619446	0.566671	0.0924125	0.15482	0.186096	0.188492	0	1
Q92934	BAD	-2.77131	1.00726	49.2691	-1.26806	0.280075	0.563603	0.286723	0.138859	0	1
P06748	NPM1	-2.10374	-1.73044	-2.22781	-0.78069	0.752652	0.523354	0.339848	0.148144	1	0
Q13619	CUL4A	0.332455	0.213213	0.200323	-0.20032	0.0661982	0.0662219	0.0725901	0.0460888	0	1
P05388	RPLP0	0.822622	-0.961257	-3.05812	-1.96481	1.08963	0.472396	0.538124	0.257149	1	0
Q6BCY4	CYB5R2	50.8682	8.55007	50.8682	1.61153	0.260529	0.480471	0.431158	0.266935	0	0
Q9UIA9	XPO7	-0.177367	-0.286643	-0.424502	-0.272427	0.0463671	0.0490451	0.0945023	0.048074	0	0
Q13263	TRIM28	0.199279	0.112371	0.167252	0.221951	0.0733843	0.0397876	0.0760704	0.0668226	0	0
P35606	COPB2	0.312476	0.398465	0.347187	0.137376	0.0878332	0.0947219	0.0793893	0.0457598	0	0
Q5JWF2	GNAS	-0.253605	-1.2545	-0.0879323	-0.714612	0.288768	0.298999	0.267641	0.27946	0	0
P61457	PCBD1	42.8009	-18.6752	-18.4841	-22.1991	0.098649	0.357653	0.494639	0.265097	0	0
A8MWD9	SNRPGP15	-6.24439	-7.59147	-7.03743	-8.35749	0.403415	0.790992	0.879269	0.71184	0	0
Q92888	ARHGEF1	-0.184657	0.0409352	0.248439	-0.028907	0.0711093	0.0351716	0.0575576	0.0471288	0	1
P50579	METAP2	1.33171	0.897645	1.95861	0.888955	0.250077	0.142089	0.262277	0.173719	0	0
P30041	PRDX6	0.144931	0.842105	0.697264	0.623431	0.055252	0.0812199	0.126178	0.143594	0	0
Q2VPK5	CTU2	0.0824487	1.49082	2.15192	1.36734	0.178075	0.306272	0.342292	0.220834	0	0
Q92973	TNPO1	-0.195008	-0.0690875	0.543802	-0.0415696	0.0537559	0.0563371	0.100637	0.0784999	1	1
P46734	MAP2K3	0.00376956	0.241205	0.599566	0.287726	0.0948256	0.0590381	0.115106	0.0573516	0	1
P13201	gB	-65	-45.3402	-41.2324	-40.8067					0	0
Q9UBQ5	EIF3K	-0.0440003	0.0469912	0.144898	0.0917699	0.865303	0.16219	0.572197	0.469742	0	0
Q14669	TRIP12	0.884792	-0.662076	0.0144677	1.56161	0.213974	0.140584	0.152572	0.279795	0	0
Q15036	SNX17	0.621661	1.44671	1.09779	1.10882	0.187418	0.253002	0.159374	0.193182	0	0
Q12849	GRSF1	0.26434	0.542962	0.0508043	0.691702	0.273423	0.247347	0.191559	0.273139	0	0
Q96B96	TMEM159	0.71491	-1.50536	-1.59088	1.09477	0.160864	0.192663	0.152999	0.213918	0	0
Q15435	PPP1R7	0.0765727	-0.350461	-0.608883	-0.73158	0.105484	0.0727807	0.131983	0.0808551	0	0
Q7LG56	RRM2B	-1.84275	-2.63826	2.68438	-2.17798	0.0849653	0.0821233	0.136802	0.137643	0	0
P08195	SLC3A2	-54.6158	-65	-65	-61.327	0.753215	1.97099	2.59679	1.38176	0	0
O75506	HSBP1	-12.1286	4.34112	-0.317224	-12.3641	0.295576	0.164679	0.29176	0.372042	0	0
F5HI87	UL99				-49.8266					0	0
P17147	DBP	-48.8395	-47.7043	-48.9019	-49.2998					0	0
Q9UHW5	GPN3	16.1261	-6.06903	0.705251	13.2214	0.921462	0.342589	0.671919	0.603593	0	0
Q06330	RBPJ	3.92028	4.21493	3.10387	0.99321	0.261553	0.192476	0.246035	0.231787	0	0
Q5JTJ3	COA6	-3.32234	2.44626	6.63103	6.69963	0.193551	0.495591	0.332598	0.37731	0	0
P16791	NEC2	-51.2596	-55.3927	-51.5768	-50.8347					0	0
Q14847	LASP1	19.8344	10.4251	22.2919	11.0069	0.376997	0.457347	0.630634	0.460092	0	0
Q8WUP2	FBLIM1	1.68795	1.70822	1.98801	3.26662	0.142643	0.182307	0.163736	0.229728	0	0
O43172	PRPF4	-1.04611	-0.042461	-0.0442939	0.0712389	0.425012	0.348223	0.282294	0.359571	0	0
P31946	YWHAB	-0.538907	-0.56076	-0.505761	-0.809913	0.0575592	0.0314823	0.0409918	0.0322442	0	0
Q27J81	INF2	0.283383	-0.170301	0.182781	-0.0496031	0.0634023	0.125401	0.0374494	0.0689315	0	0
Q6SW48	UL95				-45.7025					0	0
Q9BQS8	FYCO1	-0.30314	0.323632	-0.0454343	-0.327669	0.159836	0.0785159	0.0241583	0.203935	0	0
Q9NQS1	AVEN	0.975447	1.2336	1.1247	1.15979	0.442621	0.620334	0.406475	0.45819	0	0
O00748	CES2	1.54817	3.73565	5.5339	6.27384	0.297666	0.309162	0.458729	0.481186	0	0
Q9H4A3	WNK1	-0.319329	-0.0269513	-0.0872097	0.0661949	0.0760938	0.102591	0.119659	0.114195	0	1
Q8TD16	BICD2	-0.937025	-0.0193383	-1.0223	-0.48536	0.304323	0.17161	0.276244	0.244998	0	0
P46821	MAP1B	4.10944	2.64502	-7.02744	0.150312	0.239925	0.10136	0.0932134	0.0381677	0	0
P16152	CBR1	0.00061703	-0.460239	-0.211977	-0.125913	0.10407	0.0783748	0.101801	0.0904359	0	0
P15170	GSPT1	0.349988	0.140523	-0.0332507	0.0429351	0.0532582	0.0293559	0.0348457	0.0417206	0	0
Q9Y3E1	HDGFL3	-0.62621	-0.8176	1.0627	0.498523	0.160863	0.236906	0.0634647	0.166338	0	0
Q14195	DPYSL3	-8.10019e-12	-8.10019e-12	5.21965e-11	1.63439	0.0761717	0.0911272	0.0995777	0.0719192	0	0
Q15046	KARS	0.326436	1.30892	1.42902	1.26289	0.0865888	0.085847	0.114926	0.0688531	1	0
Q14956	GPNMB	-0.893191	-1.9201	-0.97326	-1.1388	0.178703	0.0867258	0.165439	0.145175	0	0
Q13610	PWP1	1.64202	2.07218	-0.174605	0.712254	0.289519	0.308943	0.212504	0.218011	0	0
O14545	TRAFD1	1.4895	1.95289	1.058	1.54132	0.26841	0.174262	0.168375	0.183612	0	0
P08865	RPSA	0.170609	0.092932	-1.82619	-0.980455	0.418125	0.260373	0.231256	0.265981	1	1
P29692	EEF1D	-0.0469247	0.233662	0.0524272	-0.0936665	0.0759588	0.0762673	0.0337436	0.0518128	0	0
Q9H6F5	CCDC86	0.412414	0.528071	-7.31676	-0.590117	0.164709	0.208153	0.197693	0.327318	0	0
P11908	PRPS2	1.50067e-11			5.96856e-13	0.179962	0.0669534	0.103719	0.0880203	0	0
O00401	WASL	-0.194032	0.0278458	0.0747633	-0.399579	0.22391	0.155742	0.163817	0.17287	0	0
O00499	BIN1	-0.308812	0.00490877	0.133414	0.340894	0.0835764	0.0629675	0.0963528	0.133255	0	1
Q9H2H8	PPIL3	-1.56475	0.162075	0.415519	-0.485431	0.286038	0.220375	0.227988	0.14252	0	0
P53778	MAPK12	48.6626	-0.43802	48.6626	48.6626		0.0966006			0	1
P98179	RBM3	-0.720003	0.502537	0.959738	1.13435	0.202566	0.290397	0.243497	0.281114	0	0
P54577	YARS	-0.0559069	0.0662363	-0.266415	-0.00932249	0.0549925	0.0308841	0.054023	0.0227103	0	0
Q96JB5	CDK5RAP3	-0.441287	49.0745	-0.262951	-0.309863	0.137452		0.0979804	0.110888	0	0
P05362	ICAM1	1.02638	0.210825	0.0155866	0.200355	0.30765	0.816066	1.58129	1.32334	0	0
P23588	EIF4B	2.75216	-0.969846	-1.26318	-3.44974	0.36593	0.258907	0.473066	0.341152	0	0
O95292	VAPB	-0.0777229	-0.67186	0.264169	54.1584	0.0905543	0.102212	0.183313		0	0
Q92597	NDRG1	-0.0667551	-0.0683834	-1.24569	-1.38081	0.186997	0.159146	0.202685	0.185105	0	1
P78527	PRKDC	0.554414	0.546983	0.471824	0.524603	0.10644	0.109783	0.074111	0.0952469	0	0
P49902	NT5C2	0.848324	-1.15876	2.05327	-1.15876	0.109544	0.0680431	0.097665	0.0433	0	0
Q14160	SCRIB	-0.967428	-0.936028	-0.658835	-1.24181	0.139177	0.232365	0.114123	0.203621	0	0
P11279	LAMP1	-20.155	-16.8754	-17.4183	-18.8685	0.260906	0.260984	0.256726	0.238441	0	0
Q02218	OGDH	0.0651172	-0.392019	-0.491473	-0.707665	0.0922195	0.0755381	0.0809804	0.118723	0	0
Q07020	RPL18	-0.556479	-0.52139	-2.38002	-1.42247	0.796247	0.325504	0.379884	0.36793	1	0
P14868	DARS	0.548907	0.142629	0.483574	0.439746	0.0778375	0.0494068	0.0680425	0.0659465	0	0
Q9BZG1	RAB34	1.26879	-0.351002	-0.418862	0.0453815	0.122191	0.0401008	0.160688	0.116392	0	0
Q8IYB7	DIS3L2	0.344059	0.809567	0.700718	0.901897	0.0884141	0.120386	0.137541	0.13768	0	0
P09721	US12	-57.2919	-54.0243							0	0
Q9NRY5	FAM114A2	0.488633	1.13043	1.06426	1.36361	0.107443	0.200093	0.246733	0.242322	0	0
Q96F07	CYFIP2		-51.0383	-51.0977	-51.2693					0	0
Q6UW63	KDELC1	-0.535241	0.748856	-0.836195	-0.965881	0.386066	0.200238	0.48027	0.607939	0	0
P49023	PXN	7.7822	9.30982	8.87293	8.55794	0.260335	0.191654	0.197371	0.205456	0	0
O60547	GMDS	1.16501e-10	1.60583e-12		7.81029e-11	0.147527	0.0773382	0.131749	0.101402	0	0
P10599	TXN	-13.9859	-15.037	-15.0065	-15.4533	0.217041	0.268171	0.559926	0.349058	1	1
P35080	PFN2	-0.568317	-0.0774319	-0.103382	-0.480092	0.0578047	0.0373967	0.0493065	0.0759274	0	0
Q5RKV6	EXOSC6	4.1857	19.3309	19.4019	-4.88991	0.473945	0.505515	0.560118	0.312189	0	0
Q9BQE3	TUBA1C	-3.09797e-12	-6.49436e-12	-6.49436e-12	-5.8975e-12	0.0597643	0.0316602	0.0819177	0.0425177	0	0
P32119	PRDX2	0.335528	-1.0265	-1.30176	-7.97927	0.0464947	0.0404367	0.0918036	0.145685	0	1
P60660	MYL6	0.795933	0.324727	0.599234	0.673069	0.145206	0.101746	0.0997377	0.097897	1	0
P59998	ARPC4	-2.98428e-13	-2.98428e-13	-2.98428e-13	-2.98428e-13	0.121931	0.187659	0.248047	0.165653	0	0
P23368	ME2	-1.07184	-1.00767	-0.473284	-1.1776	0.175819	0.11541	0.0673518	0.168299	0	0
Q9UIC8	LCMT1	0.321578	0.0827061	0.13233	0.480071	0.0624129	0.0990641	0.0562207	0.0854057	0	0
O43837	IDH3B	1.83569	-4.31342	-1.08263	-4.31342	0.194872	0.0950316	0.174332	0.149594	0	0
Q9Y5U2	TSSC4		-50.545			0.227287	0.277831	0.225821	0.22412	0	0
P50453	SERPINB9	-0.414771	-0.630007	-0.324568	-0.613454	0.278612	0.19063	0.107663	0.194857	0	1
P05386	RPLP1	-4.35305	-22.1223	3.79588	0.152778	0.96048	0.507831	0.426607	0.334757	0	0
Q6NW29	RWDD4	0.574283	0.869027	0.581133	0.55712	0.183792	0.273159	0.240919	0.274346	0	0
P14866	HNRNPL	0.323302	-0.0855602	0.248352	0.357727	0.0843617	0.0935078	0.0665746	0.058701	0	1
P50851	LRBA	-0.206808	0.647203	0.722345	0.340975	0.0787324	0.104447	0.187081	0.174581	0	0
Q9UBB4	ATXN10	0.713452	0.479502	0.296174	0.144906	0.105667	0.0865284	0.0575381	0.0440107	0	0
P27348	YWHAQ	-0.0856095	-0.360475	0.122454	-0.0326094	0.127346	0.0699472	0.116336	0.0746128	1	0
F5HFZ4	NEC1				-50.3636					0	0
Q9H2M9	RAB3GAP2	0.892775	0.605707	0.93333	1.32561	0.231076	0.127359	0.210844	0.335094	0	0
P31948	STIP1	2.22929	2.66096	3.40767	3.64302	0.111251	0.121392	0.228448	0.220461	0	0
Q3KQU3	MAP7D1	-0.853062	-0.537615	-0.717238	-1.14045	0.198933	0.13983	0.158101	0.174205	0	0
Q9UMR2	DDX19B	0.538696	0.134834	49.9079	0.69715	0.123105	0.065196		0.169783	0	0
Q8WWM9	CYGB	-7.13467	-21.5706	-4.98231	-18.3888	0.182439	0.339106	0.147624	0.19609	0	0
Q92733	PRCC	1.07437	0.400739	2.69224	1.00727	0.278933	0.370231	0.354564	0.308632	0	0
P19971	TYMP	-0.199836	1.44014	-0.85701	-0.84077	0.212586	0.320947	0.473886	0.470979	0	0
P11586	MTHFD1	0.221577	-0.131889	-0.17262	-0.0780318	0.0729781	0.0220137	0.0489656	0.0277218	1	0
Q9NW64	RBM22	2.27783	2.24032	3.24468	2.72001	0.555686	0.563397	0.732487	0.575926	0	0
F5HEA3	UL71	-52.025	-52.3297	-51.5633	-51.9976					0	0
P08670	VIM	-1.01187	-1.01364	-0.969236	-0.998728	0.421775	0.392042	0.247763	0.200932	1	1
P30520	ADSS	-1.61271	-1.61271	-1.61271	-1.61271	0.0316127	0.129381	0.114201	0.17296	0	0
O75718	CRTAP	0.727106	0.24773	0.728277	-0.216702	0.145276	0.182562	0.310323	0.315387	0	0
O95834	EML2	0.551489	-0.492646	-0.0107877	-0.143835	0.230864	0.231062	0.139602	0.10443	0	0
P08758	ANXA5	0.411344	-0.144915	0.230631	0.103593	0.103634	0.0368548	0.0673724	0.0583483	0	1
Q13162	PRDX4	-17.7558	-17.2867	-16.5304	-17.5384	0.477379	0.472087	0.535285	0.452552	0	0
P09429	HMGB1	5.23173	3.48537	3.36302	4.3344	0.264417	0.14339	0.155542	0.16072	0	0
O75167	PHACTR2	1.13935	0.0841761	-10.0133	42.6769	0.340703	0.158823	0.403018	0.35394	0	0
Q9NTJ3	SMC4	0.00485522	0.435121	0.439976	0.152402	0.0807467	0.0833162	0.0985635	0.0629218	0	0
Q9BQ52	ELAC2	8.09102	18.8097	19.0545	18.7155	0.133434	0.264594	0.44813	0.348717	0	0
Q92947	GCDH		4.14272	4.48445		0.413139	0.279551	0.286351	0.230517	0	0
Q9BS26	ERP44	-0.418414	-0.568938	-0.419878	-0.347059	0.173171	0.154002	0.243345	0.1798	0	0
P62253	UBE2G1	0.274318	0.293404	0.240984	0.132905	0.100858	0.0960096	0.081917	0.159353	0	0
P35658	NUP214	0.530707	0.567662	0.595524	0.266528	0.110312	0.131245	0.114795	0.139134	0	0
O00159	MYO1C	0.0802481	0.302096	0.188201	0.612069	0.118014	0.104501	0.138547	0.140223	0	0
P98170	XIAP	1.0758	0.914585	0.821457	0.45542	0.21352	0.194942	0.187456	0.240084	0	1
Q9BXF6	RAB11FIP5	0.565298	-0.16698	0.846052	0.409318	0.327795	0.256393	0.469484	0.39885	0	0
Q9H3K6	BOLA2	0.348675	0.519334	0.701169	0.458941	0.0591278	0.0904143	0.0905325	0.0839949	0	0
Q9Y6N5	SQOR	-10.9761	-7.48178	-5.23471	-5.00004	0.137868	0.162961	0.110818	0.153335	0	0
P35222	CTNNB1	0.172351	0.34916	0.444821	0.601479	0.154394	0.299662	0.354404	0.360613	0	0
P30046	DDT	0.352899	1.51215	-8.35201	1.68919	0.0979438	0.19406	0.27404	0.220227	0	0
P46108	CRK	0.0707411	0.827619	1.84716	1.84486	0.0513118	0.0955642	0.215594	0.214237	0	0
P83876	TXNL4A	0.0908884	-0.0506545	0.0313301	0.298389	0.302121	0.229267	0.118263	0.174781	0	0
P36543	ATP6V1E1	0.0983397	0.251855	0.0545476	0.0167573	0.0731401	0.0562997	0.0665312	0.0260882	0	0
P07738	BPGM			3.96057e-11	4.9738e-13	0.195529	0.280787	0.306418	0.258383	0	0
Q9NUM4	TMEM106B	0.396167	11.6743	10.746	17.5363	0.26321	0.26182	0.556356	0.269973	0	0
Q9NWY4	HPF1	-0.212337	-0.0202273	-0.147815	-0.594092	0.0908825	0.078519	0.109757	0.174398	0	0
Q86YB8	ERO1B			-52.1366	-52.8922					0	0
P17900	GM2A	11.8506	-0.598312	-0.722727	-0.604541	0.195125	0.124468	0.208	0.134344	0	0
Q03252	LMNB2	-0.600011	0.985753	2.67132	2.74869	0.401698	0.662336	0.998882	0.926137	0	0
P19893	UL122		-48.0774	-49.1481	-51.2347					0	0
P18859	ATP5PF	-0.820712	-0.820712	-0.820712	-0.820712	3.30409	1.19724	7.08951	4.31128	0	0
Q6UX04	CWC27	1.31606	1.46142	1.52755	1.43409	0.440765	0.517467	0.597994	0.282208	0	0
P31350	RRM2	2.61286	5.82021	4.23242	2.4455	0.197143	0.332584	0.324045	0.311722	0	0
Q9Y316	MEMO1	-0.95457	0.0991665	-1.92425	-1.83609	0.584842	0.562296	0.606039	0.543057	0	0
Q9C0E2	XPO4	0.358727	0.107442	-0.170725	0.627091	0.0813026	0.0552557	0.151021	0.0935039	0	0
P28676	GCA	-0.483511	-0.384383	-0.297621	-0.474428	0.246758	0.215431	0.192309	0.168234	0	0
P23921	RRM1	-0.24346	-1.51268	-2.20297	-1.19486	0.0787744	0.194279	0.187178	0.147828	0	0
P0CG12	CHTF8	-2.3491	0.253526	-1.20694	-1.75807	0.48264	0.471471	0.380314	0.553598	0	0
P62070	RRAS2	-0.835009	-0.499952	-3.53521	0.294086	0.233025	0.172112	0.268243	0.124817	0	0
Q8WUI4	HDAC7	1.00938	0.465996	0.247877	0.538842	0.592843	0.460451	0.247862	0.206184	0	0
P78346	RPP30	-0.312287	-0.369785	-0.49891	-0.484939	0.158624	0.19145	0.174459	0.246687	0	0
Q96T76	MMS19	0.375271	-0.195222	-0.0722377	-0.472816	0.0997454	0.0864868	0.125452	0.116962	0	0
Q9H269	VPS16	-0.0180803	0.0698491	0.528836	0.782627	0.0758539	0.06154	0.0764972	0.0919716	0	0
P17301	ITGA2	-14.9881	9.4368	-12.58	-19.563	0.336411	0.65905	1.20086	0.913224	0	0
P28482	MAPK1	2.43786	1.61749	2.13965	1.62315	0.121648	0.0834199	0.130162	0.10126	0	0
O75150	RNF40	0.199373	0.37436	0.288656	-0.70892	0.162111	0.200178	0.179345	0.137062	0	0
P78406	RAE1	0.438277	-0.00836107	0.112596	-0.502104	0.0747995	0.072499	0.0488848	0.124878	0	0
P62241	RPS8	-0.578329	-0.628015	-2.18531	-1.19795	0.895298	0.359207	0.337429	0.240592	0	0
Q5GLZ8	HERC4	0.162522	0.372322	0.118123	-0.0383166	0.0452835	0.0857424	0.0491659	0.0678578	0	0
P12955	PEPD	1.22167	1.3354	2.00958	1.2917	0.20895	0.210713	0.258652	0.228808	0	0
Q8TF74	WIPF2	-1.46333	0.410311	-0.979076	-1.41007	0.201574	0.300988	0.180438	0.165804	0	0
P52657	GTF2A2	1.75017	3.84184	1.2331	1.09065	0.20194	0.177348	0.242522	0.14464	0	0
Q8TAT6	NPLOC4	-0.108599	-0.0588261	-0.423823	-0.501344	0.0545535	0.102168	0.0846162	0.127486	0	0
Q9HB07	C12orf10	0.802828	0.363944	0.0265931	-0.198107	0.100512	0.0719547	0.148768	0.126046	0	0
Q14934	NFATC4	0.0381307	-0.532749	-0.180495	1.36399	0.135418	0.194387	0.145264	0.239972	0	0
Q9H814	PHAX	-1.64877	0.0261534	0.843925	0.143969	0.715238	0.270795	0.182804	0.312152	0	0
Q14C86	GAPVD1	0.395429	0.444481	0.312494	0.652413	0.115433	0.0727557	0.0907301	0.143122	0	0
O43809	NUDT21	-0.801039	-0.0826004	-0.110975	-0.507764	0.259104	0.0895542	0.136371	0.184688	0	0
O94992	HEXIM1	1.11832	0.931026	2.77277	3.93765	0.340913	0.436239	0.320715	0.324098	0	1
Q16836	HADH	-2.14675	0.769444	0.356053	0.687177	0.0922023	0.104929	0.131761	0.120221	0	1
O94925	GLS	0.182964	-0.208106	0.337813	0.608282	0.0705269	0.0557514	0.0729929	0.0954194	0	0
P12081	HARS	1.10444	-2.47098e-10	4.35506e-10	-1.74893e-10	0.0929581	0.046605	0.0523076	0.0543924	0	0
P50897	PPT1	-1.98952e-13	2.50111e-12	-1.98952e-13	-1.98952e-13	0.158356	0.234134	0.198534	0.297472	1	0
Q12996	CSTF3	0.117217	0.0564991	0.0739585	0.0306288	0.0890282	0.13396	0.230334	0.134177	0	0
Q8IWV7	UBR1	0.174986	0.530587	-0.114342	-0.51466	0.138706	0.143979	0.119639	0.10232	0	0
P26440	IVD	0.632643	0.969251	1.16684	0.989258	0.150304	0.108791	0.0905868	0.0767546	0	0
Q15459	SF3A1	-0.0593125	-0.169797	-0.229975	-0.295953	0.463964	0.475035	0.486016	0.468883	0	0
P47914	RPL29	17.1211	-0.32667	-1.42714	-0.829201	1.17539	0.37048	0.504343	0.266978	0	0
Q6P2Q9	PRPF8	-0.101575	1.227	0.891141	0.858906	0.164206	0.549885	0.475304	0.456362	0	0
O43852	CALU	-3.87672	-10.3129	1.68438	3.30593	0.41415	0.52034	0.644368	0.531469	0	0
Q00796	SORD	1.90425e-12	4.64979e-11			0.152613	0.0410497	0.038055	0.0771262	0	0
O00303	EIF3F	-0.179338	0.883115	1.47859	1.70146	0.17058	0.183933	0.367128	0.38808	0	0
P98082	DAB2	-0.0895083	-0.211189	-0.287088	-0.976221	0.118215	0.0837438	0.104484	0.264244	0	1
Q63ZY3	KANK2	-0.98814	-0.404872	0.0251078	-0.972135	0.254151	0.293782	0.220552	0.276231	0	0
Q14240	EIF4A2	-0.427667	-1.30144	-1.57156	-1.68578	0.0691373	0.104511	0.13631	0.149584	0	0
Q13439	GOLGA4	1.05004	1.04909	0.537409	0.99396	0.153821	0.128092	0.0843746	0.161013	0	0
Q96EI5	TCEAL4	-2.33297	-7.35528	-3.87578	-2.4497	0.356087	0.602925	0.679383	0.364894	0	0
Q14019	COTL1	0.0995752	0.397735	-0.0211509	-0.108177	0.0384301	0.0467057	0.103644	0.0756772	0	0
Q96HY6	DDRGK1	1.44969	3.86395	3.42379	-1.01835	0.249511	0.413632	0.435612	0.63331	1	1
P62854	RPS26	0.0735741	-0.271018	-2.60756	-1.53546	0.796224	0.242207	0.342645	0.207827	1	1
P33240	CSTF2	0.388159	0.816135	0.353646	0.834904	0.204873	0.208767	0.113762	0.3024	0	0
Q9Y314	NOSIP	-0.0136874	0.363651	0.585175	0.536053	0.0307645	0.110707	0.176735	0.171565	0	0
Q9BS40	LXN	0.554974	-1.39435	-1.9388	-1.13798	0.336636	0.345181	0.298223	0.367069	0	0
Q9NQ92	COPRS	-5.09822	-7.39033	7.65559	-6.4858	0.737903	0.631052	0.399672	0.604893	0	0
Q9Y263	PLAA	0.368762	0.414506	0.466773	0.437924	0.125153	0.0875871	0.136564	0.10901	0	0
Q00610	CLTC	0.26313	-0.0735002	-0.126831	-0.434639	0.0792734	0.0530823	0.0487413	0.0636634	1	1
O00151	PDLIM1	12.6183	13.3644	14.095	12.4002	0.287177	0.271946	0.281043	0.375379	0	0
Q29983	MICA	12.9237	64.9417	16.3271	13.9583	0.91343	0.938416	1.15143	0.63397	0	0
Q01432	AMPD3	0.83995	0.46504	0.176357	0.897731	0.30524	0.244813	0.266278	0.27833	0	0
Q68CZ2	TNS3	-0.131834	0.14529	0.366039	-0.0534277	0.17982	0.12073	0.232839	0.118806	0	0
Q9UFG5	C19orf25	5.8926	-0.288109	0.277492	-11.069	1.58467	0.410882	0.703163	0.862701	0	0
P17066	HSPA6	57.0286	57.0286	57.0286	3.2273				0.119318	1	1
P14927	UQCRB	0.250526	-0.00209963	0.0128034	0.0217426	1.21007	0.619096	0.733008	0.676755	0	0
Q6DKJ4	NXN	0.263527	-0.087251	-0.0772741	-0.124039	0.0597963	0.073675	0.0710311	0.0687682	0	0
Q6GMV3	PTRHD1	-2.89049e-11	-3.31113e-11	-4.15099e-11	-4.23057e-11	0.0811772	0.0731254	0.077028	0.0723701	0	0
Q6VEQ5	WASH2P	-2.26223	-0.0917388	0.366104	0.466756	0.825918	0.219793	0.260707	0.334091	0	0
P16728	TRX2		-49.196	-48.4705	-48.276					0	0
P53621	COPA	-0.0160647	0.293778	0.331275	0.0979003	0.024084	0.0758423	0.0682641	0.0468235	1	0
Q16186	ADRM1	0.276134	-0.202841	-0.99617	-0.980546	0.0630612	0.0542565	0.180303	0.204422	0	0
P02545	LMNA	-8.89259	-7.18705	-7.13207	-6.83179	0.778137	1.171	1.35956	1.42033	1	0
Q16181	SEPT7	0.28863	0.288353	0.183354	0.264471	0.0489858	0.0337136	0.031407	0.0570321	0	0
P29401	TKT	12.6019	12.6021	11.0143	0.0637398	0.207089	0.0720376	0.124586	0.0827056	0	0
P99999	CYCS	22.6816	16.8599	22.2594	65	1.56066	1.54597	1.46961	1.52187	0	0
Q9UGV2	NDRG3	0.290827	0.0892397	-0.302832	-0.339284	0.0668313	0.0550374	0.0714162	0.0716415	0	0
Q86UU1	PHLDB1	0.299185	0.295968	0.171691	-1.2203	0.0586815	0.0573094	0.0632112	0.185545	0	0
Q9BTT0	ANP32E	1.04639	0.404048	0.929573	0.709786	0.213378	0.0924794	0.236012	0.142194	0	0
Q9NUL3	STAU2	-50.303								0	0
P05413	FABP3	0.298776	1.21014	0.428408	0.637379	0.171417	0.0913187	0.211892	0.221173	0	0
Q8WVM8	SCFD1	-0.25419	0.35254	0.117815	0.185456	0.167818	0.0932586	0.0949332	0.167116	0	0
P53041	PPP5C	0.346747	0.667201	0.381892	0.444433	0.0351547	0.0798002	0.0666823	0.0498226	0	0
P51572	BCAP31	-0.266603	-4.03491	-2.49027	-4.85862	0.397184	0.910283	1.56009	0.897157	0	0
Q9NUQ3	TXLNG	-0.190475	-0.255803	-0.636831	-1.11866	0.10647	0.108445	0.193393	0.230784	0	0
Q96B26	EXOSC8	0.403014	-0.464565	-0.23816	-0.302003	0.199799	0.468208	0.27533	0.410515	0	1
O95456	PSMG1	-4.45576	-5.45741	-4.43411	-0.936939	0.215681	0.207281	0.135764	0.0908793	0	1
O95373	IPO7	1.27043	1.24922	1.36562	1.37557	0.141078	0.132032	0.124217	0.13108	0	0
P22234	PAICS	-17.5543	-16.9003	-17.1745	-17.6946	0.293376	0.374565	0.505885	0.414145	0	0
Q01082	SPTBN1	-0.622412	0.15858	0.0498822	0.223995	0.251227	0.0957136	0.0614929	0.0906387	0	1
Q9UKK3	PARP4	0.501895	0.145688	0.232898	0.371666	0.0706998	0.116224	0.130092	0.149016	0	0
Q8N4Q1	CHCHD4	0.699222	1.01002	2.00373e-12		1.15004	2.88121	1.97984	1.00086	0	0
Q9HC36	MRM3	-0.981018	-0.820188	0.450287	-0.649552	0.312366	0.442646	0.245079	0.337172	0	0
Q9UPY3	DICER1			-49.5145	-49.837					0	1
Q13148	TARDBP	0.309238	0.159413	-0.207942	-0.197973	0.0839664	0.0594647	0.0728489	0.0563856	0	1
P60709	ACTB	-0.163643	-0.23404	-0.162776	-1.56565	0.189663	0.168568	0.1754	0.137678	0	0
Q04837	SSBP1	-0.204024	-1.19753	-1.02932	-0.96826	0.540723	0.613092	0.424872	0.271615	0	0
O96019	ACTL6A	0.00417112	0.270872	0.243802	0.795171	0.110447	0.13153	0.180519	0.183176	0	0
Q9Y2S6	TMA7	-2.91888	-3.18309	-3.51069	-7.95501	0.63579	0.358539	0.282367	0.203706	0	0
O95352	ATG7	-0.151153	-0.515479	-0.500542	-0.638602	0.0712849	0.0928343	0.127356	0.0934407	0	1
Q9Y6E2	BZW2	0.271803	0.226469	0.594226	0.493035	0.127464	0.041126	0.114614	0.100238	0	0
Q14558	PRPSAP1	3.29244	2.99708	1.28487	2.18656	0.153925	0.109991	0.204391	0.11035	0	0
P09012	SNRPA	-1.09003	0.927913	1.1445	1.18401	0.339972	0.342364	0.506537	0.558068	0	0
P15121	AKR1B1	-0.101487	-0.865803	-0.347565	-0.195543	0.0666188	0.0624802	0.0688109	0.0441326	0	1
P46937	YAP1	-2.84002	-3.72255	1.8916	2.43083	0.122513	0.106255	0.144251	0.136969	0	0
Q96QK1	VPS35	0.234843	0.191104	0.275282	-0.0940501	0.0578741	0.0669579	0.058538	0.0938244	1	0
Q13907	IDI1	-0.596434	-0.968902	-1.43232	-2.47092	0.0469277	0.193908	0.295941	0.343632	0	0
Q96CV9	OPTN	0.722925	0.664446	0.859997	0.887224	0.165296	0.165776	0.173748	0.18236	0	1
Q9UHD9	UBQLN2	-2.10635	-1.35685	-0.890186	-1.52756	0.202424	0.208126	0.144018	0.260257	0	1
P28331	NDUFS1	2.56792	2.44575	0.563321	-0.445094	0.53363	0.325748	0.216913	0.387001	0	0
Q9BW27	NUP85	1.78037	5.15501	2.81513	3.69649	0.283703	0.522835	0.329388	0.425318	0	0
P38646	HSPA9	5.56071e-11				0.140388	0.354733	0.350219	0.275013	0	1
P52948	NUP98	1.99793	3.67341	3.09898	3.37845	0.217698	0.379199	0.346568	0.380303	0	0
P63098	PPP3R1	0.330658	3.12414	3.16913	6.50338	0.182551	0.172875	0.0919073	0.162803	0	0
Q01105	SET					0.120275	0.145231	0.232531	0.141118	0	0
P08238	HSP90AB1	0.403427	0.144002	0.256577	0.288601	0.0820723	0.0354948	0.0492768	0.0529313	1	0
Q9UEW8	STK39	0.0527022	0.275319	0.0780686	-0.0475183	0.0724008	0.0708627	0.0777119	0.0475624	0	1
P84103	SRSF3	11.293	4.6416	1.03978	0.997004	0.489719	0.335503	0.241013	0.368688	0	1
P84095	RHOG	1.20406	1.70118	2.20516	2.26531	0.238272	0.321575	0.249348	0.383263	0	0
Q9Y4Y9	LSM5	-5.39809	-23.6442	-13.1662	41.3558	0.310456	0.350638	0.615796	0.715567	0	0
P56545	CTBP2	1.37138	0.675933	1.3413	2.08208	0.108778	0.0911886	0.235718	0.167532	0	0
Q12904	AIMP1	0.4974	0.459433	0.164347	0.322943	0.126777	0.106881	0.0773418	0.0884192	0	0
P62191	PSMC1	-1.10404e-10	-1.06098e-10	-1.13502e-10	-1.00101e-10	0.1788	0.131344	0.121101	0.145382	0	0
O60684	KPNA6	0.0444944	-0.271476	0.175	-1.61909	0.203702	0.154185	0.324006	0.253105	0	0
P29084	GTF2E2	-1.04264	-0.52013	0.578785	0.600627	0.439171	0.280409	0.288284	0.143995	0	0
Q9P1Z2	CALCOCO1	1.43757	1.33987	2.21854	1.67911	0.340754	0.277245	0.491437	0.379973	0	0
Q9H910	JPT2	3.55402	-2.88386	1.63316	1.88241	0.215847	0.206537	0.44669	0.223659	0	0
Q14671	PUM1	1.25646	0.477453	0.545432	0.714769	0.189939	0.135951	0.0967194	0.167807	0	1
P33176	KIF5B	0.422421	0.285389	0.32312	0.227256	0.0689213	0.051146	0.0397104	0.047806	0	0
P08133	ANXA6	6.45957	5.5682	0.0956408	2.94311	0.753441	0.725382	0.214134	0.485544	0	0
Q9C005	DPY30	46.6586	-1.34904	-0.170197	-0.729756	0.177279	0.360195	0.384364	0.409643	0	0
P49736	MCM2	0.288887	0.721546	0.530731	0.348402	0.112789	0.120447	0.0950252	0.0822545	0	0
P22059	OSBP	0.683736	0.580507	0.722966	0.854703	0.326556	0.251033	0.23188	0.287983	0	1
P16401	HIST1H1B	-0.999176	-0.0838026	-1.32011	0.801098	0.817576	0.26175	0.308901	0.163285	0	0
Q9BTE6	AARSD1	-0.366482	0.675352	0.250499	-0.372524	0.258933	0.204868	0.159332	0.178767	0	0
Q7Z434	MAVS	4.47797	2.62726	4.99856	6.82172	0.16922	0.194985	0.302817	0.175555	0	0
Q9Y5X2	SNX8	-0.623676	-1.27015	-1.15723	-1.11952	0.0900329	0.144123	0.118257	0.0969786	0	0
P36639	NUDT1	0.818651	-0.0605885	-0.537819	-0.83518	0.211476	0.0921175	0.101017	0.103036	0	0
Q9BUP0	EFHD1				-50.6532					0	0
Q9NT62	ATG3	0.696824	0.761014	0.386302	0.681087	0.095054	0.168191	0.0737264	0.0909532	0	0
Q9UMR5	PPT2	-11.1367	-4.49701	2.01669	-5.07535	0.203762	0.319615	0.224276	0.131621	0	0
Q01995	TAGLN	0.404774	0.518354	0.531659	0.109254	0.0711287	0.0957415	0.0898033	0.0344537	0	0
O75369	FLNB	0.267285	0.348109	0.131945	0.0403918	0.0610406	0.0784215	0.0487297	0.0304654	0	0
Q16658	FSCN1	0.2576	0.408927	0.593433	0.552	0.0357069	0.0518081	0.0701965	0.0492461	1	0
Q07065	CKAP4	-1.95104	0.682485	0.832426	0.729089	0.603213	0.355426	0.539441	0.552784	0	0
Q9NXV6	CDKN2AIP	0.176079	0.22495	-0.243056	-0.378211	0.121562	0.117689	0.172899	0.105567	0	0
Q01628	IFITM3	6.03051	8.28161	10.3931	-12.8811	0.142071	0.444263	0.694244	0.384538	0	0
Q9Y3C6	PPIL1	-1.2292	-0.248259	0.650388	0.693376	0.125278	0.132112	0.120212	0.111231	0	0
Q6NVY1	HIBCH	0.236902	0.290054	-0.0886306	-0.0670184	0.0765973	0.0575714	0.0472641	0.0509625	0	0
Q00169	PITPNA	1.93496	3.11172	0.133098	-3.51779	0.151278	0.146005	0.184115	0.149225	0	0
Q15434	RBMS2	-0.871826	-0.602912	-1.09398	-1.23273	0.151721	0.167228	0.228955	0.207722	0	0
P05455	SSB	0.465958	0.705313	1.53352	1.46443	0.101431	0.0700455	0.156103	0.122857	0	0
Q99816	TSG101	0.33188	0.125368	0.684503	0.109418	0.067034	0.0809653	0.10276	0.0538284	0	1
Q14192	FHL2	1.12167	1.90912	1.80118	2.2915	0.169822	0.162778	0.165172	0.193369	1	1
P52630	STAT2	0.0909961	-0.0605376	-0.228578	-0.501	0.052426	0.104025	0.146245	0.194893	0	0
Q86TI2	DPP9	0.537029	0.436374	-0.204038	0.122041	0.142181	0.125177	0.0869454	0.114354	0	0
P62310	LSM3	9.65904	-7.8001e-09	1.15689	10.5504	0.290509	0.146505	0.264945	0.198716	0	0
P10398	ARAF	-1.56197	-1.34053	-1.90056	-3.34969	0.241357	0.192232	0.296866	0.718927	0	0
Q14764	MVP	0.182156	-0.23413	-0.717362	-0.367061	0.0689105	0.212958	0.266044	0.23442	1	1
P30040	ERP29	2.10016	0.286727	0.949562	0.210259	0.103063	0.13245	0.192764	0.191633	0	0
Q16877	PFKFB4	0.440772	-2.29253	-0.311461	-0.496835	0.173263	0.209215	0.219866	0.261399	0	0
Q15126	PMVK	0.214038	0.428487	0.119577	0.151321	0.0913281	0.187915	0.102536	0.0926664	0	0
Q9NTJ4	MAN2C1	3.02861	3.20356	1.1202	2.82792	0.25554	0.401604	0.290994	0.480939	0	0
P85037	FOXK1	0.406808	0.60127	-0.137488	0.21118	0.0707833	0.189027	0.0559688	0.116489	0	0
Q9BW91	NUDT9	0.6934	0.785953	1.53487	1.18776	0.16056	0.170628	0.25233	0.217564	0	0
Q8WVV9	HNRNPLL	-0.428762	-0.750566	-0.199135	-0.308497	0.0921539	0.157878	0.0944667	0.127498	0	0
P20810	CAST	17.4927	-1.78591	-3.08465	12.4079	0.178039	0.271245	0.394908	0.172977	0	0
Q8WXX5	DNAJC9	0.867647	0.248028	1.24498	0.927723	0.203501	0.0687399	0.29834	0.218089	0	0
O95372	LYPLA2	0.838862	0.404039	0.39228	0.0961612	0.121839	0.123163	0.0756941	0.0370019	0	0
Q9BV20	MRI1	-0.378746	-0.792926	-0.687823	-0.599351	0.15226	0.209704	0.127566	0.170032	0	0
O60443	GSDME	-0.695992	0.164611	-0.612248	-2.61323	0.280144	0.270099	0.241472	0.383418	0	0
Q13546	RIPK1	-0.114775	-0.630206	-0.538782	-1.24212	0.111256	0.110018	0.0834617	0.167604	0	0
Q99832	CCT7	1.9196e-09	-4.59011e-12	-9.09495e-12	-9.09495e-12	0.0772552	0.146366	0.130692	0.104344	1	0
Q92945	KHSRP	4.16034	4.45194	5.50081	5.60746	0.156678	0.129921	0.156027	0.157344	0	1
P33316	DUT	-0.131829	-0.0104913	-0.280507	-0.274152	0.0788171	0.125844	0.0929915	0.0963515	0	0
P30049	ATP5F1D	1.44275	1.10845e-12		-1.98952e-13	0.926539	0.841564	0.629125	0.767751	0	0
Q9UDT6	CLIP2	-0.490265	-0.462501	0.47623	0.157064	0.10499	0.0912761	0.126809	0.0591202	0	0
Q9UHD1	CHORDC1	0.655683	-0.062237	-0.902831	-0.764583	0.0835262	0.0398429	0.0642905	0.0468737	0	0
Q9NTX5	ECHDC1	65	21.0796	3.89861	10.3488	0.13636	0.247412	0.379236	0.32173	0	0
Q69YN2	CWF19L1	1.37866	1.6931	1.24021	0.564958	0.248165	0.358954	0.262737	0.160414	0	0
Q86WQ0	NR2C2AP	0.56783	1.8011	0.937723	0.87941	0.24872	0.624742	0.300908	0.227381	0	0
Q16851	UGP2	0.117258	-0.0486559	-0.286746	-0.175467	0.0440804	0.0445172	0.069643	0.059453	0	0
Q13042	CDC16	-0.569264	-0.509914	0.571963	-0.441795	0.0953704	0.180787	0.071997	0.16408	0	1
P40616	ARL1	-0.482155	-0.189521	-0.176809	-0.495128	0.100808	0.0786122	0.0440627	0.0703233	0	0
P17987	TCP1	3.3367	2.31198	2.57463	1.46584	0.0432427	0.0781928	0.0947586	0.0573847	1	0
P30405	PPIF	-0.752575	-0.845909	-1.44073	-1.72352	0.0649517	0.116597	0.112527	0.0701354	0	0
Q9NXH9	TRMT1					0.382592	0.251433	0.172528	0.0989429	0	0
O00425	IGF2BP3	0.401152	0.606227	0.517011	0.769442	0.115594	0.159684	0.146641	0.174368	0	1
P28161	GSTM2	-0.774881	-0.384981	-0.200425	-0.185006	0.081075	0.0689858	0.0531773	0.0582178	0	0
Q06265	EXOSC9	0.782984	19.68	12.3778	19.4467	0.171688	0.601892	0.495832	0.471557	0	1
P15144	ANPEP	-0.642173	-0.899629	-6.07964	1.75995	0.216489	0.200275	0.541854	0.337444	0	0
P46063	RECQL	0.151233	-0.570755	-1.36787	-1.91602	0.0484288	0.0691801	0.118765	0.154493	0	0
Q9Y608	LRRFIP2	-5.21111	-5.43633	-4.9215	-3.63223	0.376194	0.20666	0.183669	0.168228	0	0
P00813	ADA	2.7192	-16.6437	0.131006	-0.164421	0.411377	0.96927	0.541548	0.478265	0	1
Q53GG5	PDLIM3	0.312979	0.601389	2.99176	-0.12372	0.162239	0.241718	0.351518	0.24985	0	0
P50402	EMD	0.111322	0.155672	0.2314	0.551196	0.186665	0.427831	0.381307	0.495312	1	0
P50990	CCT8	2.10744	0.0465367	1.29078	1.25724	0.0401295	0.0878806	0.0904501	0.0648679	1	1
P50395	GDI2	0.0636204	1.68354	1.7667	0.855813	0.0547121	0.0848631	0.0654449	0.0599367	0	1
P61769	B2M	3.05185	4.4117	5.23996	3.83764	0.401593	0.230258	0.323667	0.223661	1	0
P52292	KPNA2	0.463275	0.0174346	-0.422491	-0.438925	0.267708	0.146935	0.186556	0.139967	0	0
O00505	KPNA3	-0.215545	-0.683496	-0.911936	-1.74177	0.111014	0.0746282	0.135216	0.24174	0	0
P48739	PITPNB	-1.2528	-0.71899	-0.931557	-1.3523	0.0645508	0.116098	0.149404	0.160774	0	0
P05161	ISG15	-0.0332408	-0.512555	-0.787519	-1.21786	0.0447553	0.119587	0.129094	0.196334	0	1
P22061	PCMT1	-0.0826305	-0.103917	-0.670865	-0.246965	0.0674456	0.0361227	0.108117	0.100778	0	0
P27105	STOM	-7.33213	41.2666	41.2666	41.2666	0.372199	0.610463	0.478441	0.825186	0	0
Q9NQX3	GPHN	-0.308742	-0.842044	-1.6564	0.941624	0.412281	0.333309	0.610622	0.29531	0	0
P12277	CKB	0.286878	-0.284158	-0.294359	-0.431282	0.0879194	0.0451691	0.0488443	0.0500298	0	0
Q5T447	HECTD3	0.0582399	0.413507	-0.572362	-1.1251	0.121316	0.105286	0.165235	0.278883	0	0
Q96I51	RCC1L	9.96212	2.01009	9.90196	-6.31245	0.562777	0.324406	0.273294	0.502076	0	0
Q86X83	COMMD2	2.73171	3.23178	2.39571	2.4738	0.557696	0.623006	0.406864	0.468873	0	0
P50914	RPL14	1.56418	-0.953927	-2.56904	-1.75045	1.28686	0.47409	0.639245	0.310339	1	0
P55212	CASP6	0.461609	1.26004	2.06335	-1.03102	0.175153	0.142081	0.175722	0.160609	0	0
P19367	HK1	-0.678951	1.40635	1.36048	0.57187	0.195138	0.222939	0.179104	0.150004	0	0
Q5T6V5	C9orf64	0.59112	0.786832	0.743836	0.477303	0.366329	0.503912	0.416871	0.282351	0	0
Q6P4F2	FDX2	24.4117	12.5099	10.3853	11.7419	0.472772	0.367466	0.639387	0.274623	0	0
P51668	UBE2D1	1.26384	0.936334	0.0628118	0.737745	0.19763	0.16641	0.111555	0.121217	0	1
P63104	YWHAZ					0.0903099	0.0921799	0.0427183	0.101212	0	1
P52306	RAP1GDS1	0.563089	0.351567	0.211656	0.313018	0.15674	0.0749211	0.060623	0.0610598	0	0
P02452	COL1A1	-11.0079	-9.90147	-12.3569	-10.8965	3.00355	5.58269	4.45917	4.46043	1	0
Q9H2G2	SLK	0.497651	0.404805	0.567992	0.491619	0.164822	0.117376	0.177877	0.157024	0	0
O76094	SRP72	-0.257587	0.264754	0.142083	0.356777	0.158741	0.0591818	0.087739	0.0919278	0	0
Q14232	EIF2B1	5.97069	1.53931	1.69109e-11	3.76019e-11	0.160872	0.098016	0.101941	0.0884977	0	0
Q96CM8	ACSF2	0.666495	-0.0257186	0.224856	0.846417	0.0766147	0.0941405	0.0617882	0.0873718	0	0
Q9P016	THYN1	0.783561	0.49608	0.290818	0.431961	0.116678	0.104634	0.0623288	0.112793	0	0
Q96S44	TP53RK	3.20028e-11	3.89093e-11	1.90425e-12	-8.95284e-13	0.170578	0.0590396	0.0963748	0.0867581	0	0
P62937	PPIA	0.0174315	-0.182005	0.101376	0.0109046	0.0613677	0.0388725	0.0364054	0.027791	0	0
Q9Y2B0	CNPY2	-0.245137	-1.29593	-0.506001	-1.58115	0.156141	0.191682	0.148782	0.183442	0	0
P39687	ANP32A	-1.95895	-1.95895	-1.95895	0.603391	0.127851	0.159414	0.174604	0.204924	0	0
Q9Y6R0	NUMBL	1.5028	0.538303	-0.525013	-1.10633	0.545911	0.39077	0.251153	0.300862	0	0
P28066	PSMA5	-3.70516	5.62393	5.36529	5.90721	0.251927	0.156204	0.206687	0.21634	1	1
O94967	WDR47	-0.501372	0.147488	0.547636	-0.0639678	0.282645	0.112298	0.140139	0.0956625	0	0
Q13136	PPFIA1	0.61874	1.65684	1.04098	0.961602	0.0821738	0.313921	0.206419	0.126599	0	1
Q7L775	EPM2AIP1	0.335767	0.287963	0.698162	0.302261	0.123258	0.15381	0.22338	0.109494	0	0
P20839	IMPDH1	-1.36958	-0.374301	-0.40953	0.967564	0.290266	0.271476	0.310858	0.283411	0	0
O15397	IPO8	0.324737	-0.152338	0.142843	-0.539306	0.16036	0.137086	0.218098	0.14529	0	0
P23258	TUBG1	-0.441159	-0.534235	0.0204834	-0.600236	0.0535624	0.0949869	0.0443027	0.0773662	0	0
Q14257	RCN2	1.67277	1.23653	2.15812	2.40456	0.280544	0.271927	0.293779	0.297294	0	0
Q8TD19	NEK9	0.46966	0.489322	-0.0118839	-0.0210162	0.0692933	0.0917019	0.0706869	0.0401416	0	0
O95786	DDX58	0.650978	0.395083	0.184236	0.132752	0.222314	0.136375	0.128257	0.0474734	0	0
Q8IYB5	SMAP1	0.572578	0.0801856	0.243617	0.392978	0.0686805	0.159968	0.159573	0.147316	0	0
P00387	CYB5R3	5.69331	4.80843	3.45256	-3.9492e-11	0.210288	0.406188	0.571983	0.311259	1	0
P21912	SDHB	5.47199	-15.8435	2.00417	-15.8435	0.397571	0.287723	0.313152	0.500829	0	0
Q5JVF3	PCID2	0.656235	-0.155982	-0.469581	-0.536813	0.108387	0.0936025	0.163558	0.157238	0	0
O60568	PLOD3	0.107802	-1.68604	0.144466	-2.10115	0.141739	0.237257	0.309305	0.365381	0	0
Q7Z4Q2	HEATR3	0.501874	-0.427826	0.43385	0.542587	0.165244	0.231263	0.131054	0.160095	0	0
P26447	S100A4	-0.697088	-0.931265	0.148046	0.295944	0.0883266	0.122266	0.0619843	0.0422883	0	0
Q9H4A4	RNPEP	0.0730696	0.315616	0.27072	0.405048	0.0415216	0.0674131	0.0634	0.0637988	0	0
Q16543	CDC37	0.291839	0.620367	0.0550251	-1.86682	0.0518194	0.0539326	0.105909	0.132546	0	0
P17980	PSMC3	-3.70903e-12	-2.70006e-12	3.7079e-10	-3.51008e-12	0.0759808	0.0650958	0.0785819	0.078871	1	1
P42226	STAT6	0.340145	0.508146	0.46352	0.110398	0.133583	0.0848301	0.109455	0.10667	0	1
Q04637	EIF4G1	-0.11733	-0.190513	-0.488073	-0.645723	0.035898	0.0417317	0.0878919	0.122745	0	0
O60573	EIF4E2	-0.309551	0.215249	0.522119	0.247968	0.209293	0.0898517	0.155038	0.13974	0	0
O95544	NADK	10.9921	-0.140495	6.62969	48.4186	0.392392	0.383716	0.540096	0.5324	0	0
Q6PJT7	ZC3H14	5.01523	2.67932	4.80294	4.84266	0.558613	0.614066	0.701098	0.649307	0	0
O94804	STK10	0.62385	0.165734	0.253334	0.379009	0.134986	0.0517245	0.0881833	0.0804159	0	0
P22626	HNRNPA2B1	0.147325	0.443655	0.546707	0.4498	0.0625183	0.0881417	0.0943636	0.0872699	1	1
Q9UHB6	LIMA1	12.1109	8.70977	9.92329	9.82786	0.263203	0.195125	0.191093	0.204387	0	0
P12814	ACTN1	-0.185691	-0.321122	-0.22884	-0.400029	0.177583	0.237571	0.092405	0.263384	0	1
Q9UBV8	PEF1	2.46503	2.34997	2.44709	1.78025	0.136351	0.168094	0.176536	0.171982	0	0
O14828	SCAMP3	1.0523	-1.15931	50.8801	-1.09933	0.173121	0.265183	0.413848	0.36245	0	0
P40306	PSMB10	-0.429784	-14.5364	-2.56631	-13.9889	0.197997	0.482605	0.507496	0.410481	0	0
P09211	GSTP1	-1.34919	-1.16685	-1.29776	-0.894303	0.0856344	0.107713	0.132683	0.0878277	0	0
P49792	RANBP2	0.984919	0.785891	0.442358	-1.11137	0.127541	0.0977735	0.140557	0.0825316	0	1
Q86V81	ALYREF	0.289872	2.41607	2.36319	1.17223	0.702885	0.334862	0.329358	0.354333	0	0
P06576	ATP5F1B	-1.42238	-2.08481	-1.751	-1.25027	0.617827	1.15942	1.05839	0.280049	0	0
Q5JSZ5	PRRC2B	57.4153	-7.45323	2.15851	2.16846		0.454907	0.332506	0.302344	0	0
O75410	TACC1	-0.539542	0.509256	0.93417	1.24342	0.156138	0.324943	0.444089	0.284943	0	0
Q13561	DCTN2	-0.0888071	0.0469416	0.181893	0.0746802	0.150455	0.102469	0.0990854	0.0531595	0	0
O14558	HSPB6	0.221445	1.73763	1.74175	0.506018	0.107594	0.304269	0.260996	0.160521	0	0
O75569	PRKRA	-1.38916	-0.0601257	-1.22605	-0.755134	0.434211	1.1154	0.270841	0.278991	0	1
Q15717	ELAVL1	1.04087	1.31442	2.2665	1.66865	0.257305	0.307356	0.477129	0.371931	0	0
O95340	PAPSS2	0.791027	0.378879	0.155215	0.161416	0.132061	0.042708	0.0777219	0.0732384	0	0
O43169	CYB5B	-58.2839		-42.5306		0.21579	0.345244	0.629569	0.203036	0	0
Q9BUT1	BDH2	0.190173	-0.0715249	-0.124943	-0.152864	0.108855	0.0906168	0.0788417	0.0788853	0	0
P14324	FDPS	0.842353	0.496922	-0.16237	-0.190319	0.209762	0.146728	0.0917948	0.0888821	0	1
Q9BUF5	TUBB6	0.215903	0.75091	0.876758	1.8071	0.0701354	0.0588826	0.118241	0.106103	1	0
Q9UHY7	ENOPH1	0.982731	0.403995	0.470011	0.121734	0.208017	0.0983849	0.0856757	0.0406916	0	0
Q16531	DDB1	0.111179	-0.0162275	0.0194331	-3.53533	0.081629	0.079744	0.113217	0.136928	0	1
P42704	LRPPRC	0.0140921	0.320968	0.146737	0.425388	0.0531659	0.0799762	0.084127	0.116612	0	1
Q9Y3Q8	TSC22D4	0.0690566	1.45511	1.22549	0.951194	0.0601847	0.146025	0.202644	0.11019	0	0
Q96MW1	CCDC43	-0.439631	2.22819	3.63037	1.82808	0.361302	0.17628	0.381504	0.393913	0	0
Q96PK6	RBM14	-0.382019	-0.585615	0.00638487	-0.76354	0.100102	0.156088	0.158251	0.14026	0	1
P26885	FKBP2	0.0138681	-0.0810428	0.578859	0.0853333	0.135367	0.0708816	0.108704	0.179066	0	0
P12956	XRCC6	0.419436	0.0901274	0.312022	0.371042	0.0793271	0.0234078	0.0577021	0.054963	0	1
Q99829	CPNE1	0.646295	0.475665	0.374069	0.243148	0.0835131	0.0764264	0.0363273	0.0366316	0	1
P52895	AKR1C2	-0.473024	-0.75069	-0.724168	-0.864902	0.131564	0.227045	0.239679	0.271621	0	0
Q9UBQ7	GRHPR	0.0552045	-0.517337	-0.502269	-0.384048	0.074421	0.123019	0.10877	0.10899	0	0
O15371	EIF3D	0.536702	-0.0980791	0.378505	0.400683	0.368498	0.20699	0.223006	0.195516	0	0
O60518	RANBP6	-55.3789								0	0
Q8TBC4	UBA3	0.947659	0.592313	0.288433	0.0197962	0.152279	0.126967	0.0690513	0.0912735	0	0
Q04206	RELA	0.821042	1.23224	1.21792	1.16259	0.188173	0.303541	0.24616	0.202145	0	0
Q99536	VAT1	1.94086	0.797538	2.5033	2.77633	0.205024	0.0965463	0.114439	0.152769	1	0
P53992	SEC24C	0.252287	-1.00891	-1.02005	-0.769655	0.22818	0.197355	0.261701	0.176907	0	0
Q9NQC3	RTN4					0.458384	0.66314	0.457234	0.559519	0	0
Q15631	TSN	0.48512	2.64266	3.39636	1.51699	0.0382172	0.226253	0.249944	0.144426	0	0
Q96IZ0	PAWR	52.4204	0.309289	52.4204	52.4204	0.157778	0.253978	0.350576	0.262833	0	1
P09715	IRS1	-45.3686	-44.6938	-44.1912	-44.0999					0	0
Q02790	FKBP4	0.257826	0.239779	0.0339254	0.117735	0.0857752	0.0603142	0.0641502	0.0393434	0	1
Q9H6U6	BCAS3	1.04936	1.18909	0.720838	0.718378	0.197948	0.210387	0.212732	0.0957084	0	0
P41567	EIF1	-8.25292	0.0789859	-8.2529	-8.25292	0.218015	0.0977906	0.402232	0.367967	0	0
O14579	COPE	0.189601	0.591534	0.594244	0.495843	0.0563255	0.108976	0.0682277	0.128303	0	0
P12110	COL6A2	1.39343	-0.375916	-3.11396	-3.46849	0.243433	0.210557	0.420252	0.531832	0	0
Q15650	TRIP4	0.24203	-1.91991	-1.21601	0.0349878	0.171598	0.470006	0.400047	0.165494	0	0
O43815	STRN	-0.563468	-0.668234	-0.440569	-0.569831	0.231062	0.170003	0.181157	0.22986	0	1
P07858	CTSB	1.77067e-11	0.542571	6.39488e-12	4.81166	0.0813186	0.239798	0.209658	0.209311	0	0
P15104	GLUL	1.79431	2.18273	3.14302	1.034	0.208664	0.184586	0.323652	0.242163	0	0
Q86WR0	CCDC25	-0.0227805	0.038961	-0.252074	-0.155347	0.0711793	0.0456062	0.050356	0.0360544	0	0
P04899	GNAI2	-1.12874	-1.49768	-0.458304	-1.14206	0.137329	0.187153	0.106291	0.126101	0	0
P62847	RPS24	-0.212023	-0.23567	-2.41385	-1.28194	0.652856	0.380774	0.357629	0.269809	0	0
Q96KP4	CNDP2	-0.278286	2.36601	-4.52665	-4.52665	0.116467	0.126863	0.155965	0.172381	0	0
Q14974	KPNB1	0.243364	0.463757	0.539909	0.500234	0.0526631	0.0799585	0.0873896	0.0761841	1	1
Q9Y3I0	RTCB	-1.2271	0.0378744	-1.52958	-2.65897	0.086209	0.0544708	0.1313	0.155149	0	0
Q5T7V8	GORAB	-0.208232	-1.07513	0.545276	1.21642	0.134027	0.287923	0.111142	0.172304	0	0
Q08J23	NSUN2	0.719028	0.584791	-0.414418	0.475855	0.191701	0.178776	0.155401	0.160232	0	1
P78371	CCT2	-0.935262	-0.679319	-0.291173	-0.24037	0.068092	0.0563861	0.0611892	0.0550864	1	0
ORFL86W	ORFL86W			-50.8677	-50.2107					0	0
Q8NBJ7	SUMF2	0.597967	0.729634	0.85191	-0.695398	0.0593226	0.145285	0.130704	0.249726	0	0
O95319	CELF2	-0.121992	47.4631	-0.159086	-0.360063	0.0813937		0.113253	0.148465	0	0
P60842	EIF4A1	0.118576	-0.0149798	0.0325406	-0.237033	0.0527613	0.0318631	0.029662	0.058153	1	0
Q8NBF2	NHLRC2	0.10584	-0.289954	-0.556912	0.382819	0.12178	0.0789425	0.209367	0.174232	0	0
O60256	PRPSAP2	4.3566	1.597	2.05108	3.29135	0.125825	0.0784906	0.126814	0.142656	0	0
Q9BUH6	PAXX	4.80696e-10		12.8412	12.3165	0.33863	0.221358	0.363411	0.326535	0	0
Q9P2Y5	UVRAG	-0.0539694	0.464655	1.25751	0.459858	0.276943	0.403583	0.42696	0.480395	0	0
Q8IXH7	NELFCD	-0.235699	0.592198	-0.151849	-0.116046	0.103226	0.268146	0.0763129	0.175441	0	0
P31150	GDI1	-0.305824	-0.422947	-0.387113	-0.462979	0.0357358	0.0691281	0.0540193	0.0792666	0	0
P43243	MATR3	-1.0035	-0.844538	-0.371714	-0.352596	0.210159	0.145709	0.0970959	0.118601	0	0
Q9NZN3	EHD3	0.183531	0.30896	0.368141	51.5717	0.048379	0.067076	0.108259		0	0
P62899	RPL31	0.38871	-0.605718	-2.67775	-1.5893	0.787606	0.351528	0.435613	0.306709	1	0
Q96SU4	OSBPL9	0.42192	0.97162	1.00789	0.523178	0.106253	0.289522	0.213652	0.118019	0	0
P61024	CKS1B	1.83177	1.38759	2.00394	2.02899	0.335838	0.217053	0.345255	0.325037	0	0
P00568	AK1	0.842373	0.485315	0.303082	0.305286	0.193085	0.123943	0.0690524	0.125698	0	0
Q9NU19	TBC1D22B	1.52882	2.17072	56.0077	1.7961	0.3805	0.371284		0.402273	0	0
O95260	ATE1	0.376749	-0.125096	0.751642	1.19048	0.115912	0.0467088	0.166585	0.210936	0	0
Q9H089	LSG1	1.22955	-0.682296	0.116555	0.702847	0.231142	0.189329	0.184553	0.138706	0	0
Q9GZZ9	UBA5	-0.268959	-2.368	-0.889197	-0.617564	0.10717	0.180681	0.177086	0.184429	0	0
Q99519	NEU1	1.67026	-0.128434	1.40986	-0.506262	0.150232	0.1109	0.175389	0.0881314	1	0
Q9NZN8	CNOT2	0.107849	0.114043	0.340142	-0.902102	0.164515	0.170969	0.169192	0.282488	0	0
P08962	CD63	-12.0225	-18.341	-18.4436	-20.5443	0.379939	0.697848	0.947777	0.603221	1	0
Q9UPY8	MAPRE3	-0.110925	-0.0679544	0.467615	0.0783529	0.075151	0.0643866	0.0928038	0.0413825	0	0
P25205	MCM3	-0.331121	0.374782	0.883151	1.07238	0.220746	0.182261	0.163906	0.214315	0	0
Q9UI12	ATP6V1H	0.135713	0.0451178	-0.106999	-0.200307	0.115736	0.0783412	0.151144	0.0633043	0	0
P43490	NAMPT	-6.13568	-0.429067	-1.63065	-1.16522	0.112844	0.0613403	0.0927169	0.0712854	0	0
P48643	CCT5	-4.30589e-12	1.06013e-11	-1.3074e-12	1.1994e-11	0.0893117	0.178681	0.130411	0.085365	1	0
Q9Y3U8	RPL36	14.8051	-1.03732	-2.91015	-2.25701	1.1135	0.551193	0.694211	0.389594	1	1
Q9HAV4	XPO5	0.542023	0.08675	0.316026	0.134959	0.136632	0.096067	0.119676	0.0969494	0	0
O75190	DNAJB6	0.0532972	0.568017	-0.987261	-0.518844	0.16763	0.204503	0.239301	0.27882	0	0
P53367	ARFIP1	-0.514056	0.630534	-0.0370523	-0.167008	0.0877101	0.196907	0.169135	0.136502	0	0
Q8WUA7	TBC1D22A	1.71328	2.53197	2.42562	2.04251	0.310743	0.266357	0.338069	0.276804	0	0
O95757	HSPA4L	0.314337	0.335659	0.58647	0.405112	0.0889825	0.0655985	0.12369	0.0887839	0	0
Q9UJU6	DBNL	0.138898	0.133901	0.594768	0.453128	0.0481336	0.0492726	0.109609	0.0694534	0	0
Q16719	KYNU	-5.1752	0.716711	-1.49273	-1.93747	0.586204	0.32815	0.246254	0.516798	0	0
P29590	PML	0.0668739	-0.196175	0.56858	0.950595	0.118246	0.0758896	0.243471	0.27576	0	0
Q9NXV2	KCTD5	0.935536	47.0875	47.0875	2.19693	0.279445	0.473892	0.689239	1.31049	0	0
P01023	A2M	-0.766384	0.955953	-12.303	5.07465	0.247457	0.0704425	0.17127	0.112608	0	1
O60784	TOM1	-0.455554	0.0909259	-0.146083	0.144325	0.11312	0.105269	0.192441	0.16419	0	0
P49588	AARS	1.3277	1.03839	0.896915	0.364202	0.107858	0.0538439	0.0403108	0.0574897	0	0
P31943	HNRNPH1	0.183311	-0.145104	0.283648	0.235997	0.0713575	0.0803028	0.0693516	0.0607784	0	0
Q9UHR5	SAP30BP	-7.86927	-14.4912	-11.8619	-14.2608	0.262136	0.461312	0.864442	0.657013	0	0
P13804	ETFA	-3.83329	-8.48165	-8.48165	-8.48165	0.11682	0.304704	0.657389	0.654303	0	0
Q96GD0	PDXP	-1.80589	-3.59009	0.258228	-1.22091	0.253861	0.355887	0.376808	0.199306	0	0
Q7Z5L9	IRF2BP2	-0.17616	-0.029527	1.04045	0.471158	0.211564	0.0825589	0.145939	0.131022	0	0
P13987	CD59	-1.99084	-15.1625	-12.2624	-14.0215	0.428577	1.14671	1.84042	1.10891	0	0
Q9Y613	FHOD1	0.0596926	0.0259873	-0.167553	0.168759	0.11293	0.0797062	0.156892	0.111688	0	0
O43318	MAP3K7	0.532318	-0.0189876	0.924147	0.0169746	0.090143	0.105419	0.139433	0.0813809	0	0
O00479	HMGN4	48.3978	-0.0351852	48.3978	48.3978		0.216289			0	0
Q96CP2	FLYWCH2	-0.57717	2.27855	1.66068	1.31582	0.296121	0.271216	0.352352	0.26682	0	0
P05166	PCCB	-7.08345	-0.716708	-7.08345	-0.342125	0.310717	0.463936	0.416918	0.410558	0	0
Q99570	PIK3R4	-0.500125	-0.486177	-0.091631	-0.0897468	0.201766	0.0936472	0.117115	0.113731	0	0
Q969T9	WBP2	-0.392261	0.113142	0.56887	-0.0554381	0.253721	0.264892	0.308907	0.344546	0	0
Q07021	C1QBP	0.272033	-0.838746	-1.34119	-1.93753	0.0704342	0.137127	0.102938	0.154613	0	1
Q9NX46	ADPRHL2	0.0819592	0.00457526	-0.0413961	0.0738497	0.200156	0.294685	0.0804732	0.171843	0	0
O14737	PDCD5	3.76976	14.6979	9.15077	4.02897	0.144448	0.130348	0.173627	0.177386	0	1
O95208	EPN2	1.40401	0.619789	1.45027	1.14485	0.334626	0.183828	0.176295	0.454263	0	0
O75874	IDH1		3.29692e-12	6.89937e-11		0.106242	0.195959	0.201919	0.137355	0	1
Q9P260	RELCH	-0.662534	-0.223009	-0.0478333	-0.830476	0.184854	0.14102	0.0513901	0.177109	0	0
P06725	UL83	-52.2095	-51.9083	-52.2812	-52.1535					0	0
Q9BPZ3	PAIP2	0.149587	0.00240157	0.051473	-0.735009	0.0820537	0.0607927	0.0707934	0.170636	0	0
Q7Z460	CLASP1	0.081641	0.766335	0.923868	0.831039	0.123573	0.218619	0.275682	0.305751	0	0
Q641Q2	WASHC2A	-1.242	-1.13184	0.467709	0.651942	0.21073	0.209425	0.342309	0.273476	0	0
P61764	STXBP1	0.43059	0.478942	0.550183	0.484451	0.17959	0.141115	0.159793	0.117897	0	0
P16989	YBX3	-0.897407	-0.382052	-0.275297	-0.441025	0.254606	0.25473	0.256367	0.269876	0	1
Q9H0R4	HDHD2	2.6512	-0.630801	1.57542	-3.77321	0.189501	0.295787	0.398867	0.383947	0	0
P43034	PAFAH1B1	6.52836	4.78534	5.54656	6.65664	0.0704978	0.0912824	0.105404	0.091429	0	1
O95359	TACC2	-1.96789	-1.3807	-0.801368	-1.16774	0.482764	0.187554	0.190902	0.295562	0	1
P07355	ANXA2	0.913692	-0.530004	-1.20537	-1.81119	0.134586	0.0909982	0.267848	0.206372	0	1
[truncated: 870 more rows]
