# Supplementary material for: Temporal dynamics of protein complex formation and dissociation during human cytomegalovirus infection
Source: Nat Commun. 2020 Feb 10;11:806. doi: 10.1038/s41467-020-14586-5 (PMC7010728; doi:10.1038/s41467-020-14586-5)
Supplement: Supplementary file 9 — Supplementary Data 6 [file 41467_2020_14586_MOESM9_ESM.xlsx]

## Sheet: Description
Supplementary Data 6	Distance matrix of virus proteins
	Tab name	Tab description	Column headers	Notes
	TableS6	Distance matrix of virus proteins	Virus1	Virus protein name #1
			Virus2	Virus protein name #2
			Ex_24hpi	Derivative Euclidean distances between virus proteins at indicated time
			Ex_48hpi
			Ex_72hpi
			Ex_96hpi

## Sheet: TableS6
Virus1	Virus2	Ex_24hpi	Ex_48hpi	Ex_72hpi	Ex_96hpi
UL13	UL98	0.717753	0.71672	0.601279	0.692364
UL13	UL36	0.611286			0.609843
UL13	UL112/UL113	0.593115	0.587339	0.520157	0.584969
UL13	UL69	0.717063	0.69366	0.666091	0.649606
UL13	UL22A	0.239037	0.237595	0.223745	0.267917
UL13	UL102	0.714608	0.672667	0.55812	0.640039
UL13	UL38	0.704694	0.667251	0.560352	0.644102
UL13	UL80	0.538455	0.5326	0.584017	0.559832
UL13	UL32	0.485742	0.424555	0.415419	0.374538
UL13	UL114	0.735436	0.794942	0.618782	0.716029
UL13	UL34	0.545435	0.750079	0.509395	0.582604
UL13	UL54	0.658056	0.678823	0.587585	0.635905
UL13	ORFL251W	0.612397	0.525187	0.438808	0.472649
UL13	UL35	0.784588	0.807714	0.756194	0.799196
UL13	UL82	0.544929	0.53304	0.464593	0.452112
UL13	UL97	0.491617		0.672952	0.671071
UL13	gB	0.548603	0.451399	0.480836	0.434211
UL13	DBP	0.750152	0.744291	0.623017	0.704921
UL13	NEC2	0.315094	0.407796	0.554795	0.471682
UL13	US12	0.500562	0.468532
UL13	UL71	0.485923	0.546526	0.583429	0.512498
UL13	IRS1	0.739887	0.727806	0.576015	0.632044
UL13	UL83	0.449814	0.526645	0.488771	0.561678
UL13	US22	0.611634	0.599378	0.549674	0.599123
UL13	HELI	0.80948	0.785638	0.611725	0.688777
UL13	UL117	0.746007	0.680987	0.608894	0.694478
UL13	IE1	0.66445	0.662009	0.602591	0.645817
UL13	US23	0.677249	0.612512	0.685054	0.598589
UL13	UL37	0.346694	0.360734	0.369352	0.338011
UL13	TRS1	0.634989	0.648755	0.525109	0.588814
UL13	RIR1	0.745148	0.704566	0.617931	0.704697
UL13	UL44	0.661798	0.583406	0.533872	0.521865
UL13	UL70	0.79523	0.799479	0.666678	0.786374
UL98	UL13	0.717753	0.71672	0.601279	0.692364
UL98	UL36	0.647907			0.652696
UL98	UL112/UL113	0.491993	0.512965	0.452681	0.507801
UL98	UL69	0.647414	0.633898	0.60586	0.552427
UL98	UL22A	0.222488	0.221355	0.196811	0.243809
UL98	UL102	0.712958	0.656763	0.613994	0.644204
UL98	UL38	0.746582	0.647818	0.598661	0.643998
UL98	UL80	0.455995	0.462302	0.466301	0.479998
UL98	UL32	0.413539	0.371599	0.333558	0.328019
UL98	UL114	0.675059	0.672673	0.65322	0.673979
UL98	UL34	0.591402	0.74364	0.617838	0.655362
UL98	UL54	0.730298	0.746617	0.764354	0.726991
UL98	ORFL251W	0.508093	0.462893	0.382447	0.418597
UL98	UL35	0.635268	0.721812	0.720243	0.698359
UL98	UL82	0.48103	0.481634	0.418499	0.415026
UL98	UL97	0.427306		0.555286	0.559649
UL98	gB	0.470936	0.395374	0.372735	0.374224
UL98	DBP	0.812046	0.81949	0.805716	0.79799
UL98	NEC2	0.288415	0.365154	0.447515	0.411179
UL98	US12	0.427646	0.411072
UL98	UL71	0.417438	0.471172	0.466054	0.441957
UL98	IRS1	0.723451	0.7114	0.662667	0.657171
UL98	UL83	0.416012	0.496784	0.489352	0.536787
UL98	US22	0.586772	0.585821	0.591932	0.604755
UL98	HELI	0.767395	0.746936	0.784014	0.749157
UL98	UL117	0.704806	0.822021	0.900372	0.866237
UL98	IE1	0.656516	0.656498	0.67753	0.67962
UL98	US23	0.6948	0.644357	0.724419	0.64697
UL98	UL37	0.313167	0.322401	0.318842	0.301751
UL98	TRS1	0.707973	0.68481	0.625575	0.637461
UL98	RIR1	0.705297	0.702746	0.72416	0.744115
UL98	UL44	0.623384	0.548716	0.46742	0.469158
UL98	UL70	0.642182	0.715593	0.790663	0.772874
UL36	UL13	0.611286			0.609843
UL36	UL98	0.647907			0.652696
UL36	UL112/UL113	0.442082			0.441193
UL36	UL69	0.600892			0.515819
UL36	UL22A	0.226842			0.246488
UL36	UL102	0.534708			0.496867
UL36	UL38	0.612246			0.5026
UL36	UL80	0.409057			0.426093
UL36	UL32	0.391069			0.312906
UL36	UL114	0.658234			0.607481
UL36	UL34	0.807961			0.860246
UL36	UL54	0.829708			0.833146
UL36	ORFL251W	0.451374			0.372593
UL36	UL35	0.580173			0.628941
UL36	UL82	0.417992			0.371539
UL36	UL97	0.380131			0.474333
UL36	gB	0.451632			0.366535
UL36	DBP	0.650386			0.587445
UL36	NEC2	0.26577			0.369159
UL36	US12	0.402461
UL36	UL71	0.380761			0.398358
UL36	IRS1	0.694105			0.745309
UL36	UL83	0.354119			0.437591
UL36	US22	0.468902			0.482368
UL36	HELI	0.579123			0.558846
UL36	UL117	0.535506			0.61085
UL36	IE1	0.563837			0.587069
UL36	US23	0.849671			0.840355
UL36	UL37	0.288878			0.28531
UL36	TRS1	0.722779			0.736254
UL36	RIR1	0.559814			0.58308
UL36	UL44	0.501165			0.414946
UL36	UL70	0.539928			0.606029
UL112/UL113	UL13	0.593115	0.587339	0.520157	0.584969
UL112/UL113	UL98	0.491993	0.512965	0.452681	0.507801
UL112/UL113	UL36	0.442082			0.441193
UL112/UL113	UL69	0.573056	0.656571	0.590933	0.662776
UL112/UL113	UL22A	0.265376	0.252832	0.219689	0.283179
UL112/UL113	UL102	0.539491	0.594975	0.541894	0.589439
UL112/UL113	UL38	0.489684	0.54575	0.582514	0.548385
UL112/UL113	UL80	0.816117	0.795848	0.748245	0.852277
UL112/UL113	UL32	0.688232	0.534319	0.478266	0.459153
UL112/UL113	UL114	0.510006	0.539221	0.454048	0.49728
UL112/UL113	UL34	0.40422	0.501652	0.366201	0.424026
UL112/UL113	UL54	0.457589	0.47031	0.415808	0.451233
UL112/UL113	ORFL251W	0.881313	0.795938	0.700334	0.693992
UL112/UL113	UL35	0.63497	0.580247	0.503558	0.591736
UL112/UL113	UL82	0.664885	0.761473	0.717632	0.631159
UL112/UL113	UL97	0.670226		0.572889	0.664467
UL112/UL113	gB	0.66887	0.547257	0.487663	0.49954
UL112/UL113	DBP	0.512916	0.527093	0.496579	0.561389
UL112/UL113	NEC2	0.379209	0.537621	0.765312	0.634115
UL112/UL113	US12	0.716918	0.60793
UL112/UL113	UL71	0.716613	0.818299	0.763434	0.758305
UL112/UL113	IRS1	0.49955	0.484573	0.400622	0.440756
UL112/UL113	UL83	0.549646	0.671809	0.661571	0.704007
UL112/UL113	US22	0.566314	0.656036	0.590426	0.639913
UL112/UL113	HELI	0.569271	0.617479	0.505319	0.588898
UL112/UL113	UL117	0.585439	0.503937	0.458423	0.540516
UL112/UL113	IE1	0.541111	0.60503	0.493792	0.564987
UL112/UL113	US23	0.473186	0.434647	0.455928	0.430131
UL112/UL113	UL37	0.44074	0.449717	0.506637	0.419634
UL112/UL113	TRS1	0.444979	0.448764	0.377421	0.420049
UL112/UL113	RIR1	0.57525	0.617253	0.528711	0.588785
UL112/UL113	UL44	0.600386	0.727331	0.679744	0.756745
UL112/UL113	UL70	0.669016	0.634401	0.50556	0.588705
UL69	UL13	0.717063	0.69366	0.666091	0.649606
UL69	UL98	0.647414	0.633898	0.60586	0.552427
UL69	UL36	0.600892			0.515819
UL69	UL112/UL113	0.573056	0.656571	0.590933	0.662776
UL69	UL22A	0.243711	0.243445	0.213163	0.293784
UL69	UL102	0.595485	0.609831	0.58938	0.539064
UL69	UL38	0.576271	0.567644	0.621106	0.513527
UL69	UL80	0.523013	0.583325	0.629012	0.659708
UL69	UL32	0.487665	0.448232	0.405499	0.426641
UL69	UL114	0.601358	0.604546	0.547324	0.52355
UL69	UL34	0.532856	0.61897	0.477128	0.486567
UL69	UL54	0.619885	0.586402	0.552751	0.513454
UL69	ORFL251W	0.589346	0.567016	0.478067	0.527195
UL69	UL35	0.811209	0.769231	0.721354	0.708009
UL69	UL82	0.540935	0.591497	0.540337	0.511626
UL69	UL97	0.472012		0.601359	0.584037
UL69	gB	0.601265	0.493618	0.461204	0.522629
UL69	DBP	0.690299	0.668308	0.674256	0.582503
UL69	NEC2	0.302282	0.421061	0.575841	0.496815
UL69	US12	0.511177	0.525458
UL69	UL71	0.481018	0.586291	0.614469	0.59445
UL69	IRS1	0.615028	0.576432	0.510243	0.493408
UL69	UL83	0.442369	0.553761	0.571558	0.566537
UL69	US22	0.601801	0.657777	0.67761	0.580463
UL69	HELI	0.701167	0.758833	0.687012	0.599558
UL69	UL117	0.668422	0.653024	0.629195	0.577735
UL69	IE1	0.77771	0.815433	0.731384	0.644391
UL69	US23	0.644854	0.527844	0.622009	0.494346
UL69	UL37	0.341756	0.381675	0.381898	0.377303
UL69	TRS1	0.560955	0.527684	0.473662	0.466823
UL69	RIR1	0.738214	0.735776	0.730249	0.629899
UL69	UL44	0.686712	0.734627	0.650412	0.632202
UL69	UL70	0.721396	0.740192	0.686586	0.629003
UL22A	UL13	0.239037	0.237595	0.223745	0.267917
UL22A	UL98	0.222488	0.221355	0.196811	0.243809
UL22A	UL36	0.226842			0.246488
UL22A	UL112/UL113	0.265376	0.252832	0.219689	0.283179
UL22A	UL69	0.243711	0.243445	0.213163	0.293784
UL22A	UL102	0.222732	0.22307	0.196788	0.2446
UL22A	UL38	0.220274	0.221693	0.198601	0.242407
UL22A	UL80	0.266774	0.26694	0.232011	0.296647
UL22A	UL32	0.296365	0.315872	0.282917	0.381677
UL22A	UL114	0.231996	0.233874	0.201017	0.247711
UL22A	UL34	0.218197	0.227752	0.192387	0.239461
UL22A	UL54	0.223284	0.222215	0.196414	0.241921
UL22A	ORFL251W	0.257494	0.251935	0.222147	0.287042
UL22A	UL35	0.250263	0.238907	0.21073	0.267768
UL22A	UL82	0.239546	0.240516	0.211856	0.26939
UL22A	UL97	0.253442		0.215933	0.26832
UL22A	gB	0.275042	0.314995	0.278561	0.389804
UL22A	DBP	0.223822	0.223558	0.19849	0.245872
UL22A	NEC2	0.234145	0.263592	0.229537	0.287925
UL22A	US12	0.286217	0.295843
UL22A	UL71	0.275206	0.261411	0.228904	0.301357
UL22A	IRS1	0.230093	0.226184	0.197569	0.242618
UL22A	UL83	0.239422	0.23295	0.200654	0.255324
UL22A	US22	0.225206	0.226492	0.199233	0.248797
UL22A	HELI	0.230826	0.232681	0.199013	0.249184
UL22A	UL117	0.230148	0.224402	0.198579	0.246119
UL22A	IE1	0.230848	0.231753	0.202304	0.253675
UL22A	US23	0.230091	0.220165	0.205761	0.24186
UL22A	UL37	0.263748	0.329586	0.2399	0.348382
UL22A	TRS1	0.21872	0.217399	0.191928	0.235925
UL22A	RIR1	0.230453	0.227297	0.200798	0.252138
UL22A	UL44	0.233523	0.241819	0.222111	0.28545
UL22A	UL70	0.242769	0.233143	0.202453	0.255244
UL102	UL13	0.714608	0.672667	0.55812	0.640039
UL102	UL98	0.712958	0.656763	0.613994	0.644204
UL102	UL36	0.534708			0.496867
UL102	UL112/UL113	0.539491	0.594975	0.541894	0.589439
UL102	UL69	0.595485	0.609831	0.58938	0.539064
UL102	UL22A	0.222732	0.22307	0.196788	0.2446
UL102	UL38	0.735553	0.785991	0.841784	0.834469
UL102	UL80	0.507678	0.52762	0.520858	0.543744
UL102	UL32	0.440111	0.404194	0.359904	0.355015
UL102	UL114	0.640146	0.646412	0.618153	0.620403
UL102	UL34	0.496736	0.592405	0.456182	0.491306
UL102	UL54	0.591322	0.55949	0.541974	0.534856
UL102	ORFL251W	0.563358	0.549644	0.455896	0.493336
UL102	UL35	0.62032	0.619943	0.596245	0.610396
UL102	UL82	0.543293	0.570237	0.488083	0.477459
UL102	UL97	0.486244		0.653681	0.688427
UL102	gB	0.476644	0.411402	0.380854	0.383347
UL102	DBP	0.707834	0.637785	0.673092	0.730233
UL102	NEC2	0.32076	0.426597	0.521772	0.490622
UL102	US12	0.450962	0.437178
UL102	UL71	0.459145	0.546102	0.532496	0.503192
UL102	IRS1	0.648076	0.58694	0.519623	0.523333
UL102	UL83	0.471818	0.632342	0.638974	0.687531
UL102	US22	0.673361	0.704813	0.702663	0.73578
UL102	HELI	0.792992	0.729562	0.676858	0.748229
UL102	UL117	0.799926	0.59475	0.599264	0.683606
UL102	IE1	0.61348	0.615172	0.561511	0.595901
UL102	US23	0.579588	0.509571	0.563433	0.496952
UL102	UL37	0.344227	0.350758	0.369006	0.332255
UL102	TRS1	0.602274	0.559595	0.494105	0.504518
UL102	RIR1	0.720401	0.736995	0.676542	0.688572
UL102	UL44	0.661459	0.592042	0.497072	0.522287
UL102	UL70	0.694353	0.757115	0.676799	0.707703
UL38	UL13	0.704694	0.667251	0.560352	0.644102
UL38	UL98	0.746582	0.647818	0.598661	0.643998
UL38	UL36	0.612246			0.5026
UL38	UL112/UL113	0.489684	0.54575	0.582514	0.548385
UL38	UL69	0.576271	0.567644	0.621106	0.513527
UL38	UL22A	0.220274	0.221693	0.198601	0.242407
UL38	UL102	0.735553	0.785991	0.841784	0.834469
UL38	UL80	0.455937	0.494434	0.550484	0.512098
UL38	UL32	0.410561	0.39167	0.370709	0.345897
UL38	UL114	0.761846	0.703609	0.588453	0.667991
UL38	UL34	0.572776	0.60468	0.443478	0.500468
UL38	UL54	0.683419	0.566157	0.524822	0.545644
UL38	ORFL251W	0.505325	0.508841	0.481826	0.466305
UL38	UL35	0.595716	0.597452	0.596813	0.591285
UL38	UL82	0.475544	0.522627	0.526586	0.447165
UL38	UL97	0.432315		0.646802	0.685351
UL38	gB	0.448913	0.398235	0.393662	0.373812
UL38	DBP	0.730183	0.623695	0.66854	0.697871
UL38	NEC2	0.297762	0.407179	0.549875	0.472008
UL38	US12	0.420288	0.418936
UL38	UL71	0.416637	0.513113	0.564198	0.477223
UL38	IRS1	0.769982	0.623468	0.499422	0.546822
UL38	UL83	0.407499	0.563636	0.685477	0.613672
UL38	US22	0.556336	0.609379	0.744528	0.644678
UL38	HELI	0.700713	0.673073	0.675372	0.689157
UL38	UL117	0.658478	0.577163	0.591129	0.659995
UL38	IE1	0.573121	0.571466	0.578295	0.561413
UL38	US23	0.662114	0.529294	0.553432	0.508397
UL38	UL37	0.315543	0.340352	0.382458	0.322914
UL38	TRS1	0.73253	0.596014	0.472915	0.527455
UL38	RIR1	0.638511	0.659697	0.688923	0.644146
UL38	UL44	0.566501	0.538792	0.536542	0.487304
UL38	UL70	0.618349	0.702398	0.667195	0.681085
UL80	UL13	0.538455	0.5326	0.584017	0.559832
UL80	UL98	0.455995	0.462302	0.466301	0.479998
UL80	UL36	0.409057			0.426093
UL80	UL112/UL113	0.816117	0.795848	0.748245	0.852277
UL80	UL69	0.523013	0.583325	0.629012	0.659708
UL80	UL22A	0.266774	0.26694	0.232011	0.296647
UL80	UL102	0.507678	0.52762	0.520858	0.543744
UL80	UL38	0.455937	0.494434	0.550484	0.512098
UL80	UL32	0.713202	0.612049	0.517714	0.494063
UL80	UL114	0.468822	0.497081	0.472058	0.473755
UL80	UL34	0.377638	0.45967	0.384293	0.409001
UL80	UL54	0.423464	0.431605	0.434796	0.432862
UL80	ORFL251W	0.788364	0.788734	0.610215	0.70926
UL80	UL35	0.571559	0.525689	0.541882	0.56547
UL80	UL82	0.662785	0.687807	0.620102	0.614069
UL80	UL97	0.751047		0.602282	0.628874
UL80	gB	0.615947	0.602005	0.559651	0.539473
UL80	DBP	0.473626	0.474156	0.50659	0.522644
UL80	NEC2	0.407048	0.585327	0.791529	0.64687
UL80	US12	0.696977	0.676906
UL80	UL71	0.818832	0.877005	0.845505	0.825732
UL80	IRS1	0.459334	0.446903	0.421724	0.424124
UL80	UL83	0.589048	0.61428	0.574851	0.638597
UL80	US22	0.549481	0.570997	0.563186	0.583964
UL80	HELI	0.52533	0.54477	0.513041	0.546308
UL80	UL117	0.54463	0.456865	0.474887	0.506967
UL80	IE1	0.500789	0.535441	0.515438	0.532261
UL80	US23	0.436683	0.404159	0.487624	0.414788
UL80	UL37	0.484364	0.503877	0.483939	0.444585
UL80	TRS1	0.413639	0.414589	0.393737	0.404194
UL80	RIR1	0.532533	0.539806	0.537423	0.548919
UL80	UL44	0.561222	0.633481	0.699415	0.74258
UL80	UL70	0.606119	0.557973	0.52224	0.55078
UL32	UL13	0.485742	0.424555	0.415419	0.374538
UL32	UL98	0.413539	0.371599	0.333558	0.328019
UL32	UL36	0.391069			0.312906
UL32	UL112/UL113	0.688232	0.534319	0.478266	0.459153
UL32	UL69	0.487665	0.448232	0.405499	0.426641
UL32	UL22A	0.296365	0.315872	0.282917	0.381677
UL32	UL102	0.440111	0.404194	0.359904	0.355015
UL32	UL38	0.410561	0.39167	0.370709	0.345897
UL32	UL80	0.713202	0.612049	0.517714	0.494063
UL32	UL114	0.433671	0.40753	0.34704	0.336023
UL32	UL34	0.361538	0.379596	0.298369	0.301685
UL32	UL54	0.396653	0.359357	0.322848	0.311914
UL32	ORFL251W	0.645966	0.54924	0.505758	0.51216
UL32	UL35	0.526908	0.420027	0.37657	0.372477
UL32	UL82	0.545446	0.492201	0.448687	0.449494
UL32	UL97	0.614622		0.418576	0.407732
UL32	gB	0.635809	0.701874	0.64725	0.60512
UL32	DBP	0.427219	0.379806	0.349869	0.343494
UL32	NEC2	0.390419	0.571873	0.525566	0.513664
UL32	US12	0.774168	0.693283
UL32	UL71	0.755647	0.588946	0.512742	0.531835
UL32	IRS1	0.42545	0.37321	0.320799	0.311958
UL32	UL83	0.499786	0.45394	0.389484	0.393169
UL32	US22	0.464069	0.421271	0.371486	0.36691
UL32	HELI	0.463593	0.419016	0.351833	0.352227
UL32	UL117	0.471141	0.371114	0.337735	0.337811
UL32	IE1	0.45325	0.413174	0.355922	0.351319
UL32	US23	0.412763	0.344788	0.353061	0.306263
UL32	UL37	0.481287	0.696675	0.550642	0.697198
UL32	TRS1	0.384481	0.348784	0.304114	0.3
UL32	RIR1	0.468028	0.40982	0.361385	0.354526
UL32	UL44	0.486016	0.464467	0.457349	0.46198
UL32	UL70	0.52869	0.426047	0.360129	0.358627
UL114	UL13	0.735436	0.794942	0.618782	0.716029
UL114	UL98	0.675059	0.672673	0.65322	0.673979
UL114	UL36	0.658234			0.607481
UL114	UL112/UL113	0.510006	0.539221	0.454048	0.49728
UL114	UL69	0.601358	0.604546	0.547324	0.52355
UL114	UL22A	0.231996	0.233874	0.201017	0.247711
UL114	UL102	0.640146	0.646412	0.618153	0.620403
UL114	UL38	0.761846	0.703609	0.588453	0.667991
UL114	UL80	0.468822	0.497081	0.472058	0.473755
UL114	UL32	0.433671	0.40753	0.34704	0.336023
UL114	UL34	0.599034	0.721185	0.54618	0.598077
UL114	UL54	0.703219	0.653368	0.658123	0.656278
UL114	ORFL251W	0.520727	0.493058	0.392176	0.420291
UL114	UL35	0.636359	0.685549	0.643366	0.634565
UL114	UL82	0.471763	0.498397	0.419103	0.407368
UL114	UL97	0.434757		0.645729	0.610297
UL114	gB	0.477887	0.427267	0.381249	0.378194
UL114	DBP	0.692455	0.680233	0.660052	0.662276
UL114	NEC2	0.297269	0.394573	0.467235	0.426688
UL114	US12	0.443001	0.440434
UL114	UL71	0.429198	0.51282	0.481272	0.442933
UL114	IRS1	0.866665	0.770466	0.704633	0.71719
UL114	UL83	0.39466	0.497661	0.472942	0.504951
UL114	US22	0.519621	0.550053	0.536446	0.542434
UL114	HELI	0.65884	0.684107	0.618027	0.620014
UL114	UL117	0.611606	0.620534	0.624671	0.643803
UL114	IE1	0.566153	0.588883	0.557965	0.567302
UL114	US23	0.720951	0.618768	0.684632	0.631532
UL114	UL37	0.318107	0.348738	0.330616	0.307804
UL114	TRS1	0.727261	0.6868	0.649904	0.668897
UL114	RIR1	0.611921	0.63236	0.609498	0.620963
UL114	UL44	0.544366	0.528502	0.445286	0.45015
UL114	UL70	0.62476	0.707342	0.683397	0.678125
UL34	UL13	0.545435	0.750079	0.509395	0.582604
UL34	UL98	0.591402	0.74364	0.617838	0.655362
UL34	UL36	0.807961			0.860246
UL34	UL112/UL113	0.40422	0.501652	0.366201	0.424026
UL34	UL69	0.532856	0.61897	0.477128	0.486567
UL34	UL22A	0.218197	0.227752	0.192387	0.239461
UL34	UL102	0.496736	0.592405	0.456182	0.491306
UL34	UL38	0.572776	0.60468	0.443478	0.500468
UL34	UL80	0.377638	0.45967	0.384293	0.409001
UL34	UL32	0.361538	0.379596	0.298369	0.301685
UL34	UL114	0.599034	0.721185	0.54618	0.598077
UL34	UL54	0.743915	0.829663	0.736252	0.852512
UL34	ORFL251W	0.413109	0.455454	0.320672	0.359956
UL34	UL35	0.515319	0.746336	0.567826	0.593401
UL34	UL82	0.387294	0.468977	0.347522	0.35866
UL34	UL97	0.355025		0.44627	0.460333
UL34	gB	0.411057	0.40814	0.337283	0.350345
UL34	DBP	0.58932	0.79315	0.558558	0.578141
UL34	NEC2	0.254461	0.363064	0.370777	0.3571
UL34	US12	0.369954	0.41996
UL34	UL71	0.353037	0.470133	0.383852	0.382749
UL34	IRS1	0.627412	0.836503	0.690319	0.744783
UL34	UL83	0.331751	0.459996	0.380413	0.427299
UL34	US22	0.435792	0.536753	0.443972	0.471328
UL34	HELI	0.524486	0.683199	0.541363	0.548411
UL34	UL117	0.488813	0.73644	0.613119	0.605
UL34	IE1	0.510602	0.624056	0.53974	0.563632
UL34	US23	0.729316	0.761929	0.631821	0.831329
UL34	UL37	0.274191	0.327605	0.27624	0.276341
UL34	TRS1	0.695052	0.752468	0.709699	0.76762
UL34	RIR1	0.507727	0.637812	0.519238	0.565636
UL34	UL44	0.457022	0.518787	0.385053	0.398664
UL34	UL70	0.487095	0.674225	0.559544	0.586179
UL54	UL13	0.658056	0.678823	0.587585	0.635905
UL54	UL98	0.730298	0.746617	0.764354	0.726991
UL54	UL36	0.829708			0.833146
UL54	UL112/UL113	0.457589	0.47031	0.415808	0.451233
UL54	UL69	0.619885	0.586402	0.552751	0.513454
UL54	UL22A	0.223284	0.222215	0.196414	0.241921
UL54	UL102	0.591322	0.55949	0.541974	0.534856
UL54	UL38	0.683419	0.566157	0.524822	0.545644
UL54	UL80	0.423464	0.431605	0.434796	0.432862
UL54	UL32	0.396653	0.359357	0.322848	0.311914
UL54	UL114	0.703219	0.653368	0.658123	0.656278
UL54	UL34	0.743915	0.829663	0.736252	0.852512
UL54	ORFL251W	0.469985	0.428191	0.357837	0.379471
UL54	UL35	0.601418	0.696866	0.681003	0.6421
UL54	UL82	0.439248	0.442572	0.390077	0.377367
UL54	UL97	0.395885		0.523595	0.496684
UL54	gB	0.456364	0.387619	0.363516	0.360879
UL54	DBP	0.729573	0.778409	0.688577	0.637596
UL54	NEC2	0.273549	0.343919	0.419548	0.376308
UL54	US12	0.408702	0.397127
UL54	UL71	0.391369	0.439462	0.435701	0.403202
UL54	IRS1	0.760355	0.77949	0.783669	0.787833
UL54	UL83	0.371116	0.4376	0.436433	0.458136
UL54	US22	0.504885	0.511192	0.518601	0.508102
UL54	HELI	0.635547	0.63995	0.654186	0.599328
UL54	UL117	0.583376	0.758221	0.743673	0.664887
UL54	IE1	0.597872	0.600687	0.623225	0.604454
UL54	US23	0.858177	0.791109	0.768226	0.822499
UL54	UL37	0.29624	0.312396	0.302586	0.285654
UL54	TRS1	0.809212	0.766134	0.741057	0.783659
UL54	RIR1	0.606382	0.604799	0.623724	0.618373
UL54	UL44	0.535431	0.494305	0.431824	0.421123
UL54	UL70	0.574788	0.624056	0.692972	0.646256
ORFL251W	UL13	0.612397	0.525187	0.438808	0.472649
ORFL251W	UL98	0.508093	0.462893	0.382447	0.418597
ORFL251W	UL36	0.451374			0.372593
ORFL251W	UL112/UL113	0.881313	0.795938	0.700334	0.693992
ORFL251W	UL69	0.589346	0.567016	0.478067	0.527195
ORFL251W	UL22A	0.257494	0.251935	0.222147	0.287042
ORFL251W	UL102	0.563358	0.549644	0.455896	0.493336
ORFL251W	UL38	0.505325	0.508841	0.481826	0.466305
ORFL251W	UL80	0.788364	0.788734	0.610215	0.70926
ORFL251W	UL32	0.645966	0.54924	0.505758	0.51216
ORFL251W	UL114	0.520727	0.493058	0.392176	0.420291
ORFL251W	UL34	0.413109	0.455454	0.320672	0.359956
ORFL251W	UL54	0.469985	0.428191	0.357837	0.379471
ORFL251W	UL35	0.649783	0.512248	0.419944	0.472045
ORFL251W	UL82	0.711764	0.80048	0.696416	0.704755
ORFL251W	UL97	0.681384		0.486189	0.558405
ORFL251W	gB	0.659202	0.534463	0.469735	0.494019
ORFL251W	DBP	0.534187	0.475915	0.414248	0.457242
ORFL251W	NEC2	0.378808	0.608944	0.669178	0.753085
ORFL251W	US12	0.679239	0.597061
ORFL251W	UL71	0.689436	0.840685	0.633007	0.790684
ORFL251W	IRS1	0.510926	0.443496	0.34906	0.374628
ORFL251W	UL83	0.556218	0.661518	0.553244	0.596138
ORFL251W	US22	0.598897	0.599945	0.481683	0.524675
ORFL251W	HELI	0.593592	0.54398	0.418985	0.474876
ORFL251W	UL117	0.613766	0.451976	0.385852	0.440904
ORFL251W	IE1	0.564172	0.535766	0.412401	0.458146
ORFL251W	US23	0.484215	0.399837	0.388501	0.364714
ORFL251W	UL37	0.436621	0.472915	0.614863	0.489136
ORFL251W	TRS1	0.456528	0.414588	0.331418	0.359513
ORFL251W	RIR1	0.604267	0.549859	0.434987	0.47235
ORFL251W	UL44	0.630442	0.636974	0.563169	0.676541
ORFL251W	UL70	0.703608	0.561544	0.420759	0.472418
UL35	UL13	0.784588	0.807714	0.756194	0.799196
UL35	UL98	0.635268	0.721812	0.720243	0.698359
UL35	UL36	0.580173			0.628941
UL35	UL112/UL113	0.63497	0.580247	0.503558	0.591736
UL35	UL69	0.811209	0.769231	0.721354	0.708009
UL35	UL22A	0.250263	0.238907	0.21073	0.267768
UL35	UL102	0.62032	0.619943	0.596245	0.610396
UL35	UL38	0.595716	0.597452	0.596813	0.591285
UL35	UL80	0.571559	0.525689	0.541882	0.56547
UL35	UL32	0.526908	0.420027	0.37657	0.372477
UL35	UL114	0.636359	0.685549	0.643366	0.634565
UL35	UL34	0.515319	0.746336	0.567826	0.593401
UL35	UL54	0.601418	0.696866	0.681003	0.6421
UL35	ORFL251W	0.649783	0.512248	0.419944	0.472045
UL35	UL82	0.563708	0.526344	0.459174	0.463499
UL35	UL97	0.505978		0.621399	0.609528
UL35	gB	0.621604	0.457998	0.430523	0.438636
UL35	DBP	0.671218	0.772783	0.75206	0.719112
UL35	NEC2	0.317253	0.39434	0.510899	0.458429
UL35	US12	0.547055	0.476009
UL35	UL71	0.517933	0.532646	0.537861	0.514246
UL35	IRS1	0.637381	0.682075	0.624288	0.604219
UL35	UL83	0.460667	0.509905	0.505604	0.566814
UL35	US22	0.603815	0.600389	0.605501	0.620097
UL35	HELI	0.718465	0.788549	0.735501	0.712869
UL35	UL117	0.688821	0.744847	0.741324	0.718941
UL35	IE1	0.693353	0.732312	0.722209	0.744214
UL35	US23	0.633016	0.617579	0.792211	0.602003
UL35	UL37	0.358243	0.357832	0.347802	0.336498
UL35	TRS1	0.560706	0.615225	0.569556	0.568818
UL35	RIR1	0.72359	0.715907	0.733996	0.7657
UL35	UL44	0.677998	0.609834	0.529484	0.541724
UL35	UL70	0.79528	0.760977	0.80168	0.79775
UL82	UL13	0.544929	0.53304	0.464593	0.452112
UL82	UL98	0.48103	0.481634	0.418499	0.415026
UL82	UL36	0.417992			0.371539
UL82	UL112/UL113	0.664885	0.761473	0.717632	0.631159
UL82	UL69	0.540935	0.591497	0.540337	0.511626
UL82	UL22A	0.239546	0.240516	0.211856	0.26939
UL82	UL102	0.543293	0.570237	0.488083	0.477459
UL82	UL38	0.475544	0.522627	0.526586	0.447165
UL82	UL80	0.662785	0.687807	0.620102	0.614069
UL82	UL32	0.545446	0.492201	0.448687	0.449494
UL82	UL114	0.471763	0.498397	0.419103	0.407368
UL82	UL34	0.387294	0.468977	0.347522	0.35866
UL82	UL54	0.439248	0.442572	0.390077	0.377367
UL82	ORFL251W	0.711764	0.80048	0.696416	0.704755
UL82	UL35	0.563708	0.526344	0.459174	0.463499
UL82	UL97	0.667598		0.500182	0.507482
UL82	gB	0.582583	0.496468	0.45408	0.452323
UL82	DBP	0.512794	0.499487	0.460056	0.456349
UL82	NEC2	0.389341	0.543236	0.644283	0.591657
UL82	US12	0.583983	0.553957
UL82	UL71	0.619356	0.723126	0.641608	0.646687
UL82	IRS1	0.465632	0.453681	0.375881	0.368797
UL82	UL83	0.591123	0.663262	0.590487	0.582361
UL82	US22	0.637788	0.651563	0.539489	0.5259
UL82	HELI	0.557259	0.565659	0.46394	0.471598
UL82	UL117	0.58867	0.470396	0.42402	0.439012
UL82	IE1	0.558533	0.576747	0.468982	0.472567
UL82	US23	0.444573	0.411222	0.424248	0.362544
UL82	UL37	0.439506	0.432173	0.49299	0.435872
UL82	TRS1	0.427555	0.425603	0.356252	0.355254
UL82	RIR1	0.58841	0.586429	0.486396	0.474224
UL82	UL44	0.63444	0.687624	0.649703	0.693379
UL82	UL70	0.624998	0.583856	0.462694	0.464829
UL97	UL13	0.491617		0.672952	0.671071
UL97	UL98	0.427306		0.555286	0.559649
UL97	UL36	0.380131			0.474333
UL97	UL112/UL113	0.670226		0.572889	0.664467
UL97	UL69	0.472012		0.601359	0.584037
UL97	UL22A	0.253442		0.215933	0.26832
UL97	UL102	0.486244		0.653681	0.688427
UL97	UL38	0.432315		0.646802	0.685351
UL97	UL80	0.751047		0.602282	0.628874
UL97	UL32	0.614622		0.418576	0.407732
UL97	UL114	0.434757		0.645729	0.610297
UL97	UL34	0.355025		0.44627	0.460333
UL97	UL54	0.395885		0.523595	0.496684
UL97	ORFL251W	0.681384		0.486189	0.558405
UL97	UL35	0.505978		0.621399	0.609528
UL97	UL82	0.667598		0.500182	0.507482
UL97	gB	0.537021		0.448583	0.440031
UL97	DBP	0.444623		0.598475	0.61351
UL97	NEC2	0.449047		0.611228	0.574315
UL97	US12	0.605122
UL97	UL71	0.735627		0.624746	0.585526
UL97	IRS1	0.42646		0.52762	0.503835
UL97	UL83	0.616371		0.556368	0.645483
UL97	US22	0.534396		0.58433	0.622202
UL97	HELI	0.488643		0.58656	0.621722
UL97	UL117	0.510854		0.548687	0.580522
UL97	IE1	0.465047		0.534943	0.548502
UL97	US23	0.404436		0.583859	0.472626
UL97	UL37	0.52917		0.401398	0.373922
UL97	TRS1	0.390039		0.489211	0.477479
UL97	RIR1	0.496467		0.599404	0.607905
UL97	UL44	0.52298		0.520626	0.564521
UL97	UL70	0.54964		0.630742	0.643289
gB	UL13	0.548603	0.451399	0.480836	0.434211
gB	UL98	0.470936	0.395374	0.372735	0.374224
gB	UL36	0.451632			0.366535
gB	UL112/UL113	0.66887	0.547257	0.487663	0.49954
gB	UL69	0.601265	0.493618	0.461204	0.522629
gB	UL22A	0.275042	0.314995	0.278561	0.389804
gB	UL102	0.476644	0.411402	0.380854	0.383347
gB	UL38	0.448913	0.398235	0.393662	0.373812
gB	UL80	0.615947	0.602005	0.559651	0.539473
gB	UL32	0.635809	0.701874	0.64725	0.60512
gB	UL114	0.477887	0.427267	0.381249	0.378194
gB	UL34	0.411057	0.40814	0.337283	0.350345
gB	UL54	0.456364	0.387619	0.363516	0.360879
gB	ORFL251W	0.659202	0.534463	0.469735	0.494019
gB	UL35	0.621604	0.457998	0.430523	0.438636
gB	UL82	0.582583	0.496468	0.45408	0.452323
gB	UL97	0.537021		0.448583	0.440031
gB	DBP	0.495868	0.407756	0.388926	0.386778
gB	NEC2	0.337503	0.490371	0.536731	0.478817
gB	US12	0.711683	0.797246
gB	UL71	0.597322	0.578515	0.543571	0.551221
gB	IRS1	0.475963	0.397324	0.359301	0.358556
gB	UL83	0.470029	0.443572	0.398207	0.415496
gB	US22	0.5101	0.434171	0.398103	0.398503
gB	HELI	0.525592	0.445131	0.390005	0.395384
gB	UL117	0.526797	0.40152	0.379612	0.383839
gB	IE1	0.556376	0.45038	0.405258	0.407555
gB	US23	0.473731	0.371171	0.401449	0.355477
gB	UL37	0.399704	0.575015	0.450402	0.484999
gB	TRS1	0.431161	0.36893	0.338444	0.343075
gB	RIR1	0.545042	0.432814	0.40076	0.403624
gB	UL44	0.565957	0.499017	0.509909	0.508923
gB	UL70	0.59987	0.449227	0.401656	0.408776
DBP	UL13	0.750152	0.744291	0.623017	0.704921
DBP	UL98	0.812046	0.81949	0.805716	0.79799
DBP	UL36	0.650386			0.587445
DBP	UL112/UL113	0.512916	0.527093	0.496579	0.561389
DBP	UL69	0.690299	0.668308	0.674256	0.582503
DBP	UL22A	0.223822	0.223558	0.19849	0.245872
DBP	UL102	0.707834	0.637785	0.673092	0.730233
DBP	UL38	0.730183	0.623695	0.66854	0.697871
DBP	UL80	0.473626	0.474156	0.50659	0.522644
DBP	UL32	0.427219	0.379806	0.349869	0.343494
DBP	UL114	0.692455	0.680233	0.660052	0.662276
DBP	UL34	0.58932	0.79315	0.558558	0.578141
DBP	UL54	0.729573	0.778409	0.688577	0.637596
DBP	ORFL251W	0.534187	0.475915	0.414248	0.457242
DBP	UL35	0.671218	0.772783	0.75206	0.719112
DBP	UL82	0.512794	0.499487	0.460056	0.456349
DBP	UL97	0.444623		0.598475	0.61351
DBP	gB	0.495868	0.407756	0.388926	0.386778
DBP	NEC2	0.295769	0.37044	0.485941	0.444716
DBP	US12	0.444994	0.424925
DBP	UL71	0.432917	0.484461	0.507718	0.479114
DBP	IRS1	0.723034	0.727178	0.616445	0.597439
DBP	UL83	0.421233	0.491036	0.538556	0.610445
DBP	US22	0.612331	0.593347	0.668369	0.700937
DBP	HELI	0.781141	0.751383	0.873923	0.875461
DBP	UL117	0.71665	0.796283	0.800291	0.867603
DBP	IE1	0.714056	0.705035	0.731094	0.729117
DBP	US23	0.707039	0.666555	0.712763	0.58213
DBP	UL37	0.321255	0.329106	0.338339	0.317384
DBP	TRS1	0.687529	0.685327	0.576547	0.573914
DBP	RIR1	0.761965	0.722234	0.842107	0.857429
DBP	UL44	0.650054	0.563898	0.508506	0.513946
DBP	UL70	0.679408	0.731333	0.884845	0.848918
NEC2	UL13	0.315094	0.407796	0.554795	0.471682
NEC2	UL98	0.288415	0.365154	0.447515	0.411179
NEC2	UL36	0.26577			0.369159
NEC2	UL112/UL113	0.379209	0.537621	0.765312	0.634115
NEC2	UL69	0.302282	0.421061	0.575841	0.496815
NEC2	UL22A	0.234145	0.263592	0.229537	0.287925
NEC2	UL102	0.32076	0.426597	0.521772	0.490622
NEC2	UL38	0.297762	0.407179	0.549875	0.472008
NEC2	UL80	0.407048	0.585327	0.791529	0.64687
NEC2	UL32	0.390419	0.571873	0.525566	0.513664
NEC2	UL114	0.297269	0.394573	0.467235	0.426688
NEC2	UL34	0.254461	0.363064	0.370777	0.3571
NEC2	UL54	0.273549	0.343919	0.419548	0.376308
NEC2	ORFL251W	0.378808	0.608944	0.669178	0.753085
NEC2	UL35	0.317253	0.39434	0.510899	0.458429
NEC2	UL82	0.389341	0.543236	0.644283	0.591657
NEC2	UL97	0.449047		0.611228	0.574315
NEC2	gB	0.337503	0.490371	0.536731	0.478817
NEC2	DBP	0.295769	0.37044	0.485941	0.444716
NEC2	US12	0.378299	0.523031
NEC2	UL71	0.427127	0.593415	0.884348	0.704804
NEC2	IRS1	0.290851	0.35852	0.411036	0.376691
NEC2	UL83	0.41574	0.516293	0.573974	0.556842
NEC2	US22	0.337575	0.443441	0.539571	0.497931
NEC2	HELI	0.313937	0.411823	0.48882	0.459119
NEC2	UL117	0.324135	0.356583	0.451937	0.429296
NEC2	IE1	0.300652	0.399951	0.479473	0.431907
NEC2	US23	0.277327	0.327655	0.466131	0.362983
NEC2	UL37	0.580715	0.547813	0.515041	0.492428
NEC2	TRS1	0.274053	0.339583	0.385468	0.361441
NEC2	RIR1	0.315642	0.411715	0.508293	0.453193
NEC2	UL44	0.32644	0.45887	0.630316	0.577649
NEC2	UL70	0.334956	0.422484	0.50133	0.462665
US12	UL13	0.500562	0.468532
US12	UL98	0.427646	0.411072
US12	UL36	0.402461
US12	UL112/UL113	0.716918	0.60793
US12	UL69	0.511177	0.525458
US12	UL22A	0.286217	0.295843
US12	UL102	0.450962	0.437178
US12	UL38	0.420288	0.418936
US12	UL80	0.696977	0.676906
US12	UL32	0.774168	0.693283
US12	UL114	0.443001	0.440434
US12	UL34	0.369954	0.41996
US12	UL54	0.408702	0.397127
US12	ORFL251W	0.679239	0.597061
US12	UL35	0.547055	0.476009
US12	UL82	0.583983	0.553957
US12	UL97	0.605122
US12	gB	0.711683	0.797246
US12	DBP	0.444994	0.424925
US12	NEC2	0.378299	0.523031
US12	UL71	0.719667	0.644909
US12	IRS1	0.435787	0.406753
US12	UL83	0.502144	0.484052
US12	US22	0.47882	0.472543
US12	HELI	0.479852	0.470421
US12	UL117	0.488688	0.416136
US12	IE1	0.480662	0.480679
US12	US23	0.423638	0.377836
US12	UL37	0.456521	0.567747
US12	TRS1	0.394068	0.377205
US12	RIR1	0.489434	0.46249
US12	UL44	0.513433	0.548975
US12	UL70	0.549531	0.476039
UL71	UL13	0.485923	0.546526	0.583429	0.512498
UL71	UL98	0.417438	0.471172	0.466054	0.441957
UL71	UL36	0.380761			0.398358
UL71	UL112/UL113	0.716613	0.818299	0.763434	0.758305
UL71	UL69	0.481018	0.586291	0.614469	0.59445
UL71	UL22A	0.275206	0.261411	0.228904	0.301357
UL71	UL102	0.459145	0.546102	0.532496	0.503192
UL71	UL38	0.416637	0.513113	0.564198	0.477223
UL71	UL80	0.818832	0.877005	0.845505	0.825732
UL71	UL32	0.755647	0.588946	0.512742	0.531835
UL71	UL114	0.429198	0.51282	0.481272	0.442933
UL71	UL34	0.353037	0.470133	0.383852	0.382749
UL71	UL54	0.391369	0.439462	0.435701	0.403202
UL71	ORFL251W	0.689436	0.840685	0.633007	0.790684
UL71	UL35	0.517933	0.532646	0.537861	0.514246
UL71	UL82	0.619356	0.723126	0.641608	0.646687
UL71	UL97	0.735627		0.624746	0.585526
UL71	gB	0.597322	0.578515	0.543571	0.551221
UL71	DBP	0.432917	0.484461	0.507718	0.479114
UL71	NEC2	0.427127	0.593415	0.884348	0.704804
UL71	US12	0.719667	0.644909
UL71	IRS1	0.420644	0.458195	0.424764	0.397552
UL71	UL83	0.578384	0.62558	0.577741	0.591415
UL71	US22	0.500793	0.581606	0.558148	0.534792
UL71	HELI	0.474792	0.555784	0.510269	0.497537
UL71	UL117	0.491192	0.462176	0.471862	0.464543
UL71	IE1	0.461352	0.541651	0.505741	0.487205
UL71	US23	0.403584	0.411886	0.486473	0.388228
UL71	UL37	0.527045	0.48965	0.488937	0.48255
UL71	TRS1	0.381689	0.424899	0.397211	0.379794
UL71	RIR1	0.483316	0.551098	0.532376	0.499267
UL71	UL44	0.511286	0.634573	0.664575	0.714779
UL71	UL70	0.541453	0.573264	0.523505	0.502368
IRS1	UL13	0.739887	0.727806	0.576015	0.632044
IRS1	UL98	0.723451	0.7114	0.662667	0.657171
IRS1	UL36	0.694105			0.745309
IRS1	UL112/UL113	0.49955	0.484573	0.400622	0.440756
IRS1	UL69	0.615028	0.576432	0.510243	0.493408
IRS1	UL22A	0.230093	0.226184	0.197569	0.242618
IRS1	UL102	0.648076	0.58694	0.519623	0.523333
IRS1	UL38	0.769982	0.623468	0.499422	0.546822
IRS1	UL80	0.459334	0.446903	0.421724	0.424124
IRS1	UL32	0.42545	0.37321	0.320799	0.311958
IRS1	UL114	0.866665	0.770466	0.704633	0.71719
IRS1	UL34	0.627412	0.836503	0.690319	0.744783
IRS1	UL54	0.760355	0.77949	0.783669	0.787833
IRS1	ORFL251W	0.510926	0.443496	0.34906	0.374628
IRS1	UL35	0.637381	0.682075	0.624288	0.604219
IRS1	UL82	0.465632	0.453681	0.375881	0.368797
IRS1	UL97	0.42646		0.52762	0.503835
IRS1	gB	0.475963	0.397324	0.359301	0.358556
IRS1	DBP	0.723034	0.727178	0.616445	0.597439
IRS1	NEC2	0.290851	0.35852	0.411036	0.376691
IRS1	US12	0.435787	0.406753
IRS1	UL71	0.420644	0.458195	0.424764	0.397552
IRS1	UL83	0.392773	0.450317	0.415097	0.442383
IRS1	US22	0.523498	0.512977	0.481065	0.483104
IRS1	HELI	0.678165	0.644948	0.582773	0.559541
IRS1	UL117	0.621918	0.67237	0.640431	0.606249
IRS1	IE1	0.582529	0.577383	0.55555	0.551212
IRS1	US23	0.758996	0.752278	0.725564	0.811858
IRS1	UL37	0.313144	0.322674	0.298764	0.285129
IRS1	TRS1	0.788489	0.831986	0.845023	0.874541
IRS1	RIR1	0.623252	0.601873	0.564316	0.573023
IRS1	UL44	0.552565	0.492504	0.410072	0.408182
IRS1	UL70	0.62396	0.646036	0.62969	0.609777
UL83	UL13	0.449814	0.526645	0.488771	0.561678
UL83	UL98	0.416012	0.496784	0.489352	0.536787
UL83	UL36	0.354119			0.437591
UL83	UL112/UL113	0.549646	0.671809	0.661571	0.704007
UL83	UL69	0.442369	0.553761	0.571558	0.566537
UL83	UL22A	0.239422	0.23295	0.200654	0.255324
UL83	UL102	0.471818	0.632342	0.638974	0.687531
UL83	UL38	0.407499	0.563636	0.685477	0.613672
UL83	UL80	0.589048	0.61428	0.574851	0.638597
UL83	UL32	0.499786	0.45394	0.389484	0.393169
UL83	UL114	0.39466	0.497661	0.472942	0.504951
UL83	UL34	0.331751	0.459996	0.380413	0.427299
UL83	UL54	0.371116	0.4376	0.436433	0.458136
UL83	ORFL251W	0.556218	0.661518	0.553244	0.596138
UL83	UL35	0.460667	0.509905	0.505604	0.566814
UL83	UL82	0.591123	0.663262	0.590487	0.582361
UL83	UL97	0.616371		0.556368	0.645483
UL83	gB	0.470029	0.443572	0.398207	0.415496
UL83	DBP	0.421233	0.491036	0.538556	0.610445
UL83	NEC2	0.41574	0.516293	0.573974	0.556842
UL83	US12	0.502144	0.484052
UL83	UL71	0.578384	0.62558	0.577741	0.591415
UL83	IRS1	0.392773	0.450317	0.415097	0.442383
UL83	US22	0.548273	0.686753	0.709874	0.780443
UL83	HELI	0.469702	0.575338	0.557587	0.650287
UL83	UL117	0.500748	0.475267	0.492188	0.579876
UL83	IE1	0.451184	0.539667	0.510875	0.57758
UL83	US23	0.374349	0.403815	0.464375	0.430517
UL83	UL37	0.484766	0.399577	0.428066	0.371389
UL83	TRS1	0.365634	0.427227	0.394868	0.425997
UL83	RIR1	0.478918	0.592383	0.578536	0.625505
UL83	UL44	0.526997	0.626873	0.567558	0.635344
UL83	UL70	0.501502	0.587736	0.537914	0.608405
US22	UL13	0.611634	0.599378	0.549674	0.599123
US22	UL98	0.586772	0.585821	0.591932	0.604755
US22	UL36	0.468902			0.482368
US22	UL112/UL113	0.566314	0.656036	0.590426	0.639913
US22	UL69	0.601801	0.657777	0.67761	0.580463
US22	UL22A	0.225206	0.226492	0.199233	0.248797
US22	UL102	0.673361	0.704813	0.702663	0.73578
US22	UL38	0.556336	0.609379	0.744528	0.644678
US22	UL80	0.549481	0.570997	0.563186	0.583964
US22	UL32	0.464069	0.421271	0.371486	0.36691
US22	UL114	0.519621	0.550053	0.536446	0.542434
US22	UL34	0.435792	0.536753	0.443972	0.471328
US22	UL54	0.504885	0.511192	0.518601	0.508102
US22	ORFL251W	0.598897	0.599945	0.481683	0.524675
US22	UL35	0.603815	0.600389	0.605501	0.620097
US22	UL82	0.637788	0.651563	0.539489	0.5259
US22	UL97	0.534396		0.58433	0.622202
US22	gB	0.5101	0.434171	0.398103	0.398503
US22	DBP	0.612331	0.593347	0.668369	0.700937
US22	NEC2	0.337575	0.443441	0.539571	0.497931
US22	US12	0.47882	0.472543
US22	UL71	0.500793	0.581606	0.558148	0.534792
US22	IRS1	0.523498	0.512977	0.481065	0.483104
US22	UL83	0.548273	0.686753	0.709874	0.780443
US22	HELI	0.683125	0.692168	0.703835	0.755588
US22	UL117	0.740739	0.566669	0.600875	0.662294
US22	IE1	0.655342	0.678195	0.632867	0.653451
US22	US23	0.502773	0.465397	0.553131	0.474804
US22	UL37	0.373942	0.367999	0.380575	0.344168
US22	TRS1	0.490347	0.485376	0.454766	0.465956
US22	RIR1	0.731216	0.76447	0.743199	0.722518
US22	UL44	0.776002	0.709162	0.575375	0.581794
US22	UL70	0.680398	0.700299	0.658806	0.68294
HELI	UL13	0.80948	0.785638	0.611725	0.688777
HELI	UL98	0.767395	0.746936	0.784014	0.749157
HELI	UL36	0.579123			0.558846
HELI	UL112/UL113	0.569271	0.617479	0.505319	0.588898
HELI	UL69	0.701167	0.758833	0.687012	0.599558
HELI	UL22A	0.230826	0.232681	0.199013	0.249184
HELI	UL102	0.792992	0.729562	0.676858	0.748229
HELI	UL38	0.700713	0.673073	0.675372	0.689157
HELI	UL80	0.52533	0.54477	0.513041	0.546308
HELI	UL32	0.463593	0.419016	0.351833	0.352227
HELI	UL114	0.65884	0.684107	0.618027	0.620014
HELI	UL34	0.524486	0.683199	0.541363	0.548411
HELI	UL54	0.635547	0.63995	0.654186	0.599328
HELI	ORFL251W	0.593592	0.54398	0.418985	0.474876
HELI	UL35	0.718465	0.788549	0.735501	0.712869
HELI	UL82	0.557259	0.565659	0.46394	0.471598
HELI	UL97	0.488643		0.58656	0.621722
HELI	gB	0.525592	0.445131	0.390005	0.395384
HELI	DBP	0.781141	0.751383	0.873923	0.875461
HELI	NEC2	0.313937	0.411823	0.48882	0.459119
HELI	US12	0.479852	0.470421
HELI	UL71	0.474792	0.555784	0.510269	0.497537
HELI	IRS1	0.678165	0.644948	0.582773	0.559541
HELI	UL83	0.469702	0.575338	0.557587	0.650287
HELI	US22	0.683125	0.692168	0.703835	0.755588
HELI	UL117	0.872012	0.714575	0.800857	0.838832
HELI	IE1	0.707455	0.748492	0.733615	0.728623
HELI	US23	0.63202	0.567688	0.679731	0.549274
HELI	UL37	0.345076	0.358731	0.342228	0.325655
HELI	TRS1	0.615277	0.593214	0.547167	0.538141
HELI	RIR1	0.836309	0.844755	0.882334	0.867308
HELI	UL44	0.734301	0.654606	0.519403	0.536928
HELI	UL70	0.78333	0.903431	0.842628	0.830828
UL117	UL13	0.746007	0.680987	0.608894	0.694478
UL117	UL98	0.704806	0.822021	0.900372	0.866237
UL117	UL36	0.535506			0.61085
UL117	UL112/UL113	0.585439	0.503937	0.458423	0.540516
UL117	UL69	0.668422	0.653024	0.629195	0.577735
UL117	UL22A	0.230148	0.224402	0.198579	0.246119
UL117	UL102	0.799926	0.59475	0.599264	0.683606
UL117	UL38	0.658478	0.577163	0.591129	0.659995
UL117	UL80	0.54463	0.456865	0.474887	0.506967
UL117	UL32	0.471141	0.371114	0.337735	0.337811
UL117	UL114	0.611606	0.620534	0.624671	0.643803
UL117	UL34	0.488813	0.73644	0.613119	0.605
UL117	UL54	0.583376	0.758221	0.743673	0.664887
UL117	ORFL251W	0.613766	0.451976	0.385852	0.440904
UL117	UL35	0.688821	0.744847	0.741324	0.718941
UL117	UL82	0.58867	0.470396	0.42402	0.439012
UL117	UL97	0.510854		0.548687	0.580522
UL117	gB	0.526797	0.40152	0.379612	0.383839
UL117	DBP	0.71665	0.796283	0.800291	0.867603
UL117	NEC2	0.324135	0.356583	0.451937	0.429296
UL117	US12	0.488688	0.416136
UL117	UL71	0.491192	0.462176	0.471862	0.464543
UL117	IRS1	0.621918	0.67237	0.640431	0.606249
UL117	UL83	0.500748	0.475267	0.492188	0.579876
UL117	US22	0.740739	0.566669	0.600875	0.662294
UL117	HELI	0.872012	0.714575	0.800857	0.838832
UL117	IE1	0.69265	0.676517	0.716593	0.724302
UL117	US23	0.58048	0.653511	0.731138	0.599846
UL117	UL37	0.356695	0.32199	0.321279	0.311345
UL117	TRS1	0.568714	0.642024	0.601348	0.58569
UL117	RIR1	0.832694	0.675849	0.743458	0.817785
UL117	UL44	0.78413	0.550989	0.481203	0.498844
UL117	UL70	0.786569	0.673536	0.787718	0.821508
IE1	UL13	0.66445	0.662009	0.602591	0.645817
IE1	UL98	0.656516	0.656498	0.67753	0.67962
IE1	UL36	0.563837			0.587069
IE1	UL112/UL113	0.541111	0.60503	0.493792	0.564987
IE1	UL69	0.77771	0.815433	0.731384	0.644391
IE1	UL22A	0.230848	0.231753	0.202304	0.253675
IE1	UL102	0.61348	0.615172	0.561511	0.595901
IE1	UL38	0.573121	0.571466	0.578295	0.561413
IE1	UL80	0.500789	0.535441	0.515438	0.532261
IE1	UL32	0.45325	0.413174	0.355922	0.351319
IE1	UL114	0.566153	0.588883	0.557965	0.567302
IE1	UL34	0.510602	0.624056	0.53974	0.563632
IE1	UL54	0.597872	0.600687	0.623225	0.604454
IE1	ORFL251W	0.564172	0.535766	0.412401	0.458146
IE1	UL35	0.693353	0.732312	0.722209	0.744214
IE1	UL82	0.558533	0.576747	0.468982	0.472567
IE1	UL97	0.465047		0.534943	0.548502
IE1	gB	0.556376	0.45038	0.405258	0.407555
IE1	DBP	0.714056	0.705035	0.731094	0.729117
IE1	NEC2	0.300652	0.399951	0.479473	0.431907
IE1	US12	0.480662	0.480679
IE1	UL71	0.461352	0.541651	0.505741	0.487205
IE1	IRS1	0.582529	0.577383	0.55555	0.551212
IE1	UL83	0.451184	0.539667	0.510875	0.57758
IE1	US22	0.655342	0.678195	0.632867	0.653451
IE1	HELI	0.707455	0.748492	0.733615	0.728623
IE1	UL117	0.69265	0.676517	0.716593	0.724302
IE1	US23	0.598144	0.538424	0.672706	0.564455
IE1	UL37	0.336263	0.35771	0.336957	0.322253
IE1	TRS1	0.548804	0.537208	0.5193	0.529554
IE1	RIR1	0.792189	0.777229	0.762024	0.806598
IE1	UL44	0.746835	0.707673	0.549053	0.544209
IE1	UL70	0.687052	0.727704	0.70995	0.727921
US23	UL13	0.677249	0.612512	0.685054	0.598589
US23	UL98	0.6948	0.644357	0.724419	0.64697
US23	UL36	0.849671			0.840355
US23	UL112/UL113	0.473186	0.434647	0.455928	0.430131
US23	UL69	0.644854	0.527844	0.622009	0.494346
US23	UL22A	0.230091	0.220165	0.205761	0.24186
US23	UL102	0.579588	0.509571	0.563433	0.496952
US23	UL38	0.662114	0.529294	0.553432	0.508397
US23	UL80	0.436683	0.404159	0.487624	0.414788
US23	UL32	0.412763	0.344788	0.353061	0.306263
US23	UL114	0.720951	0.618768	0.684632	0.631532
US23	UL34	0.729316	0.761929	0.631821	0.831329
US23	UL54	0.858177	0.791109	0.768226	0.822499
US23	ORFL251W	0.484215	0.399837	0.388501	0.364714
US23	UL35	0.633016	0.617579	0.792211	0.602003
US23	UL82	0.444573	0.411222	0.424248	0.362544
US23	UL97	0.404436		0.583859	0.472626
US23	gB	0.473731	0.371171	0.401449	0.355477
US23	DBP	0.707039	0.666555	0.712763	0.58213
US23	NEC2	0.277327	0.327655	0.466131	0.362983
US23	US12	0.423638	0.377836
US23	UL71	0.403584	0.411886	0.486473	0.388228
US23	IRS1	0.758996	0.752278	0.725564	0.811858
US23	UL83	0.374349	0.403815	0.464375	0.430517
US23	US22	0.502773	0.465397	0.553131	0.474804
US23	HELI	0.63202	0.567688	0.679731	0.549274
US23	UL117	0.58048	0.653511	0.731138	0.599846
US23	IE1	0.598144	0.538424	0.672706	0.564455
US23	UL37	0.302149	0.301119	0.326382	0.279794
US23	TRS1	0.743927	0.763785	0.648957	0.801888
US23	RIR1	0.606606	0.540465	0.669097	0.568815
US23	UL44	0.536396	0.451282	0.47811	0.402878
US23	UL70	0.588602	0.559571	0.746244	0.591686
UL37	UL13	0.346694	0.360734	0.369352	0.338011
UL37	UL98	0.313167	0.322401	0.318842	0.301751
UL37	UL36	0.288878			0.28531
UL37	UL112/UL113	0.44074	0.449717	0.506637	0.419634
UL37	UL69	0.341756	0.381675	0.381898	0.377303
UL37	UL22A	0.263748	0.329586	0.2399	0.348382
UL37	UL102	0.344227	0.350758	0.369006	0.332255
UL37	UL38	0.315543	0.340352	0.382458	0.322914
UL37	UL80	0.484364	0.503877	0.483939	0.444585
UL37	UL32	0.481287	0.696675	0.550642	0.697198
UL37	UL114	0.318107	0.348738	0.330616	0.307804
UL37	UL34	0.274191	0.327605	0.27624	0.276341
UL37	UL54	0.29624	0.312396	0.302586	0.285654
UL37	ORFL251W	0.436621	0.472915	0.614863	0.489136
UL37	UL35	0.358243	0.357832	0.347802	0.336498
UL37	UL82	0.439506	0.432173	0.49299	0.435872
UL37	UL97	0.52917		0.401398	0.373922
UL37	gB	0.399704	0.575015	0.450402	0.484999
UL37	DBP	0.321255	0.329106	0.338339	0.317384
UL37	NEC2	0.580715	0.547813	0.515041	0.492428
UL37	US12	0.456521	0.567747
UL37	UL71	0.527045	0.48965	0.488937	0.48255
UL37	IRS1	0.313144	0.322674	0.298764	0.285129
UL37	UL83	0.484766	0.399577	0.428066	0.371389
UL37	US22	0.373942	0.367999	0.380575	0.344168
UL37	HELI	0.345076	0.358731	0.342228	0.325655
UL37	UL117	0.356695	0.32199	0.321279	0.311345
UL37	IE1	0.336263	0.35771	0.336957	0.322253
UL37	US23	0.302149	0.301119	0.326382	0.279794
UL37	TRS1	0.292565	0.30433	0.285131	0.275436
UL37	RIR1	0.349423	0.354265	0.352043	0.326144
UL37	UL44	0.366703	0.401652	0.442654	0.42338
UL37	UL70	0.374985	0.36426	0.345098	0.328521
TRS1	UL13	0.634989	0.648755	0.525109	0.588814
TRS1	UL98	0.707973	0.68481	0.625575	0.637461
TRS1	UL36	0.722779			0.736254
TRS1	UL112/UL113	0.444979	0.448764	0.377421	0.420049
TRS1	UL69	0.560955	0.527684	0.473662	0.466823
TRS1	UL22A	0.21872	0.217399	0.191928	0.235925
TRS1	UL102	0.602274	0.559595	0.494105	0.504518
TRS1	UL38	0.73253	0.596014	0.472915	0.527455
TRS1	UL80	0.413639	0.414589	0.393737	0.404194
TRS1	UL32	0.384481	0.348784	0.304114	0.3
TRS1	UL114	0.727261	0.6868	0.649904	0.668897
TRS1	UL34	0.695052	0.752468	0.709699	0.76762
TRS1	UL54	0.809212	0.766134	0.741057	0.783659
TRS1	ORFL251W	0.456528	0.414588	0.331418	0.359513
TRS1	UL35	0.560706	0.615225	0.569556	0.568818
TRS1	UL82	0.427555	0.425603	0.356252	0.355254
TRS1	UL97	0.390039		0.489211	0.477479
TRS1	gB	0.431161	0.36893	0.338444	0.343075
TRS1	DBP	0.687529	0.685327	0.576547	0.573914
TRS1	NEC2	0.274053	0.339583	0.385468	0.361441
TRS1	US12	0.394068	0.377205
TRS1	UL71	0.381689	0.424899	0.397211	0.379794
TRS1	IRS1	0.788489	0.831986	0.845023	0.874541
TRS1	UL83	0.365634	0.427227	0.394868	0.425997
TRS1	US22	0.490347	0.485376	0.454766	0.465956
TRS1	HELI	0.615277	0.593214	0.547167	0.538141
TRS1	UL117	0.568714	0.642024	0.601348	0.58569
TRS1	IE1	0.548804	0.537208	0.5193	0.529554
TRS1	US23	0.743927	0.763785	0.648957	0.801888
TRS1	UL37	0.292565	0.30433	0.285131	0.275436
TRS1	RIR1	0.573636	0.563271	0.527219	0.548654
TRS1	UL44	0.510069	0.458247	0.384616	0.390525
TRS1	UL70	0.551853	0.592168	0.582056	0.579175
RIR1	UL13	0.745148	0.704566	0.617931	0.704697
RIR1	UL98	0.705297	0.702746	0.72416	0.744115
RIR1	UL36	0.559814			0.58308
RIR1	UL112/UL113	0.57525	0.617253	0.528711	0.588785
RIR1	UL69	0.738214	0.735776	0.730249	0.629899
RIR1	UL22A	0.230453	0.227297	0.200798	0.252138
RIR1	UL102	0.720401	0.736995	0.676542	0.688572
RIR1	UL38	0.638511	0.659697	0.688923	0.644146
RIR1	UL80	0.532533	0.539806	0.537423	0.548919
RIR1	UL32	0.468028	0.40982	0.361385	0.354526
RIR1	UL114	0.611921	0.63236	0.609498	0.620963
RIR1	UL34	0.507727	0.637812	0.519238	0.565636
RIR1	UL54	0.606382	0.604799	0.623724	0.618373
RIR1	ORFL251W	0.604267	0.549859	0.434987	0.47235
RIR1	UL35	0.72359	0.715907	0.733996	0.7657
RIR1	UL82	0.58841	0.586429	0.486396	0.474224
RIR1	UL97	0.496467		0.599404	0.607905
RIR1	gB	0.545042	0.432814	0.40076	0.403624
RIR1	DBP	0.761965	0.722234	0.842107	0.857429
RIR1	NEC2	0.315642	0.411715	0.508293	0.453193
RIR1	US12	0.489434	0.46249
RIR1	UL71	0.483316	0.551098	0.532376	0.499267
RIR1	IRS1	0.623252	0.601873	0.564316	0.573023
RIR1	UL83	0.478918	0.592383	0.578536	0.625505
RIR1	US22	0.731216	0.76447	0.743199	0.722518
RIR1	HELI	0.836309	0.844755	0.882334	0.867308
RIR1	UL117	0.832694	0.675849	0.743458	0.817785
RIR1	IE1	0.792189	0.777229	0.762024	0.806598
RIR1	US23	0.606606	0.540465	0.669097	0.568815
RIR1	UL37	0.349423	0.354265	0.352043	0.326144
RIR1	TRS1	0.573636	0.563271	0.527219	0.548654
RIR1	UL44	0.806695	0.675735	0.546977	0.543533
RIR1	UL70	0.782125	0.836367	0.816811	0.846397
UL44	UL13	0.661798	0.583406	0.533872	0.521865
UL44	UL98	0.623384	0.548716	0.46742	0.469158
UL44	UL36	0.501165			0.414946
UL44	UL112/UL113	0.600386	0.727331	0.679744	0.756745
UL44	UL69	0.686712	0.734627	0.650412	0.632202
UL44	UL22A	0.233523	0.241819	0.222111	0.28545
UL44	UL102	0.661459	0.592042	0.497072	0.522287
UL44	UL38	0.566501	0.538792	0.536542	0.487304
UL44	UL80	0.561222	0.633481	0.699415	0.74258
UL44	UL32	0.486016	0.464467	0.457349	0.46198
UL44	UL114	0.544366	0.528502	0.445286	0.45015
UL44	UL34	0.457022	0.518787	0.385053	0.398664
UL44	UL54	0.535431	0.494305	0.431824	0.421123
UL44	ORFL251W	0.630442	0.636974	0.563169	0.676541
UL44	UL35	0.677998	0.609834	0.529484	0.541724
UL44	UL82	0.63444	0.687624	0.649703	0.693379
UL44	UL97	0.52298		0.520626	0.564521
UL44	gB	0.565957	0.499017	0.509909	0.508923
UL44	DBP	0.650054	0.563898	0.508506	0.513946
UL44	NEC2	0.32644	0.45887	0.630316	0.577649
UL44	US12	0.513433	0.548975
UL44	UL71	0.511286	0.634573	0.664575	0.714779
UL44	IRS1	0.552565	0.492504	0.410072	0.408182
UL44	UL83	0.526997	0.626873	0.567558	0.635344
UL44	US22	0.776002	0.709162	0.575375	0.581794
UL44	HELI	0.734301	0.654606	0.519403	0.536928
UL44	UL117	0.78413	0.550989	0.481203	0.498844
UL44	IE1	0.746835	0.707673	0.549053	0.544209
UL44	US23	0.536396	0.451282	0.47811	0.402878
UL44	UL37	0.366703	0.401652	0.442654	0.42338
UL44	TRS1	0.510069	0.458247	0.384616	0.390525
UL44	RIR1	0.806695	0.675735	0.546977	0.543533
UL44	UL70	0.74753	0.653493	0.515031	0.531439
UL70	UL13	0.79523	0.799479	0.666678	0.786374
UL70	UL98	0.642182	0.715593	0.790663	0.772874
UL70	UL36	0.539928			0.606029
UL70	UL112/UL113	0.669016	0.634401	0.50556	0.588705
UL70	UL69	0.721396	0.740192	0.686586	0.629003
UL70	UL22A	0.242769	0.233143	0.202453	0.255244
UL70	UL102	0.694353	0.757115	0.676799	0.707703
UL70	UL38	0.618349	0.702398	0.667195	0.681085
UL70	UL80	0.606119	0.557973	0.52224	0.55078
UL70	UL32	0.52869	0.426047	0.360129	0.358627
UL70	UL114	0.62476	0.707342	0.683397	0.678125
UL70	UL34	0.487095	0.674225	0.559544	0.586179
UL70	UL54	0.574788	0.624056	0.692972	0.646256
UL70	ORFL251W	0.703608	0.561544	0.420759	0.472418
UL70	UL35	0.79528	0.760977	0.80168	0.79775
UL70	UL82	0.624998	0.583856	0.462694	0.464829
UL70	UL97	0.54964		0.630742	0.643289
UL70	gB	0.59987	0.449227	0.401656	0.408776
UL70	DBP	0.679408	0.731333	0.884845	0.848918
UL70	NEC2	0.334956	0.422484	0.50133	0.462665
UL70	US12	0.549531	0.476039
UL70	UL71	0.541453	0.573264	0.523505	0.502368
UL70	IRS1	0.62396	0.646036	0.62969	0.609777
UL70	UL83	0.501502	0.587736	0.537914	0.608405
UL70	US22	0.680398	0.700299	0.658806	0.68294
UL70	HELI	0.78333	0.903431	0.842628	0.830828
UL70	UL117	0.786569	0.673536	0.787718	0.821508
UL70	IE1	0.687052	0.727704	0.70995	0.727921
UL70	US23	0.588602	0.559571	0.746244	0.591686
UL70	UL37	0.374985	0.36426	0.345098	0.328521
UL70	TRS1	0.551853	0.592168	0.582056	0.579175
UL70	RIR1	0.782125	0.836367	0.816811	0.846397
UL70	UL44	0.74753	0.653493	0.515031	0.531439
UL13	TRM2		0.755825	0.631965	0.687524
UL13	TRL12		0.426284	0.541413
UL13	UL88		0.715967	0.500031	0.484286
UL13	UL25		0.604222	0.605547	0.734032
UL13	TRM3		0.663966	0.54415	0.587553
UL13	UL96		0.833866		0.777282
UL13	UL84		0.850632	0.628771	0.707704
UL13	TRM1		0.796916	0.611882	0.721471
UL13	UL52		0.705171	0.550395	0.630166
UL13	MCP		0.787514	0.680927	0.740613
UL13	IE2		0.788603	0.625925	0.673034
UL13	TRX2		0.712019	0.697033	0.612347
UL13	TRX1		0.683673	0.623969	0.538531
UL13	ORFL147C		0.715046	0.593738	0.621
UL13	UL4		0.645638	0.701917	0.689672
UL13	GO		0.642833	0.733438	0.655143
UL98	TRM2		0.800858	0.84245	0.816159
UL98	TRL12		0.382068	0.419239
UL98	UL88		0.66955	0.496362	0.467844
UL98	UL25		0.540863	0.571175	0.641048
UL98	TRM3		0.68857	0.647375	0.634494
UL98	UL96		0.696331		0.673511
UL98	UL84		0.747194	0.786626	0.823487
UL98	TRM1		0.832488	0.850346	0.863023
UL98	UL52		0.752028	0.691973	0.70877
UL98	MCP		0.826729	0.775868	0.708671
UL98	IE2		0.800349	0.769391	0.70275
UL98	TRX2		0.611583	0.52822	0.514436
UL98	TRX1		0.586704	0.488199	0.456893
UL98	ORFL147C		0.710339	0.657344	0.628191
UL98	UL4		0.533638	0.529933	0.562502
UL98	GO		0.563425	0.540522	0.554636
TRM2	UL13		0.755825	0.631965	0.687524
TRM2	UL98		0.800858	0.84245	0.816159
TRM2	UL112/UL113		0.568782	0.461193	0.508905
TRM2	TRL12		0.415994	0.436495
TRM2	UL69		0.749996	0.648842	0.586925
TRM2	UL22A		0.230098	0.200772	0.249556
TRM2	UL102		0.657152	0.583876	0.5883
TRM2	UL38		0.626048	0.579463	0.577894
TRM2	UL80		0.507412	0.482682	0.484321
TRM2	UL32		0.400074	0.343037	0.332512
TRM2	UL88		0.700273	0.485905	0.453012
TRM2	UL25		0.588411	0.563337	0.617292
TRM2	TRM3		0.65087	0.643508	0.646417
TRM2	UL114		0.665582	0.6304	0.630583
TRM2	UL34		0.723711	0.62533	0.685946
TRM2	UL54		0.695535	0.763593	0.749068
TRM2	UL96		0.691112		0.625609
TRM2	ORFL251W		0.503982	0.388322	0.417327
TRM2	UL84		0.793496	0.732434	0.714677
TRM2	TRM1		0.781725	0.76934	0.750711
TRM2	UL35		0.825584	0.784126	0.749462
TRM2	UL82		0.527252	0.428727	0.418142
TRM2	UL52		0.682382	0.675374	0.698798
TRM2	MCP		0.89737	0.79107	0.706482
TRM2	gB		0.43189	0.388734	0.387032
TRM2	DBP		0.81827	0.799104	0.741206
TRM2	NEC2		0.386811	0.457702	0.405531
TRM2	US12		0.452618
TRM2	UL71		0.515705	0.479281	0.44536
TRM2	IE2		0.863348	0.85889	0.746781
TRM2	TRX2		0.708279	0.558268	0.535031
TRM2	IRS1		0.667945	0.654459	0.652636
TRM2	UL83		0.525089	0.485063	0.519906
TRM2	US22		0.633711	0.592541	0.585739
TRM2	HELI		0.840887	0.777223	0.708248
TRM2	UL117		0.805506	0.890181	0.791874
TRM2	IE1		0.768299	0.750742	0.741059
TRM2	TRX1		0.667604	0.505883	0.470875
TRM2	US23		0.606077	0.777315	0.674831
TRM2	UL37		0.344427	0.322933	0.303989
TRM2	ORFL147C		0.68151	0.655731	0.641032
TRM2	TRS1		0.616999	0.608383	0.629257
TRM2	UL4		0.593322	0.549039	0.5964
TRM2	RIR1		0.776668	0.741735	0.746767
TRM2	GO		0.644196	0.58084	0.595167
TRM2	UL44		0.623251	0.489055	0.477446
TRM2	UL70		0.786985	0.794116	0.749612
UL112/UL113	TRM2		0.568782	0.461193	0.508905
UL112/UL113	TRL12		0.589097	0.614641
UL112/UL113	UL88		0.638766	0.638962	0.626391
UL112/UL113	UL25		0.805509	0.639922	0.683527
UL112/UL113	TRM3		0.459775	0.384053	0.421058
UL112/UL113	UL96		0.568731		0.55146
UL112/UL113	UL84		0.600372	0.49928	0.54014
UL112/UL113	TRM1		0.544755	0.463829	0.520031
UL112/UL113	UL52		0.4755	0.392004	0.443524
UL112/UL113	MCP		0.571858	0.51587	0.635011
UL112/UL113	IE2		0.575172	0.484482	0.585049
UL112/UL113	TRX2		0.708568	0.620869	0.718561
UL112/UL113	TRX1		0.767757	0.724075	0.702867
UL112/UL113	ORFL147C		0.486219	0.414065	0.438997
UL112/UL113	UL4		0.729625	0.660965	0.616543
UL112/UL113	GO		0.625382	0.530257	0.577587
TRL12	UL13		0.426284	0.541413
TRL12	UL98		0.382068	0.419239
TRL12	TRM2		0.415994	0.436495
TRL12	UL112/UL113		0.589097	0.614641
TRL12	UL69		0.47502	0.54723
TRL12	UL22A		0.284698	0.249326
TRL12	UL102		0.423965	0.445128
TRL12	UL38		0.400847	0.466712
TRL12	UL80		0.668559	0.724425
TRL12	UL32		0.670879	0.59637
TRL12	UL88		0.443849	0.473312
TRL12	UL25		0.529907	0.515955
TRL12	TRM3		0.357529	0.375888
TRL12	UL114		0.40242	0.425201
TRL12	UL34		0.381319	0.362059
TRL12	UL54		0.362142	0.399835
TRL12	UL96		0.413776
TRL12	ORFL251W		0.620907	0.567665
TRL12	UL84		0.428168	0.44633
TRL12	TRM1		0.398047	0.423315
TRL12	UL35		0.42846	0.488617
TRL12	UL82		0.566436	0.558249
TRL12	UL52		0.363201	0.379217
TRL12	MCP		0.414969	0.47375
TRL12	gB		0.624511	0.681428
TRL12	DBP		0.391391	0.445784
TRL12	NEC2		0.60219	0.688082
TRL12	US12		0.707049
TRL12	UL71		0.633469	0.705035
TRL12	IE2		0.415235	0.452339
TRL12	TRX2		0.498273	0.657746
TRL12	IRS1		0.370383	0.390845
TRL12	UL83		0.507548	0.478955
TRL12	US22		0.467806	0.472717
TRL12	HELI		0.437442	0.449172
TRL12	UL117		0.382709	0.427492
TRL12	IE1		0.444177	0.461952
TRL12	TRX1		0.518138	0.702946
TRL12	US23		0.343303	0.44656
TRL12	UL37		0.607474	0.490911
TRL12	ORFL147C		0.372905	0.402943
TRL12	TRS1		0.347037	0.366169
TRL12	UL4		0.54427	0.641478
TRL12	RIR1		0.437862	0.464978
TRL12	GO		0.49236	0.595592
TRL12	UL44		0.52461	0.629837
TRL12	UL70		0.443692	0.460221
UL69	TRM2		0.749996	0.648842	0.586925
UL69	TRL12		0.47502	0.54723
UL69	UL88		0.666819	0.553032	0.497047
UL69	UL25		0.641144	0.643982	0.641077
UL69	TRM3		0.56216	0.49329	0.4767
UL69	UL96		0.626101		0.560625
UL69	UL84		0.709681	0.635943	0.556761
UL69	TRM1		0.646838	0.600532	0.550086
UL69	UL52		0.574982	0.506439	0.495696
UL69	MCP		0.720249	0.716008	0.6746
UL69	IE2		0.71764	0.703932	0.652892
UL69	TRX2		0.861395	0.733903	0.823034
UL69	TRX1		0.785412	0.661539	0.685072
UL69	ORFL147C		0.58847	0.526357	0.498543
UL69	UL4		0.684259	0.699236	0.807704
UL69	GO		0.767422	0.686027	0.777421
UL22A	TRM2		0.230098	0.200772	0.249556
UL22A	TRL12		0.284698	0.249326
UL22A	UL88		0.22888	0.200886	0.249828
UL22A	UL25		0.240912	0.208384	0.263007
UL22A	TRM3		0.222898	0.194351	0.238541
UL22A	UL96		0.232272		0.255337
UL22A	UL84		0.233615	0.200246	0.245557
UL22A	TRM1		0.225273	0.196848	0.243853
UL22A	UL52		0.222135	0.193816	0.239907
UL22A	MCP		0.23003	0.205482	0.261615
UL22A	IE2		0.22832	0.201572	0.254654
UL22A	TRX2		0.24904	0.230091	0.303541
UL22A	TRX1		0.247624	0.230146	0.318017
UL22A	ORFL147C		0.226073	0.19884	0.245636
UL22A	UL4		0.265622	0.226295	0.296981
UL22A	GO		0.260857	0.232442	0.299785
UL102	TRM2		0.657152	0.583876	0.5883
UL102	TRL12		0.423965	0.445128
UL102	UL88		0.870106	0.690197	0.594557
UL102	UL25		0.672878	0.75237	0.747078
UL102	TRM3		0.54187	0.49318	0.493497
UL102	UL96		0.716369		0.690257
UL102	UL84		0.724077	0.715494	0.733135
UL102	TRM1		0.71967	0.662013	0.687661
UL102	UL52		0.583562	0.511974	0.535748
UL102	MCP		0.691723	0.658302	0.694084
UL102	IE2		0.703163	0.589679	0.629157
UL102	TRX2		0.621711	0.534982	0.529227
UL102	TRX1		0.641175	0.541769	0.486228
UL102	ORFL147C		0.579792	0.534383	0.505307
UL102	UL4		0.566445	0.578116	0.53126
UL102	GO		0.536281	0.497733	0.5068
UL38	TRM2		0.626048	0.579463	0.577894
UL38	TRL12		0.400847	0.466712
UL38	UL88		0.748425	0.728273	0.540784
UL38	UL25		0.606944	0.802759	0.704405
UL38	TRM3		0.558327	0.475205	0.509659
UL38	UL96		0.744849		0.740793
UL38	UL84		0.710126	0.696811	0.735159
UL38	TRM1		0.719903	0.63355	0.700347
UL38	UL52		0.601131	0.492903	0.555364
UL38	MCP		0.660305	0.659555	0.647404
UL38	IE2		0.681699	0.597585	0.589862
UL38	TRX2		0.578638	0.559374	0.503999
UL38	TRX1		0.589595	0.570215	0.46409
UL38	ORFL147C		0.608069	0.514221	0.52244
UL38	UL4		0.537573	0.601754	0.516285
UL38	GO		0.511695	0.512556	0.493565
UL80	TRM2		0.507412	0.482682	0.484321
UL80	TRL12		0.668559	0.724425
UL80	UL88		0.559025	0.564069	0.584863
UL80	UL25		0.688499	0.619002	0.628014
UL80	TRM3		0.424688	0.402971	0.40593
UL80	UL96		0.516965		0.523471
UL80	UL84		0.535844	0.508195	0.506812
UL80	TRM1		0.489538	0.474961	0.489776
UL80	UL52		0.436517	0.408833	0.425824
UL80	MCP		0.510596	0.537812	0.593327
UL80	IE2		0.511804	0.504976	0.548288
UL80	TRX2		0.629643	0.739413	0.744434
UL80	TRX1		0.666624	0.876149	0.777293
UL80	ORFL147C		0.447656	0.436146	0.423534
UL80	UL4		0.705034	0.75319	0.618526
UL80	GO		0.589247	0.614669	0.581651
UL32	TRM2		0.400074	0.343037	0.332512
UL32	TRL12		0.670879	0.59637
UL32	UL88		0.422195	0.389097	0.391061
UL32	UL25		0.484728	0.404934	0.389374
UL32	TRM3		0.357932	0.309499	0.301608
UL32	UL96		0.413519		0.357827
UL32	UL84		0.418905	0.353251	0.339103
UL32	TRM1		0.389562	0.338461	0.332857
UL32	UL52		0.36284	0.310813	0.309009
UL32	MCP		0.401848	0.367266	0.37372
UL32	IE2		0.400922	0.351109	0.356193
UL32	TRX2		0.475718	0.467026	0.464321
UL32	TRX1		0.486746	0.501609	0.524355
UL32	ORFL147C		0.372907	0.329099	0.314243
UL32	UL4		0.546795	0.4695	0.420585
UL32	GO		0.4819	0.439803	0.410313
UL88	UL13		0.715967	0.500031	0.484286
UL88	UL98		0.66955	0.496362	0.467844
UL88	TRM2		0.700273	0.485905	0.453012
UL88	UL112/UL113		0.638766	0.638962	0.626391
UL88	TRL12		0.443849	0.473312
UL88	UL69		0.666819	0.553032	0.497047
UL88	UL22A		0.22888	0.200886	0.249828
UL88	UL102		0.870106	0.690197	0.594557
UL88	UL38		0.748425	0.728273	0.540784
UL88	UL80		0.559025	0.564069	0.584863
UL88	UL32		0.422195	0.389097	0.391061
UL88	UL25		0.715617	0.731277	0.57669
UL88	TRM3		0.554475	0.409263	0.379221
UL88	UL114		0.666044	0.499915	0.445863
UL88	UL34		0.612697	0.385094	0.381947
UL88	UL54		0.573487	0.444581	0.406053
UL88	UL96		0.737073		0.487104
UL88	ORFL251W		0.577417	0.543254	0.598321
UL88	UL84		0.778168	0.563292	0.504822
UL88	TRM1		0.73684	0.519319	0.479826
UL88	UL35		0.665619	0.509244	0.486738
UL88	UL82		0.600565	0.562757	0.580569
UL88	UL52		0.592907	0.421036	0.401106
UL88	MCP		0.732973	0.548387	0.546533
UL88	gB		0.434963	0.395713	0.39451
UL88	DBP		0.662907	0.543251	0.521212
UL88	NEC2		0.436713	0.580568	0.562813
UL88	US12		0.463463
UL88	UL71		0.578539	0.578922	0.563564
UL88	IE2		0.74703	0.502383	0.514305
UL88	TRX2		0.683078	0.529063	0.512444
UL88	IRS1		0.599167	0.428563	0.394572
UL88	UL83		0.64015	0.80953	0.756392
UL88	US22		0.734873	0.670479	0.657728
UL88	HELI		0.794424	0.556099	0.551489
UL88	UL117		0.61641	0.494137	0.500669
UL88	IE1		0.662922	0.495913	0.497111
UL88	TRX1		0.704316	0.571167	0.504486
UL88	US23		0.518921	0.471901	0.385271
UL88	UL37		0.363519	0.426894	0.379172
UL88	ORFL147C		0.595261	0.441883	0.38928
UL88	TRS1		0.560826	0.407823	0.3818
UL88	UL4		0.611027	0.575668	0.467376
UL88	RIR1		0.792079	0.570956	0.529754
UL88	GO		0.580105	0.471585	0.44768
UL88	UL44		0.639628	0.534329	0.585145
UL88	UL70		0.835833	0.547548	0.517807
UL25	UL13		0.604222	0.605547	0.734032
UL25	UL98		0.540863	0.571175	0.641048
UL25	TRM2		0.588411	0.563337	0.617292
UL25	UL112/UL113		0.805509	0.639922	0.683527
UL25	TRL12		0.529907	0.515955
UL25	UL69		0.641144	0.643982	0.641077
UL25	UL22A		0.240912	0.208384	0.263007
UL25	UL102		0.672878	0.75237	0.747078
UL25	UL38		0.606944	0.802759	0.704405
UL25	UL80		0.688499	0.619002	0.628014
UL25	UL32		0.484728	0.404934	0.389374
UL25	UL88		0.715617	0.731277	0.57669
UL25	TRM3		0.470498	0.464386	0.502664
UL25	UL114		0.563331	0.585146	0.629454
UL25	UL34		0.514937	0.432473	0.502546
UL25	UL54		0.482337	0.509396	0.546247
UL25	UL96		0.602657		0.717494
UL25	ORFL251W		0.734544	0.517554	0.539601
UL25	UL84		0.633355	0.666879	0.706162
UL25	TRM1		0.579745	0.60246	0.672223
UL25	UL35		0.582212	0.609291	0.701379
UL25	UL82		0.745193	0.549016	0.518595
UL25	UL52		0.492074	0.478881	0.541351
UL25	MCP		0.598921	0.654509	0.781807
UL25	gB		0.488172	0.430241	0.434682
UL25	DBP		0.546956	0.632059	0.723279
UL25	NEC2		0.517012	0.619833	0.527795
UL25	US12		0.534653
UL25	UL71		0.719042	0.637168	0.571375
UL25	IE2		0.605895	0.58006	0.685966
UL25	TRX2		0.680534	0.618364	0.630642
UL25	IRS1		0.501433	0.491397	0.534807
UL25	UL83		0.75636	0.679949	0.692176
UL25	US22		0.72368	0.697414	0.709661
UL25	HELI		0.651277	0.637857	0.743785
UL25	UL117		0.519222	0.568079	0.682707
UL25	IE1		0.611166	0.564097	0.64724
UL25	TRX1		0.741031	0.645202	0.566591
UL25	US23		0.444306	0.553248	0.510874
UL25	UL37		0.415263	0.410241	0.356846
UL25	ORFL147C		0.501504	0.507268	0.523252
UL25	TRS1		0.467312	0.460703	0.50711
UL25	UL4		0.659229	0.684293	0.630071
UL25	RIR1		0.660896	0.656908	0.727137
UL25	GO		0.582424	0.552871	0.592665
UL25	UL44		0.709894	0.569377	0.597497
UL25	UL70		0.67602	0.649331	0.762893
TRM3	UL13		0.663966	0.54415	0.587553
TRM3	UL98		0.68857	0.647375	0.634494
TRM3	TRM2		0.65087	0.643508	0.646417
TRM3	UL112/UL113		0.459775	0.384053	0.421058
TRM3	TRL12		0.357529	0.375888
TRM3	UL69		0.56216	0.49329	0.4767
TRM3	UL22A		0.222898	0.194351	0.238541
TRM3	UL102		0.54187	0.49318	0.493497
TRM3	UL38		0.558327	0.475205	0.509659
TRM3	UL80		0.424688	0.402971	0.40593
TRM3	UL32		0.357932	0.309499	0.301608
TRM3	UL88		0.554475	0.409263	0.379221
TRM3	UL25		0.470498	0.464386	0.502664
TRM3	UL114		0.660001	0.634264	0.638019
TRM3	UL34		0.840941	0.775039	0.832747
TRM3	UL54		0.859424	0.797014	0.817061
TRM3	UL96		0.636657		0.573282
TRM3	ORFL251W		0.421115	0.335843	0.359318
TRM3	UL84		0.629887	0.5791	0.575189
TRM3	TRM1		0.679632	0.645831	0.628431
TRM3	UL35		0.665849	0.598473	0.580285
TRM3	UL82		0.43353	0.362875	0.356456
TRM3	UL52		0.835548	0.845583	0.820115
TRM3	MCP		0.648187	0.574374	0.531236
TRM3	gB		0.385456	0.347333	0.34787
TRM3	DBP		0.723333	0.593645	0.569996
TRM3	NEC2		0.341455	0.392046	0.359516
TRM3	US12		0.393678
TRM3	UL71		0.433652	0.405141	0.38112
TRM3	IE2		0.648626	0.587218	0.541787
TRM3	TRX2		0.550315	0.454092	0.443045
TRM3	IRS1		0.809817	0.851237	0.841969
TRM3	UL83		0.424962	0.39914	0.423373
TRM3	US22		0.492248	0.464263	0.464572
TRM3	HELI		0.609787	0.565044	0.536554
TRM3	UL117		0.692081	0.629599	0.585433
TRM3	IE1		0.571443	0.546861	0.541577
TRM3	TRX1		0.526135	0.420938	0.400481
TRM3	US23		0.872359	0.689789	0.870926
TRM3	UL37		0.311269	0.28806	0.276286
TRM3	ORFL147C		0.837397	0.781526	0.82464
TRM3	TRS1		0.791604	0.866608	0.881348
TRM3	UL4		0.500595	0.456731	0.502436
TRM3	RIR1		0.577116	0.544308	0.551961
TRM3	GO		0.536226	0.481413	0.501403
TRM3	UL44		0.476398	0.396482	0.39329
TRM3	UL70		0.601441	0.600478	0.579023
UL114	TRM2		0.665582	0.6304	0.630583
UL114	TRL12		0.40242	0.425201
UL114	UL88		0.666044	0.499915	0.445863
UL114	UL25		0.563331	0.585146	0.629454
UL114	TRM3		0.660001	0.634264	0.638019
UL114	UL96		0.843822		0.801332
UL114	UL84		0.763872	0.688692	0.685852
UL114	TRM1		0.753007	0.722226	0.731618
UL114	UL52		0.701125	0.63741	0.678386
UL114	MCP		0.694805	0.642575	0.611996
UL114	IE2		0.714362	0.598321	0.584312
UL114	TRX2		0.619438	0.516148	0.498623
UL114	TRX1		0.606811	0.493865	0.45187
UL114	ORFL147C		0.72934	0.724965	0.678103
UL114	UL4		0.584337	0.542333	0.545978
UL114	GO		0.571296	0.517243	0.528134
UL34	TRM2		0.723711	0.62533	0.685946
UL34	TRL12		0.381319	0.362059
UL34	UL88		0.612697	0.385094	0.381947
UL34	UL25		0.514937	0.432473	0.502546
UL34	TRM3		0.840941	0.775039	0.832747
UL34	UL96		0.704432		0.554346
UL34	UL84		0.705825	0.537631	0.581518
UL34	TRM1		0.756847	0.590374	0.629581
UL34	UL52		0.831345	0.76827	0.805595
UL34	MCP		0.723541	0.545737	0.54416
UL34	IE2		0.723543	0.574893	0.56148
UL34	TRX2		0.608849	0.436019	0.449846
UL34	TRX1		0.58145	0.400822	0.404721
UL34	ORFL147C		0.886159	0.650223	0.73653
UL34	UL4		0.54626	0.431316	0.511745
UL34	GO		0.581727	0.468605	0.514771
UL54	TRM2		0.695535	0.763593	0.749068
UL54	TRL12		0.362142	0.399835
UL54	UL88		0.573487	0.444581	0.406053
UL54	UL25		0.482337	0.509396	0.546247
UL54	TRM3		0.859424	0.797014	0.817061
UL54	UL96		0.643647		0.608351
UL54	UL84		0.65543	0.65913	0.641335
UL54	TRM1		0.710005	0.742234	0.703318
UL54	UL52		0.864392	0.841949	0.87489
UL54	MCP		0.691338	0.662236	0.591063
UL54	IE2		0.685891	0.683622	0.60649
UL54	TRX2		0.567682	0.49505	0.474047
UL54	TRX1		0.539193	0.455694	0.424287
UL54	ORFL147C		0.78575	0.752512	0.756737
UL54	UL4		0.508463	0.496056	0.537659
UL54	GO		0.549099	0.521456	0.536046
UL96	UL13		0.833866		0.777282
UL96	UL98		0.696331		0.673511
UL96	TRM2		0.691112		0.625609
UL96	UL112/UL113		0.568731		0.55146
UL96	TRL12		0.413776
UL96	UL69		0.626101		0.560625
UL96	UL22A		0.232272		0.255337
UL96	UL102		0.716369		0.690257
UL96	UL38		0.744849		0.740793
UL96	UL80		0.516965		0.523471
UL96	UL32		0.413519		0.357827
UL96	UL88		0.737073		0.487104
UL96	UL25		0.602657		0.717494
UL96	TRM3		0.636657		0.573282
UL96	UL114		0.843822		0.801332
UL96	UL34		0.704432		0.554346
UL96	UL54		0.643647		0.608351
UL96	ORFL251W		0.518381		0.459755
UL96	UL84		0.814848		0.727923
UL96	TRM1		0.802414		0.738363
UL96	UL35		0.700652		0.666769
UL96	UL82		0.52443		0.438262
UL96	UL52		0.689905		0.622774
UL96	MCP		0.733218		0.668983
UL96	gB		0.429909		0.40047
UL96	DBP		0.69706		0.695453
UL96	NEC2		0.409327		0.467165
UL96	US12		0.446765
UL96	UL71		0.534683		0.485469
UL96	IE2		0.746232		0.611343
UL96	TRX2		0.64611		0.541744
UL96	IRS1		0.722455		0.628518
UL96	UL83		0.534242		0.560201
UL96	US22		0.591376		0.59092
UL96	HELI		0.735368		0.667574
UL96	UL117		0.633108		0.666927
UL96	IE1		0.60901		0.585252
UL96	TRX1		0.639887		0.490833
UL96	US23		0.591471		0.571197
UL96	UL37		0.353579		0.327363
UL96	ORFL147C		0.692119		0.600117
UL96	TRS1		0.659423		0.591908
UL96	UL4		0.604317		0.583023
UL96	RIR1		0.677592		0.658196
UL96	GO		0.577957		0.555075
UL96	UL44		0.552878		0.489971
UL96	UL70		0.766367		0.729409
ORFL251W	TRM2		0.503982	0.388322	0.417327
ORFL251W	TRL12		0.620907	0.567665
ORFL251W	UL88		0.577417	0.543254	0.598321
ORFL251W	UL25		0.734544	0.517554	0.539601
ORFL251W	TRM3		0.421115	0.335843	0.359318
ORFL251W	UL96		0.518381		0.459755
ORFL251W	UL84		0.534285	0.416183	0.444068
ORFL251W	TRM1		0.492258	0.392526	0.429684
ORFL251W	UL52		0.434714	0.340682	0.375405
ORFL251W	MCP		0.507729	0.425601	0.49855
ORFL251W	IE2		0.513142	0.404298	0.469984
ORFL251W	TRX2		0.604662	0.507397	0.577388
ORFL251W	TRX1		0.651372	0.584646	0.629723
ORFL251W	ORFL147C		0.444017	0.360874	0.373434
ORFL251W	UL4		0.639159	0.537095	0.500177
ORFL251W	GO		0.545415	0.447327	0.473465
UL84	UL13		0.850632	0.628771	0.707704
UL84	UL98		0.747194	0.786626	0.823487
UL84	TRM2		0.793496	0.732434	0.714677
UL84	UL112/UL113		0.600372	0.49928	0.54014
UL84	TRL12		0.428168	0.44633
UL84	UL69		0.709681	0.635943	0.556761
UL84	UL22A		0.233615	0.200246	0.245557
UL84	UL102		0.724077	0.715494	0.733135
UL84	UL38		0.710126	0.696811	0.735159
UL84	UL80		0.535844	0.508195	0.506812
UL84	UL32		0.418905	0.353251	0.339103
UL84	UL88		0.778168	0.563292	0.504822
UL84	UL25		0.633355	0.666879	0.706162
UL84	TRM3		0.629887	0.5791	0.575189
UL84	UL114		0.763872	0.688692	0.685852
UL84	UL34		0.705825	0.537631	0.581518
UL84	UL54		0.65543	0.65913	0.641335
UL84	UL96		0.814848		0.727923
UL84	ORFL251W		0.534285	0.416183	0.444068
UL84	TRM1		0.82871	0.835994	0.857863
UL84	UL35		0.775232	0.717094	0.681859
UL84	UL82		0.549617	0.452021	0.435313
UL84	UL52		0.677788	0.611145	0.640345
UL84	MCP		0.842616	0.820514	0.74082
UL84	gB		0.443459	0.389789	0.381095
UL84	DBP		0.749211	0.822334	0.837848
UL84	NEC2		0.40988	0.491732	0.437692
UL84	US12		0.464309
UL84	UL71		0.550037	0.511497	0.465496
UL84	IE2		0.86402	0.717135	0.6909
UL84	TRX2		0.714992	0.563489	0.528447
UL84	IRS1		0.691635	0.611165	0.60847
UL84	UL83		0.555054	0.545294	0.585473
UL84	US22		0.638132	0.649598	0.650667
UL84	HELI		0.848418	0.8031	0.802303
UL84	UL117		0.689797	0.758737	0.841474
UL84	IE1		0.691169	0.649318	0.65591
UL84	TRX1		0.692599	0.533043	0.472327
UL84	US23		0.584382	0.677179	0.581284
UL84	UL37		0.357878	0.34293	0.312848
UL84	ORFL147C		0.679367	0.617637	0.5797
UL84	TRS1		0.628524	0.571971	0.586385
UL84	UL4		0.628911	0.581509	0.561924
UL84	RIR1		0.758543	0.763046	0.755271
UL84	GO		0.627635	0.55373	0.546478
UL84	UL44		0.613642	0.497373	0.491953
UL84	UL70		0.86724	0.833292	0.797356
TRM1	UL13		0.796916	0.611882	0.721471
TRM1	UL98		0.832488	0.850346	0.863023
TRM1	TRM2		0.781725	0.76934	0.750711
TRM1	UL112/UL113		0.544755	0.463829	0.520031
TRM1	TRL12		0.398047	0.423315
TRM1	UL69		0.646838	0.600532	0.550086
TRM1	UL22A		0.225273	0.196848	0.243853
TRM1	UL102		0.71967	0.662013	0.687661
TRM1	UL38		0.719903	0.63355	0.700347
TRM1	UL80		0.489538	0.474961	0.489776
TRM1	UL32		0.389562	0.338461	0.332857
TRM1	UL88		0.73684	0.519319	0.479826
TRM1	UL25		0.579745	0.60246	0.672223
TRM1	TRM3		0.679632	0.645831	0.628431
TRM1	UL114		0.753007	0.722226	0.731618
TRM1	UL34		0.756847	0.590374	0.629581
TRM1	UL54		0.710005	0.742234	0.703318
TRM1	UL96		0.802414		0.738363
TRM1	ORFL251W		0.492258	0.392526	0.429684
TRM1	UL84		0.82871	0.835994	0.857863
TRM1	UL35		0.737761	0.712605	0.695788
TRM1	UL82		0.508959	0.427474	0.423173
TRM1	UL52		0.745408	0.683557	0.702782
TRM1	MCP		0.833767	0.766954	0.710133
TRM1	gB		0.410409	0.374509	0.375899
TRM1	DBP		0.79935	0.818918	0.822103
TRM1	NEC2		0.385876	0.461313	0.425842
TRM1	US12		0.428033
TRM1	UL71		0.502452	0.478639	0.451827
TRM1	IE2		0.837958	0.718585	0.685193
TRM1	TRX2		0.641566	0.53004	0.517052
TRM1	IRS1		0.741683	0.678922	0.66613
TRM1	UL83		0.523613	0.50365	0.552603
TRM1	US22		0.61097	0.602957	0.618929
TRM1	HELI		0.792321	0.770019	0.756463
TRM1	UL117		0.731248	0.791708	0.823718
TRM1	IE1		0.654831	0.644469	0.657675
TRM1	TRX1		0.625065	0.498273	0.461875
TRM1	US23		0.629337	0.723912	0.632503
TRM1	UL37		0.335926	0.326136	0.30677
TRM1	ORFL147C		0.730226	0.682724	0.631408
TRM1	TRS1		0.690918	0.637077	0.641186
TRM1	UL4		0.567465	0.544425	0.562026
TRM1	RIR1		0.732941	0.723109	0.7439
TRM1	GO		0.576593	0.53299	0.546221
TRM1	UL44		0.562606	0.466646	0.473751
TRM1	UL70		0.786999	0.821001	0.800693
UL35	TRM2		0.825584	0.784126	0.749462
UL35	TRL12		0.42846	0.488617
UL35	UL88		0.665619	0.509244	0.486738
UL35	UL25		0.582212	0.609291	0.701379
UL35	TRM3		0.665849	0.598473	0.580285
UL35	UL96		0.700652		0.666769
UL35	UL84		0.775232	0.717094	0.681859
UL35	TRM1		0.737761	0.712605	0.695788
UL35	UL52		0.684048	0.616268	0.616136
UL35	MCP		0.804846	0.817781	0.790055
UL35	IE2		0.784918	0.775611	0.767573
UL35	TRX2		0.749761	0.642984	0.640324
UL35	TRX1		0.691127	0.574415	0.552426
UL35	ORFL147C		0.695282	0.639436	0.603247
UL35	UL4		0.640855	0.634901	0.725984
UL35	GO		0.704902	0.667813	0.699711
UL82	TRM2		0.527252	0.428727	0.418142
UL82	TRL12		0.566436	0.558249
UL82	UL88		0.600565	0.562757	0.580569
UL82	UL25		0.745193	0.549016	0.518595
UL82	TRM3		0.43353	0.362875	0.356456
UL82	UL96		0.52443		0.438262
UL82	UL84		0.549617	0.452021	0.435313
UL82	TRM1		0.508959	0.427474	0.423173
UL82	UL52		0.44684	0.368382	0.37105
UL82	MCP		0.526644	0.465913	0.488036
UL82	IE2		0.537394	0.452354	0.47986
UL82	TRX2		0.615918	0.541746	0.540138
UL82	TRX1		0.664	0.602292	0.56808
UL82	ORFL147C		0.456763	0.389595	0.368233
UL82	UL4		0.605564	0.562894	0.47542
UL82	GO		0.545693	0.478347	0.453731
UL52	UL13		0.705171	0.550395	0.630166
UL52	UL98		0.752028	0.691973	0.70877
UL52	TRM2		0.682382	0.675374	0.698798
UL52	UL112/UL113		0.4755	0.392004	0.443524
UL52	TRL12		0.363201	0.379217
UL52	UL69		0.574982	0.506439	0.495696
UL52	UL22A		0.222135	0.193816	0.239907
UL52	UL102		0.583562	0.511974	0.535748
UL52	UL38		0.601131	0.492903	0.555364
UL52	UL80		0.436517	0.408833	0.425824
UL52	UL32		0.36284	0.310813	0.309009
UL52	UL88		0.592907	0.421036	0.401106
UL52	UL25		0.492074	0.478881	0.541351
UL52	TRM3		0.835548	0.845583	0.820115
UL52	UL114		0.701125	0.63741	0.678386
UL52	UL34		0.831345	0.76827	0.805595
UL52	UL54		0.864392	0.841949	0.87489
UL52	UL96		0.689905		0.622774
UL52	ORFL251W		0.434714	0.340682	0.375405
UL52	UL84		0.677788	0.611145	0.640345
UL52	TRM1		0.745408	0.683557	0.702782
UL52	UL35		0.684048	0.616268	0.616136
UL52	UL82		0.44684	0.368382	0.37105
UL52	MCP		0.695452	0.601259	0.573796
UL52	gB		0.387055	0.34872	0.355116
UL52	DBP		0.762094	0.623688	0.623344
UL52	NEC2		0.350745	0.397192	0.374873
UL52	US12		0.396505
UL52	UL71		0.446257	0.411102	0.397662
UL52	IE2		0.693484	0.611792	0.578657
UL52	TRX2		0.565129	0.461447	0.461948
UL52	IRS1		0.846954	0.79318	0.813896
UL52	UL83		0.446761	0.41076	0.452159
UL52	US22		0.514087	0.479702	0.497073
UL52	HELI		0.645907	0.593131	0.584579
UL52	UL117		0.715836	0.665582	0.644658
UL52	IE1		0.583031	0.562287	0.572839
UL52	TRX1		0.541311	0.428254	0.415843
UL52	US23		0.765345	0.686719	0.778833
UL52	UL37		0.314876	0.290918	0.283426
UL52	ORFL147C		0.804523	0.726556	0.74792
UL52	TRS1		0.839609	0.806809	0.82828
UL52	UL4		0.513519	0.465188	0.522602
UL52	RIR1		0.605718	0.565594	0.596566
UL52	GO		0.537599	0.487259	0.517798
UL52	UL44		0.489948	0.403288	0.412001
UL52	UL70		0.637332	0.627082	0.630921
MCP	UL13		0.787514	0.680927	0.740613
MCP	UL98		0.826729	0.775868	0.708671
MCP	TRM2		0.89737	0.79107	0.706482
MCP	UL112/UL113		0.571858	0.51587	0.635011
MCP	TRL12		0.414969	0.47375
MCP	UL69		0.720249	0.716008	0.6746
MCP	UL22A		0.23003	0.205482	0.261615
MCP	UL102		0.691723	0.658302	0.694084
MCP	UL38		0.660305	0.659555	0.647404
MCP	UL80		0.510596	0.537812	0.593327
MCP	UL32		0.401848	0.367266	0.37372
MCP	UL88		0.732973	0.548387	0.546533
MCP	UL25		0.598921	0.654509	0.781807
MCP	TRM3		0.648187	0.574374	0.531236
MCP	UL114		0.694805	0.642575	0.611996
MCP	UL34		0.723541	0.545737	0.54416
MCP	UL54		0.691338	0.662236	0.591063
MCP	UL96		0.733218		0.668983
MCP	ORFL251W		0.507729	0.425601	0.49855
MCP	UL84		0.842616	0.820514	0.74082
MCP	TRM1		0.833767	0.766954	0.710133
MCP	UL35		0.804846	0.817781	0.790055
MCP	UL82		0.526644	0.465913	0.488036
MCP	UL52		0.695452	0.601259	0.573796
MCP	gB		0.429283	0.412056	0.427314
MCP	DBP		0.802255	0.831959	0.786451
MCP	NEC2		0.391558	0.509519	0.479655
MCP	US12		0.449067
MCP	UL71		0.519942	0.534732	0.534118
MCP	IE2		0.885662	0.800317	0.799525
MCP	TRX2		0.69883	0.617914	0.633884
MCP	IRS1		0.682582	0.599554	0.555066
MCP	UL83		0.536987	0.544249	0.649419
MCP	US22		0.635674	0.663976	0.721474
MCP	HELI		0.868436	0.844742	0.833696
MCP	UL117		0.780545	0.793507	0.772826
MCP	IE1		0.721629	0.723031	0.745347
MCP	TRX1		0.664871	0.566693	0.552986
MCP	US23		0.602454	0.717839	0.547036
MCP	UL37		0.345251	0.349435	0.34155
MCP	ORFL147C		0.68409	0.610297	0.546053
MCP	TRS1		0.630681	0.554743	0.528429
MCP	UL4		0.597263	0.61978	0.657931
MCP	RIR1		0.774485	0.819314	0.842833
MCP	GO		0.627154	0.614563	0.632303
MCP	UL44		0.610606	0.531739	0.572767
MCP	UL70		0.814943	0.869876	0.83709
gB	TRM2		0.43189	0.388734	0.387032
gB	TRL12		0.624511	0.681428
gB	UL88		0.434963	0.395713	0.39451
gB	UL25		0.488172	0.430241	0.434682
gB	TRM3		0.385456	0.347333	0.34787
gB	UL96		0.429909		0.40047
gB	UL84		0.443459	0.389789	0.381095
gB	TRM1		0.410409	0.374509	0.375899
gB	UL52		0.387055	0.34872	0.355116
gB	MCP		0.429283	0.412056	0.427314
gB	IE2		0.427529	0.398302	0.41102
gB	TRX2		0.518757	0.545242	0.563475
gB	TRX1		0.518762	0.550968	0.623742
gB	ORFL147C		0.399231	0.367358	0.363258
gB	UL4		0.588372	0.524112	0.519698
gB	GO		0.550016	0.534806	0.516317
DBP	TRM2		0.81827	0.799104	0.741206
DBP	TRL12		0.391391	0.445784
DBP	UL88		0.662907	0.543251	0.521212
DBP	UL25		0.546956	0.632059	0.723279
DBP	TRM3		0.723333	0.593645	0.569996
DBP	UL96		0.69706		0.695453
DBP	UL84		0.749211	0.822334	0.837848
DBP	TRM1		0.79935	0.818918	0.822103
DBP	UL52		0.762094	0.623688	0.623344
DBP	MCP		0.802255	0.831959	0.786451
DBP	IE2		0.819612	0.80621	0.770791
DBP	TRX2		0.639992	0.568299	0.547091
DBP	TRX1		0.611974	0.531348	0.48697
DBP	ORFL147C		0.741075	0.627694	0.577878
DBP	UL4		0.551946	0.576965	0.575909
DBP	GO		0.58971	0.562253	0.557534
NEC2	TRM2		0.386811	0.457702	0.405531
NEC2	TRL12		0.60219	0.688082
NEC2	UL88		0.436713	0.580568	0.562813
NEC2	UL25		0.517012	0.619833	0.527795
NEC2	TRM3		0.341455	0.392046	0.359516
NEC2	UL96		0.409327		0.467165
NEC2	UL84		0.40988	0.491732	0.437692
NEC2	TRM1		0.385876	0.461313	0.425842
NEC2	UL52		0.350745	0.397192	0.374873
NEC2	MCP		0.391558	0.509519	0.479655
NEC2	IE2		0.392987	0.474442	0.444728
NEC2	TRX2		0.445365	0.647176	0.540507
NEC2	TRX1		0.468414	0.779495	0.580983
NEC2	ORFL147C		0.357207	0.426645	0.375244
NEC2	UL4		0.486765	0.713097	0.485988
NEC2	GO		0.421048	0.557385	0.458159
US12	TRM2		0.452618
US12	TRL12		0.707049
US12	UL88		0.463463
US12	UL25		0.534653
US12	TRM3		0.393678
US12	UL96		0.446765
US12	UL84		0.464309
US12	TRM1		0.428033
US12	UL52		0.396505
US12	MCP		0.449067
US12	IE2		0.448877
US12	TRX2		0.553514
US12	TRX1		0.562793
US12	ORFL147C		0.41032
US12	UL4		0.620935
US12	GO		0.57256
UL71	TRM2		0.515705	0.479281	0.44536
UL71	TRL12		0.633469	0.705035
UL71	UL88		0.578539	0.578922	0.563564
UL71	UL25		0.719042	0.637168	0.571375
UL71	TRM3		0.433652	0.405141	0.38112
UL71	UL96		0.534683		0.485469
UL71	UL84		0.550037	0.511497	0.465496
UL71	TRM1		0.502452	0.478639	0.451827
UL71	UL52		0.446257	0.411102	0.397662
UL71	MCP		0.519942	0.534732	0.534118
UL71	IE2		0.523438	0.498938	0.499713
UL71	TRX2		0.634767	0.698372	0.66817
UL71	TRX1		0.678604	0.844749	0.747598
UL71	ORFL147C		0.458637	0.44052	0.3978
UL71	UL4		0.704115	0.761455	0.565552
UL71	GO		0.581933	0.593393	0.53365
IE2	UL13		0.788603	0.625925	0.673034
IE2	UL98		0.800349	0.769391	0.70275
IE2	TRM2		0.863348	0.85889	0.746781
IE2	UL112/UL113		0.575172	0.484482	0.585049
IE2	TRL12		0.415235	0.452339
IE2	UL69		0.71764	0.703932	0.652892
IE2	UL22A		0.22832	0.201572	0.254654
IE2	UL102		0.703163	0.589679	0.629157
IE2	UL38		0.681699	0.597585	0.589862
IE2	UL80		0.511804	0.504976	0.548288
IE2	UL32		0.400922	0.351109	0.356193
IE2	UL88		0.74703	0.502383	0.514305
IE2	UL25		0.605895	0.58006	0.685966
IE2	TRM3		0.648626	0.587218	0.541787
IE2	UL114		0.714362	0.598321	0.584312
IE2	UL34		0.723543	0.574893	0.56148
IE2	UL54		0.685891	0.683622	0.60649
IE2	UL96		0.746232		0.611343
IE2	ORFL251W		0.513142	0.404298	0.469984
IE2	UL84		0.86402	0.717135	0.6909
IE2	TRM1		0.837958	0.718585	0.685193
IE2	UL35		0.784918	0.775611	0.767573
IE2	UL82		0.537394	0.452354	0.47986
IE2	UL52		0.693484	0.611792	0.578657
IE2	MCP		0.885662	0.800317	0.799525
IE2	gB		0.427529	0.398302	0.41102
IE2	DBP		0.819612	0.80621	0.770791
IE2	NEC2		0.392987	0.474442	0.444728
IE2	US12		0.448877
IE2	UL71		0.523438	0.498938	0.499713
IE2	TRX2		0.694618	0.584162	0.596583
IE2	IRS1		0.691575	0.598525	0.555864
IE2	UL83		0.538088	0.508896	0.60341
IE2	US22		0.645701	0.630787	0.685411
IE2	HELI		0.854673	0.803358	0.778642
IE2	UL117		0.742791	0.819496	0.760489
IE2	IE1		0.737217	0.846169	0.911644
IE2	TRX1		0.668793	0.527638	0.523477
IE2	US23		0.602264	0.722867	0.562139
IE2	UL37		0.345233	0.33244	0.326787
IE2	ORFL147C		0.691805	0.606102	0.549978
IE2	TRS1		0.637737	0.557969	0.532848
IE2	UL4		0.592447	0.567547	0.622887
IE2	RIR1		0.796565	0.795866	0.86506
IE2	GO		0.616982	0.597441	0.60887
IE2	UL44		0.61451	0.522763	0.554976
IE2	UL70		0.837402	0.783314	0.772933
TRX2	UL13		0.712019	0.697033	0.612347
TRX2	UL98		0.611583	0.52822	0.514436
TRX2	TRM2		0.708279	0.558268	0.535031
TRX2	UL112/UL113		0.708568	0.620869	0.718561
TRX2	TRL12		0.498273	0.657746
TRX2	UL69		0.861395	0.733903	0.823034
TRX2	UL22A		0.24904	0.230091	0.303541
TRX2	UL102		0.621711	0.534982	0.529227
TRX2	UL38		0.578638	0.559374	0.503999
TRX2	UL80		0.629643	0.739413	0.744434
TRX2	UL32		0.475718	0.467026	0.464321
TRX2	UL88		0.683078	0.529063	0.512444
TRX2	UL25		0.680534	0.618364	0.630642
TRX2	TRM3		0.550315	0.454092	0.443045
TRX2	UL114		0.619438	0.516148	0.498623
TRX2	UL34		0.608849	0.436019	0.449846
TRX2	UL54		0.567682	0.49505	0.474047
TRX2	UL96		0.64611		0.541744
TRX2	ORFL251W		0.604662	0.507397	0.577388
TRX2	UL84		0.714992	0.563489	0.528447
TRX2	TRM1		0.641566	0.53004	0.517052
TRX2	UL35		0.749761	0.642984	0.640324
TRX2	UL82		0.615918	0.541746	0.540138
TRX2	UL52		0.565129	0.461447	0.461948
TRX2	MCP		0.69883	0.617914	0.633884
TRX2	gB		0.518757	0.545242	0.563475
TRX2	DBP		0.639992	0.568299	0.547091
TRX2	NEC2		0.445365	0.647176	0.540507
TRX2	US12		0.553514
TRX2	UL71		0.634767	0.698372	0.66817
TRX2	IE2		0.694618	0.584162	0.596583
TRX2	IRS1		0.573223	0.4743	0.460582
TRX2	UL83		0.575297	0.537381	0.577056
TRX2	US22		0.656833	0.580248	0.566536
TRX2	HELI		0.749811	0.574444	0.566277
TRX2	UL117		0.617669	0.543082	0.538738
TRX2	IE1		0.73622	0.59427	0.584406
TRX2	TRX1		0.865095	0.780286	0.791742
TRX2	US23		0.516255	0.565209	0.456426
TRX2	UL37		0.399979	0.415935	0.407694
[truncated: 3,149 more rows]
