# Supplementary material for: Temporal dynamics of protein complex formation and dissociation during human cytomegalovirus infection
Source: Nat Commun. 2020 Feb 10;11:806. doi: 10.1038/s41467-020-14586-5 (PMC7010728; doi:10.1038/s41467-020-14586-5)
Supplement: Supplementary file 10 — Supplementary Data 7 [file 41467_2020_14586_MOESM10_ESM.xlsx]

## Sheet: Description
Supplementary Data 7	Potential protein complexes, including viral-host interactions, based on the COACH algorithm
	Tab name	Tab description	Column headers	Notes
	TableS7A	Putative protein complexes at mock	Core_complex	Gene sets of core complexes at mock
			Attached_complex	Gene sets of attached complexes at mock
	TableS7B	Putative protein complexes at 24 hpi	Core_complex	Gene sets of core complexes at 24 hpi
			Attached_complex	Gene sets of attached complexes at 24 hpi
	TableS7C	Putative protein complexes at 48 hpi	Core_complex	Gene sets of core complexes at 48 hpi
			Attached_complex	Gene sets of attached complexes at 48 hpi
	TableS7D	Putative protein complexes at 72 hpi	Core_complex	Gene sets of core complexes at 72 hpi
			Attached_complex	Gene sets of attached complexes at 72 hpi
	TableS7D	Putative protein complexes at 96 hpi	Core_complex	Gene sets of core complexes at 96 hpi
			Attached_complex	Gene sets of attached complexes at 96 hpi

## Sheet: TableS7A
Core_complex	Attached_complex
AP1G1, ATG4B, BICD2, EIF3E, FAM129A, ISG15, NEDD4, PDLIM7, RANGAP1, RBM12, RPA1, SEC31A	AP1G1, ATG4B, BICD2, CKAP5, CLUH, EIF3E, EXOC7, FAM129A, GART, ISG15, NEDD4, PDLIM7, PNPT1, PPFIBP1, RANGAP1, RBM12, RPA1, SEC23A, SEC31A, TMOD3, UBE2L6
ARMH3, TUBB, TUBB2A	ARMH3, CTSZ, TUBB, TUBB2A, TUBB4B
FDXR, MAP2K3, TUFM	AP2A2, CDK5, CSNK1A1, FDXR, HADHB, KPNB1, MAP2K3, NUDT1, PALLD, PARVA, SAR1A, TUFM
ATP6V1D, VCL	ATP6V1D, VCL
POP4, UFC1	POP4, UFC1
ARL2, DTYMK, EEF1A2	AARS, ARL2, DTYMK, ECI2, EEF1A1, EEF1A2, TRIP13, UHRF1BP1L
KYAT3, PSMB2, VAT1L	KYAT3, PSMB2, TKT, VAT1L
LRRC40, RIC8A, SEC24A, SH3PXD2B	DCTN1, LRRC40, MYO9B, RASA1, RIC8A, SEC24A, SH3PXD2B, UBA7
CHMP1B, EPB41L2, FAM160B1, MCM2, NHLRC2, NSFL1C, PSMD5, TAGLN2, TES, XPO7	ARFGAP3, ATE1, BOLA2, CHMP1B, DNAJC9, EHD1, EHD3, EPB41L2, FAM160B1, FLNB, FLNC, MCM2, MRI1, NHLRC2, NSFL1C, NUDCD1, PDE12, PPCS, PSMD5, TAGLN2, TES, VWA5A, XPO7
ARL1, COMMD8, COPE, CPSF7, EIF2A, GAMT, GMPS, GSTM2, MVP, NCKAP1, SGTA, ZZEF1	ARL1, COMMD8, COPE, CPSF7, EIF2A, GAMT, GMPS, GSTM2, MVP, NCKAP1, NEK9, SGTA, TARS, ZZEF1
AACS, HDLBP, PDS5A, PPM1G	AACS, EIF2AK2, HDLBP, NFATC4, PDS5A, PPM1G
AMPD2, CCT2, CCT6A, CHMP2A, SNX8	AMPD2, CCT2, CCT6A, CHMP2A, ISOC1, SNX8
RPS10, RPS16	RPS10, RPS16
ATE1, ATXN10, BOLA2, CDC27, DNAJC9, DNMT1, EPB41L2, FLNB, FLNC, MCM2, NHLRC2, NSFL1C, NUDCD1, PPM1B, PSMD5, UCHL3, VPS4B, VWA5A, XPO7, YTHDF3	ARFGAP3, ATE1, ATXN10, BOLA2, CDC27, CUL4A, DNAJC9, DNMT1, EHD3, EIF2S1, EPB41L2, FAM160B1, FLNB, FLNC, KPNA4, MCM2, MRI1, NHLRC2, NSFL1C, NUDCD1, PPM1B, PSMD5, TTC38, UCHL3, VPS4B, VWA5A, XPNPEP1, XPO7, YTHDF3
CDC42, MBNL1	CDC42, MBNL1
PSMB1, PSMB5	PSMB1, PSMB5
NT5DC1, PPP2R2D, TBC1D13	COPS5, MOB1B, NIT2, NPEPPS, NT5DC1, OXR1, PPA1, PPP2R2D, SEPT7, TBC1D13, TPMT, TPP2, UBE2K
DRG2, MCM5, MRPS9, RFC4	DRG2, MCM5, MRPS9, NAP1L4, RFC4, YTHDF3
DDX1, MYO1C, SEC31A, SRP54, TLN1, WASHC5	CKAP5, CLUH, DDX1, EIF5, FKBP4, MTHFD1, MYO1C, PAIP2, PALLD, PTBP1, SEC31A, SRP54, TLN1, WASHC5
PSMF1, PURB, UBE2A	DDI2, DIP2B, PSMF1, PURB, RAB10, SHC1, SRI, UBE2A, UBE2R2, UBXN7
CLIC4, HSDL2	CLIC4, HSDL2
HNRNPK, PARN, RASA1	ACAP2, ACP1, AIP, ARFGAP2, CAD, CLUH, DCTN1, FAM45A, GART, GBF1, HNRNPK, MYO1C, OSTF1, PARN, PCBP1, PPP2R5D, RASA1, RIC8A, USP9X, VPS33A, XPO5
NUP58, SEPT10	NUP58, SEPT10
RPS15, RPS8	RPS15, RPS8
ACAP2, ARFGEF1, CCDC22, CNOT1, EML4, FKBP15, HAT1, ROCK2, SEC24D	ACAP2, ARFGEF1, CCDC22, CNOT1, EML4, ENOPH1, FKBP15, GBP2, GLRX3, HAT1, MTOR, ROCK2, SEC24D, TBCB, VARS
CDK17, PDHA1	CDK17, PDHA1
BAX, SH3BGRL3	BAX, SH3BGRL3
AGFG1, CYFIP1, EHD4, EML1, HUWE1, IGBP1, PBDC1, PLCB3, TBCD, TOLLIP, XPO4	AGFG1, CYFIP1, EHD4, EML1, HUWE1, IGBP1, MTPN, PBDC1, PLCB3, TBCD, TOLLIP, XPO4
CDC16, RAC2	CDC16, CDK5RAP3, MAGOHB, RAC2
EIF3G, MRPL39, PUF60	ARFGAP3, EIF3G, EPB41L2, LARP1, MRPL39, PAPOLA, PDE12, PUF60, TAGLN2, TIPRL, TLDC1
HYOU1, SEC16A	FAM50A, HYOU1, PLOD1, SEC16A
ATXN2, BIN1, CEP170, EML1, RHOC, SH3BP1, SRXN1, TTC38, VPS25	ATXN2, BIN1, CEP170, EML1, IGBP1, RHOC, SH3BP1, SRXN1, TTC38, VPS25
CIAO2B, DDX5, TRIM5	CIAO2B, DDX5, KPNA1, TRIM5
ACTL6A, LRRC47, PMPCA	ABHD14B, ACTL6A, ACYP1, ATP6V1E1, GSPT2, LRRC47, PMPCA, RAB23, RNH1, TNFAIP8, UAP1L1, UBE2Z, UBE3A, VPS26A
ASPH, HNRNPA2B1	ASPH, HNRNPA2B1
GLA, SDSL	GLA, SDSL
RPS25, RPS4Y1, RPSA	RACK1, RPS10, RPS18, RPS2, RPS25, RPS3, RPS3A, RPS4X, RPS4Y1, RPS8, RPS9, RPSA
GFM1, MAGOHB, VPS28	CDC16, EIF5A, GFM1, MAGOHB, UBE2E1, VPS28
BLVRA, CCT3, IPO5, PAPSS1	BLVRA, CCT3, IPO5, PAPSS1
DYNC1I2, ECI2, INPP1, LGALS3, RAB13, RRM1	DYNC1I2, ECI2, INPP1, LGALS3, RAB13, RRM1, STAM
MAPK1, MTMR12	MAPK1, MTMR12
FAM98A, NUDT9, NUP188	FAM98A, NUDT9, NUP188, NUP54
CCDC25, GET4, LMAN1, NRDC, YTHDF2	CCDC25, CNN2, EIF5A, GET4, HSPH1, LMAN1, NRDC, PPIA, UBE2Q1, YTHDF2
CTSK, CTSL	CTSK, CTSL
AKT1, ALDH1L2, DAB2, DIAPH1, DOCK1, HNRNPU, MSH2, PLCG1, PRKCA, PTGES3, SMC2, TXNL1, UBA6	AKT1, ALDH1L2, ANXA5, DAB2, DIAPH1, DOCK1, HNRNPU, MSH2, PLAA, PLCG1, PRKCA, PTGES3, SMC2, TXNL1, UBA6
ALDH4A1, COMMD5, DCK, GSK3A, INPP1, RAB13, SAMHD1	ALDH4A1, COMMD5, DCK, DYNC1I2, GSK3A, INPP1, RAB13, SAMHD1
PSMA3, PSMA7, PSMB6	PSMA3, PSMA7, PSMB4, PSMB6
ACP1, AP1G1, CAD, CLUH, DNM1, EIF4A1, GART, GBF1, HNRNPK, MYO1C, OSTF1, PCBP1, PPP2R5D, RANGAP1, RASA1, RBMS2, VPS33A	ACP1, AIP, AP1G1, CAD, CLUH, DCTN1, DNM1, EIF4A1, GART, GBF1, HNRNPK, MYO1C, OSTF1, PCBP1, PPP2R5D, RANGAP1, RASA1, RBMS2, USP9X, VPS33A, XPO5
PBK, UBR1	PBK, UBR1
APEX1, DDX1, EEF1G, EIF5, FAM98B, FKBP4, FLNA, KPNB1, MTHFD1, MYO1C, NUDCD3, PAIP2, PALLD, SBDS, SEC31A, TLN1, UBE2Q1	APEX1, DDX1, EEF1G, EIF5, FAM98B, FKBP4, FLNA, ISG15, KPNB1, MAP2K3, MTHFD1, MYO1C, MYO1E, NRDC, NUDCD3, PAIP2, PALLD, RAP1GDS1, SBDS, SEC23A, SEC31A, TBC1D15, TLN1, UBE2Q1, XPO1
ALDH1B1, OXCT1, SUCLG2	ALDH1B1, API5, OXCT1, SUCLG2
CHMP1B, FRYL, LZTFL1, ZNF622	CHMP1B, ERO1A, FRYL, LZTFL1, PSME4, ZNF622
LIMS1, RAB14	LIMS1, RAB14
MAP1A, PSIP1	MAP1A, PSIP1
ATG5, GDI1, LTA4H, PGK1, PPP2R1A, PPP2R1B, PRKAR1A, UBE2N	ATG5, COTL1, GDI1, LTA4H, PGK1, PPP2R1A, PPP2R1B, PRKAR1A, TWF2, UBE2N
APRT, DCPS, SCLY, SERPINB2	APRT, DCPS, HEXA, SCLY, SERPINB2
ASMTL, PPP4R1, TOLLIP	ASMTL, PPP4R1, TOLLIP
HMGB2, HMGB3	HMGB2, HMGB3
NEDD8, PLIN3	NEDD8, PLIN3
GEMIN5, USP10	GEMIN5, USP10
CARM1, CCT4, UBE2V1	CARM1, CCT4, HK1, PSMG2, SNX8, UBE2V1
DIAPH1, PDIA3, STAMBP	ALDH1L2, DAB2, DIAPH1, MSH2, PDIA3, SMC2, STAMBP
ACTR2, ARPC4, ARPC5	ACTR2, ARPC4, ARPC5, CTPS2
CHMP3, ERO1A, LZTFL1, MYO6, TES	CHMP1B, CHMP3, DOP1B, DYNLT1, ERO1A, LZTFL1, MYO6, PSME4, TES
FBXL18, NAA25, PPM1F	C11orf68, FBXL18, NAA25, PPM1F
CCDC93, IDE, NCDN	CCDC93, IDE, KIF2A, NCDN, TRIP10
TFRC, TJP1	TFRC, TJP1
DYNC1I2, RSU1	DYNC1I2, GSK3A, RSU1, STIP1
AP2A1, AP2B1, ARL1, CPSF7, EIF2A, GSTM2, GSTM4, HERC4, KPNA3, NCKAP1	ADRM1, AP2A1, AP2B1, ARL1, COMMD8, CPNE1, CPSF7, DDX6, EIF2A, GSTM2, GSTM4, HERC4, KLC2, KPNA3, LRBA, MVP, NCKAP1, SAE1, SAR1B, UBA2
APEX1, CAP2, DDX19A, FLNA, HERC4, HNRNPR, HTT, MAPRE3, NUDCD3, NUDT2, NXN, PALLD, RAP1GDS1, SAR1A, SEC23IP, TSG101	APEX1, CAP2, DDX19A, EPG5, FLNA, HERC4, HNRNPR, HTT, MAPRE3, NUDCD3, NUDT2, NXN, PALLD, RAP1GDS1, SAR1A, SEC23IP, TSG101
RPL17, RPS11	RPL17, RPL23A, RPS11, RPS15A
PAAF1, TRMT112	PAAF1, TRMT112
PPP1CB, PPP1CC, RAB10, SHC1	PPP1CB, PPP1CC, PURB, RAB10, SHC1
DDX17, FYCO1, PPP2R5C	ACAP2, CASP4, CSK, DDX17, ENOPH1, FYCO1, HNRNPA3, PIP4K2C, PPP2R5C, SEC24C
BAG2, CKS1B	BAG2, CKS1B
FLII, FYCO1	CASP4, CSK, FLII, FYCO1, SEC24C
SIAE, TNKS1BP1	SIAE, TNKS1BP1
COPS4, GPS1, PRMT5	COPS4, COPS7B, DPP3, FAF1, GPS1, LYPLA2, PRMT5
ATP6V1A, FHL3	ATP6V1A, FHL3
ADRM1, AP2A1, AP2A2, AP2B1, IPO9	ADRM1, AP2A1, AP2A2, AP2B1, AP2M1, ARL1, CDK4, CPSF7, GSTM2, GSTM4, HERC4, IPO9, KPNA3, NCKAP1
GART, PCBP1, RANGAP1, SH3GLB2	ACP1, AP1G1, CAD, CLUH, DNM1, EIF4A1, GART, HNRNPK, ISG15, MYO1C, OSTF1, PCBP1, PPP2R5D, RANGAP1, RBMS2, RPA1, SEC31A, SH3GLB2, VPS33A
COLGALT1, DNAJC3, ERAP1, HYOU1, MIPEP, PLOD1	COLGALT1, DNAJC3, ERAP1, HYOU1, MIPEP, PLOD1
GNE, NUP37, STK3	ATG2B, BUB3, GNE, NUP37, RAB10, RAB3B, STK3
PAK2, PFN1	ARF6, COPS2, PAK2, PFN1
CARD16, CWF19L1, ENDOG, GINS3, HERC4, HSPA4L, MPI, NXN, TRIM21, TRNT1, VASP	ACBD3, AHSA1, ARFGEF2, ATP6V1C1, CARD16, CNP, CWF19L1, DDX19A, DDX19B, DDX6, ENDOG, GINS3, HERC4, HSPA4L, HTT, KLC2, MAPRE3, MPI, NXN, SAR1B, SEC23IP, TRIM21, TRNT1, UEVLD, VASP
ANXA7, RELCH, SHPK	ANXA7, RELCH, SHPK, UBE4B
CAMK2D, DNAJA1, RAE1	ACSF2, CAMK2D, DNAJA1, NEK7, RAE1
CTTNBP2NL, TERF2IP	CTTNBP2NL, TERF2IP
ABR, ACSL4, ARHGAP17, EPRS, HNRNPF, LARS, MARS, RAB3GAP1, TBCE, TRIM28, YARS	ABR, ACSL4, ARHGAP17, ARHGEF1, CCAR2, EPRS, GSTM3, HNRNPF, IARS, IGF2BP1, LARS, MARS, PPID, RAB3GAP1, STK39, TBCE, TRIM28, UCHL5, USP7, YARS
ANKFY1, EIF4G2, RNF213	ANKFY1, CELF1, EIF2AK2, EIF4G2, HDLBP, IGF2BP3, MICAL1, RNF213
CEP170, NUMB, RHOC, TMEM263	BIN1, CEP170, NUMB, RAPH1, RHOC, TMEM263
CASP4, FYCO1	CASP4, CNOT1, DDX17, FLII, FYCO1, PFAS
NAGK, TKFC	NAGK, TKFC
COPS5, MOB1B, NPEPPS, PPA1, PPP2R2D, SEPT7, TBC1D13, TPP2, UBE2K	AKR1B1, ALDH7A1, ASNS, COPS5, MAP2K1, MOB1B, NIT2, NPEPPS, OXR1, PPA1, PPP2R2D, PSME1, PSME2, SEPT7, SEPT9, TBC1D13, TPMT, TPP2, UBE2K
AP1G1, ATG4B, BICD2, CKAP5, CLUH, ECPAS, EIF3E, ELMO2, FAM129A, GART, ISG15, PNPT1, PPFIBP1, RBM12, RPA1, SEC31A, SH3GL1, TMOD3	AP1G1, ATG4B, BICD2, CKAP5, CLUH, ECPAS, EIF3E, ELMO2, FAM129A, GART, ISG15, NEDD4, PCBP2, PNPT1, PPFIBP1, RBM12, RPA1, SEC31A, SH3GL1, TMOD3, XPOT
NCBP1, RCC2	NCBP1, RCC2
AP2S1, TRNT1	AP2S1, EHD2, KPNA3, TRNT1
FAM192A, TFG, VAT1L	FAM192A, TFG, VAT1L
EDC4, GIGYF2, HECTD1, PUM1, TUBGCP3	BLVRB, CPNE3, EDC4, EPN1, GIGYF2, GORAB, H6PD, HECTD1, OGT, PUM1, TUBGCP3
ARFGAP3, ERP44, LARP1, NAA35	ARFGAP3, ERP44, LARP1, NAA35, PDE12, SCYL2, TIPRL, UBL4A
CDC123, SQSTM1	CDC123, SQSTM1
ARFGEF1, ARFGEF2, CAD, CAPG, DNM2, EML4, ENOPH1, FDPS, GLRX3, HSPA4L, MPST, PGM3, SEC23IP, SEC24D, VARS, VASP	ARFGEF1, ARFGEF2, CAD, CAPG, DNM2, DUSP3, EHD2, EML4, ENOPH1, FDPS, GLRX3, HAT1, HSPA4L, MPST, PGM3, SEC23IP, SEC24D, TBCB, VARS, VASP
CTTNBP2NL, DBNL	CC2D1B, CTTNBP2NL, DBNL, NUP54
ATG4B, BICD2, CKAP5, EIF3E, FAM129A, ISG15, NEDD4, PLCG1, PPFIBP1, PTGES3, RBM12, SEC23A, SEC31A, TMOD3, UBE2L6, UBE3C	ATG4B, BICD2, CKAP5, EIF3E, FAM129A, ISG15, NEDD4, PLCG1, PPFIBP1, PTGES3, RBM12, RPA1, SEC23A, SEC31A, TBC1D15, TMOD3, UBE2L6, UBE3C, XPOT
RPL13, RPL18A	RPL13, RPL18A, RPL6, RPSA
COG2, GOPC, QRICH1	COG2, DDX58, EIF4G3, GOPC, HSPB1, QRICH1, STAT1, STAT2, STUB1, TRIM25
ANP32B, GABARAP	ANP32B, GABARAP
PRKACA, SETD3	PRKACA, SETD3
ATXN2, COMMD3, RHOC	AIFM2, ATXN2, BIN1, CEP170, COMMD3, EML1, RAPH1, RHOC, SH3BP1, SRXN1, VPS25
ALDH6A1, GAPVD1, PHLDB1, TNS1	ALDH6A1, ARMC1, CRTAP, GAPVD1, GCLM, PHLDB1, RAD50, TNS1
MAPKAPK2, SEC13	MAPKAPK2, SEC13
GNA13, GNAS	GNA13, GNAS
AIDA, EHD3, SNX1, SNX2, TAGLN2, YTHDF3	AIDA, CLIC1, EHD1, EHD3, FLNC, HGS, PSMD5, RFC4, SNX1, SNX2, TAGLN2, UBE2M, VWA5A, XPO7, YTHDF3
HDAC2, PTK2	HDAC2, PTK2
KIF13B, KIF1BP, SMG9, USP47	KIF13B, KIF1BP, SMG9, USP47, ZC3HAV1
COPS5, COPS7A, COPS7B, CUL3, SEPT7, UBE2K	AKR1B1, COPS5, COPS7A, COPS7B, CTNNA1, CUL3, NIT2, PSME1, PSME2, PTPA, SEPT7, TPP2, UBE2K
PYCARD, VPS26B	PYCARD, VPS26B
HECTD1, MAD2L1, PIP4K2C, PPP2R5C, SNX18	EXOC4, HECTD1, MAD2L1, PIP4K2C, PPP2R5C, RBCK1, SNX18, SPART, TUBGCP3
TUBA1C, TUBA4A, UFC1	ADSS, L3HYPDH, TUBA1A, TUBA1C, TUBA4A, TUBB, UFC1
BLOC1S1, POFUT1	BLOC1S1, POFUT1
MAP4K5, PUF60	MAP4K5, PUF60
AHSA1, ARFGAP3, ATG7, CAMK1, CKB, COPB2, CPNE1, FLNC, HGS, KLC2, LRBA, MCM7, SAE1, SNX1, SNX2, TIMM44, TIPRL, UBA2, UBE2M, YTHDF3	AHSA1, ARFGAP3, ATG7, CAMK1, CKB, COPB2, CPNE1, DDX6, EIF2A, FLNC, GMPS, HGS, KLC2, LRBA, MCM7, MVP, NAP1L4, SAE1, SAR1B, SNX1, SNX2, TARS, TIMM44, TIPRL, UBA2, UBE2M, YTHDF3
NCAPD2, PREP, TRIO	NCAPD2, PREP, TRIO
AMPD2, ARIH1, PHGDH, VPS29	AMPD2, ARIH1, ESD, PDE5A, PHGDH, VPS29
CS, PRKAA1	CS, PRKAA1, PSMD5, SAMHD1
CKB, COPG1, DHX9, DIS3L2, KIF1B, PABPC4, TIMM44	AHSA1, ARHGAP1, ATG7, CIAPIN1, CKB, CNP, COPA, COPG1, DHX9, DIS3L2, DNMT1, DPP9, EIF4A3, HGS, HSPBP1, KIF1B, PABPC4, PTPN11, PXK, SNX1, SNX12, SORBS3, SRM, STRN4, SUCLA2, TIMM44, UBA3, VPS4B, YTHDF3
PSMB4, PSMB9	PSMB4, PSMB9
RNF214, TTC4	RNF214, TTC4
CKAP5, CLUH, DCTN1, FAM129A, MYO1C, PTBP1, SEC31A, WASHC5, XPO5	ATG4B, CKAP5, CLUH, DCTN1, ECPAS, FAM129A, GART, ISG15, MYO1C, PCBP1, PPP2R5D, PTBP1, RASA1, RBM12, SEC31A, SH3GL1, SRP54, WASHC5, XPO5
UBE2L3, YWHAG	UBE2L3, YWHAG
AASDHPPT, GALE, MCM6, NCBP1	AASDHPPT, GALE, MCM6, NCBP1
DAB2, NCAPG, PCID2, PLAA, UCHL5	AKT1, DAB2, HNRNPU, NCAPG, PCID2, PLAA, SMC2, TAB1, UBA6, UCHL5
CCS, COMMD1, IGBP1, NECAP2, TBCD, TOLLIP	AGFG1, CCS, COMMD1, EML1, IGBP1, NECAP2, PLCB3, TBCD, TOLLIP, XPO4
PPP3CA, PPP3CB	PPP3CA, PPP3CB
FECH, IDH3B	FECH, IDH3B
NEK9, PAPOLA, PPP5C, RECQL, SNX2, WDR1	ACSS2, AKR7A2, DYNC1H1, EIF4E, FAM129B, GMPS, KHDRBS1, KIF5B, KLC1, NEK9, NUDC, OTUB1, PAPOLA, PPP5C, PRMT1, RECQL, SNX2, SNX5, TPT1, UBFD1, WDR1, ZZEF1
HEXB, PGM2	HEXB, PGM2
CC2D1B, EIF3C, TRADD	ARMC1, CC2D1B, EIF3C, TRADD
MYL6B, TXNRD1	MYL6B, TXNRD1
ALDH2, IDH2	ALDH2, IDH2
DDX3X, DDX58, EIF4G3, GOPC, HSPB1, QRICH1, STUB1	DDX3X, DDX58, DOCK7, EIF2AK2, EIF4G3, GOPC, HSPB1, QRICH1, STAT2, STUB1
ACP1, ARMC1, GAPVD1, GCLM, PHLDB1, RAD50, TNS1	ACP1, ARMC1, CRTAP, GAPVD1, GCLM, MYO9B, PHLDB1, RAD50, RBMS2, TNS1
F8A1, HNRNPA3	F8A1, HNRNPA3
ARL2BP, FDXR	ARL2BP, FDXR
CDK1, OGFR	CDK1, OGFR
ARPC4, ATP6V1B2, CTPS2, LPP	ARPC4, ATP6V1B2, CTPS2, LPP
COPS7B, CUL3, GNE, LYPLA2, NIT2, PAPSS2, PDCL3	BUB3, COPS4, COPS7A, COPS7B, CUL3, GNE, LYPLA2, NIT2, PAPSS2, PDCL3, UBE2K
CHMP1B, ERO1A, NSFL1C, PDLIM5, PSME4	CHMP1B, DOP1B, ERO1A, FAM160B1, LZTFL1, MRPS23, NSFL1C, PDLIM5, PSMD5, PSME4, TES, TIA1, ZNF622
CMBL, PCNA, RBPJ	CMBL, MAP1B, MCTS1, PCNA, RBPJ, STIP1
ANLN, HSPA14	ANLN, HSPA14
LRRC57, PRKACA, USP13	C1QBP, LRRC57, PRKACA, USP13
ILK, PARVA, PDHB	CSNK1A1, DNAJA2, FDXR, GET4, ILK, PARVA, PDHB, UBE2L6, VPS4A, YTHDF2
MALT1, TCERG1	MALT1, TCERG1
ARL2, ECI2, UHRF1BP1L	ARL2, CMBL, COTL1, DTYMK, DYNC1I2, ECI2, FABP3, HMGCS1, PYGB, RAB13, UHRF1BP1L, YWHAB
AKR7A2, COMMD8, EIF2A, FAM129B, GMPS, KHDRBS1, NAA50, NEK9, PPP5C, RECQL, SNX5, ST13, UBFD1, WDR1, ZZEF1	AKR7A2, CMPK1, COMMD8, DYNC1H1, DYNC1LI1, DYNC1LI2, EIF2A, FAM129B, GMPS, KHDRBS1, NAA50, NEK9, PPP5C, RECQL, SNX2, SNX5, ST13, TPT1, UBFD1, WDR1, ZZEF1
CIAO2B, KPNA1	CIAO2B, IPO4, KPNA1, TRIM5
ILF2, ILF3	ILF2, ILF3
COPS5, COPS7A, COPS7B, NIT2, PTPA, SEPT7, SEPT9, TPP2, UBE2K	AKR1B1, COPS5, COPS7A, COPS7B, CUL3, NIT2, NPEPPS, PAPSS2, PPP2R2D, PSME2, PTPA, SARS, SEPT7, SEPT9, TBC1D13, TPP2, UBE2K
MESD, SH3KBP1	MESD, SH3KBP1
DCK, EIF4A2, FLNC, PRKAA1	COMMD7, DCK, EIF4A2, FLNC, IPO7, PRKAA1
FGGY, QDPR	FGGY, QDPR
PSMC6, PSMD8	PSMC6, PSMD8
DCTN3, DDX1, EEF1G, EIF5, FAM98B, FKBP4, GBP1, PAIP2, TLN1	APEX1, DCTN3, DDX1, EEF1G, EIF5, FAM98B, FKBP4, FLNA, GBE1, GBP1, KPNB1, MTHFD1, MYO1C, NRDC, NUDCD3, PAIP2, PALLD, RAP1GDS1, SEC31A, SRP54, TLN1, UBE2Q1, XPO1
GCLM, ILKAP, MICALL1	ELAVL1, GCLM, ILKAP, LRRC40, MICALL1, PAFAH1B3, TCAF1, UTRN
COL6A1, DBR1, DPH2	COL6A1, DBR1, DPH2
AAK1, CDC27, CFAP20, DHX9, DNAJC9, PPM1B, UBL4A	AAK1, ARFGAP3, ATE1, CDC27, CFAP20, CIAPIN1, CKB, CNP, DHX9, DNAJC9, DNMT1, EIF4A3, EPN1, ERP44, HDAC1, KPNA4, PPM1B, PPP1R8, SCYL1, SCYL2, STRN4, UBL4A, UCHL3, VPS4B, YTHDF3
HSPA1B, HSPA8	HSPA1B, HSPA8
COMMD8, COMT, COPE, HOOK3, SGTA, STAM2	COMMD8, COMT, COPE, GAMT, HNRNPUL2, HOOK3, SGTA, STAM2
HIST1H2BJ, HIST1H2BK	HIST1H2BJ, HIST1H2BK
ACYP1, CARHSP1, GSDME, RAB23, UAP1L1, UBE3A, UBXN7	ABHD14B, ACTL6A, ACYP1, ATP6V1E1, CARHSP1, EPB41L3, GFPT2, GSDME, LRRC47, RAB23, UAP1L1, UBE2R2, UBE3A, UBXN7, VPS26A, WDR82
ARL8B, RAP1B, TTC1	ARL8B, RAP1B, TTC1
CBR3, HSPA12A	CBR3, HSPA12A
CSDE1, HPF1, IFIT1, IFIT2, IFIT3, MAPRE2, XRCC5	AKR1C3, CSDE1, HNRNPL, HPF1, IFIT1, IFIT2, IFIT3, MAPRE2, STAT2, STK10, XRCC5
ANKRD54, ATXN2L, TMEM263, WDR11	ANKRD54, ATXN2L, TMEM263, WDR11
ARMH3, CTSZ	ARMH3, ASNA1, CTSZ, TUBB2A
FKBP2, PMM2, ZFR	FKBP2, PMM2, TCEA1, ZFR
COPZ1, CSNK2B	COPZ1, CSNK2B
LARS2, NUP205	LARS2, NUP205
PSMC1, PSMC3, PSMC5, PSMD1, PSMD11, PSMD12, PSMD13, PSMD3, PSMD6, PSMD7	PSMC1, PSMC2, PSMC3, PSMC4, PSMC5, PSMD1, PSMD11, PSMD12, PSMD13, PSMD14, PSMD2, PSMD3, PSMD6, PSMD7
DDI2, FKBP2, NEDD1, TCEA1	DDI2, FKBP2, NEDD1, RAB3B, TCEA1
AHSA1, ARFGEF1, ARHGAP1, CKB, CNP, DUSP3, ENDOG, HSPA4L, HSPBP1, KIF1B, MPST, PGM3, SNX12, SUCLA2, TBCB, TIMM44, TRNT1, USP24, VASP	AHSA1, ARFGEF1, ARFGEF2, ARHGAP1, CKB, CNP, COPA, DUSP3, ENDOG, HSPA4L, HSPBP1, KIF1B, MPST, PGM3, SNX12, SUCLA2, TBCB, TIMM44, TRNT1, USP24, VASP
GCN1, GTF2I, VCPIP1	GCN1, GTF2I, VCPIP1
ATG5, COTL1, GSN, GSPT1, HEBP1, LTA4H, PCMT1, PTGR1, TRIP13, UBE2N	ATG5, CNRIP1, COTL1, GPI, GSN, GSPT1, HEBP1, LTA4H, PCMT1, PTGR1, SERPINB1, THUMPD3, TRIP13, UBE2N
AKR7A2, CMPK1, DCUN1D1, DYNC1LI2, GMPS, KHDRBS1, NAA50, RECQL, SNX5, ST13, UBFD1, WDR1, ZZEF1	AKR7A2, CMPK1, DCUN1D1, DYNC1H1, DYNC1LI1, DYNC1LI2, FAM129B, GMPS, KHDRBS1, NAA50, NEK9, PPP5C, RECQL, SNX5, ST13, TPT1, UBFD1, WDR1, ZZEF1
AAK1, CDC27, CNP, EIF4A3, HSPBP1, TIAL1, TNPO3	AAK1, ATIC, BLVRB, CDC27, CIAPIN1, CKB, CNP, CPNE3, DHX9, EDC4, EIF4A3, EPN1, ERP44, HDAC1, HSPBP1, KPNA4, PPP1R8, SORBS3, STRN4, TIAL1, TNPO3, UBL4A, UCHL3
DDX58, HNRNPA0, YARS2	ANXA11, DDX58, HNRNPA0, YARS2
PPM1A, RBBP9	PPM1A, RBBP9
ABCF2, CBR1, NMD3, UAP1	ABCF2, CBR1, FSCN1, NMD3, PI4KB, STK24, SWAP70, TNFAIP8, TWF1, UAP1, UBE2Z
ANXA3, CZIB, EML2, FBXL18	ANXA3, CZIB, EML2, FBXL18
CAP1, LTA4H, MSN	CAP1, HNMT, LTA4H, MSN, PGK1, PPP2R1A
ASCC2, ASCC3	ASCC2, ASCC3
APOB, LRPAP1	APOB, LRPAP1
SCFD1, TAOK3	SCFD1, TAOK3
AHCY, BCAT1	AHCY, BCAT1
ALDH1L2, ANXA5, ATG4B, DNAJC7, EIF3E, HNRNPU, NEDD4, PLCG1, PPFIBP1, PTGES3, SEC23A, TIGAR, UBE2L6, UBE3C, VPS4A, XPOT	ALDH1L2, ANXA5, ATG4B, BICD2, DNAJC7, DOCK1, EIF3E, HNRNPU, ISG15, NEDD4, PLCG1, PPFIBP1, PTGES3, SEC23A, SEC31A, TBC1D15, TIGAR, UBE2L6, UBE3C, VPS4A, XPOT
RPL32, RPL8	RPL32, RPL8
CAT, NME4	CAT, NME4
ARL2, COTL1, FABP3, GDI1, HMGCS1, TRIP13, YWHAB	ARL2, ATG5, COTL1, ECI2, FABP3, GDI1, HMGCS1, NNMT, TRIP13, YWHAB
AHSA1, COPA, COPB2, DDX6, KLC2, NQO1, PPIH, SNX1, UBA2	AHSA1, ATG7, CAMK1, COPA, COPB2, COPG2, CPNE1, DDX19A, DDX19B, DDX6, DUSP3, EIF2A, GALM, GLOD4, GMPS, HERC4, HGS, HIBCH, KLC2, LRBA, MVP, NCKAP1, NQO1, PPIH, SAE1, SAR1B, SCRN1, SNX1, SYNCRIP, TARS, TIMM44, UBA2, UBE2M, VASP
AKR1A1, MAP2K2, MYO6, NAA10, NDRG1, NRBP1, PPCS, PPME1	AKR1A1, FAM160B1, GSPT1, HNMT, LCMT1, MAP2K2, MYO6, NAA10, NAA15, NDRG1, NRBP1, PPCS, PPME1, SUCLG1, VPS35, XPNPEP1
CREB1, SERPINE1	CREB1, SERPINE1
HYPK, PLBD2, TROVE2	HYPK, PGM2, PLBD2, TROVE2
PDLIM5, TTC38, VPS13C	BOLA2, DNAJC9, MRI1, NSFL1C, NUDCD1, PDLIM5, RHOC, TIA1, TTC38, VPS13C
ADI1, EPS15L1, POFUT2	ADI1, EPS15L1, POFUT2
MAGOHB, TRAPPC11, UBE2E1	EIF5A, MAGOHB, TRAPPC11, UBE2E1, VPS28
CTNND1, DIS3, RAB3GAP2, TRIOBP	CTNND1, DIS3, RAB3GAP2, TRIOBP
MYL9, SMAD4	MYL9, SMAD4
CMTR1, HK2, VPS11	CMTR1, HK2, VPS11
ABHD14B, DPP3, NPLOC4, RABGGTA, VPS26A	ABHD14B, ACYP1, ATP6V1E1, ATP6V1H, CUL2, DPP3, FSCN1, GSDME, LRRC47, NPLOC4, NTPCR, RABGGTA, UBE3A, VPS26A
ALDH1L2, ILK, PARVA, PTGES3, UBE2L6, VPS4A, YTHDF2	ALDH1L2, CNN2, CSNK1A1, EIF5A, GET4, HSPH1, ILK, KPNB1, MSH2, NEDD4, PARVA, PLCG1, PTGES3, SEC23A, TIGAR, UBE2L6, UBE2Q1, UBE3C, VPS4A, YTHDF2
CRKL, FKBP2, MVK, RAB8A	CRKL, DIP2B, FKBP2, MVK, RAB8A
MTHFD1L, PICALM, PMPCB, PPIF	MTHFD1L, PICALM, PMPCB, PPIF
BCCIP, COMT, STAM2	ARFIP2, BCCIP, COMT, COPE, GSTK1, HNRNPUL2, HOOK3, HSP90AA1, RABGAP1, SGTA, STAM2
ARL2, EEF1A1	ARL2, EEF1A1, EEF1A2, GDI1, NNMT, UGDH
CELF1, DDX3X, EIF2AK2, HDLBP, HNRNPH1, MICAL1, RNF213, TRIM25	ARHGEF1, CELF1, DDX3X, EIF2AK2, EIF4G2, HDLBP, HNRNPH1, IGF2BP3, MICAL1, RNF213, TRIM25, VRK1
ARL1, CAMK1, COPB2, CPNE1, DDX6, EIF2A, GALM, GLOD4, GMPS, HIBCH, KLC2, LRBA, MVP, NCKAP1, NQO1, SAE1, SAR1B, SNX1, SNX2, TARS, UBA2, UBE2M	AHSA1, ARL1, CAMK1, COPB2, COPG2, CPNE1, DDX6, EIF2A, GALM, GLOD4, GMPS, GSTM4, HGS, HIBCH, KLC2, KPNA3, LRBA, MCM7, MVP, NCKAP1, NQO1, SAE1, SAR1B, SNX1, SNX2, TARS, TIPRL, UBA2, UBE2M
PPP2R1A, PRKAR1A, TWF2	ATG5, DYNLT1, EIF2S2, ETF1, GDI1, KLC1, PPP2R1A, PPP2R1B, PRKAR1A, TWF2, UBE2N
G6PD, LRRC47	ATP6V1H, DPP3, FNTA, G6PD, LRRC47, RNH1
ARFGEF1, ARFGEF2, DUSP3, EML4, GLRX3, HAT1, HSPA4L, KIF1B, MPST, PGM3, SEC24D, TBCB, USP24, VARS, VASP	ARFGEF1, ARFGEF2, CAPG, DNM2, DUSP3, EHD2, EML4, ENDOG, FDPS, GLRX3, HAT1, HSPA4L, KIF1B, MPST, PGM3, SEC23IP, SEC24D, SNX12, SUCLA2, TBCB, TRNT1, USP24, VARS, VASP
ARL2, ATG5, TRIP13, VAC14	ARL2, ATG5, COTL1, PYGB, THUMPD3, TRIP13, VAC14
LIPA, WDR45B	LIPA, WDR45B
ARMH3, ASL	ARMH3, ASL, ASNA1, ENO1, PSAT1
DNAJB4, FYCO1, HNRNPA3	DDX17, DNAJB4, FYCO1, HNRNPA3
EXOC6B, PABPN1	EXOC6B, PABPN1
AAK1, BOLA2, CDC27, CKB, DHX9, DNAJC9, EIF4A3, FLNC, KPNA4, PPM1B, STRN4, TIAL1, UCHL3, VPS4B, VWA5A, YTHDF3	AAK1, ATE1, BOLA2, CDC27, CKB, DHX9, DNAJC9, DNMT1, DPP9, EIF4A3, FLNC, KPNA4, NAP1L4, NUDCD1, PPM1B, PPP1R8, SORBS3, STRN3, STRN4, TIAL1, TTC38, UCHL3, VPS4B, VWA5A, YTHDF3
HECTD1, OGT	EDC4, GIGYF2, HECTD1, OGT
DLGAP4, HINT2	DLGAP4, HINT2
BABAM2, SERPINE2	BABAM2, SERPINE2
ACAT1, AK3	ACAT1, AK3
EPG5, FLNA, HNRNPR, MON2, NUDCD3, RABGAP1, TSG101	APEX1, CAP2, EPG5, FLNA, HNRNPR, MON2, NUDCD3, NUDT2, PALLD, RABGAP1, RAP1GDS1, SAR1A, TSG101
CDV3, TPM4	CDV3, TPM4
ARPC2, BPNT1, TPI1	ACTR3, ARPC2, BPNT1, TPI1
MAVS, STX7	MAVS, STX7
COMMD10, URM1	COMMD10, URM1
ACP1, AIP, ARFGAP2, ELAVL1, FAM45A, GCLM, LRRC40, MYO9B, OSTF1, RASA1, RIC8A	ACAP2, ACP1, AIP, ARFGAP2, CAD, ELAVL1, FAM45A, GART, GBF1, GCLM, HNRNPK, LRRC40, MYO9B, OSTF1, PPP2R5D, RASA1, RIC8A, XPO5
PHLDB1, SRGAP2	PHLDB1, SRGAP2
FUS, TBL1XR1	FUS, TBL1XR1
AKR1B1, BLVRA, PTPA, SARS, SEPT7, TPP2	AKR1B1, BLVRA, COPS5, COPS7A, MOB1B, NIT2, PPP2R2D, PTPA, SARS, SEPT7, SEPT9, TPP2
PFDN2, TGFBI	PFDN2, TGFBI
DAZAP1, MGLL	DAZAP1, MGLL
COMMD8, NEK9, PRKAG1, ZZEF1	ARL1, COMMD8, EIF2A, GMPS, GSTM2, MVP, NEK9, PRKAG1, SGTA, TPT1, ZZEF1
TUBB, TUBB4B, TUBB6	ADSS, GFPT1, RBBP4, TUBB, TUBB2A, TUBB4B, TUBB6, VPS29
IFIT2, IFIT5, LRPPRC, STAT2	HPF1, IFIT1, IFIT2, IFIT5, LRPPRC, STAT2, STUB1
MTSS1L, TRIP6	MTSS1L, TRIP6
ARHGAP17, ARHGEF1, DST, EIF4G1, IARS, MAPK14, MARS, PRPF31	ARHGAP17, ARHGEF1, DST, EEF1E1, EIF4G1, EPRS, IARS, IGF2BP2, MAPK14, MARS, PRPF31, STK39, TRIM28, VRK1
HBA1, TPR	HBA1, HDGF, HNRNPDL, TPR
BOLA2, NSFL1C, NUDCD1, PDLIM5, PSMD5, TIA1	ATE1, BOLA2, DNAJC9, EPB41L2, FAM160B1, FLNC, MCM2, MRI1, NHLRC2, NSFL1C, NUDCD1, PDLIM5, PSMD5, TIA1, TTC38, VWA5A, XPO7
ATE1, ATXN10, BOLA2, CUL4A, DNAJC9, EIF2S1, FLNB, KPNA4, NUDCD1, UCHL3, VPS4B, VWA5A, XPNPEP1	ATE1, ATXN10, BIN1, BOLA2, CDC27, CUL4A, DNAJC9, DNMT1, DPP9, EHD4, EIF2S1, FLNB, FLNC, KPNA4, MCM2, MRI1, MTPN, NHLRC2, NUDCD1, PPM1B, PSMD5, TBCC, TTC38, UBA3, UBE2I, UCHL3, USP5, VPS25, VPS4B, VWA5A, XPNPEP1, XPO7, YTHDF3
RPL22, RPLP0	RPL22, RPLP0
GNAS, HBA1, RBMX	GNAS, HBA1, HDGF, HNRNPDL, RBMX
ARHGAP17, ARHGEF1, EIF4G1, EPRS, HNRNPH1, IARS, LARS, MARS, TRIM25, TRIM28, VRK1	ABR, ARHGAP17, ARHGEF1, CCAR2, DST, EIF4G1, EPRS, HNRNPH1, IARS, LARS, MARS, MICAL1, RAB3GAP1, STK39, TRIM25, TRIM28, VRK1, YARS
ALDH7A1, MOB1B, NPEPPS, PRDX6	AKR1B1, ALDH7A1, COPS5, MAP2K1, MOB1B, NPEPPS, PPP2R2D, PRDX6, SEPT7, TPP2
AACS, TRIP12	AACS, TRIP12
LASP1, TP53I3	LASP1, TP53I3
ACAP2, CNOT1, CSK, ENOPH1, FKBP15, FYCO1, PPP2R5C, SEC24C	ACAP2, CNOT1, CSK, ENOPH1, FKBP15, FYCO1, MTOR, PPP2R5C, ROCK2, SEC24C
SH3BP1, WNK1	ACTL6A, DOP1B, RHOC, SH3BP1, WNK1
ABCF2, CBR1, FSCN1, GSPT1, GSPT2, HEBP1, NDRG1, SERPINB1, STK24, TWF1, UAP1, UBE2Z	ABCF2, CBR1, FSCN1, GSPT1, GSPT2, HEBP1, NDRG1, SERPINB1, STK24, SWAP70, TWF1, UAP1, UBE2Z
CBR1, GSPT1, HNMT, LTA4H, MAP2K2, NDRG1, PPME1, SERPINB1, UBE2N	API5, CBR1, GSPT1, HEBP1, HNMT, LTA4H, MAP2K2, MYO6, NAA15, NDRG1, NRBP1, PPME1, SERPINB1, STK25, UBE2N
CCDC22, EEF1D, PFAS, ROCK1, UBR4	BZW2, CCDC22, EEF1D, HNRNPA1, IDE, PFAS, ROCK1, TRIP10, UBR4
CTBP1, PRPS2	CTBP1, PRPS2
CDC16, CDK5RAP3, EIF5A, GET4, VPS28	CCDC25, CDC16, CDK5RAP3, EIF5A, GET4, HSPH1, MAGOHB, VPS28, VPS4A
CASP3, EIF4B	CASP3, EIF4B
COL6A1, VAPB	COL6A1, VAPB
FAM114A2, NEK9, SGTA, TLDC1	FAM114A2, GMPS, MVP, NEK9, SGTA, SNX5, TIPRL, TLDC1, ZZEF1
GMDS, NADSYN1	GMDS, NADSYN1
DDX39A, GSTM4, IPO7, PFN2	CDK6, CPNE1, CPSF7, DDX39A, GALM, GSTM4, IPO7, PFN2
ARL3, PPP2R2A, PPP6R3, PRDX2	ARL3, PPP2R2A, PPP6R3, PRDX2
LGALS3, MYL6, RRM1, STAM	DYNC1I2, ECI2, LGALS3, MYL6, RRM1, STAM
CMBL, DYNC1I2, LGALS3, PRDX1, RRM1, STIP1	CMBL, DYNC1I2, ECI2, LGALS3, PRDX1, RRM1, STIP1
GNL1, RBM22	GNL1, RBM22
PRDX4, RRM2B	PRDX4, RRM2B
DDT, SOD1	DDT, SOD1
GIT2, MMS19, MYO9B, POLR2E, TUBGCP2	GIPC1, GIT2, MMS19, MYO9B, POLR2E, TNS1, TUBGCP2, UBA7
CAMK2D, DNAJA2, NEK7, PRKCA, RAE1, SMC2	CAMK2D, DNAJA2, NEK7, PRKCA, RAE1, SMC2
C12orf10, NUP214	C12orf10, NUP214
NFATC4, PPM1G	AACS, LRPPRC, NFATC4, PDS5A, PPM1G, SND1
NUDT21, RHEB	NUDT21, RHEB
EIF3I, GLS, PABPN1, VPS16	CELF2, DNAJB1, EIF3I, EXOC5, GLS, PABPN1, TXNL1, VPS16
PPT1, PTRHD1	PPT1, PTRHD1
CSTF3, OSBP	CSTF3, OSBP
ACACA, DST, PRPF31, TNS3, UBR1	ACACA, DST, PRPF31, TNS3, UBR1
ALDH9A1, SORD	ALDH9A1, SORD
FUBP3, GOLGA4	FUBP3, GOLGA4
ATG5, CNRIP1, COTL1, GPI, GSN, PDCD10, THUMPD3, TRIP13, UBE2N	ASNS, ATG5, CNRIP1, COTL1, CUL4B, EEF1A2, GPI, GSN, HEBP1, LTA4H, MAP2K1, PCMT1, PDCD10, THUMPD3, TPMT, TRIP13, UBE2N
RPS15A, RPS26	RPS15A, RPS26
CLTC, EIF2A, NCKAP1	ACO2, AP2A1, AP2B1, ARL1, CAMK1, CLTC, COMMD8, COPB2, CPNE1, CPSF7, DDX6, EIF2A, GAMT, GLOD4, GMPS, GSTM2, GSTM4, HERC4, HIBCH, KLC2, KPNA3, LRBA, MAPRE1, MCM5, MVP, NCKAP1, SAE1, SAR1B, TARS, UBA2, UBE2M
ANKRD54, WASH2P	ANKRD54, WASH2P
AHSA1, ARHGAP1, COPA, DDX6, DUSP3, KIF1B, MPST, PGM3, SUCLA2, TIMM44, VASP	AHSA1, ARFGEF1, ARHGAP1, COPA, DDX6, DIS3L2, DUSP3, ENDOG, HSPA4L, KIF1B, KLC2, MPST, PGM3, PRKDC, RNPEP, SEC23IP, SNX12, SUCLA2, TAGLN, TBCB, TIMM44, TRNT1, USP24, VASP
ANP32E, NFKB2	ANP32E, NFKB2
ARL2, FABP3, HMGCS1, MAP1B, UGDH, YWHAB	ARF6, ARL2, COPS2, FABP3, GDI1, HMGCS1, MAP1B, UGDH, YWHAB
DYNC1H1, FAM129B, GMPS, SNX2, TARS, TXLNG, WDR1	ACSS2, AKR7A2, DYNC1H1, EHD1, EIF2A, FAM129B, GALM, GMPS, KHDRBS1, KIF5B, KLC1, NAA50, NEK9, NQO1, NUDC, OTUB1, PPP5C, RECQL, SNX1, SNX2, TARS, TXLNG, UBE2M, WDR1, ZZEF1
AMPD2, PSMG1	AMPD2, PSMG1
FAH, GNPDA1, PAICS	FAH, GNPDA1, PAICS
CARD16, CDK6, CPNE1, DHX38, GINS3, GSTM4, KLC2, KPNA3, LRBA, MCM7, MVP, PARP4, SAR1B, TRIM21	ARL1, CAMK1, CARD16, CDK6, CPNE1, DDX6, DHX38, EIF2A, GALM, GINS3, GSTM4, KLC2, KPNA3, LRBA, MCM7, MVP, NCKAP1, PARP4, SAE1, SAR1B, TIPRL, TRIM21, UBA2
MAP4, YAP1	MAP4, YAP1
FAM50A, H3F3A, OPTN, SYNRG	FAM50A, FKBP9, H3F3A, OPTN, SYNRG
CDK4, NUP98	CDK4, NUP98
ANXA6, RHOA	ANXA6, RHOA
AP2A2, ARF4, GSTK1, MAP2K3, NUDT1, PPIA, SAR1A, STAM2	AP2A2, AP2M1, ARCN1, ARF4, ARFIP2, COPE, GSTK1, MAP2K3, NUDT1, PPIA, SAR1A, STAM2
CKAP4, ECM1	CKAP4, ECM1
CDKN2AIP, PARP4, TRAPPC2L	CDKN2AIP, DHX38, ERP44, MZT2B, PARP4, TRAPPC2L, UBL4A, UMPS
IFITM3, TTC1	IFITM3, TTC1
PPIL1, TRIM5	PPIL1, TRIM5
FHL2, PEF1	FHL2, PEF1
ERP29, HNRNPDL	ERP29, HNRNPDL
PMVK, RAVER1	PMVK, RAVER1
FOXK1, SH3BP4	FOXK1, SH3BP4
NUDT9, NUP54, RABGAP1	FAM98A, MON2, NUDT9, NUP54, RABGAP1, STAM2
KHSRP, SIRT5	KHSRP, SIRT5
DUT, ELOC	DUT, ELOC
ARHGDIA, CHORDC1, CRABP2, SNX6	ARHGDIA, CHORDC1, CRABP2, HSPA4, SNX6
ECHDC1, SMPDL3A	ECHDC1, SMPDL3A
ALDOC, TRMT1	ALDOC, TRMT1
ARF6, COPS2, GDI2, HMGCS1, PFN1, PLS3, UGDH	ARF6, COPS2, FABP3, GDI2, HMGCS1, PFN1, PLS3, UGDH
B2M, IDI1	B2M, IDI1
ASNS, CNRIP1, CUL4B, GPI, GSN, MAP2K1, PCMT1, PPA1, THUMPD3, TPMT, TRIP13	ASNS, CNRIP1, COTL1, CUL4B, EEF1A2, GPI, GSN, MAP2K1, NPEPPS, PCMT1, PPA1, SEPT9, THUMPD3, TPMT, TRIP13
CDC27, CKB, COPG1, DHX9, DIS3L2, DNMT1, DPP9, EIF4A3, HSPBP1, KPNA4, SRM, STRN4, TIAL1, TIMM44, UCHL3, VPS4B, YTHDF3	AAK1, ATE1, CDC27, CKB, COPG1, DHX9, DIS3L2, DNMT1, DPP9, DRG2, EIF4A3, HSPBP1, KPNA4, NAP1L4, NDRG3, PPM1B, PPP1R8, SORBS3, SRM, STRN4, TIAL1, TIMM44, UBA3, UCHL3, VPS4B, YTHDF3
HECTD3, STRIP1, TRAPPC5	HECTD3, STRIP1, TRAPPC5
RPL14, RPL7	RPL14, RPL7
CASP6, TSN, TSNAX	AKAP12, CASP6, TSN, TSNAX
FDX2, PGM2, TROVE2	FDX2, HYPK, PGM2, TROVE2
GINS3, HTT, TRIM21, UBE2D1	CARD16, DDX19A, DDX19B, ENDOG, GINS3, HERC4, HIBCH, HTT, MAPRE3, MPI, NUDT2, PARP4, SPAG9, TRIM21, UBE2D1, UEVLD
DDX19B, MPST, SEC23IP, SLK	AHSA1, DDX19A, DDX19B, DUSP3, ENDOG, HSPA4L, MAPRE3, MPST, RNPEP, SEC23IP, SLK, SPAG9, TAGLN, TRIM21, VASP
CNN2, HSPH1, SRP72	CCDC25, CNN2, EIF5A, GET4, HSPH1, KPNB1, PLCG1, PTGES3, SRP72, TBC1D15, TIGAR, UBE2E1, UBE2L6, UBE2Q1, UBE3C, VPS4A, YTHDF2
EIF2B1, HARS	EIF2B1, HARS
ANP32A, BCL9L, PLIN3	ANP32A, BCL9L, PLIN3
PRTFDC1, PSMA5	PRTFDC1, PSMA5
CDK7, WDR47	CDK7, WDR47
HNRNPH3, IPO8	HNRNPH3, IPO8
GID8, TRAPPC2L, TUBG1	GID8, TRAPPC2L, TUBG1
AIMP2, AKT1, CASP1, HNRNPU, MYO1B, PCID2, PLAA, SNX9, STAT3, UBA6, USP7	AIMP2, AKT1, ARMT1, CASP1, GORASP2, HNRNPU, MYO1B, PCID2, PLAA, RARS, SMC4, SNX9, STAT3, UBA6, USP7
S100A4, TCEA1, THBS1	S100A4, TCEA1, THBS1
FXR1, STAT6	FXR1, STAT6
ACBD3, AP1G1, CDK5, HNRNPA2B1, NXN, OSTF1, PCBP1, RAD50, RANGAP1, RBMS2, RPA1, TSG101	ACBD3, AP1G1, CDK5, HNRNPA2B1, NXN, OSTF1, PCBP1, RAD50, RANGAP1, RBMS2, RPA1, TSG101, VPS33A
CLIC4, CMPK1, DCUN1D1, DYNC1LI2, GSTP1, ST13	AKR7A2, CLIC4, CMPK1, DCUN1D1, DYNC1LI2, GSTP1, NAA50, PRKACA, RECQL, ST13, ZZEF1
NONO, PRKRA	NONO, PRKRA
ADSS, GFPT1, RBBP4, TUBB, TUBB6	ADSS, GFPT1, GMPPB, RBBP4, TUBB, TUBB4B, TUBB6, VAT1, VPS29
AKR1C2, AKR1C3, CSDE1, HNRNPL, IFIT3, STK10, XRCC5	AKR1C2, AKR1C3, CSDE1, HNRNPL, HPF1, IFIT3, MAPRE2, STAT1, STK10, XRCC5
STRN, TCEA1	STRN, TCEA1
RPS11, RPS24, RPS6	RPS11, RPS24, RPS6
CNDP2, VPS29	ADSS, ARIH1, CNDP2, RBBP7, VAT1, VPS29
AMPD2, CCT2, CCT6A, ISOC1	AMPD2, CAPN2, CCT2, CCT6A, CHMP2A, ISOC1
HSP90B1, SERPINH1, SUMF2, UGGT1	HSP90B1, MAP7D1, SERPINH1, SUMF2, UGGT1
CELF2, DOCK1, EIF3I, TXNL1	AKT1, ALDH1L2, ANXA1, CELF2, DOCK1, EIF3I, GLS, SMC2, TXNL1, VPS16
APRT, HEXA, LANCL1, PRPSAP2, SERPINB2	APRT, DCPS, HEXA, LANCL1, PRPSAP2, SERPINB2
EXOC2, OSBPL9	EXOC2, OSBPL9
ATE1, ATXN10, BOLA2, DNAJC9, DNMT1, EHD4, EIF2S1, FLNB, MCM2, NHLRC2, NUDCD1, PPM1B, PSMD5, UCHL3, VPS4B, VWA5A, XPNPEP1, XPO7, YTHDF3	ATE1, ATXN10, BOLA2, CDC27, CUL4A, DNAJC9, DNMT1, EHD3, EHD4, EIF2S1, EPB41L2, FAM160B1, FLNB, FLNC, KPNA4, MAP2K4, MCM2, MRI1, MTPN, NHLRC2, NSFL1C, NUDCD1, PPCS, PPM1B, PSMD5, TBCC, UBA3, UCHL3, USP5, VPS4B, VWA5A, XPNPEP1, XPO7, YTHDF3
NEU1, SPATA5	NEU1, SPATA5
MCM3, MCM4, NECAP2, TBCD	AGFG1, MCM3, MCM4, NECAP2, TBCD, XPO4
ABHD14B, ATP6V1H, CUL2, DPP3, LRRC47, NPLOC4	ABHD14B, ATP6V1E1, ATP6V1H, CUL2, DPP3, GSDME, LRRC47, NPLOC4, NTPCR, RABGGTA, UBE3A, VPS26A
ENO1, ESD, NAMPT, PSAT1	ENO1, ESD, NAMPT, PSAT1
CCT5, HNRNPD	CCT5, HNRNPD
ACBD3, CARD16, CWF19L1, DBNL, MACF1, MPI, TSG101, UEVLD	ACBD3, CARD16, CWF19L1, DBNL, MACF1, MPI, NXN, TRIM21, TSG101, UEVLD
CLU, TOM1	CLU, TOM1
FHOD1, LRPPRC	FHOD1, IFIT5, LRPPRC, SND1, STUB1
ABR, HNRNPF, LARS, MAP3K7, PPID, RAB3GAP1, TBCE, UCHL5	ABR, ACSL4, CCAR2, EPRS, GSTM3, HNRNPF, LARS, MAP3K7, MARS, MSRA, PPID, RAB3GAP1, TBCE, UCHL5, YARS
C1QBP, LRRC57	C1QBP, LRRC57, PRKACA, SUMF2
PSMD9, SHMT1	PSMD9, SHMT1
ACO1, IPO9, MOV10	ACO1, CDK5, IPO9, MOV10
ATG12, ATG5, SAMHD1	ATG12, ATG5, SAMHD1, TWF2
ANP32B, CBX1, RNF114	ANP32B, CBX1, RNF114
ARHGDIA, COMMD6, FAM114A1	ARHGDIA, CMPK1, COMMD6, CRABP2, FAM114A1, SMAP1, SSB
HNRNPH2, HNRNPM, MAPRE2	HNRNPH2, HNRNPM, IFIT1, IFIT2, MAPRE2
C16orf62, ITSN1	C16orf62, CALCOCO1, H6PD, ITSN1
CFL1, CFL2	CFL1, CFL2
IMPA1, RIDA	IMPA1, RIDA
SCPEP1, TATDN1	SCPEP1, TATDN1
ASS1, BCAS3, PRKAR2A, WDR82	ASS1, BCAS3, HCFC1, PRKAR2A, WDR82
CRMP1, MAT2B	CRMP1, MAT2B
ACO2, ARCN1, COPB1, COPE, GAMT, GCLC, GLOD4, GSTK1, HSP90AA1, HSP90AB1, MAPRE1, MX1, PPIA, STAM2, THYN1, USO1, USP14	ACO2, ARCN1, COPB1, COPE, GAMT, GCLC, GLOD4, GSTK1, HIBCH, HSP90AA1, HSP90AB1, HSPA4, MAPRE1, MX1, NCKAP1, PPIA, STAM2, THYN1, USO1, USP14
AHSA1, ARL1, COPB2, CPNE1, CPSF7, DDX19A, DDX6, EIF2A, GLOD4, GMPS, GSTM4, HERC4, HIBCH, KLC2, LRBA, MVP, NCKAP1, SAE1, SAR1B, TARS, UBA2	AHSA1, ARL1, CAMK1, COPB2, COPG2, CPNE1, CPSF7, DDX19A, DDX19B, DDX6, EIF2A, GALM, GINS3, GLOD4, GMPS, GSTM4, HERC4, HIBCH, KLC2, KPNA3, LRBA, MVP, NCKAP1, NQO1, SAE1, SAR1B, SNX1, TARS, UBA2, UBE2M
AKT3, PSMF1, TTL	AKT3, PSMF1, TTL
GNPDA2, GNS, PNP	GNPDA2, GNS, PNP, SELENBP1, TFG
GATD1, PLAU	GATD1, PLAU
HNRNPM, SAMD9	HNRNPM, SAMD9
GNPDA1, RRAGC, VCP	GNPDA1, RRAGC, VCP
ABHD14B, ACYP1, ATP6V1E1, DPP3, GSDME, LRRC47, NTPCR, SWAP70, UAP1L1, UBE3A, VPS26A	ABHD14B, ACTL6A, ACYP1, ATP6V1E1, CARHSP1, CUL2, DPP3, GSDME, LRRC47, NTPCR, SWAP70, UAP1L1, UBE2R2, UBE3A, VPS26A
CAPZA1, CAPZB	CAPZA1, CAPZB
AVL9, VPS13C	AVL9, VPS13C
MAP1B, PRDX1, YWHAB	CD2AP, CMBL, FABP3, HMGCS1, MAP1B, PHPT1, PRDX1, YWHAB
GIGYF2, H6PD	GIGYF2, GORAB, H6PD, HECTD1, TUBGCP3
ABRAXAS2, PLD3	ABRAXAS2, PLD3
FH, PGK1	FH, PGK1
ABCF2, CBR1, FSCN1, HEBP1, SWAP70, TWF1, UAP1, UBE2Z	ABCF2, CBR1, FSCN1, GSPT2, HEBP1, OGA, SERPINB1, STK24, SWAP70, TNFAIP8, TWF1, UAP1, UBE2G1, UBE2Z
ARMT1, BZW1, DNAJC7, GORASP2, HNRNPU, MYO1B, RARS, SMC4, STAT3, UBA6, UBLCP1, USP7	ARMT1, BZW1, CASP1, DNAJC7, GORASP2, HNRNPU, MYO1B, RARS, SMC4, STAT3, UBA1, UBA6, UBLCP1, USP7
BRCC3, GLA, LAP3	BRCC3, GLA, LAP3
GPD1L, RGS10	GPD1L, RGS10
CASTOR2, CTSB, PEBP1, PGLS	CASTOR2, CTSB, PEBP1, PGLS
ARFGAP3, MRPL39, PAPOLA, PDE12, PUF60, TAGLN2, TIPRL	ARFGAP3, EPB41L2, FLNC, HGS, LARP1, MRPL39, PAPOLA, PDE12, PUF60, SNX1, SNX2, TAGLN2, TIPRL, TLDC1, TXLNA, VWA5A
ATG2B, GNE, NUP37, RAB10, RAB3B	ATG2B, DIP2B, GNE, NUP37, RAB10, RAB3B, SHC1
CLNS1A, NECAP1	CLNS1A, NECAP1
DLAT, NIPSNAP1	DLAT, NIPSNAP1
PCBD1, PPP1R14B	PCBD1, PPP1R14B
CCDC93, RPS6KA3	CCDC93, RPS6KA3
DBNL, EPG5, SMARCC2	DBNL, DGKA, EPG5, MACF1, NUP54, PIN1, SMARCC2, TSG101
CSRP1, HDHD2, PFKM, PSPH	CSRP1, HDHD2, PFKM, PSPH
HIF1AN, TRAPPC2L	HIF1AN, TRAPPC2L
ACLY, ACSS2, AKR7A2, DYNC1H1, EHD1, FAM129B, KIF5B, KLC1, NUDC, OLA1, OTUB1, PPP5C, PRMT1, RECQL, SNX2, WDR1	ACLY, ACSS2, AKR7A2, DYNC1H1, DYNC1LI1, EHD1, EIF4E, ETF1, FAM129B, GMPS, KHDRBS1, KIF5B, KLC1, NUDC, OLA1, OTUB1, PPP5C, PRMT1, RECQL, SNX2, WDR1
DOP1B, MRI1, NSFL1C, PDLIM5, SH3BP1, TES, UBE2Z, USP5	DOP1B, MRI1, NSFL1C, NUDCD1, PDLIM5, PSMD5, SH3BP1, TES, TTC38, UBE2Z, USP5
CCDC50, DPP4, FTL, PLA2G15	CCDC50, DPP4, FTL, MAN2B1, PLA2G15
IST1, NASP	IST1, NASP
GNS, PNP, TFG	GNPDA2, GNS, GOT1, PNP, SELENBP1, TFG
ELMO2, FEN1, PNPT1, RBM12	AP1G1, DNAJC7, ECPAS, EIF3E, ELMO2, FAM129A, FEN1, PCBP2, PNPT1, PPFIBP1, RBM12, RPA1, SH3GL1, STAT3, TMOD3, XPOT
EXOC3, TSC2	EXOC3, TSC2
HIST1H1C, HIST1H1D, HIST1H1E	HIST1H1C, HIST1H1D, HIST1H1E
CUL5, QDPR, UBA5	CUL5, PTGES2, QDPR, UBA5
RPL9, RPS7	RPL18A, RPL9, RPS10, RPS7
ATE1, ATXN10, BOLA2, CDC27, CKB, DNAJC9, DNMT1, DPP9, EHD4, FLNB, KPNA4, MTPN, NDRG3, NUDCD1, PPM1B, UBA3, UCHL3, VPS4B, VWA5A, YTHDF3	ATE1, ATXN10, BOLA2, CDC27, CKB, CUL4A, DHX9, DNAJC9, DNMT1, DPP9, EHD4, EIF2S1, FASN, FLNB, FLNC, KPNA4, MCM2, MTPN, NDRG3, NHLRC2, NUDCD1, PPM1B, TBCC, UBA3, UCHL3, VPS4B, VWA5A, YTHDF3
LAMB1, TXNDC5	LAMB1, TXNDC5
DPYSL3, NADSYN1, PRPS1	ARPC3, DPYSL3, NADSYN1, PRPS1
GMPPB, SMS, TUBB6	GFPT1, GMPPA, GMPPB, PSMG2, RBBP4, SMS, TUBB6
CKB, COPG1, DIS3L2, GTPBP1, HUWE1, MTPN, NDRG3, PBDC1, SRM, STRN4, UBA3, VPS4B	ATE1, CKB, COPG1, DHX9, DIS3L2, DNMT1, DPP9, DRG2, FASN, GTPBP1, HUWE1, MTPN, NDRG3, PBDC1, SORBS3, SRM, STRN4, UBA3, UCHL3, VPS4B, YTHDF3
GOT1, PSME3, TFG	CUTA, GNS, GOT1, PSME3, TFG
FAM192A, GGH	FAM192A, GGH
AHSA1, ATG7, CKB, COPA, DIS3L2, DPP9, HGS, KIF1B, SAE1, SNX1, SNX12, SUCLA2, TIMM44, TRNT1, YTHDF3	AHSA1, ARHGAP1, ATG7, CAMK1, CKB, COPA, DHX9, DIS3L2, DPP9, HGS, KIF1B, KLC2, NAP1L4, PXK, SAE1, SNX1, SNX12, SUCLA2, TIMM44, TRNT1, YTHDF3
ANKRD54, POLE3, PPP4R3A	ANKRD54, POLE3, PPP4R3A, TMEM263
ARFGAP3, EHD3, EPB41L2, FLNC, MCM2, NHLRC2, PDE12, PSMD5, SNX2, TAGLN2, TIPRL, VWA5A, XPO7	ARFGAP3, ATE1, BOLA2, CHMP1B, DNAJC9, EHD1, EHD3, EPB41L2, FAM160B1, FLNB, FLNC, HGS, MCM2, NHLRC2, NSFL1C, NUDCD1, PDE12, PPCS, PPM1B, PSMD5, PUF60, SNX1, SNX2, TAGLN2, TIPRL, TXLNA, VWA5A, XPO7, YTHDF3
BCAS3, DAZAP1, NECAP1	ASS1, BCAS3, DAZAP1, NECAP1
CHMP4A, MARCKS, PDCD5	CHMP4A, MARCKS, PDCD5
HNRNPH2, IFIT1, IFIT2, MAPRE2	CSDE1, GCN1, HNRNPH2, HPF1, IFIT1, IFIT2, IFIT3, MAPRE2
ARL3, PPP6R3, TCP1, THUMPD1	ARL3, CAPNS1, PPP6R3, TCP1, THUMPD1
RPL15, RPL18	RPL15, RPL18
CKB, COPG1, DIS3L2, DNMT1, DPP9, HGS, PTPN11, SNX1, SRM, TIMM44, UBA3, YTHDF3	ATG7, CKB, COPG1, DHX9, DIS3L2, DNMT1, DPP9, EIF4A3, HGS, NAP1L4, NDRG3, PTPN11, PXK, SNX1, SRM, TIMM44, UBA3, VPS4B, VWA5A, YTHDF3
ABCF2, ACTL6A, CBR1, FSCN1, GSPT2, PI4KB, SERPINB1, TNFAIP8, UAP1, UBE2Z	ABCF2, ACTL6A, CBR1, FSCN1, GSPT2, PI4KB, SERPINB1, SWAP70, TNFAIP8, TWF1, UAP1, UBE2Z
NCSTN, WIPF1	NCSTN, WIPF1
ACP1, AIP, ARFGAP2, CAD, CLUH, DCTN1, FAM45A, GART, GBF1, HNRNPK, OSTF1, PCBP1, PPP2R5D, RASA1, RIC8A, VPS33A, XPO5	ACAP2, ACP1, AIP, ARFGAP2, CAD, CLUH, DCTN1, FAM45A, GART, GBF1, HNRNPK, MYO1C, OSTF1, PCBP1, PPP2R5D, RANGAP1, RASA1, RIC8A, USP9X, VPS33A, XPO5
ALAD, GALNS	ALAD, GALNS
HLA-A, JPT2, MARCKSL1	HLA-A, HMGN5, JPT2, MARCKSL1
HS1BP3, PSPC1	HS1BP3, PSPC1
GBF1, PACSIN2, PPP1R21	ACAP2, ARFGAP2, EML4, ENOPH1, GBF1, GLRX3, PACSIN2, PPP1R21, RASA1
CAMK1, CPNE1, EIF2A, GALM, LRBA, MCM5, MCM7, RFC4, SAE1, SNX1, SNX2, TARS, UBA2	AHSA1, ARL1, ATG7, CAMK1, COPB2, CPNE1, DDX6, EIF2A, GALM, GMPS, GSTM4, HGS, HIBCH, KLC2, KPNA3, LRBA, MCM5, MCM7, MVP, NAP1L4, NCKAP1, NQO1, RFC4, SAE1, SAR1B, SNX1, SNX2, TARS, TIPRL, UBA2, UBE2M, YTHDF3
ADD1, C11orf98, CST3	ADD1, C11orf98, CST3
NLE1, TAF15	NLE1, TAF15
CD2AP, PHPT1, RAB34, TGM2, YWHAH	CD2AP, DSTN, INPP1, PHPT1, RAB34, SUGT1, TGM2, UCHL1, YWHAB, YWHAH
CPSF6, EIF4H, PCYT1A	CPSF6, EIF4H, PCYT1A
RAPH1, RHOC	ATXN2, NUMB, RAPH1, RHOC, WNK1
GTF2E2, LTN1, PLPBP	GTF2E2, LTN1, PLPBP
KDELC2, MBNL1, RAC1	KDELC2, MBNL1, RAC1
CIAO2B, CTNND1, DIS3, IPO4, POLR2E	CIAO2B, CTNND1, DIS3, IPO4, MMS19, POLR2E
ECH1, SF3B3	ECH1, SF3B3
ATP6V1G1, LYAR, SRA1	ATP6V1G1, LYAR, SRA1
COPS7A, COPS7B, PRMT5	AKR1B1, COPS4, COPS5, COPS7A, COPS7B, CUL2, CUL3, NIT2, PRMT5, PSME2, PTPA, SEPT7, UBE2K
RAB1A, RAB1B, RAB8B	GSTO1, RAB1A, RAB1B, RAB8B
ASAH1, CPPED1	ASAH1, CPPED1
C11orf68, FBXL18, FNTA	ANXA3, C11orf68, FBXL18, FNTA, PPM1F, RAB23, RNH1
ACAP2, ACP1, AIP, ARFGAP2, CAD, CSK, ENOPH1, FAM45A, FKBP15, GBF1, GLRX3	ACAP2, ACP1, AIP, ARFGAP2, CAD, CSK, ENOPH1, FAM45A, FKBP15, GBF1, GLRX3, HNRNPK, OSTF1, PACSIN2, RASA1
DPH5, GNE, PDCL3	BUB3, DPH5, GNE, LYPLA2, PAPSS2, PDCL3, STK4
ACACA, INF2, KIF13B, RAB3GAP2, SMG9, USP47, ZC3HAV1	ACACA, INF2, KIF13B, RAB3GAP2, SMG9, USP47, ZC3HAV1
ACSF2, DNAJB1, GLS, VPS16	ACSF2, DNAJB1, GLS, PABPN1, VPS16
AKR1B1, ASNS, COPS5, CUL4B, GSN, MAP2K1, NPEPPS, PPA1, SEPT7, SEPT9, TPMT, TPP2	AKR1B1, ALDH7A1, ASNS, COPS5, CUL4B, GPI, GSN, MAP2K1, NPEPPS, PCMT1, PPA1, PPP2R2D, SEPT7, SEPT9, TPMT, TPP2
GMPR, HMBS	GMPR, HMBS
APOL2, RBM8A	APOL2, RBM8A
CNPY3, FSTL1	CNPY3, FSTL1
CEP41, PSMD10, SH2D4A	CEP41, PSMD10, SH2D4A
KYAT1, NFU1	KYAT1, NFU1
HPCAL1, NELFE	HPCAL1, NELFE
PEA15, SGTA	FAM114A2, HOOK3, PEA15, SGTA
ACTR3, ARPC1B, ARPC2	ACTR3, ARPC1B, ARPC2, BPNT1
ADRM1, PARP4, PIK3C3, UMPS	ADRM1, CDK4, PARP4, PIK3C3, UMPS
RPS18, RPS3, RPS3A, RPS4X, RPS4Y1, RPSA	RACK1, RPL28, RPS18, RPS2, RPS3, RPS3A, RPS4X, RPS4Y1, RPS9, RPSA
KPNB1, PRMT3, SEC23A, TBC1D15, UBE3C	ANXA5, ATG4B, BICD2, CNN2, DDX1, FKBP4, HSPH1, ISG15, KPNB1, MTHFD1, NEDD4, PAIP2, PALLD, PLCG1, PPFIBP1, PRMT3, PTGES3, SBDS, SEC23A, SEC31A, TBC1D15, TIGAR, UBE2L6, UBE2Q1, UBE3C, VPS4A, XPO1
CDK5, CSNK1A1, FDXR, ISG15, KPNB1, MAP2K3, PALLD, PARVA, SAR1A, UBE2L6, UBE2Q1	CDK5, CSNK1A1, FDXR, ISG15, KPNB1, MAP2K3, NUDT1, PALLD, PARVA, SAR1A, SBDS, UBE2L6, UBE2Q1, YTHDF2
GLS, MAPKAPK3	ACSF2, GLS, MAPKAPK3, PABPN1
RPL27, RPL37, RPL4, RPL6	RPL27, RPL37, RPL4, RPL6, RPS8
GORASP2, HNRNPU, PDCD6IP, UBA6	BZW1, DNAJC7, GORASP2, HNRNPU, MYO1B, PCID2, PDCD6IP, SMC4, STAT3, UBA1, UBA6, UBLCP1, USP7
ACAP2, CSK, ENOPH1, FAM45A, FYCO1, PAFAH1B3, PPP2R5C, SPART	ACAP2, ARFGAP2, CSK, ENOPH1, FAM45A, FYCO1, PAFAH1B3, PPP2R5C, SPART
ARHGAP12, BAG6, HBS1L, HNRNPA1, IDE, KIF2A, MAP1S	ARHGAP12, BAG6, HBS1L, HNRNPA1, HSPBP1, IDE, KIF2A, MAP1S, STRN4, UBE4B
ASCC1, HADHA, HADHB	ASCC1, CAP2, DNM2, HADHA, HADHB, HERC4, MAPRE3, NXN, SAR1A
CTPS1, RAB4A, RBBP7	CTPS1, RAB4A, RBBP7
EFHD2, TMEM263	EFHD2, NUMB, TMEM263, WDR11
AHSA1, CAPG, DDX19A, DDX19B, DNM2, DUSP3, FDPS, HSPA4L, MAPRE3, MPST, NXN, PGM3, RNPEP, SEC23IP, TAGLN, TRIM21, VASP	AHSA1, ARFGEF1, ARFGEF2, CAPG, CNN3, DDX19A, DDX19B, DNM2, DUSP3, ENDOG, FDPS, GLRX3, HADHA, HSPA4L, MAPRE3, MPST, NXN, PGM3, PRKDC, RNPEP, SEC23IP, SPAG9, TAGLN, TRIM21, VASP
FKBP14, UBXN1	FKBP14, UBXN1
AGFG1, BIN1, EML1, IGBP1, PLCB3, SH3BP1, TOLLIP, TTC38, VPS25, XPO4	AGFG1, BIN1, EML1, IGBP1, PBDC1, PLCB3, SH3BP1, TOLLIP, TTC38, VPS25, XPO4
AP1B1, AP1M1	AP1B1, AP1M1
RPL18A, RPL27, RPL6, RPS2, RPS7, RPS8	RACK1, RPL18A, RPL27, RPL6, RPS2, RPS7, RPS8, RPS9, RPSA
FBXL18, FNTA, LRRC47, RNH1	FBXL18, FNTA, G6PD, LRRC47, RAB23, RNH1
ADSS, L3HYPDH, TUBA1A, TUBA1C, TUBB, VAT1, VPS29	ADSS, L3HYPDH, RBBP4, TUBA1A, TUBA1C, TUBA4A, TUBB, VAT1, VPS29
PFDN6, WARS	PFDN6, WARS
CORO1B, OXSR1	CORO1B, OXSR1
ATE1, BOLA2, DNAJC9, EHD3, EPB41L2, FAM160B1, FLNB, FLNC, MCM2, MRI1, NHLRC2, NSFL1C, NUDCD1, PSMD5, UCHL3, VWA5A, XPNPEP1, XPO7	ATE1, ATXN10, BOLA2, CUL4A, DNAJC9, EHD3, EIF2S1, EPB41L2, FAM160B1, FLNB, FLNC, MCM2, MRI1, NHLRC2, NSFL1C, NUDCD1, PPCS, PPM1B, PSMD5, TAGLN2, UCHL3, USP5, VPS4B, VWA5A, XPNPEP1, XPO7, YTHDF3
ATG16L1, CCDC6, DIP2B, FKBP2, RAB8A	ATG16L1, CCDC6, DIP2B, FKBP2, MVK, RAB8A
HNRNPH3, PELO, TNS3, UBR1	HNRNPH3, PELO, TNS3, UBR1
COL6A3, LRRC59, TXNDC5	COL6A3, LRRC59, TXNDC5
CDK6, CPSF7, DCK, DDX39A, IPO7, MGMT	CDK6, COMMD7, CPNE1, CPSF7, DCK, DDX39A, GSTM4, IPO7, MGMT
DNAJC7, DOCK1, HNRNPU, PLCG1, PNPT1, PPFIBP1, PTGES3, SH3GL1, SMC4, STAT3, TMOD3, UBA6, UBLCP1, XPOT	ANXA1, ANXA5, DNAJC7, DOCK1, ECPAS, HNRNPU, PLCG1, PNPT1, PPFIBP1, PTGES3, SH3GL1, SMC4, STAT3, TMOD3, UBA6, UBLCP1, XPOT
APEX1, CAP2, DDX1, FLNA, HNRNPR, MAP2K3, NRDC, NUDCD3, NXN, PAIP2, PALLD, RAP1GDS1, SAR1A, UBE2Q1	APEX1, CAP2, DDX1, EEF1G, EIF5, FAM98B, FKBP4, FLNA, HNRNPR, KPNB1, MAP2K3, MAPRE3, NRDC, NUDCD3, NUDT2, NXN, PAIP2, PALLD, RAP1GDS1, SAR1A, SBDS, TSG101, UBE2Q1
ATG3, SNX8, WDR4, WDR44	ATG3, GMPPA, SNX8, WDR4, WDR44
ERP44, RFC5, TNPO3	AAK1, ATIC, CDC27, CNP, ERP44, KPNA4, RFC5, TIAL1, TNPO3
DIP2B, PSMF1, PURB, RAB10, SHC1, SRI, UBE2A	DIP2B, GNE, PSMF1, PURB, RAB10, SHC1, SRI, UBE2A
LDHB, NUTF2, PGAM1	LDHB, NUTF2, PGAM1
ADD1, CHMP1A	ADD1, CHMP1A
AIMP1, AIMP2, ARHGAP17, EEF1E1, MAPK14, QARS, RARS	AIMP1, AIMP2, ARHGAP17, ARMT1, CASP1, EEF1E1, GORASP2, IARS, MAPK14, MARS, PRPF31, QARS, RARS, STAT3, USP7
ARIH1, ESD, PDE5A, PSAT1, VPS29	AMPD2, ARIH1, CAB39, ESD, PDE5A, PHGDH, PSAT1, VPS29
HDGF, SH3BGRL	HDGF, SH3BGRL
COL12A1, GABARAPL2	COL12A1, GABARAPL2
SETD7, STK39, TRIM22	ACSL4, EEF1E1, IARS, RARS, SETD7, STK39, TRIM22
NMT1, UBE2N	NMT1, UBE2N
ACLY, ACSS2, AKR1A1, DYNC1H1, EHD1, EHD3, EIF4E, FAM160B1, KIF5B, KLC1, NUDC, OTUB1, PPCS, PRMT1, SNX2, TXNDC9, VPS35, XPO7	ACLY, ACSS2, AKR1A1, CLIC1, DYNC1H1, EHD1, EHD3, EIF4E, ETF1, FAM160B1, KIF5B, KLC1, NUDC, OTUB1, PPCS, PPP5C, PRMT1, SNX2, TXNDC9, VPS35, WDR1, XPO7
CREBBP, MAP7D1, PDLIM4, RHOA, TXNDC17	CREBBP, MAP7D1, PDLIM4, RHOA, TXNDC17
ANPEP, SZRD1	ANPEP, SZRD1
GIPC1, HIST1H2BJ, MYLK	GIPC1, HIST1H2BJ, MYLK, PDLIM7, TMOD3
DNPEP, PGM5, ZYX	DNPEP, GSR, PGM5, PSMB4, TKT, ZYX
LMOD1, POLR2B, SNX17	LMOD1, POLR2B, SNX17
MCM3, PPIC	MCM3, PPIC
HNRNPA1, MAP1S, OXSR1, STRIP1	HNRNPA1, MAP1S, OXSR1, STRIP1
CNN1, CNOT2, PIP4K2C	CNN1, CNOT2, PIP4K2C, SNX18
ARRB1, GRHPR, PCYT2	ARRB1, GRHPR, PCYT2
DCK, DDX39A, DDX39B, RABGGTB, TPT1	DCK, DDX39A, DDX39B, RABGGTB, TPT1, WDR1
RAB7A, TPD52L2	RAB7A, TPD52L2
CAPG, CSE1L, DNM2, FDPS, MPST, PGM3, RNPEP, SEC23IP	ARFGEF1, ARFGEF2, CAPG, CNN3, COL4A3BP, CSE1L, DNM2, DUSP3, FDPS, GBE1, GLRX3, HSPA4L, MPST, PGM3, PRKDC, RAP1GDS1, RNPEP, SEC23IP, SRGAP1, TAGLN, VARS, VASP
NPEPPS, OXR1, PPP2R2D, PSME1, UBE2K	CAPZA2, COPS5, CUL3, NIT2, NPEPPS, OXR1, PPA1, PPP2R2D, PSME1, PSME2, SEPT7, TBC1D13, TPP2, UBE2K
ARHGAP12, BAG6, BLVRB, EPN1, HBS1L, HSPBP1, KIF1B, MAP1S, SNX12, STRN4, TBCB, USP24	ARHGAP12, BAG6, BLVRB, CIAPIN1, CNP, CPNE3, DHX9, EDC4, EIF4A3, EPN1, HBS1L, HSPBP1, KIF1B, MAP1S, SNX12, STRN4, SUCLA2, TBCB, USP24
BLVRA, CARS, SARS	BLVRA, CARS, CCT3, NIT2, PTPA, SARS, TPP2
DAB2, SMC2, TAB1, UCHL5	AKT1, DAB2, DIAPH1, MALT1, MAP3K7, NCAPG, PRKCA, SMC2, TAB1, TXNL1, UCHL5
RPL13A, RPL23, RPL24, RPL28, RPS3A	RPL13A, RPL18A, RPL23, RPL24, RPL28, RPS3, RPS3A, RPS9
HSPA2, HSPA6, RTCB	HSPA2, HSPA6, RTCB
CDK6, COMMD7, DCK, FLNC, PDE12	ARFGAP3, CDK6, COMMD5, COMMD7, DCK, EIF4A2, FLNC, IPO7, LRBA, MCM7, MGMT, PDE12, SCYL2, TIPRL
AK1, WDR26	AK1, WDR26
ATG4B, BICD2, CNN2, HSPH1, ISG15, KPNB1, NEDD4, PLCG1, PTGES3, SEC23A, TBC1D15, UBE2L6, UBE2Q1, UBE3C, VPS4A	ATG4B, BICD2, CNN2, EIF3E, HSPH1, ISG15, KPNB1, NEDD4, PLCG1, PPFIBP1, PTGES3, SBDS, SEC23A, SEC31A, TBC1D15, TIGAR, UBE2L6, UBE2Q1, UBE3C, VPS4A, YTHDF2
RPL18A, RPL24, RPL28, RPS3, RPS3A, RPS9	RPL13A, RPL18A, RPL24, RPL28, RPS2, RPS3, RPS3A, RPS4X, RPS7, RPS9, RPSA
CUTA, PSAP, PSME3, RIDA	CUTA, PSAP, PSME3, RIDA
NFIC, WIPI2	NFIC, WIPI2
AGA, LZIC	AGA, LZIC
DNAJB11, P4HA1	DNAJB11, P4HA1
NPEPL1, NUDT16	NPEPL1, NUDT16
AAK1, BLVRB, CDC27, CIAPIN1, CKB, CNP, DHX9, EDC4, EIF4A3, EPN1, HDAC1, HSPBP1, KIF1B, SNX12, STRN4, TBCB, TRNT1, USP24	AAK1, ARHGAP12, BLVRB, CDC27, CIAPIN1, CKB, CNP, DHX9, EDC4, EIF4A3, EPN1, HBS1L, HDAC1, HSPBP1, KIF1B, SNX12, STRN4, TBCB, TRNT1, UBL4A, USP24
BZW1, EXOC1, GORASP2, MYO1B	ARMT1, BZW1, DNAJC7, EXOC1, GORASP2, HNRNPU, MYO1B, RARS, SMC4, STAT3, UBA1, UBA6, UBLCP1, USP7
AP1G1, EIF4A1, GART, ISG15, MYO1C, OSTF1, PALLD, PCBP1, RANGAP1, RBMS2, RPA1, SEC31A, VPS33A	AP1G1, CAD, CDK5, CLUH, DNM1, EIF4A1, FAM129A, GART, HNRNPK, ISG15, MYO1C, OSTF1, PALLD, PCBP1, PPP2R5D, RANGAP1, RBM12, RBMS2, RPA1, SEC31A, SH3GLB2, VPS33A
CARM1, CCT4, PSMG2, SNX8	CARM1, CCT4, CCT6A, HK1, PSMG2, SNX8
EIF2S2, KLC1, TWF2	DYNC1LI1, DYNLT1, EIF2S2, KLC1, PAPOLA, PPP5C, PRKAR1A, TWF2
CDC37, DSTN, IFT27	CDC37, DSTN, IFT27, TGM2
RPL18A, RPL31, RPL35A, RPL6	RPL18A, RPL31, RPL34, RPL35A, RPL6, RPS7
EXOC7, PDLIM7, PIN1, RAI14	EXOC7, GIPC1, PDLIM7, PIN1, RAI14, RPA1
APEH, CSRP1, NAGA	APEH, CSRP1, NAGA, PFKM, PRCP
ARHGAP12, BLVRB, CPNE3, EDC4, EIF4A3, EPN1, HDAC1, HSPBP1, STRN4	AAK1, ARHGAP12, BAG6, BLVRB, CDC27, CIAPIN1, CNP, CPNE3, DHX9, EDC4, EIF4A3, EPN1, HBS1L, HDAC1, HSPBP1, KIF1B, MAP1S, PUM1, RPRD1B, SNX12, STRN4, TBCB, UBL4A
APEX1, EEF1G, FLNA, NRDC, USP14, VTA1	APEX1, DDX1, EEF1G, EIF5, FAM98B, FKBP4, FLNA, HNRNPR, MYO1E, NRDC, NUDCD3, PAIP2, PALLD, UBE2Q1, USP14, VTA1
ARF6, CFL2, MAP1B	ARF6, CFL2, FABP3, HMGCS1, MAP1B, UGDH
BCAR1, GAK, HNRNPH1	ARHGEF1, BCAR1, EIF4G3, EPRS, GAK, HNRNPH1, HSPB1, NFKB2, TRIM28
ARHGAP12, CCDC22, ROCK1, TBCB	ARHGAP12, CCDC22, EML4, HAT1, HBS1L, ROCK1, TBCB, USP24
RACK1, RPS10, RPS2, RPS3, RPS4Y1, RPS7, RPS8, RPS9, RPSA	RACK1, RPL18A, RPS10, RPS2, RPS3, RPS3A, RPS4X, RPS4Y1, RPS7, RPS8, RPS9, RPSA
GSTO1, RAB1B, RAB8B	GSTO1, RAB1A, RAB1B, RAB35, RAB8B
TP53BP1, XIAP	TP53BP1, XIAP
CTSC, GSR, PGM5, SEPHS1	CTSC, GSR, PGM5, SEPHS1
BID, MIF	BID, MIF
MARCKS, RAD23B	MARCKS, RAD23B
ILKAP, UTRN	GCLM, ILKAP, TCAF1, UTRN
SNW1, STX12	SNW1, STX12
CCDC117, HDGFL2	CCDC117, HDGFL2
RAB34, UCHL1	CD2AP, INPP1, PHPT1, PPIF, RAB34, UCHL1, YWHAQ
ARPC3, CTBP2, DPYSL2, TUBB3	ARPC3, CTBP2, DPYSL2, TUBB3
CSDE1, HNRNPL, IFIT3, STAT1, STAT2	AKR1C2, AKR1C3, CSDE1, HNRNPL, HPF1, IFIT1, IFIT2, IFIT3, MAPRE2, STAT1, STAT2, STK10, XRCC5, XRCC6
ELP1, PRKAG1	ELP1, PRKAG1
FASTKD5, TRIM33	FASTKD5, TRIM33
ATP6V1D, PARK7, SERPINB8	ATP6V1D, PARK7, SERPINB8
ERAP1, GANAB	ERAP1, GANAB
CHMP2B, MINPP1	CHMP2B, MINPP1
BCKDHA, CBX1	BCKDHA, CBX1
RPL10A, RPL11, RPL17, RPL23A, RPL3, RPL7A	RPL10A, RPL11, RPL17, RPL23A, RPL3, RPL35, RPL36AL, RPL7A, RPS15A
GMPPB, PSMG2, RAB5A	GMPPB, PSMG2, RAB5A, SMS
ACADM, CRYZ	ACADM, CRYZ
MOB1B, PAK1, PPP2R2D	AKR1B1, ALDH7A1, COPS5, MOB1B, NPEPPS, PAK1, PPP2R2D, SEPT7, TBC1D13, TPP2
CDK5, CNOT3, HNRNPA2B1	ACBD3, AP1G1, CDK5, CNOT3, HNRNPA2B1, NXN, PCBP1, RANGAP1, RBMS2, TSG101
AP1G1, GIPC1, HNRNPA2B1, PDLIM7, PIN1, RAD50, RPA1	AP1G1, EXOC7, GIPC1, HNRNPA2B1, PCBP1, PDLIM7, PIN1, RAD50, RANGAP1, RBMS2, RPA1
FAM107B, KIAA1143	FAM107B, KIAA1143
CLUH, DCTN1, FAM129A, GART, MYO1C, PPP2R5D, PTBP1, RASA1, RIC8A, UBA7, XPO5	CKAP5, CLUH, DCTN1, FAM129A, GART, GBF1, HEATR3, HNRNPK, MYO1C, PCBP1, PPP2R5D, PTBP1, RASA1, RBM12, RIC8A, SEC31A, STXBP1, UBA7, USP9X, VPS33A, WASHC5, XPO5
FAM120A, SF3B4	FAM120A, SF3B4
DGKA, EPG5, NUDT2, TSG101	APEX1, CAP2, DBNL, DGKA, EPG5, FLNA, HNRNPR, MACF1, MON2, NUDCD3, NUDT2, NXN, RAP1GDS1, TSG101
COG4, MYO18A	COG4, MYO18A
COL6A2, GSK3B	COL6A2, GSK3B
ENAH, EPB41L3, GFPT2	CARHSP1, ENAH, EPB41L3, GFPT2, RAB23, UAP1L1, UBXN7
AP2M1, ARF4, NUDT1, SF3A2	AP2A2, AP2B1, AP2M1, ARF4, ARFIP2, GSTK1, GSTM2, NUDT1, SAR1A, SF3A2, SSB
GID8, SEC23B, TXNDC12	GID8, SEC23B, TXNDC12
COPB1, GCLC, GSTK1, HSP90AA1, HSP90AB1, HSPA4, MX1, THYN1, USP14	ACO2, ARCN1, COPB1, COPE, GAMT, GCLC, GSTK1, HSP90AA1, HSP90AB1, HSPA4, MAPRE1, MX1, PPIA, SNX6, STAM2, THYN1, USO1, USP14
DDAH2, SERPINB9	DDAH2, SERPINB9
DNAJA2, KDM1A, NEK7	DNAJA2, KDM1A, NEK7, PRKCA, RAE1
AIMP1, ARMT1, QARS, STAT3, TRIO	AIMP1, AIMP2, ARMT1, CASP1, EEF1E1, GORASP2, PCBP2, QARS, RARS, STAT3, TRIO, USP7
GNE, GSDME, NTPCR, PAPSS2, RTCA	ATP6V1E1, CDK7, FAM49B, GNE, GSDME, NTPCR, PAPSS2, RAB10, RTCA, VPS26A
NOSIP, PEX5	NOSIP, PEX5
HNRNPLL, TAX1BP3, XRCC6	HNRNPLL, TAX1BP3, XRCC6
ADSS, CAPN1	ADSS, CAPN1
PPID, RTFDC1	PPID, RTFDC1
RANBP3, SEPT11, SEPT2	RANBP3, SEPT11, SEPT2
IDH3B, POP1, PYGL	IDH3B, POP1, PYGL
MARK3, PRPF8	MARK3, PRPF8
DDX3X, EIF2AK2, EIF4G2, HDLBP, PPM1G, SND1	CELF1, DDX3X, EIF2AK2, EIF4G2, HDLBP, MICAL1, PPM1G, SND1
IDE, PFAS, TRIP10, UBR4	EEF1D, HNRNPA1, IDE, PFAS, ROCK1, TRIP10, UBR4
ALDOA, GSS	ALDOA, GSS
ANXA7, IPO11	ANXA7, IPO11
MMP14, TPP1	MMP14, TPP1
RAB12, RBM38	RAB12, RBM38
AKR7A2, DYNC1LI1, DYNC1LI2, MYH9, NEK9, PITPNB, PPP5C, RABGGTB, RECQL, SNX5, TPT1, UBFD1, WDR1, ZZEF1	AKR7A2, DYNC1LI1, DYNC1LI2, GMPS, KHDRBS1, KLC1, MYH9, NEK9, NUDC, PITPNB, PPP5C, RABGGTB, RECQL, SNX5, ST13, TPT1, UBFD1, WDR1, ZZEF1
ABI1, CYFIP1, TBCD, VPS36	ABI1, ANXA7, CYFIP1, PBDC1, PLCB3, TBCD, VPS36
UBL5, VPS11	UBL5, VPS11
GMPPA, RNMT	GMPPA, RNMT
CORO1C, GRPEL1, PGD	CORO1C, GRPEL1, PGD, PPP2R1A
ME1, NT5C2	ME1, NT5C2
BCAR1, DDX3X, DOCK7, EIF4G3, GOPC, HSPB1, NFKB2	BCAR1, DDX3X, DOCK7, EIF2AK2, EIF4G3, GAK, GOPC, HSPB1, NFKB2
RAB5A, RAB5B	RAB5A, RAB5B

## Sheet: TableS7B
Core_complex	Attached_complex
MAP1S, PABPC4, PXK	ABI1, CORO1B, CYFIP1, HBS1L, MAP1S, PABPC4, PXK, UBAC1
EML2, PSME4, RAB23	AGFG1, C11orf68, EML2, MRI1, PSME4, RAB23, ZPR1
CCDC6, SF3B3	CCDC6, SF3B3
HADHB, HNRNPUL2, TUFM	HADHB, HNRNPUL2, HTT, ISG15, NUDT2, PARVA, RABGAP1, SAR1A, TUFM
NT5C2, PKM	NT5C2, PKM
ACBD3, AHSA1, CAP2, COPB2, DDX19B, DDX6, DUSP3, HERC4, HSPBP1, NXN, SAR1A, SNX1, TRIM21, VASP	ACBD3, AHSA1, CAP2, COPB2, DDX19B, DDX6, DUSP3, GINS3, HERC4, HSPBP1, MAPRE3, NXN, SAR1A, SNX1, TRIM21, VASP
GBP2, HAT1, PPP2R5C, USP9X	CCDC22, EML4, GBP2, HAT1, PFAS, PPP2R5C, USP15, USP9X
CRTAP, TP53BP1, UL13	CRTAP, P3H1, TP53BP1, UL13
FKBP8, PITRM1	FKBP8, PITRM1
CAD, DNAJB4, PCBP1, SEC24A	CAD, DNAJB4, ENOPH1, PCBP1, SEC24A
CHMP1B, NUDCD1, PDE12, PPP5C, VPS4B	ARFGAP3, CHMP1B, DNAJC9, GSTM2, LSM12, NAP1L4, NUDCD1, PDE12, PPP5C, PRKAG1, PSMD5, TPT1, VPS4B
RCC1, UNC45A	RCC1, UNC45A
AP2A1, AP2M1, ATG7, CAMK1, CKB, COPA, COPG1, DPP9, GINS3, HGS, HSDL2, NAE1, NCKAP1, TRNT1, UBA3	AHSA1, AP2A1, AP2B1, AP2M1, AP2S1, ATG7, CAMK1, CKB, COPA, COPG1, DIS3L2, DPP9, EIF4A3, GINS3, HGS, HSDL2, NAE1, NCKAP1, TARS, TRNT1, UBA3
CUL5, GMPPB, PSMG2, SNX8	CUL5, GMPPB, PSMG2, SNX8
CDK5RAP3, COPB1, HSP90AA1, HSP90AB1, HSPA4, MX1, PPIA, SNX6, THYN1, TLDC1, USP14	ARCN1, CDK5RAP3, COPB1, DDX19A, HSP90AA1, HSP90AB1, HSPA4, MX1, PPIA, SNX6, THYN1, TLDC1, USP14
ANKFY1, LRPPRC, SND1, TRS1	ANKFY1, DOCK7, FHOD1, HDLBP, LRPPRC, SND1, STAT2, TRS1
AMPD2, CCT6A, L3HYPDH, SMS, TUBB6	AMPD2, CCT6A, L3HYPDH, SMS, TUBB6
CCDC25, DDX19B, EIF3I, MYO1E	CCDC25, DDX19A, DDX19B, EIF3I, FAM98A, FAM98B, MYO1E, NRDC, SEC23A, SEC23IP, SLK, USP14
EXOC5, PTBP2, UBA1	DIAPH1, EXOC5, EXOC6B, HNRNPU, PTBP2, UBA1
PAPSS1, TPP2	CCT3, PAPSS1, PTPA, SARS, TPP2
PSMB5, PSMB8	PSMB5, PSMB8
PPID, RTFDC1	PPID, RTFDC1
TWF2, UAP1, UBE2N	ARIH2, CBR1, CHMP3, EIF4E, FAM160B1, GSPT1, LTA4H, MAP2K2, MRPL39, MYO6, OSBP, PPP2R1A, PTGR1, TES, TWF2, UAP1, UBE2I, UBE2N
FHL1, PSMB4	FHL1, PSMB4
COG2, GOPC, HNRNPLL, IGF2BP2	COG2, GOPC, HNRNPLL, IGF2BP2
DNAJC8, RAC1	DNAJC8, RAC1
AARS, ASNS, ATG5, EEF1A2, THUMPD3, TRIP13	AARS, ASNS, ATG5, EEF1A2, NPEPPS, PYGB, THUMPD3, TRIP13, VAC14
CBX3, PPP4R2	CBX3, PPP4R2
PGD, PITPNB	PGD, PITPNB
CHMP3, FAM160B1, STAM, UBE3A	CHMP3, FAM160B1, STAM, UBE3A, XPO7
AACS, MIER1	AACS, MIER1
GLTP, NAA10, NANS	GLTP, NAA10, NANS
ECM1, LRP1	ECM1, LRP1
RACK1, RPS2, RPS4X	RACK1, RPL11, RPS2, RPS4X, RPS7
CAPN2, CCT6A, HK1	AMPD2, CAPN2, CCT6A, HK1, PHGDH
EFL1, UBE4B	EFL1, UBE4B
ABRAXAS2, GYG1, PGM2	ABRAXAS2, GYG1, NAGA, PGM2
BIN1, COMMD1, EML1, IGBP1, RHOC, TTC38, USP5	BIN1, COMMD1, DHX38, DHX9, EML1, IGBP1, PBDC1, PRKAA1, RHOC, TTC38, UCHL3, USP5, VWA5A
DPP3, PMPCA, PRKAR2A, ZPR1	CZIB, DPP3, PMPCA, PRKAR2A, ZPR1
ARFGEF1, ENDOG, IDE, RBM22	ARFGEF1, EIF4A3, ENDOG, IDE, LMCD1, RBM22, TBCB
FAM49A, SEC23B	FAM49A, SEC23B
MCM6, PRKAA1, SPR	BIN1, LYPLAL1, MCM6, NRBP1, PRKAA1, SPR, TIMM44, UAP1L1, UCHL3, USP5, XPNPEP1
HSPA13, PHLDB1	HSPA13, PHLDB1
BCAR1, NONO	BCAR1, NONO
CCT3, PAK1, PPP6R3, TPP2	CCT3, PAK1, PPP6R3, TPP2
BLMH, FN3K, PRCP	BLMH, FN3K, HDHD2, PRCP
CNN1, DBNL, NEDD4, PUM1	CNN1, DBNL, HDAC1, NEDD4, PUM1, TSG101
HDHD2, PSMA7, PSMB10	CTSC, HDHD2, PSMA7, PSMB10
IST1, VPS28	IST1, VPS28
ACP1, KIF13B, MMS19, MYO9B, OSTF1, TNS1, TUBGCP2, UBA7	ACP1, CWF19L1, KIF13B, MMS19, MYO9B, OSTF1, PCBP2, TNS1, TUBGCP2, UBA7
APEX1, CAD, CNN3, CSK, EIF4A1, GBF1, GLRX3, HNRNPK, MSH2, MTOR, PCBP1, ROCK2, SRM, VPS33A	APEX1, CAD, CLUH, CNN3, CSK, DNM1, EIF4A1, GBF1, GLRX3, HNRNPK, MSH2, MTOR, PALLD, PCBP1, ROCK2, SRM, VPS33A
IARS, IGF2BP3, PBK	IARS, IGF2BP2, IGF2BP3, PBK, RARS, RNF213
DDAH1, PSAT1	DDAH1, PSAT1
PPP1R2, TPM1	PPP1R2, TPM1
FHL3, TAF15	FHL3, TAF15
PSMA2, REXO2	PSMA2, REXO2
ALDH7A1, COPS2, GSN, IFT27, IMPDH2	ALDH7A1, ASNS, COPS2, GPI, GSN, IFT27, IMPDH2, NPEPPS, PCMT1, TGM2, TRIP13, VAC14
LRRC59, PPP3CC	LRRC59, PPP3CC
CASP1, GORASP2, MYO1B, PLAA, TRIO, UL98	AP1G1, CASP1, ECPAS, ELMO2, GORASP2, MYO1B, PLAA, PNPT1, RBM12, SH3GL1, TRIO, UL98
ARFGEF1, CCDC22, EML4, HAT1, PFAS, PPP2R5C, RBM22, TBCB, USP15, VARS	ARFGEF1, CCDC22, CNOT2, EML4, HAT1, HSPA4L, IDE, LMCD1, PFAS, PPP2R5C, RBM22, TBCB, USP15, USP9X, VARS
FERMT1, GDI2, PFN1, PLS3	FERMT1, GDI2, PFN1, PLS3
HSP90B1, UL69	HSP90B1, UL69
CMBL, DSTN, YWHAH	CMBL, DSTN, UL123, YWHAH
GIGYF2, RPRD1B, SRGAP1	EIF4E2, GIGYF2, RPRD1B, SRGAP1
RNF40, STUB1	DOCK7, NONO, RNF40, SLIRP, STUB1
ARHGAP12, POLR2E	ARHGAP12, POLR2E
ARHGAP17, IARS, RARS, TRIM22	ARHGAP17, ARMT1, IARS, MARS, RARS, STK39, TRIM22
MMS19, TCAF1	INF2, MMS19, NSUN2, TCAF1, TNS1
COMMD5, GSK3A, RSU1	ATIC, BOLA2, COMMD5, EIF4A2, GSK3A, NSFL1C, PSMD5, RSU1, STRN3
FUS, WDR5	FUS, WDR5
HARS2, RUVBL2	HARS2, RUVBL2
CALCOCO1, DDX17, FAM45A, HECTD1, OSTF1, RIC8A, SPART	AIP, CALCOCO1, CNOT1, DDX17, FAM45A, FARP1, HECTD1, KIF13B, OSTF1, PIP4K2C, RIC8A, SH2D4A, SPART
ACACA, AIMP1, ARHGEF1, EIF4G2, IPO8, NFKB1, QARS, RNF213, TBRG4	ACACA, AIMP1, ARHGEF1, EEF1E1, EIF4G2, IPO8, NFKB1, QARS, RNF213, SNX3, TBRG4, TRIM25
VBP1, ZC2HC1A	VBP1, ZC2HC1A
H2AFZ, HYOU1	H2AFZ, HYOU1
ANPEP, CCDC50, TNKS1BP1	ANPEP, CCDC50, TNKS1BP1
ARL2, GSN, IFT27, TGM2, YWHAB	ARL2, CD2AP, COPS2, GDI1, GSN, IFT27, IMPDH2, PYGB, TGM2, YWHAB
GRN, PSMB9	GRN, PSMB9
CFAP20, PDHA1, PPP4R3B	BAG6, CFAP20, PDHA1, PPP4R3B, TNPO3
MDH1, RAN	MDH1, RAN
BIN1, CUL4A, DHX38, DHX9, EHD4, FLNB, IGBP1, MCM6, PBDC1, UCHL3, VWA5A, YTHDF3	AAK1, ATXN10, BIN1, CUL4A, DHX38, DHX9, DNMT1, EHD4, EML1, FLNB, IGBP1, MCM6, NDRG3, PBDC1, UCHL3, VWA5A, YTHDF3
NT5DC1, STK3	NT5DC1, STK3
PLPBP, RIC8B	PLPBP, RIC8B
ATIC, RIR1, UMPS	ATIC, GALM, PIK3C3, PSMD5, RIR1, SCYL2, UMPS
EPS15L1, RELA	EPS15L1, RELA
DPYSL3, GLB1	DPYSL3, GLB1
EEA1, PSMA7	EEA1, PSMA7
ARSB, CLINT1	ARSB, CLINT1
FTO, SCLY, UCK2	FTO, SCLY, UCK2
ANXA1, ECPAS, FAM129A, MYO1B, PNPT1, RBM12, SEC31A, SMC2, TXNL1, UBA6, UL98, XPOT	ANXA1, ECPAS, FAM129A, MYO1B, PNPT1, PTGES3, RBM12, SEC31A, SMC2, SMC4, TMOD3, TXNL1, UBA6, UL98, XPOT
FAH, NAXE	FAH, NAXE
EPS8L2, HK2	EPS8L2, HK2
AAK1, CKB, CUL4A, DHX38, EHD4, HUWE1, IGBP1, NDRG3, PBDC1, STRN4, UBA3, UCHL3, YTHDF3	AAK1, CKB, CUL4A, DHX38, DHX9, EHD4, FASN, FLNB, HGS, HUWE1, IGBP1, MCM6, NDRG3, PBDC1, STRN4, UBA3, UCHL3, VWA5A, YTHDF3
GPD1L, TBCC	GPD1L, TBCC
CASP1, DAB2, SH3PXD2B	CASP1, DAB2, ELAVL1, FAM129A, NCAPG, PNPT1, RNF214, SH3PXD2B, TTC4
NCAPD2, TRIM5	NCAPD2, TRIM5
GET4, YTHDF2	EIF5A2, GET4, ILK, VPS4A, YTHDF2
CDC123, CDC16, RAC2	CDC123, CDC16, CHORDC1, CRABP2, RAC2
CAPNS1, CNDP2, PPP6R3, PYGL, TCP1, THUMPD1, VPS29, YKT6	CAPNS1, CNDP2, PPP6R3, PYGL, RBBP7, TCP1, THUMPD1, VPS29, YKT6
IMPA1, PFKM, RPIA	IMPA1, PFKM, RPIA
PRDX2, RAB8A, RAB8B	PRDX2, RAB8A, RAB8B
CAP1, PPP2R1A, PTGR1	API5, CAP1, GSDME, LTA4H, OXCT1, PCMT1, PGK1, PPP2R1A, PTGR1, TWF2, UBE2N
RPL13A, RPL24	RPL13A, RPL24
NDRG1, UBE2H	NDRG1, UBE2H
AP2A1, AP2B1, AP2M1, CAMK1, COPG1, DRG2, HGS	AP2A1, AP2A2, AP2B1, AP2M1, AP2S1, ARL1, ATG7, CAMK1, CKB, COPA, COPG1, DPP9, DRG2, EHD3, GALM, GINS3, HGS, HSDL2, HSPBP1, MCM2, NAE1, NCKAP1, RFC4, SAE1, SAR1B, SCYL2, STRN4, TARS, TIPRL, TRNT1, TXLNG, UBA3
ERAP1, HYOU1, MYLK, SYNRG	ERAP1, HYOU1, MYLK, SYNRG
ACOT7, TP53I3	ACOT7, TP53I3
AIMP2, ARHGAP17, EIF4G1, GRSF1, MAPK14, MARS, PRPF31, STAT3, TRIM25, USP7, YARS	AIMP1, AIMP2, ARHGAP17, ARHGEF1, EEF1E1, EIF4G1, GRSF1, MAPK14, MARS, NUP93, PLAA, PRPF31, QARS, STAT3, STK39, TRIM25, USP7, YARS
FLAD1, TRAPPC5	FLAD1, TRAPPC5
LRRC40, PIP4K2C	LRRC40, PIP4K2C
ACY1, UBQLN1	ACY1, UBQLN1
HDAC2, VPS13C	HDAC2, VPS13C
CDKN2AIP, LARP1, MVP, SEC23B	CDKN2AIP, LARP1, MVP, SEC23B
ARMH3, UFC1	ARMH3, ASNA1, TUBB2A, UFC1
SNX18, VPS18	SNX18, VPS18
MAP4K5, PPP4R3A	MAP4K5, PPP4R3A
BIN1, LYPLAL1, MCM6, PBDC1, PRKAA1, UCHL3	ATXN10, BIN1, COMMD1, CUL4A, DHX38, DNMT1, IGBP1, LYPLAL1, MCM6, PBDC1, PRKAA1, UCHL3, USP5, VWA5A
ATE1, EHD3, FAM160B1, FLNB, FLNC, MAP2K4, MCM2, NHLRC2, NSFL1C, OSBP, PAPOLA, PSMD5, SCYL2, SUCLA2, UBE2I, XPNPEP1	ATE1, BOLA2, EHD3, FAM160B1, FLNB, FLNC, KPNA4, LRBA, MAP2K4, MCM2, NHLRC2, NSFL1C, OSBP, PAPOLA, PSMD5, SCYL2, STRN3, SUCLA2, TAGLN2, TIMM44, UBE2I, XPNPEP1
HIST1H1C, HIST1H1D	HIST1H1C, HIST1H1D
FUBP3, UL13	FUBP3, UL13
ALDH7A1, PCMT1, RMDN1	ALDH7A1, ASNS, COPS2, GPI, GSN, NPEPPS, PCMT1, RMDN1, TPMT, TRIP13, VAC14
ARHGAP17, ARMT1, RARS, STAT3, YARS	AIMP2, ARHGAP17, ARMT1, EIF4G1, GRSF1, MARS, PRPF31, RARS, STAT3, STK39, TBCE, TRIM22, TRIM25, USP7, YARS
AP1G1, CASP1, FAM129A, PNPT1, UL98	AP1G1, CASP1, DAB2, DST, ECPAS, ELAVL1, FAM129A, GART, GIPC1, GORASP2, MYO1B, PLAA, PNPT1, RBM12, SH3GL1, SMC4, TXNL1, UL98, XPOT
AASDHPPT, US22	AASDHPPT, US22
CASP1, NCAPG, RNF214	ACP1, CASP1, DAB2, DST, ELAVL1, MYO9B, NCAPG, RNF214, SH3PXD2B, USP47
PMPCB, PYGB	PMPCB, PYGB
HMGCL, PPA2	HMGCL, PPA2
BAG6, CCS, IGBP1, NECAP2, PBDC1, PPIH, PRKG1, TBCD, VPS36	ASMTL, BAG6, CCS, EML1, IGBP1, NECAP2, PBDC1, PPIH, PRKG1, TBCD, VPS36, XPO4
GSTO1, NLN	GSTO1, NLN
ARPC1A, MAP4	ARPC1A, MAP4
FECH, SERPINF1	FECH, SERPINF1
KIF1A, MAP2K3	DNM2, EIF4A1, KIF1A, MAP2K3, SEC24D
ALDH7A1, ASNS, COPS2, COTL1, GPI, GSDME, GSN, NPEPPS, PCMT1, PYGB, TPMT, TRIP13	ALDH7A1, ARF6, ASNS, COPS2, COTL1, GPI, GSDME, GSN, NPEPPS, PCMT1, PYGB, TPMT, TRIP13, VAC14
EEF1G, FAM98B, NRDC, PAIP2	CAPG, CCDC25, CSE1L, DDX1, EEF1G, FAM98B, FDPS, FKBP4, FLNA, MYO1E, NRDC, PAIP2, RAP1GDS1, SBDS, SEC23A, SLK
HEXB, PGM2	HEXB, PGM2
IFITM3, MAP4, TK1	IFITM3, MAP4, TK1, TTC1
USP24, USP9X	CASP4, PFAS, USP24, USP9X
ACSL4, AKR1C2, DDX3X, GOPC, HNRNPLL	ACSL4, AKR1C2, COG2, DDX3X, EIF4G3, EPRS, GOPC, HNRNPLL, RAB3GAP1, STAT2, TRIM28
DPP7, PITHD1	DPP7, PITHD1
GNPDA2, SEPHS1	GMPR2, GNPDA2, GOT1, GSR, SEPHS1
DIS3, TNS3, TOMM34	ACACA, DIS3, SNX3, TNS3, TOMM34, UNC45A
ACBD3, BLVRB, F8A1, MACF1, MPST, NUDCD3	ACBD3, ARFGEF2, BLVRB, DBNL, DGKA, DUSP3, F8A1, HSPBP1, MACF1, MPST, NUDCD3
CMTR1, PAFAH1B2	CMTR1, PAFAH1B2
DDX39A, PDHB	DDX39A, PDHB
CCT5, HNRNPD	CCT5, HNRNPD
DPP4, PSMA6, PSMB8	DPP4, PFKP, PSMA6, PSMB8
ABHD14B, ATP6V1E1, CS, FSCN1, SWAP70, UAP1L1, UBE2R2, VPS26A	ABHD14B, ATP6V1E1, CS, CUL2, FSCN1, NPLOC4, PAPSS2, SWAP70, UAP1L1, UBE2R2, VPS26A
COTL1, HEBP1, TPMT, TRIP13, TWF1	ARF6, CBR1, COTL1, CUL4B, GPI, GSDME, GSN, HEBP1, LTA4H, NPEPPS, OXCT1, PCMT1, PYGB, RABGGTA, TPMT, TRIP13, TWF1
DCP1A, UL54	DCP1A, MAGED2, NONO, UL54
EXOC4, EXOC7, SUPT6H	EXOC4, EXOC7, SUPT6H
EIF5A, NUP54	EIF5A, NUP54
DPH2, SRI	DPH2, SRI
CD2AP, PPIP5K2, SYAP1	CD2AP, DYNC1I2, HEBP2, LGALS3, PHPT1, PPIP5K2, RAB13, SYAP1
HSPA1B, HSPA8	HSPA1B, HSPA8
CTSZ, ESD, PSAT1, RBBP4	CTSZ, ENO1, ESD, PSAT1, RBBP4
TPM2, TPM4	TPM2, TPM4
CLIC4, DYNC1LI2, ST13	ARHGDIA, CLIC4, CMPK1, DCUN1D1, DYNC1LI2, GSTK1, KHDRBS1, NAA50, ST13, UBFD1
PSMC3, PSMC4, PSMC5, PSMD1	PSMC1, PSMC3, PSMC4, PSMC5, PSMD1, PSMD11, PSMD12, PSMD14, PSMD3, PSMD7
CTBP1, KYAT1, RANBP3	CTBP1, KYAT1, RANBP3, SEPT2
ANPEP, PSMD9, PSMG3	ANPEP, PSMD9, PSMG3, SMPDL3A
ANKRD54, NECAP2, TMEM263	ANKRD54, NECAP2, TMEM263
AKT1, ATG4B, HNRNPF, MAP3K7, MSRA, PRKCA, TAB1, UBE2E1	AKT1, ATG4B, HNRNPF, HNRNPU, MAP3K7, MSRA, PRKCA, RTFDC1, TAB1, UBE2E1
ALDH1B1, SUCLG2	ALDH1B1, SUCLG2
AHSA1, ARFGEF1, CAP2, DNM1, DNM2, EIF4A3, HADHA, HSPA4L, KIF1B, MPST, PGM3, PRKDC, RNPEP, VASP	AHSA1, ARFGEF1, CAP2, DNM1, DNM2, DUSP3, EHD2, EIF4A3, GLRX3, HADHA, HERC4, HSPA4L, KIF1B, MPST, PGM3, PRKDC, RNPEP, SEC24D, SRM, TAGLN, VASP
PGM5, SDSL	PGM5, SDSL
DTD1, TPD52L2	DTD1, TPD52L2
DSTN, RABGGTB, UL123	DSTN, RABGGTB, SUGT1, UL123, YWHAH, YWHAQ
EDC4, RPAP1	EDC4, GORAB, LARS2, RPAP1, RPS6KA3
NELFE, SPARC	NELFE, SPARC
CCDC50, CSRP1, MAN2B1, NAXD, SGSH	CCDC50, CSRP1, MAN2B1, NAXD, QPRT, SGSH
HSP90B1, SERPINH1, UGGT1	HSP90B1, SERPINH1, UGGT1
CNN2, DCTN3, KPNB1, MTHFD1, PALLD, PPP2R5D, PTGES3, RANGAP1, RAP1GDS1, SEC31A, TXNL1, UBE2L6, UBE3C, XPOT	CNN2, DCTN3, DDX1, FLNA, ISG15, KPNB1, MTHFD1, PALLD, PPP2R5D, PTGES3, RANGAP1, RAP1GDS1, SBDS, SEC31A, TXNL1, UBE2L6, UBE3C, XPOT
CZIB, ZPR1	AGFG1, C11orf68, CZIB, DPP3, PRKAR2A, ZPR1
ARCN1, CMPK1, COPB1, DCUN1D1, HSPA4, MX1, ST13, TLDC1	ARCN1, CMPK1, COPB1, DCUN1D1, HSP90AA1, HSPA4, MX1, PPIA, ST13, TLDC1
ENO1, RBBP4	ENO1, ESD, PSAT1, RBBP4, TUBB2A, UFC1
IRGQ, NAA25	IRGQ, NAA25
GLA, PPP6C	GLA, PPP6C
ACBD3, APEX1, DDX19B, MYO1E, NXN, PALLD, RABGAP1, SAR1A, SEC23A, SEC23IP, TRIM21	ACBD3, APEX1, CAP2, CAPG, DDX1, DDX19B, DUSP3, FAM98A, HADHB, MYO1E, NRDC, NUDT2, NXN, PALLD, PARVA, RABGAP1, SAR1A, SEC23A, SEC23IP, SEC24C, TBC1D15, TRIM21, VASP
ADI1, TNPO3	ADI1, TNPO3
GGCT, PITPNA	GGCT, PITPNA
CAD, CLUH, CSK, GBF1, MSH2, MTOR, PCBP1, ROCK2	CAD, CLUH, CNN3, CSK, GBF1, GLRX3, HNRNPK, MSH2, MTOR, PCBP1, PTBP1, ROCK2, SRM, VPS33A
PLBD2, TSNAX	PLBD2, TSNAX
GMPPB, L3HYPDH, RAB4A	GMPPB, L3HYPDH, RAB4A, SMS
ACTL6A, AKT3, CDK6, GSK3B, NEDD1	ACTL6A, AKT3, CDK6, GSK3B, NEDD1, NTPCR
PI4KB, PSMF1, VPS13C	PI4KB, PSMF1, VPS13C
HLCS, MAGOHB	HLCS, MAGOHB
ATP6V1D, MAT2A	ATP6V1D, MAT2A
CARD16, HELI, POFUT2, UBXN1	CARD16, HELI, PARP4, POFUT2, UBXN1
HMBS, SIAE	HMBS, SIAE
CCDC25, DDX1, FKBP15, FLNA, RAP1GDS1	CAPG, CCDC25, CNN2, DCTN3, DDX1, FAM98B, FKBP15, FKBP4, FLNA, KPNB1, MTHFD1, MYO1E, NRDC, PAIP2, PALLD, PTGES3, RAP1GDS1, SBDS, SEC23A, UBE2L6, UBE2Q1
BCCIP, GRWD1	BCCIP, GRWD1
ALDH18A1, PAIP1, SUCLG1	ALDH18A1, MYO6, PAIP1, SUCLG1
ARL2BP, ILK, RPA1, YTHDF2	ALDH1L2, ARL2BP, ILK, KDM1A, RPA1, YTHDF2
CRKL, MVK, RAB8A	CRKL, MVK, RAB8A, RBPJ
PFDN1, SET	PFDN1, SET
CTSL, UL82	CTSL, UL82
AARS, EEF1A1, UGDH	AARS, EEF1A1, EEF1A2, GDI1, UGDH
EIF2AK2, INF2, KIF1BP, USP47	EIF2AK2, INF2, KIF1BP, USP47
FAM160B1, PDLIM5, SNX5, TTC38	BOLA2, FAM160B1, FLNB, PDLIM5, SNX5, STRN3, TTC38
RPS11, RPS6	RPS11, RPS6
DPP3, G6PD, GPS1	CUL2, DPP3, G6PD, GPS1, NPLOC4
ARFGEF2, EPG5, UL117	ARFGEF2, EPG5, EPN1, FYCO1, MPI, SCYL1, UL117
ATIC, BOLA2, COMMD5, FAM160B1, FLNB, FLNC, NSFL1C, PAPOLA, PSMD5, SCYL2, STRN3	ARL1, ATE1, ATIC, BOLA2, COMMD5, EHD3, FAM160B1, FLNB, FLNC, GSK3A, LRBA, MCM2, NHLRC2, NSFL1C, OSBP, PAPOLA, PSMD5, SCYL2, STRN3, SUCLA2, TAGLN2, UBE2I, VWA5A, XPNPEP1
IQGAP1, PTPN11	IQGAP1, PTPN11
APEX1, CDC27, DDX19B, HADHB, HNRNPUL2, HTT, ISG15, NUDT2, NXN, PALLD, PARVA, RABGAP1, SAR1A, SEC23A, TRIM21	APEX1, CDC27, DDX19B, HADHB, HNRNPUL2, HTT, ISG15, KPNB1, MYO1E, NUDT2, NXN, PALLD, PARVA, RABGAP1, SAR1A, SEC23A, TRIM21
ASL, ASNA1	ASL, ASNA1, NAGK, TUBB6
CSRP1, CUTA, FUBP1	CSRP1, CUTA, FUBP1
EXOC6B, PTBP2	EXOC5, EXOC6B, PTBP2, TIGAR
FTO, LYSMD2	FTO, LYSMD2
ELP4, WIPI2	ELP4, WIPI2
PPP1CB, PRKAB1	PPP1CB, PRKAB1
CTTN, FAM192A, SELENBP1, SOD1	CTTN, FAM192A, SELENBP1, SOD1
PTPN23, TSC2	PTPN23, TSC2
CD2AP, DYNC1I2, HEBP2, LGALS3, PPIP5K2, RAB13, STIP1	ARL2, CD2AP, DYNC1I2, HEBP2, LGALS3, PPIP5K2, RAB13, STIP1
SERPINE2, TTC1	SERPINE2, TTC1
EIF5A2, MON2, PLCG1, SMC2, TIGAR	ALDH1L2, ANXA5, EIF5A2, MON2, PLCG1, SMC2, TIGAR, UBA6, VPS4A
BUB3, GFPT1	BUB3, GFPT1
ACTR3, TPI1	ACTR3, TPI1
AP2B1, AP2M1, ARL1, CAMK1, FLNC, GALM, GMPS, HSPBP1, NAP1L4, NEK9, PIK3C3, PSMD5, SAE1, SCYL2, VPS4B	AP2A1, AP2B1, AP2M1, ARL1, CAMK1, DDX6, EHD3, FLNC, GALM, GMPS, HSPBP1, MCM2, NAP1L4, NEK9, PIK3C3, PSMD5, SAE1, SAR1B, SCYL2, TIPRL, VPS4B
COMMD10, RBMX	COMMD10, RBMX
DDX17, FARP1, KIF13B, OSTF1	CALCOCO1, DDX17, FARP1, KIF13B, OSTF1, RIC8A, TNS1, TUBGCP2
CNN1, GAPVD1, GCLM, MALT1, PIN1	CNN1, GAPVD1, GCLM, MALT1, PIN1
COMT, DDX19A, DDX19B, STAM2	ARCN1, COMT, DDX19A, DDX19B, FAM98A, GAMT, RABGAP1, STAM2, THYN1, UBA2
PLEKHO2, PRKAR2B	PLEKHO2, PRKAR2B
ACTR3, ARPC2, BPNT1, PFDN5, PGM1	ACTR3, ARPC2, BPNT1, PFDN5, PGM1
CASP1, DST, GORASP2, SMG9	AP1G1, CASP1, DST, GORASP2, SMG9
ACLY, AKR7A2, DYNC1LI1, KIF5B, MYH9, NUDC, PRMT1, TES, TXNDC9	ACLY, AKR1A1, AKR7A2, C1QBP, DYNC1H1, DYNC1LI1, EHD1, FAM129B, GCLC, KIF5B, KLC1, MYH9, NUDC, PPP5C, PRKAR1A, PRMT1, RECQL, TES, TXNDC9, WDR1
DECR1, IARS2	DECR1, IARS2
HPF1, IFIT5, LRPPRC	HPF1, IFIT5, LRPPRC, QRICH1, SND1
CACYBP, FAM114A1	CACYBP, FAM114A1
ALDH9A1, SORD	ALDH9A1, SORD
LRRC47, RNH1	LRRC47, RNH1
GRHPR, PDCL3, UBE2V2	COPS6, GRHPR, PDCL3, UBE2V2
ARFGAP3, CPSF7, DNAJC9, GMPS, GSTM2, LSM12, NAP1L4, NEK9, NUDCD1, PDE12, PRKAG1, SAE1, VPS4B	ARFGAP3, CPNE1, CPSF7, DNAJC9, GALM, GMPS, GSTM2, KPNA3, LSM12, NAP1L4, NEK9, NUDCD1, PDE12, PPP5C, PRKAG1, SAE1, VPS4B
ARIH2, FAM160B1, MAP2K2, MAP2K4, MYO6, NRBP1, OSBP, PPCS, TIMM44, UAP1, UBE2I, XPNPEP1, XPO7	ARIH2, CHMP3, CLIC1, EIF4E, FAM160B1, MAP2K2, MAP2K4, MCM6, MYO6, NRBP1, OSBP, PPCS, TIMM44, UAP1, UBE2I, VPS35, XPNPEP1, XPO7
FBLIM1, METAP2	FBLIM1, METAP2
GAK, TRIP12	GAK, TRIP12
PFKP, RRM2B	PFKP, RRM2B
MVK, RBPJ	ARL3, CTPS1, MVK, RAB8A, RBPJ
ARL2, CD2AP, NDRG1, PYGB, UCHL1, YWHAB	ARL2, CD2AP, NDRG1, PYGB, UCHL1, YWHAB
ABCF2, NUMB, WNK1	ABCF2, NUMB, WNK1
CBR1, COTL1, GSPT1, LTA4H, OXCT1, PPP2R1A, RABGGTA, UBE2N	CBR1, COTL1, GSPT1, HEBP1, LTA4H, OXCT1, PCMT1, PPP2R1A, RABGGTA, SUCLG1, TWF2, UBE2N
FAM160B1, OGDH, OSBP	ARIH2, CHMP3, EHD3, EIF4E, FAM160B1, FLNB, FLNC, KPNA4, MAP2K4, MCM2, MYO6, NHLRC2, NRBP1, NSFL1C, OGDH, OSBP, PAPOLA, PSMD5, TIMM44, TWF2, UAP1, UBE2I, XPNPEP1, XPO7
RPL18, RPL22	RPL18, RPL22
CDK1, DARS	CDK1, DARS
MFGE8, US12	MFGE8, US12
GMDS, MAT2B	GMDS, MAT2B
ARPC4, CASTOR2	ARPC4, CASTOR2, CTSB, PGLS
ANKRD54, ENAH, ME2	AGFG1, ANKRD54, ENAH, ME2, WASL
LCMT1, MAP2K2, PPME1, XPO7	GSPT1, LCMT1, MAP2K2, NRBP1, PPCS, PPME1, XPO7
KLC1, PRKACA, RABGGTB, YWHAQ	C1QBP, DYNC1LI2, GSTP1, KHDRBS1, KLC1, PRKACA, RABGGTB, RECQL, TPT1, YWHAQ
GPX7, RAB3GAP2	GPX7, IPO8, NONO, PRPF31, RAB3GAP2, UBR1
BAG6, CCS, ERP44, IGBP1, LARS2, RPAP1	ASMTL, BAG6, CCS, ERP44, IGBP1, LARS2, RPAP1
HNRNPK, MYO1C, PPP2R5C	ACAP2, AIP, CNOT1, DNM1, EHD2, GBF1, GLRX3, HAT1, HNRNPK, HSPA4L, MYO1C, PPP1R21, PPP2R5C, RBM22, ROCK2, SRM, USP15
CRK, TTC38	CRK, RHOC, STRN3, TTC38
ABHD14B, ATP6V1E1, CS, FSCN1, NPLOC4, PAPSS2, SWAP70, UAP1L1, VPS26A	ABHD14B, ATP6V1E1, CS, CUL2, FSCN1, NPLOC4, OGA, PAPSS2, SWAP70, UAP1L1, UBE2R2, VPS26A
ASAH1, GM2A, IMPA1	ASAH1, DNPEP, GM2A, IMPA1
RRAGC, RRM2	RRAGC, RRM2
ANXA5, PLCG1, UBE2E1, UBE2E3, VPS16	ANXA5, HSPH1, PLCG1, UBE2E1, UBE2E3, VPS16
MAPK1, METTL1	MAPK1, METTL1
DCP1A, NONO, RNF40, SLIRP, STUB1	DCP1A, NONO, RNF40, SLIRP, STUB1
PEPD, UFD1	PEPD, UFD1
C12orf10, PEF1	C12orf10, PEF1
GAPVD1, HELI, PIN1, RAD50, RBCK1	GAPVD1, HELI, PIN1, RAD50, RBCK1
NUDT21, STK4	NUDT21, STK4
CTPS2, PPT1	CTPS2, PPT1
CSTF3, NAPA	CSTF3, NAPA
SF3A1, SRGAP2, TRAPPC2L, UBXN1	SF3A1, SRGAP2, TRAPPC2L, UBXN1
RPL17, RPS26	RPL17, RPS26
ELMO2, PLAA, PNPT1, SNX9, STAT3, TRIO, UL98, USP7	ELMO2, GORASP2, MYO1B, PLAA, PNPT1, RBM12, SNX9, STAT3, TRIO, UL98, USP7
CLTC, MCM7	CLTC, MCM7
CASTOR2, CTSB, PTRHD1	ARPC4, CASTOR2, CTSB, PTRHD1
ADRM1, AP2A1, AP2B1, HSPBP1, PIK3C3, SAE1	ADRM1, AP2A1, AP2A2, AP2B1, AP2M1, CAMK1, GALM, HSPBP1, NAP1L4, NCKAP1, PIK3C3, SAE1, SAR1B, TARS, TIPRL
APEH, TKT	APEH, TKT
ANP32E, HNRNPA0, YARS2	ANP32E, ANXA11, HNRNPA0, YARS2
CAMK1, COPG1, DIS3L2, EHD3, HGS, MCM2, TXLNG	AP2B1, AP2M1, ATG7, CAMK1, CKB, COPA, COPG1, DIS3L2, DPP9, DRG2, EHD3, HGS, MCM2, NAE1, NCKAP1, SCYL2, TXLNG, UBA3
CASP3, FAH, PAICS, PNP	CASP3, FAH, PAICS, PNP
BZW2, EEF1D	BZW2, EEF1D
OPTN, PDIA3	H3F3A, MYLK, OPTN, PDIA3
NUP205, NUP98, PHLDB1	NUP205, NUP98, PHLDB1
CTPS2, RANBP3, SET	CTPS2, RANBP3, SET
EPS15, RHOG	EPS15, RHOG
CPT2, KPNA6	CPT2, KPNA6
ARIH2, CLIC1, EHD3, EIF4E, FAM160B1, MAP2K4, MCM2, MYO6, OSBP, UBE2I, VPS35, XPNPEP1	ACLY, AKR1A1, ARIH2, CLIC1, EHD3, EIF4E, FAM160B1, FLNB, FLNC, HNMT, MAP2K2, MAP2K4, MCM2, MYO6, NRBP1, OSBP, OTUB1, PPCS, UAP1, UBE2I, VPS35, XPNPEP1, XPO7
GET4, NAP1L1, NUDT1	GET4, NAP1L1, NUDT1
ADRM1, IPO9, RBMS2	ACO1, ADRM1, IPO9, RBMS2
CDKN2AIP, DNAJC9, KLC2, MVP, PUF60, VPS4B	CDKN2AIP, CPNE1, DNAJC9, KLC2, MVP, PUF60, VPS4B
ERP29, HBA1	ERP29, HBA1
RIPK1, ZC3HAV1	RIPK1, ZC3HAV1
KHSRP, LPP, PXN	KHSRP, LPP, PXN
CBR3, DUT	CBR3, DUT
CDC16, CHORDC1	ARHGDIA, CDC16, CHORDC1, RAC2
ECHDC1, NIF3L1	ECHDC1, NIF3L1
FABP3, PPIF, UCHL1, YWHAB	FABP3, PPIF, UCHL1, YWHAB
ACTR2, TRMT1	ACTR2, TRMT1
IGF2BP3, RNF213	HDLBP, IARS, IGF2BP3, IPO8, RNF213
ANPEP, PSMD9, SMPDL3A	ANPEP, PSMD9, PSMG3, RRAGC, SMPDL3A
GCN1, KPNA2, VCPIP1	GCN1, KPNA2, VCPIP1
COPB2, DDX6, GMPS, KPNA3, LSM12, NAP1L4, NCBP1, NEK9, NQO1, SAE1, TIPRL, UBA2	ACO2, ACSS2, AP2A2, AP2B1, AP2M1, CAMK1, COMMD8, COPB2, CSNK1A1, DDX6, EIF2A, GAMT, GLOD4, GMPS, HSPBP1, KPNA3, LSM12, MAPRE1, MCM7, NAP1L4, NCBP1, NCKAP1, NEK9, NQO1, SAE1, SCRN1, SNX1, SNX2, TARS, TIPRL, UBA2
COMMD2, HNRNPA3	COMMD2, HNRNPA3
CAPN2, CAPNS1, HK1, PHGDH	CAPN2, CAPNS1, HK1, PHGDH
C9orf64, COPZ1	C9orf64, COPZ1
FDX2, FTL	FDX2, FTL
CDK5, NUDT9, STAM2, UBE2D1	CDK5, NUDT9, STAM2, UBE2D1
CCDC25, FAM98B, MYO1E, SEC23A, SEC23IP, SLK	CAPG, CCDC25, DDX1, DDX19B, EIF3I, FAM98B, FLNA, MYO1E, NRDC, PAIP2, PALLD, RAP1GDS1, SBDS, SEC23A, SEC23IP, SEC24C, SLK
FERMT2, IMPDH1, PAK2, PRDX6	FERMT2, IMPDH1, IMPDH2, NIT2, PAK2, PRDX6
LUZP1, TUBG1, UBXN1	LUZP1, TUBG1, UBXN1
PCID2, PLAA, PRPF31, USP7, YARS	AIMP2, ARHGAP17, EIF4G1, GRSF1, MAPK14, PCID2, PLAA, PRPF31, STAT3, TRIM25, USP7, YARS
CEP41, HEATR3, RIC8A	CALCOCO1, CEP41, HEATR3, OSTF1, RASA1, RIC8A, SH2D4A
AIMP2, ARHGAP17, ARHGEF1, EEF1E1, EIF4G1, GRSF1, MAPK14, QARS, STK39, TRIM25, YARS	AIMP1, AIMP2, ARHGAP17, ARHGEF1, EEF1E1, EIF4G1, GRSF1, IARS, IGF2BP1, IPO8, MAPK14, NUP93, PRPF31, QARS, STAT3, STK39, TRIM25, USP7, YARS
EIF4E2, GIGYF2, GORAB, PDCD6, RPAP1, RPS6KA3	EIF4E2, GIGYF2, GORAB, PDCD6, RPAP1, RPS6KA3
AKR1C3, CSDE1, HNRNPL, IFIT3, STK10, XRCC5	AKR1C3, CSDE1, DDX58, HNRNPL, IFIT3, STAT1, STK10, XRCC5
ASPH, ATP6V1C1, CDC27, CNP, HNRNPA2B1, HNRNPUL2, HTT, PARVA, RABGAP1	ASPH, ATP6V1C1, CDC27, CNP, HNRNPA2B1, HNRNPUL2, HTT, ISG15, NUDT2, PARVA, PDLIM7, RABGAP1, TRIM21
ARHGAP1, ATG7, BDH2	AP2S1, ARHGAP1, ATG7, BDH2, CKB, COPA, COPG1, DIS3L2, UBA3
ASNA1, L3HYPDH, TUBB6	AMPD2, ASL, ASNA1, L3HYPDH, NAGK, SMS, TUBB4B, TUBB6
ACP1, CSK, ENOPH1, GART, PCBP1, RANGAP1	ACP1, CAD, CSK, CWF19L1, DCTN1, EIF4A1, ENOPH1, GART, PCBP1, PCBP2, PPP2R5D, RANGAP1, SH2D4A, TUBGCP2, VPS33A
CCDC43, PIN4	CCDC43, PIN4
PDXDC1, RAVER1, RBM14	PDXDC1, RAVER1, RBM14
HNRNPL, XRCC6	HNRNPL, XRCC6
CAPG, DCTN3, DDX1, FAM98B, FDPS, FKBP4, FLNA, MTHFD1, NRDC, PAIP2, RAP1GDS1, SBDS, XPO1	CAPG, CCDC25, DCTN3, DDX1, FAM98B, FDPS, FKBP4, FLNA, GBP1, KPNB1, MTHFD1, MYO1E, NRDC, PAIP2, PALLD, PTGES3, RAP1GDS1, SBDS, SEC23A, TLN1, XPO1
TRAPPC5, TRIP4, UL102	TRAPPC5, TRIP4, UBL5, UL102, USP24
ACTL6A, ARL2, HEBP1, LGALS3, RRM1, SAMHD1, STRN	ACTL6A, ARL2, COTL1, HEBP1, HEBP2, LGALS3, RRM1, SAMHD1, STRN
RPL10A, RPL31	RPL10A, RPL31
CKS1B, HSPA14	CKS1B, HSPA14
ARFIP1, CIAO1	ARFIP1, CIAO1
CNN1, DBNL, DGKA, F8A1, HDAC1, MACF1, NUDCD3, PUM1, TSG101	CNN1, DBNL, DGKA, F8A1, HDAC1, MACF1, NUDCD3, PUM1, TSG101
RANBP9, TOM1	RANBP9, TOM1
HEXIM1, PDXP	HEXIM1, PDXP
FLYWCH2, KHSRP	FLYWCH2, KHSRP
CRYZL1, IDH1	CRYZL1, IDH1
CLASP1, PREP	CLASP1, PREP
WASHC2A, WASHC2C	WASHC2A, WASHC2C
AP1S1, TNS1	AP1S1, MYO9B, NSUN2, TNS1, TUBGCP2
AHCY, RRAGC, SHMT1	AHCY, RRAGC, SHMT1
ACO1, ADRM1	ACO1, ADRM1, IPO7, IPO9
ATG12, UHRF1BP1L	ATG12, UHRF1BP1L
ANP32B, RNF114	ANP32B, RNF114
EIF4E2, GIGYF2, RBM8A	EIF4E2, GIGYF2, GORAB, PDCD6, RBM8A, RPRD1B
CAND1, EEF2	CAND1, EEF2
GSPT1, MAP2K2, STK24, UAP1	CBR1, GSPT1, LTA4H, MAP2K2, MYO6, NAA15, NRBP1, STK24, UAP1, UBE2N
ARFGAP1, VPS37A	ARFGAP1, VPS37A
SCPEP1, TATDN1, TBL1XR1	LAP3, SCPEP1, TATDN1, TBL1XR1
ACACA, EIF4G2, RNF213, SNX3, TOMM34, UNC45A	ACACA, EIF4G2, NFKB1, RNF213, SNX3, TBRG4, TNS3, TOMM34, UNC45A
CRMP1, DDB2	CRMP1, DDB2
GALE, MCM5, MVD, US22	GALE, MCM5, MVD, US22
PCNA, POFUT1, RAB35	PCNA, POFUT1, RAB35
GNPDA1, GNPDA2, GOT1, GSR, SEPHS1	GMPR2, GNPDA1, GNPDA2, GOT1, GSR, SELENBP1, SEPHS1
GATD1, OSGEP, VBP1	GATD1, OSGEP, VBP1
ATXN2L, CDK4, PDLIM4	ATXN2L, CDK4, PDLIM4, STIP1
ERP44, PCYT1A, RPAP1	EIF4E2, ERP44, LARS2, PCYT1A, RPAP1
DNAJC3, PLOD1	DNAJC3, PLOD1
CSDE1, DDX58, IFIT1, IFIT2, IFIT3, SAMD9	CSDE1, DDX58, IFIT1, IFIT2, IFIT3, SAMD9, STAT1, XRCC5
AKR7A2, DYNC1H1, DYNC1LI1, EHD1, FAM129B, GCLC, KIF5B, KLC1, NUDC, OLA1, PRKAR1A, RECQL, WDR1	ACLY, ACO2, ACSS2, AKR1A1, AKR7A2, C1QBP, DYNC1H1, DYNC1LI1, EHD1, FAM129B, GCLC, KHDRBS1, KIF5B, KLC1, MYH9, NUDC, OLA1, PPP5C, PRKAR1A, RECQL, SNX2, WDR1
BLVRA, FERMT2, MOB1B, NIT2, SARS, TBC1D13	BLVRA, FERMT2, MOB1B, NIT2, SARS, TBC1D13
CCDC50, DPP4, GMPR2, PFKP	CCDC50, DDT, DPP4, GMPR2, PFKP
BIN1, PRKAA1, USP5	BIN1, COMMD1, CUL4A, LYPLAL1, MCM6, PRKAA1, RHOC, SNX5, UAP1L1, UCHL3, USP5
KTN1, MYL6B	KTN1, MYL6B
CELF1, LRPPRC, QRICH1	CELF1, HPF1, LRPPRC, QRICH1
BID, PPAT	BID, PPAT
FKBP3, SF3B3, TTL	FKBP3, SF3B3, TTL
CASTOR2, ENO2, PEBP1, PGLS	CASTOR2, ENO2, PEBP1, PGLS
MRPL39, PRMT1, TES, TWF2, TXNDC9	AKR7A2, MRPL39, MYH9, PPP2R1B, PRMT1, PTGR1, TES, TWF2, TXNDC9, UBE2N
NUP37, RAB3B	NUP37, RAB3B
CLNS1A, UPF1	CLNS1A, UPF1
GMPR, MARCKSL1	GMPR, MARCKSL1
ABR, ACSL4, EPRS, GOPC, HNRNPLL, LARS, RAB3GAP1, TRIM28	ABR, ACSL4, EPRS, GOPC, HNRNPH1, HNRNPLL, LARS, RAB3GAP1, TRIM28
DNPH1, GAA	DNPH1, GAA
DGKA, PUM1, SMARCC2	ARFGAP2, DBNL, DGKA, HDAC1, MACF1, PUM1, SMARCC2, TSG101
PFKL, PSPH	PFKL, PSPH
HIF1AN, NEDD1	HIF1AN, NEDD1
HNRNPR, RNPEP	CAP2, DUSP3, GINS3, HNRNPR, RNPEP, SPAG9, TAGLN
FGF2, HEXA, NADSYN1	FGF2, HEXA, NADSYN1
CDK2, NUP58	CDK2, NUP58
AAK1, EPN1, FYCO1, IDE, MPI, SCYL1, SNX12, UL117	AAK1, ARFGEF2, EPN1, FYCO1, IDE, MPI, SCYL1, SNX12, UBA3, UL117
BLMH, CTSC, FN3K, HDHD2	BLMH, CTSC, FN3K, HDHD2
RPL18A, RPL34	RPL18A, RPL34
CIAPIN1, EPN1, GALM, HSPBP1, SAR1B, STRN4	AP2A1, AP2B1, AP2M1, CIAPIN1, EPN1, GALM, HSPBP1, KLC2, PIK3C3, SAR1B, SCYL2, STRN4
C5orf22, MBNL1, NASP, RHOA	C5orf22, MBNL1, NASP, RHOA, TXNDC17
GRHPR, IPO5	GRHPR, IPO5
FEN1, HNRNPF	CCAR2, FEN1, HNRNPF, MARS, PRKCA
EXOC3, GIT2	EXOC3, GIT2
IFI35, PSMG2, QDPR	CAB39L, CUL5, IFI35, PSMG2, QDPR
ANXA5, HSPH1, TIGAR	ANXA1, ANXA5, DOCK1, HSPH1, MON2, PLCG1, PTBP2, RBM12, SMC2, TIGAR, UBA6, VPS16
CMPK1, DYNC1LI2, GSTK1, KHDRBS1, KLC1, NAA50, ST13, UBFD1	CMPK1, DYNC1LI2, EIF2A, GSTK1, KHDRBS1, KLC1, NAA50, PRKACB, RABGGTB, RECQL, ST13, UBFD1
ARPC3, DPYSL2, DPYSL3, PRPS1	ARPC3, DPYSL2, DPYSL3, PRPS1
ETF1, NAA15	ETF1, NAA15
GGH, PSMA1	GGH, PSMA1
DIAPH1, HNRNPU, MYO1B, RBM12, SMC2, UBA6	ANXA1, ANXA5, DIAPH1, ELMO2, HNRNPU, MYO1B, PNPT1, RBM12, SMC2, TMOD3, TXNL1, UBA6, XPOT
DCTD, NT5C	DCTD, NT5C
GABARAPL2, GNAS, POLE3	GABARAPL2, GNA13, GNAS, POLE3
HNRNPA0, HNRNPH2, HNRNPM, MAPRE2	HNRNPA0, HNRNPH2, HNRNPM, MAPRE2
RPL15, RPL7	RPL15, RPL7
CTPS1, CYB5R3, GMPPA	CTPS1, CYB5R3, GMPPA
DIS3L2, HGS, NAE1, PTPN11, TXLNG	ATG7, CAMK1, CKB, COPA, COPG1, DIS3L2, DPP9, FASN, HGS, NAE1, NCKAP1, PTPN11, TXLNG, UBA3, UBE2M
ACTL6A, FSCN1, HEBP1, RABGGTA, UBE2G1, UBE2R2, UBE2Z, VPS26A	ACTL6A, FSCN1, HEBP1, PDCD10, RABGGTA, SWAP70, UBE2G1, UBE2R2, UBE2Z, VPS26A
BLOC1S1, PPP1R10	BLOC1S1, PPP1R10
CNN1, GORASP1	CNN1, GORASP1
CLUH, RASA1	CEP41, CLUH, GBF1, MSH2, PPP1R21, RASA1
ALAD, DPY30, GLRX	ALAD, DPY30, GLRX, NIF3L1, TFG
CAB39, ESD, NAMPT	CAB39, ESD, NAMPT
GAPVD1, NEDD4L, PSPC1	GAPVD1, NEDD4L, PSPC1
ARL8A, ZC3H14	ARL8A, ZC3H14
GABARAPL2, TXNRD2	GABARAPL2, TXNRD2
CYFIP1, DNM1L, DNMT1, MCM5, PABPC1	CYFIP1, DNM1L, DNMT1, GTPBP1, MCM5, PABPC1, PLCB3
CD2AP, PHPT1, RAB13	CD2AP, DYNC1I2, HEBP2, LGALS3, NDRG1, PHPT1, PPIP5K2, RAB13, TIA1
COPZ2, WDR82	COPZ2, WDR82
AVL9, BUB3, RAB10, RTCA	AVL9, BUB3, GALK1, RAB10, RTCA
AMDHD2, WDR44	AMDHD2, WDR44
CPSF6, TOLLIP	CPSF6, TOLLIP
ACSS2, CAMK1, DDX6, EHD1, GMPS, NAP1L4, NCBP1, NEK9, NQO1, SAE1, SNX2, TARS, TIPRL	ACO2, ACSS2, AP2A2, AP2B1, AP2M1, CAMK1, COPB2, DDX6, EHD1, EIF2A, GAMT, GLOD4, GMPS, HSPBP1, KPNA3, MAPRE1, NAP1L4, NCBP1, NCKAP1, NEK9, NQO1, SAE1, SNX1, SNX2, TARS, TIPRL, UBA2
ELAVL1, PLPBP, RNF214	CASP1, DAB2, DST, ELAVL1, PLPBP, RNF214
NNMT, PITPNB, PPP2R1B	CDC37, GDI1, LRRC57, NNMT, PGK1, PITPNB, PPP2R1B
APEX1, CAPG, CNN3, DDX1, FAM98B, GLRX3, KPNB1, MTOR, MYO1E, NRDC, NXN, PALLD, RAP1GDS1, SBDS, SEC23A, SEC23IP, SEC24D, TLN1	APEX1, CAPG, CCDC25, CNN3, DDX1, FAM98B, FLNA, GLRX3, KPNB1, MTOR, MYO1E, NRDC, NXN, PALLD, RAP1GDS1, SBDS, SEC23A, SEC23IP, SEC24D, TLN1
CYFIP1, DHX38, DNMT1, EHD4, FASN, GTPBP1, MCM6, PBDC1, UCHL3, YTHDF3	ATXN10, CUL4A, CYFIP1, DHX38, DNMT1, EHD4, FASN, FLNB, GTPBP1, IGBP1, MCM6, NDRG3, PBDC1, UCHL3, YTHDF3
COPS4, CUL2, GPS1, PRMT5, PTK2	COPS4, CUL2, GPS1, NPLOC4, PRMT5, PTK2
CRIP2, CWC15	CRIP2, CWC15
ADD3, CAPZA1, CAPZB	ADD3, CAPZA1, CAPZB
ACP1, CEP41, OSTF1, PCBP2, RIC8A, SH2D4A, UBA7	ACP1, CALCOCO1, CEP41, CSK, CWF19L1, GART, KIF13B, MYO9B, OSTF1, PCBP2, RIC8A, SH2D4A, TUBGCP2, UBA7, XPO5
EML3, GNAI2	EML3, GNAI2
PLOD2, UBXN1	PLOD2, UBXN1
CPPED1, CYGB	CPPED1, CYGB, HDHD2, PSME3
COMMD9, GFPT2	COMMD9, GFPT2
CAPZA2, PSME1	CAPZA2, PSME1
SEPT9, UBE2K	CTNNA1, LYPLA2, PSME2, SEPT9, UBE2K
AGFG1, C11orf68, EML2, MRI1, PSME4, ZPR1	AGFG1, C11orf68, EML2, MRI1, PSME4, ZPR1
ACAP2, CNOT1, HAT1, HNRNPK, HSPA4L, PPP2R5C, TBCB, USP15	ACAP2, AIP, CNOT1, CNOT2, EHD2, HAT1, HNRNPK, HSPA4L, PPP2R5C, RBM22, TBCB, USP15, VARS
GSPT1, LTA4H, MAP2K2, NAA15	API5, CBR1, GSPT1, LTA4H, MAP2K2, MYO6, NAA15, PPME1, PPP2R1A, STK24, UAP1, UBE2N
DPH5, NIT2	DPH5, NIT2, NT5DC1, PRDX2, TBC1D13
FAM120B, NCAPD2, PTEN, STAT6	FAM120B, NCAPD2, PTEN, STAT6
DST, USP47	CASP1, DST, INF2, NCAPG, RNF214, USP47
COPB2, DDX6, GAMT, GLOD4, GMPS, MAPRE1, MAPRE3, NCBP1, NQO1, SCRN1, SNX1, TARS, TIPRL, UBA2	AP2A2, CAMK1, COPB2, DDX19B, DDX6, EIF2A, GAMT, GINS3, GLOD4, GMPS, KPNA3, MAPRE1, MAPRE3, NCBP1, NCKAP1, NEK9, NQO1, SAE1, SCRN1, SNX1, SNX2, TARS, TIPRL, UBA2
ACACA, INPPL1, TNS3	ACACA, INPPL1, SNX3, TNS3, TOMM34, UNC45A
DNAJB1, PABPN1, TRAPPC11	DNAJB1, PABPN1, TRAPPC11
RPS3, RPS4Y1	RPS3, RPS4Y1
FAM129A, GIPC1, PNPT1, RBM12, RPA1, SMC2, TMOD3, TXNL1, XPOT	ALDH1L2, ARL2BP, ECPAS, FAM129A, GIPC1, MYO1B, PNPT1, PTGES3, RBM12, RPA1, SEC31A, SMC2, TMOD3, TXNL1, UBA6, UL98, XPOT
APOL2, PCYT1A	APOL2, PCYT1A
DCTN1, ECPAS, FAM129A, GART, PNPT1, PPFIBP1, PPP2R5D, RBM12, SEC31A, SMC4, TXNL1, UL98, XPOT	DCTN1, ECPAS, FAM129A, GART, MYO1B, PNPT1, PPFIBP1, PPP2R5D, PTGES3, RANGAP1, RBM12, SEC31A, SH3GL1, SMC4, STXBP1, TXNL1, UL98, XPOT
COMT, COPE, FAM114A2, HOOK3, PEA15, PPM1B, PUF60, SGTA	COMMD8, COMT, COPE, FAM114A2, HOOK3, PEA15, PPM1B, PUF60, SGTA
DNASE2, PSMB1	DNASE2, PSMB1
AP2A2, CAMK1, COPB2, DDX6, GAMT, GINS3, GMPS, HSPBP1, MAPRE1, NAP1L4, NCBP1, NCKAP1, NEK9, NQO1, SAE1, SNX1, SNX2, TARS, TIPRL, UBA2	ACSS2, AHSA1, AP2A2, AP2B1, AP2M1, CAMK1, COPB2, DDX6, GAMT, GINS3, GLOD4, GMPS, HERC4, HSPBP1, KPNA3, MAPRE1, NAP1L4, NCBP1, NCKAP1, NEK9, NQO1, SAE1, SCRN1, SNX1, SNX2, TARS, TIPRL, UBA2
CDC16, CRABP2, HSPA4	ARHGDIA, CDC16, CRABP2, DCUN1D1, HSPA4, PPIA, RAC2, SNX6, TLDC1
RPL11, RPS18, RPS4X, RPS7	RACK1, RPL11, RPS18, RPS4X, RPS7
CCS, PBDC1, PPIH, TBCD, XPO4	CCS, COMMD1, GFPT2, NECAP2, PBDC1, PPIH, PPP1R7, PRKG1, TBCD, VPS36, XPO4
ADSS, TUBA1A, TUBA1C, TUBA4A, TUBB	ADSS, RBBP4, TUBA1A, TUBA1C, TUBA4A, TUBB, TUBB4B
PSMA3, PSMA5, PSMB4, TCEAL4	PSMA3, PSMA5, PSMB4, TCEAL4
GBE1, GLRX3, MTOR, PRMT3, SEC24D, TLN1	APEX1, CAPG, CNN3, DNM1, DNM2, GBE1, GLRX3, MTOR, PRKDC, PRMT3, SEC23IP, SEC24D, SRM, TLN1
COMMD8, COMT, COPB2, CSNK1A1, DDX6, GAMT, GMPS, SAE1, UBA2	AP2A2, ARCN1, COMMD8, COMT, COPB2, CPNE1, CSNK1A1, DDX19B, DDX6, GAMT, GLOD4, GMPS, HIBCH, HSPBP1, KPNA3, LSM12, MAPRE1, MCM7, NAP1L4, NCBP1, NEK9, NQO1, SAE1, SCRN1, SGTA, SNX1, SNX2, TARS, TIPRL, UBA2
AIP, DDX17, HECTD1, PIP4K2C, SPART	AIP, CNOT1, DDX17, FAM45A, FARP1, HECTD1, PIP4K2C, RIC8A, SPART
ANKFY1, DOCK7, FHOD1, SND1, TRS1	ANKFY1, DOCK7, EIF4G3, FHOD1, LRPPRC, SND1, TRS1
MAPKAPK2, MAPKAPK3	MAPKAPK2, MAPKAPK3
APEX1, CAPG, CCDC25, DDX1, FAM98B, FLNA, KPNB1, MYO1E, NRDC, NXN, PAIP2, PALLD, RAP1GDS1, SBDS, SEC23A, SEC23IP	APEX1, CAPG, CCDC25, CNN3, DCTN3, DDX1, FAM98B, FKBP4, FLNA, KPNB1, MTHFD1, MYO1E, NRDC, NXN, PAIP2, PALLD, RAP1GDS1, SBDS, SEC23A, SEC23IP, TBC1D15, UBE2Q1
IFIT5, PDS5A	IFIT5, PDS5A
RPL27, RPL4	RPL27, RPL4
DIAPH1, PDCD6IP	DIAPH1, PDCD6IP
RPS16, RPS3A	RPS16, RPS3A
ASCC2, IPO4	ASCC2, IPO4
FKBP14, FXR2	FKBP14, FXR2
ARFIP2, CDK5RAP3, PPIA, SNX6	ARFIP2, CDK5RAP3, COPB1, HSP90AA1, HSP90AB1, MX1, PPIA, SNX6, THYN1, TLDC1, USP14
ASS1, AVL9, GALK1, HCFC1, RTCA	ASS1, AVL9, GALK1, HCFC1, LYPLA2, RAB10, RTCA, UBXN7
RPL21, RPL6, RPL9	RPL21, RPL6, RPL9
FNTA, UAP1L1, ZPR1	ABHD14B, ATP6V1E1, EML2, FNTA, PRKAR2A, PSME4, UAP1L1, ZPR1
ADSS, RBBP4, TUBA1A, TUBB, TUBB4B	ADSS, PDE5A, RBBP4, TUBA1A, TUBA1C, TUBA4A, TUBB, TUBB2A, TUBB4B
ARSB, FGFR1OP, FHL2	ARSB, FGFR1OP, FHL2
ABI1, CORO1B, CYFIP1, MAP1S, PABPC4	ABI1, CORO1B, CYFIP1, GTPBP1, MAP1S, PABPC4, UBAC1
BLVRA, CUL4B, FAM49B, MAP2K1, SEPT7	AKR1B1, BLVRA, COPS5, CUL4B, FAM49B, MAP2K1, MOB1B, PTPA, SARS, SEPT7, SEPT9
CTNND1, HNRNPH3	CTNND1, HNRNPH3
ADA, GBA	ADA, GBA
FAM192A, PSAP, VAT1L	FAM192A, PSAP, VAT1L
PPP4R3A, SRXN1, VPS25	PPP4R3A, SRXN1, VPS25
CKAP5, PACSIN2	CKAP5, PACSIN2
PRKAR2A, UBXN7, VPS26B	FNTA, PRKAR2A, UBXN7, VPS26B
CTBP2, SEPT8	CTBP2, SEPT8
DNAJA2, ELAVL1, GIPC1, KDM1A, RPA1	ARL2BP, DNAJA2, ELAVL1, GIPC1, KDM1A, NUP188, PNPT1, RPA1, TMOD3
ANXA1, ANXA5, DOCK1, RBM12, SMC2, TIGAR, UBA6, XPOT	ANXA1, ANXA5, DOCK1, MYO1B, PTGES3, RBM12, SEC31A, SMC2, TIGAR, TXNL1, UBA6, UBE3C, XPOT
PPP6R3, PRDX2, WDR4	DPH5, PPP6R3, PRDX2, WDR4
AGFG1, NUMB, RFC5	AGFG1, NUMB, PPP4R1, RFC5, WASL
PSMF1, UBE2A, UBXN7	PSMF1, UBE2A, UBXN7
LDHB, NUTF2, PGAM1	LDHB, NUTF2, PGAM1
EIF4G2, NFKB1, TRIM38	ACACA, EIF4G2, IPO8, NFKB1, RNF213, SNX3, TBRG4, TRIM38
CC2D1A, ITSN1	CC2D1A, ITSN1
ATP6V1H, NMT1, SERPINB1	ATP6V1H, NMT1, PPME1, SERPINB1
PGGT1B, WDR77	PGGT1B, WDR77
ACBD3, ARFGAP2, DBNL, DGKA, F8A1, MACF1, NUDCD3, NXN, TRIM21	ACBD3, ARFGAP2, BLVRB, CNP, DBNL, DGKA, DUSP3, F8A1, MACF1, NUDCD3, NXN, TRIM21
EIF2S1, G3BP1	EIF2S1, G3BP1
ABR, EPRS, HNRNPH1, LARS, MARS, RAB3GAP1, TBCE, TRIM28	ABR, ACSL4, EPRS, HNRNPF, HNRNPH1, HNRNPLL, LARS, MARS, RAB3GAP1, RARS, RTFDC1, TBCE, TRIM28, VRK1
ATIC, EIF4A2, FLNC, GALM, KPNA4, PAPOLA, PIK3C3, PSMD5, SCYL2, STRN3	ARL1, ATIC, BOLA2, COMMD5, EHD3, EIF4A2, FAM160B1, FLNC, GALM, KPNA4, MCM2, PAPOLA, PIK3C3, PSMD5, SCYL2, STRN3, TIAL1, UBE2I
COLGALT1, DNAJC3, P3H1	COLGALT1, DNAJC3, P3H1
DNPEP, IMPA1, JPT2, PSME3	DNPEP, IMPA1, JPT2, PSME3
LMOD1, RWDD4	LMOD1, RWDD4
CCAR2, HNRNPH1, MARS, PRPF31	CCAR2, GRSF1, HNRNPF, HNRNPH1, MAPK14, MARS, PRPF31, TRIM28
AP1B1, AP1M1	AP1B1, AP1M1
ATIC, FLNC, GALM, STRN4, TIAL1	AP2B1, AP2M1, ARL1, ATIC, EHD3, EIF4A2, FLNC, GALM, KPNA4, NDRG3, PAPOLA, PIK3C3, PSMD5, SCYL2, STRN3, STRN4, TIAL1, YTHDF3
MGLL, PCYT2	MGLL, PCYT2
DDX39B, GSTM2, LSM12, UBFD1	ARFGAP3, COMMD7, CPSF7, DDX39B, GSTM2, KPNA3, LSM12, PDE12, PRKAG1, UBFD1, WDR1
CAPG, CSE1L, FAM98B, NRDC, RPTOR, SEC23IP, SEC24D, TLN1	APEX1, CAPG, CSE1L, DDX1, DNM2, FAM98B, FDPS, GBE1, MAP2K3, MTOR, NRDC, PRKDC, RPTOR, SEC23IP, SEC24D, TAGLN, TLN1
CUL3, OXR1	CUL3, OXR1
HBS1L, MAP1S, UBAC1	AK1, CYFIP1, HBS1L, MAP1S, PABPC4, UBAC1
BLVRA, CARS	BLVRA, CARS, FAM49B, FERMT2, NIT2
APRT, SERPINB2	APRT, SERPINB2
SNX5, TXLNA	SNX5, TXLNA
ATP6V1C1, CDC27, CNN2, DCTN3, FLNA, ISG15, KPNB1, MTHFD1, PALLD, PPP2R5D, PTGES3, RANGAP1, TBC1D15, UBE2L6	ATP6V1C1, CDC27, CNN2, DCTN3, DDX1, EIF3E, FLNA, ISG15, KPNB1, MTHFD1, PALLD, PDLIM7, PPP2R5D, PTGES3, RANGAP1, RAP1GDS1, SBDS, SEC23A, SEC31A, TBC1D15, UBE2L6
RPL28, RPS9	RPL28, RPS9
RIDA, TROVE2, TSN	RIDA, TROVE2, TSN
HMGA1, NFIC	HMGA1, NFIC
FKBP5, HNRNPL, STK10	AKR1C3, CSDE1, FKBP5, HNRNPL, IFIT3, STK10, XRCC5
ACBD3, CNP, HNRNPA2B1, NUDT2, RABGAP1, TRIM21	ACBD3, ARFGAP2, CNP, DDX19B, HERC4, HNRNPA2B1, HNRNPUL2, HTT, NUDT2, NXN, PARVA, RABGAP1, SAR1A, TRIM21
ADD1, CAPZB, PMM2	ADD1, CAPZB, PMM2
DFFA, PLIN3, SF1	DFFA, PLIN3, SF1
FLNC, MRPS23, SUCLA2, TIMM44	FAM160B1, FLNB, FLNC, MAP2K4, MCM6, MRPS23, NHLRC2, NSFL1C, SUCLA2, TIMM44
CARM1, CCT4, SNX8	CARM1, CCT4, CUL5, SNX8, UBE2V1
ERAP1, PDIA3, PDIA4, RAE1	ERAP1, FAM50A, PDIA3, PDIA4, RAE1
PPM1F, SMYD5	PPM1F, SMYD5
BAG6, IGBP1, PPP4R3B, TNPO3, VPS36	AAK1, AIDA, ASMTL, BAG6, CCS, CFAP20, GTPBP1, IGBP1, PBDC1, PPP4R3B, PRKG1, TNPO3, VPS36
GRIPAP1, H6PD, PRKD2	GRIPAP1, H6PD, PRKD2
AKR1C2, DDX3X, EIF4G3, HSPB1, NFKB2, STAT2	AKR1C2, DDX3X, EIF4G3, GOPC, HSPB1, NFKB2, STAT2
DAB2, RAI14, TMOD3	BROX, DAB2, ELAVL1, FAM129A, GIPC1, PNPT1, RAI14, TMOD3
CDO1, PDCL3	CDO1, PDCL3
CCDC25, THYN1, USP14, VTA1	CCDC25, DDX19A, DDX19B, SNX6, THYN1, USP14, VTA1
GAK, HSPB1, MAGED2, NFKB2	GAK, HSPB1, MAGED2, NFKB2
ARFGEF1, ROCK1	ARFGEF1, ARFGEF2, BLVRB, FYCO1, MPST, ROCK1, SPAG9, VARS
ADH5, PGM1	ADH5, PGM1
ARFGAP3, CMPK1, CPSF7, GSTM2, KHDRBS1, KLC1, LSM12, PRKAG1, RABGGTB, RECQL, TPT1, UBFD1, WDR1	ARFGAP3, CMPK1, CPSF7, EIF2A, GSTM2, KHDRBS1, KLC1, KPNA3, LSM12, NUDCD1, PPP5C, PRKAG1, RABGGTB, RECQL, TPT1, UBFD1, WDR1
HECTD3, MRPL21, PPIC	HECTD3, MRPL21, PPIC
RAB1A, RAB1B	RAB1A, RAB1B
PSMC1, PSMC2, PSMC5, PSMD2, PSMD3	PSMC1, PSMC2, PSMC3, PSMC5, PSMD1, PSMD12, PSMD2, PSMD3, PSMD6
GNPDA2, GOT1, GSR, SELENBP1	GNPDA1, GNPDA2, GOT1, GSR, SELENBP1, SEPHS1
AHSA1, AP2A1, AP2A2, AP2M1, CAMK1, COPA, COPB2, DDX6, DPP9, EIF4A3, GINS3, HERC4, HSPBP1, NCKAP1, SNX1, TARS, TIPRL, TRNT1	AHSA1, AP2A1, AP2A2, AP2B1, AP2M1, CAMK1, COPA, COPB2, COPG1, DDX6, DPP9, EIF4A3, GINS3, GMPS, HERC4, HSPBP1, NCBP1, NCKAP1, SAE1, SNX1, TARS, TIPRL, TRNT1
PRKD2, UTRN	PRKD2, UTRN
AK1, ANXA7, OXSR1, RBBP9	AK1, ANXA7, MAP1S, OXSR1, RBBP9
PRKAA2, RGS10, TRIP6	PRKAA2, RGS10, TRIP6
ACAA1, PARK7	ACAA1, PARK7
CHMP2B, UFM1	CHMP2B, UFM1
ABRACL, NES	ABRACL, NES
RPL7A, RPS25	RPL7A, RPS25
ARIH1, RAB5A, SERPINB9	ARIH1, RAB5A, SERPINB9
BZW1, TRIO, UBLCP1	BZW1, TRIO, UBLCP1
EIF5A2, GFM1, MAGOHB, PLCG1, VPS4A	EIF5A, EIF5A2, GFM1, MAGOHB, MON2, PLCG1, VPS4A
NQO2, PSMG4	NQO2, PSMG4
KIAA1143, SERF2	KIAA1143, SERF2
ARIH1, ARL3, CNDP2, RBBP7	ARIH1, ARL3, CNDP2, PPP6R3, RBBP7, TCP1
ATP6V1C1, BROX, EIF3E, PPP2R5D, UBE2L6	ATP6V1C1, BROX, CDC27, CNN2, EIF3E, ISG15, KDM1A, KPNB1, PALLD, PDLIM7, PPP2R5D, RANGAP1, TBC1D15, TTC4, UBE2L6
EIF4G2, TST	EIF4G2, OGFR, PMVK, TOMM34, TST
DYNLL1, HPCAL1	DYNLL1, HPCAL1
COG4, INF2, TCAF1	COG4, INF2, MMS19, TCAF1
DCTN4, DCTN6	DCTN4, DCTN6
AGFG1, ANKRD54, ENAH, WASL	AGFG1, ANKRD54, ENAH, SH3BP1, WASL
COPG2, DNAJC9, NEK9, VPS4B	ARFGAP3, COPB2, COPG2, DNAJC9, FAM114A2, GMPS, KLC2, NAP1L4, NEK9, NUDCD1, UBE2M, VPS4B
PUF60, UBL4A	CDKN2AIP, CPNE1, MVP, PEA15, PUF60, UBL4A
MZT2B, TXNDC12	MZT2B, TXNDC12
MAN2B2, PRPSAP1	MAN2B2, PRPSAP1
ARCN1, DDX19A, DDX19B, GLOD4, HSP90AA1, HSP90AB1, SCRN1, THYN1, USO1, USP14	ARCN1, CDK5RAP3, COPB1, DDX19A, DDX19B, GAMT, GLOD4, HSP90AA1, HSP90AB1, MAPRE3, MX1, PPIA, SCRN1, THYN1, UBA2, USO1, USP14
ERO1A, GSK3B	ERO1A, GSK3B
GPN1, PSMA6	GPN1, PSMA6
DDAH2, UBE2V1	DDAH2, UBE2V1
ATP6V1C1, ISG15, KDM1A, NEK7, PDLIM7, RPA1, UBE2L6	ATP6V1C1, CDC27, HNRNPUL2, ISG15, KDM1A, KPNB1, NEK7, PALLD, PARVA, PDLIM7, PPP2R5D, RANGAP1, RPA1, TBC1D15, UBE2L6
ECPAS, ELMO2, GORASP2, MYO1B, PLAA, RBM12, TRIO, UL98	DNAJC7, ECPAS, ELMO2, GORASP2, MYO1B, PLAA, PNPT1, RBM12, SH3GL1, TRIO, UL98
FKBP5, TAX1BP3	FKBP5, TAX1BP3
ACP1, CSK, CWF19L1, GART, MYO9B, OSTF1, PCBP2, TUBGCP2, UBA7	ACP1, CSK, CWF19L1, ENOPH1, GART, KIF13B, MMS19, MYO9B, OSTF1, PCBP2, SH2D4A, TNS1, TUBGCP2, UBA7
ABR, HNRNPF, LARS, MAP3K7, RTFDC1, TBCE	ABR, HNRNPF, LARS, MAP3K7, MARS, MSRA, RTFDC1, TBCE
CBS, DAZAP1, FAF1, GNE	CBS, DAZAP1, FAF1, GNE
CCT7, SEPT11	CCT7, SEPT11
PYGL, TCP1, THUMPD1, VPS29, YKT6	CAPNS1, CNDP2, MCTS1, PPP6R3, PSMG1, PYGL, RBBP7, TCP1, THUMPD1, VPS29, YKT6
FAHD2A, NDUFAB1	FAHD2A, NDUFAB1
AKR1B1, COPS5, CUL3, MAP2K1, MOB1B, PTPA, SARS, SEPT7, TPP2	AKR1B1, BLVRA, COPS5, CUL3, CUL4B, MAP2K1, MOB1B, PPA1, PTPA, SARS, SEPT7, SEPT9, TPP2
BABAM2, ITPA, WDR45B	BABAM2, ITPA, WDR45B
AHCYL1, AHCYL2, MB21D2	AHCYL1, AHCYL2, MB21D2
FAM107B, PDCD5	FAM107B, PDCD5
KYAT3, MARCKS	KYAT3, MARCKS
PSMC3, PSMC5, PSMD1, PSMD11, PSMD12, PSMD14, PSMD3	PSMC1, PSMC3, PSMC4, PSMC5, PSMD1, PSMD11, PSMD12, PSMD13, PSMD14, PSMD3, PSMD7
GSTM3, UBE2E1	GSTM3, HNRNPU, PRKCA, UBE2E1
BCAT1, GSS	BCAT1, GSS
IPO11, SHPK	IPO11, SHPK
BIRC6, OXSR1	BIRC6, OXSR1
GAA, NPEPL1, PITHD1	GAA, NPEPL1, PITHD1
AAK1, ARFGEF1, ARHGAP1, CKB, EPN1, FYCO1, HNRNPA1, IDE, SNX12, UBA3	AAK1, AP2S1, ARFGEF1, ARHGAP1, CKB, EPN1, FYCO1, HNRNPA1, IDE, SNX12, UBA3
ARHGAP18, VPS50	ARHGAP18, VPS50
RHEB, SAMHD1	RHEB, SAMHD1
AP2A1, AP2B1, AP2M1, CAMK1, COPG1, DDX6, DPP9, GINS3, GMPS, HGS, HSPBP1, NCBP1, NCKAP1, NEK9, SAE1, TARS, TIPRL	ACSS2, AHSA1, AP2A1, AP2A2, AP2B1, AP2M1, CAMK1, COPA, COPB2, COPG1, DDX6, DPP9, GALM, GAMT, GINS3, GMPS, HGS, HSPBP1, NAE1, NAP1L4, NCBP1, NCKAP1, NEK9, NQO1, SAE1, SNX1, TARS, TIPRL, TRNT1, UBE2M
CAPZA2, RRM1	CAPZA2, CSTB, PDCD10, RRM1
RBM38, SEC22B	RBM38, SEC22B
ARFGAP3, C1QBP, DYNC1LI1, KHDRBS1, KLC1, NUDC, PPP5C, RECQL, TPT1, UBFD1, WDR1	AKR7A2, ARFGAP3, C1QBP, DYNC1LI1, EHD1, GCLC, GSTM2, GSTP1, KHDRBS1, KIF5B, KLC1, MYH9, NUDC, OLA1, PPP5C, PRKACA, PRKAG1, PRKAR1A, RECQL, TPT1, UBFD1, WDR1
UBL5, UL102	PAFAH1B3, TRIP4, UBL5, UL102
RNMT, RTCB, VAT1	RNMT, RTCB, VAT1
CORO1C, EZR	CORO1C, EZR
PPIB, RTRAF, TALDO1	PPIB, RTRAF, TALDO1
FARP1, ILKAP, KIF13B, TNS1	FARP1, ILKAP, KIF13B, OSTF1, TNS1, TUBGCP2
CBR3, ELOC, MCM3	CBR3, ELOC, MCM3, PIK3R4
RAB5B, SERPINB9	RAB5B, SERPINB9

## Sheet: TableS7C
Core_complex	Attached_complex
DCTPP1, RAP1B	DCTPP1, RAP1B
ACYP1, ATP6V1E1, CZIB, FNTA, MRI1, RAB23, UAP1L1, UBXN7	ACYP1, ATP6V1E1, CZIB, FNTA, MRI1, PRKAR2A, RAB23, UAP1L1, UBXN7
CUL3, FAM49B, LYPLA2, NIT2, RRM1, STK4	CUL3, FAM49B, LYPLA2, NIT2, PTPA, RRM1, SARS, STK4, TBC1D13
ASS1, FAF1, PAPSS2, RTCA	ASS1, CUL2, FAF1, NTPCR, PAPSS2, PTK2, RTCA, UAP1, VPS26A
GINS3, PARVA, TUFM	AP2A2, CAP2, CSNK1A1, DNM2, EIF4A1, GINS3, HERC4, HNRNPUL2, ISG15, MAP2K3, NUDT2, PALLD, PARVA, SAR1A, TUFM, VPS4A
GNAI2, LGALS3, SEC22B, TFAM	GNAI2, LGALS3, SEC22B, TFAM
CIAO2B, PKN2, RWDD4, SNX17	CIAO2B, PKN2, RWDD4, SNX17
PPP2R2A, PPP2R2D	PPP2R2A, PPP2R2D
LRRC57, YWHAQ	LRRC57, YWHAQ
GCN1, HPF1, HSPB1, KPNA2, LRPPRC, NFKB2, VCPIP1	GCN1, GTF2I, HPF1, HSPB1, IFIT1, KPNA2, LRPPRC, NFKB2, VCPIP1
ARFGAP3, CHMP1B, COMMD5, FAM160B1, NUDCD1, PDE12, VWA5A	ARFGAP3, BOLA2, CDK6, CHMP1B, COMMD5, FAM160B1, FLNC, GALM, NSFL1C, NUDCD1, PDE12, PDHB, TAGLN2, VWA5A
MICAL1, RCC1	MICAL1, RCC1
AACS, HSPB1, KPNA2	AACS, HPF1, HSPB1, KPNA2, LRPPRC, NFKB2, PMVK, TRS1
ATXN2, EIF4H, NECAP1, PPP4R3A	ATXN2, EIF4H, GOLGA3, NECAP1, PPP4R3A
CDC42, RAC1	CDC42, RAC1
CCT3, DPH5, NT5DC1, PAK1	CCT3, DPH5, NT5DC1, PAK1, PAPSS1, POP1
AFDN, PEA15	AFDN, PEA15
BOLA2, COMMD7, DHX38, DNAJC9, FLNB, FLNC, GALM, HGS, IGBP1, MARK3, NSFL1C, SUCLA2, VPS25, VPS4B	ATXN10, BOLA2, COMMD7, DHX38, DNAJC9, EHD3, EHD4, FAM160B1, FLNB, FLNC, GALM, HGS, IGBP1, KPNA3, MARK3, MCM2, MCM6, NAP1L4, NCBP1, NSFL1C, PAPOLA, PLCB3, PSMD5, SNX5, SUCLA2, TAGLN2, VPS25, VPS4B
AP2A2, AP2B1, COMMD8, COPB1, CPNE1, CPSF7, HERC4, LMAN1, NEK9, SAE1, SAR1B	AP2A1, AP2A2, AP2B1, AP2M1, ARCN1, CAMK1, CNP, COMMD8, COPB1, COPB2, COPG2, CPNE1, CPSF7, DRG2, GCLC, GMPS, GSTM2, HADHA, HERC4, HIBCH, HNRNPUL2, IPO7, LMAN1, MCM7, NEK9, RFC4, SAE1, SAR1B
IGF2BP2, PBK, SNX3	AKR1C2, DOCK7, EIF4G2, HDLBP, HSPB1, IGF2BP1, IGF2BP2, PBK, SNX3, STAT2
NUFIP2, PYCARD	NUFIP2, PYCARD
GDI1, NNMT, PGD, PITPNB	COTL1, GDI1, HEBP1, NNMT, PGD, PGK1, PITPNB
AKR1A1, ARIH2, DYNLT1, EIF4E, GLTP, GSK3A, MAP2K2, MAP2K4, MYO6, NUMB, OSBP, PI4KB, PPCS, PPME1, STK24, TES, USP5, XPNPEP1, XPO7	AKR1A1, ARIH2, CLIC1, DYNLT1, EIF4E, GLTP, GSK3A, GSPT1, MAP2K2, MAP2K4, MYO6, NUMB, OSBP, PI4KB, PPCS, PPME1, STK24, TES, USP5, VPS35, XPNPEP1, XPO7
ACLY, AKR1A1, EIF4E, MAP2K2, STK25, XPNPEP1	ACLY, AKR1A1, AKR7A2, ARIH2, CLIC1, DYNLT1, EIF4E, GSK3A, MAP2K2, MYO6, NRBP1, OSBP, OTUB1, PI4KB, PPCS, PRMT1, STK24, STK25, TES, TWF2, VPS35, XPNPEP1, XPO7
NAGA, PGP	NAGA, PGP
CBX1, WASHC3	CBX1, WASHC3
DDX39A, HERC4	ARF4, DDX39A, HERC4, MAP4K5
ASPH, CDKN2AIP, TMEM263, TUBG1	ASPH, CDKN2AIP, LARP1, TMEM263, TUBG1
PPIB, RTRAF	PPIB, RTRAF
DDX5, NCAPD2, STAT6	DDX5, ILKAP, NCAPD2, STAT6
G3BP2, TLN2	G3BP2, HTT, SYNCRIP, TLN2
CSK, PPP1R21, RIC8A	ACP1, AIP, CLUH, CSK, DCTN1, EXOC4, MYO1C, PPP1R21, RASA1, RIC8A
BCAR1, GPX7	BCAR1, GPX7
PAICS, TFG	FAM192A, PAICS, PSMB4, SELENBP1, TFG
DCTN3, FKBP4, GBP1, MTHFD1	CAPG, DCTN3, DDX1, DOCK1, FDPS, FKBP4, GBE1, GBP1, GLRX3, MON2, MTHFD1, PAIP2, PRMT3, SBDS, SEC31A, TLN1, VPS4A, XPO1
EXOC2, EXOC8	EXOC2, EXOC8
ATXN2, EIF4H, EML1, GOLGA3, TOLLIP, XPO4, ZPR1	ATXN2, EIF4H, EML1, GOLGA3, TOLLIP, XPO4, ZPR1
ARPC5L, ATP6V1B2, DPYSL3	ARPC5L, ATP6V1B2, DPYSL2, DPYSL3
AIMP1, AIMP2, ARHGEF1, ARMT1, CASP1, EEF1E1, EIF4G1, IARS, MARS, NFKB1, QARS, RARS, STK39, TBCE, TRIM25, USP47, USP7	ACACA, AIMP1, AIMP2, ARHGEF1, ARMT1, CASP1, EEF1E1, EIF4G1, GORASP2, HNRNPH1, IARS, MARS, NFKB1, QARS, RARS, STK39, TBCE, TNPO2, TRIM25, TRIO, USP47, USP7, YARS
COLGALT1, HIST1H3A, HIST1H4A	COLGALT1, HIST1H3A, HIST1H4A, HYOU1
ALDH1B1, OXCT1	ALDH1B1, OXCT1
CD82, GGH, VAT1L	CD82, CYGB, GGH, VAT1L
DDAH1, ENO1, TUBB2A	DDAH1, ENO1, LYPLA1, PSAT1, TUBB2A
ERP29, FHL3, HBA1	ERP29, FHL3, HBA1, WASHC3
ATG2B, CRKL, GNE	ATG2B, CRKL, GNE
AGA, CTTN, DNPEP, GNPDA2, GOT1, PFKM, SEPHS1	AGA, CTTN, DNPEP, GNPDA2, GOT1, PFKM, SEPHS1
EIF4G3, SLIRP	EIF4G3, SLIRP
GRPEL1, PGK1	GRPEL1, PGK1
COG5, MICAL1, TBRG4, TOMM34, UNC45A	ACACA, COG5, DIS3, EIF4G2, IGF2BP3, INPPL1, MICAL1, PPM1G, RNF213, TBRG4, TNS3, TOMM34, UNC45A
G3BP2, HTT, USP10	G3BP2, HTT, TLN2, USP10
AAK1, BAG6, HUWE1, IGBP1, PBDC1, PPM1A, VPS4B	AAK1, ABI1, ATG7, BAG6, DNAJC9, EPN1, HGS, HUWE1, IGBP1, NAE1, PBDC1, PPM1A, PRKG1, STRN4, SUCLA2, UBE2M, UCHL3, VPS4B
AKT1, PNPT1, RAE1, STAMBP, TAB1, UCHL5	AKT1, MAP3K7, PNPT1, PPFIBP1, RAE1, STAMBP, TAB1, UCHL5
CHMP3, GSK3B, PDE12, STAM, UBE2R2	ACTL6A, CHMP3, GSK3B, PDE12, PDLIM5, STAM, UBE2R2
SGTB, UBE2H	SGTB, UBE2H
GORASP1, LTN1	GORASP1, LTN1
ACTL6A, AKT3, RSU1	ACTL6A, AKT3, GSK3B, MVP, PDCD10, PDLIM5, RSU1
CREBBP, MAP7D1	CREBBP, MAP7D1
BAG2, P4HA1, PLOD1	BAG2, COLGALT1, P4HA1, PLOD1
CTNNA1, PPA1, SEPT7	CAPZA2, COPS5, CTNNA1, CUL3, LYPLA2, NPEPPS, PPA1, SEPT7, SEPT9, TGM2
AAMDC, SF1	AAMDC, SF1
MAPK3, RABGAP1L, TBCD, WDR26	MAPK3, RABGAP1L, TBCD, WDR26
UBL5, UL102	UBL5, UL102
TANGO2, TNFAIP8	TANGO2, TNFAIP8
HPCAL1, MAPKAPK3, MBNL1	DNAJC8, HPCAL1, KDELC2, MAPKAPK3, MBNL1
CNRIP1, GPI, GSN, IMPDH2, MAP2K1, NPEPPS, PCMT1, PTGR1, PYGB, TGM2, TPMT	CNRIP1, COPS2, CUL4B, GPI, GSN, IMPDH2, MAP2K1, MOB1B, NPEPPS, PCMT1, PTGR1, PYGB, TGM2, TPMT
CSK, EXOC4	CSK, EXOC4, HNRNPA3, RIC8A
ATP6V1A, CTPS2	ATP6V1A, CTPS2
AHCY, RRAGC	AHCY, RRAGC
BLVRA, MCTS1, MVK, PPP6R3, PSMG1, STK3	BLVRA, ECI2, MCTS1, MVK, PPP6R3, PSMG1, STK3, WDR4
H1FX, SF3B1	H1FX, SF3B1
CCDC22, CNOT1, ENDOG, HAT1, HNRNPA1, KIF2A, PFAS, RPRD1B, TBCB	CCDC22, CNOT1, DDX17, ENDOG, HAT1, HNRNPA1, KIF2A, MAP1S, NUDCD3, PFAS, RPRD1B, SNX12, TBCB
DLAT, PSMG2	DLAT, PSMG2
CC2D1B, DBNL, UBXN1	CC2D1B, DBNL, HDAC1, HELI, MIPEP, MPI, PUM1, STRIP1, TRAPPC2L, UBXN1, UEVLD, USP15
POLR2E, RUFY1	POLR2E, RUFY1
COPS2, IMPDH1, IMPDH2, MOB1B, PAK2	CNRIP1, COPS2, GPI, GSN, IMPDH1, IMPDH2, MAP2K1, MOB1B, NPEPPS, PAK2, TBC1D13, TPMT
ADRM1, ARL1, KPNA3, PIK3C3, TIAL1, UMPS	ADRM1, AP2B1, AP2M1, ARL1, COMMD7, IPO9, KPNA3, PIK3C3, RIR1, SCYL2, TIAL1, UMPS, VPS25
CTSC, WDR45B	CTSC, WDR45B
ANXA7, SHPK	ANXA7, SHPK
ACP1, CAD, FXR1, GIPC1, MYO9B, OSTF1, RANGAP1, SPART, TUBGCP2, UBA7, VPS33A	ACP1, CAD, FXR1, GIPC1, GIT2, MYO9B, OSTF1, RANGAP1, SPART, TUBGCP2, UBA7, VPS33A
ANKFY1, EIF4G2, HDLBP, IGF2BP3	ANKFY1, EIF4G2, FHOD1, HDLBP, IGF2BP3, INPPL1, OGFR, PBK, RNF213, SND1, TOMM34, UNC45A
ASNA1, TUBB, TUBB2A, TUBB4B	ASNA1, PSAT1, TUBB, TUBB2A, TUBB4B
CCDC6, DIP2B, RAB10, RAB8A, RRM1	CCDC6, DCK, DIP2B, FKBP2, NTPCR, PPP1CC, RAB10, RAB8A, RBPJ, RRM1
IFI35, SMS, TUBB6	IFI35, SMS, TUBB6
IFI35, NAGK	IFI35, NAGK
MRPL10, MYH9, PITPNB, TXNDC9	C1QBP, MRPL10, MYH9, PITPNB, RAB34, TXNDC9
ALDH4A1, ARFGAP3, COMMD5, NUDCD1, PDHB, SMAP1	ALDH4A1, ARFGAP3, COMMD5, GSTM2, NUDCD1, PDHB, PPP5C, PRKAG1, SMAP1, TPT1
PTPN23, RPS6KA3	PTPN23, RPS6KA3
HK2, TSC2	HK2, TSC2
NME2, PTMS	NME2, PTMS
ARPP19, FAM192A, GOT1, LASP1	ARPP19, FAM192A, GOT1, LASP1
CCS, GID8, RBM8A, SRXN1, TUBGCP3	AAK1, BLVRB, CCS, GID8, MARK2, RBM8A, SEC24A, SRXN1, TUBGCP3
NAA35, NAE1, PTPN11, SUCLA2	ATE1, ATG7, CKB, CYFIP2, DNAJC9, FLNB, HGS, NAA35, NAE1, NCBP1, PTPN11, SNX5, SUCLA2, TAGLN2, TXLNA, UBA3, UBE2M, VPS4B
LUZP1, SEC24A	LUZP1, SEC24A
CAPNS1, MCTS1, PSMG1, RBBP7, YKT6	CAPNS1, MCTS1, MVK, PSMG1, PYGL, RBBP7, YKT6
CAP1, PGK1, PPP2R1A	CAP1, GDI1, NNMT, PCMT1, PGK1, PPIF, PPP2R1A, PTGR1
RPL13A, RPL21, RPL24	RPL13A, RPL21, RPL24
CDC123, MYH9, UBE2H	CDC123, CMPK1, DYNC1LI1, KIF5B, KLC1, MRPL10, MYH9, NAA50, NUDC, PRKAR1A, RECQL, UBE2H
BAG6, COMMD3, EPN1	BAG6, COMMD3, EPN1, IGBP1, PPM1A, PPP2R5C, TNPO3, VPS4B
RAB7A, SIRT5	RAB7A, SIRT5
ALDH18A1, HNMT, SUCLG1	AKR1A1, ALDH18A1, API5, GLTP, GSPT1, GSPT2, HNMT, LTA4H, MYO6, NAA15, PPCS, PPME1, SUCLG1, TES
AHSA1, ARHGAP1, CIAPIN1, COPA, COPG1, DDX19B, DIS3L2, DUSP3, EIF4A3, KIF1B, KLC2, MPST, NRDC, NXN, SEC23IP, SNX1, SPAG9, TRIM21, VASP	ACBD3, AHSA1, APEX1, ARHGAP1, CIAPIN1, COPA, COPB2, COPG1, DDX19B, DDX6, DIS3L2, DPP9, DUSP3, EIF4A3, HNRNPUL2, HSPA4L, KIF1B, KLC2, MPST, NCKAP1, NRDC, NXN, PPIH, SEC23A, SEC23IP, SNX1, SPAG9, TIPRL, TRIM21, UBA3, VASP
ACP1, ALDH6A1, GAPVD1, MYO9B, NSUN2, OSTF1, PHLDB1, RBCK1, TNS1, TUBGCP2	ACP1, ALDH6A1, GAPVD1, MYO9B, NSUN2, OSTF1, PHLDB1, RBCK1, TNS1, TUBGCP2
ARFGAP1, DNAJB1	ARFGAP1, DNAJB1
RNF113A, UBQLN1	RNF113A, UBQLN1
AKR1B1, COPS5, CUL3, FAM49B, LYPLA2, NIT2, PTPA, SARS, SEPT7, SEPT9	AKR1B1, COPS5, CUL3, FAM49B, LYPLA2, NIT2, PTPA, SARS, SEPT7, SEPT9, TPP2
HDAC2, TBCC	HDAC2, TBCC
HDAC1, OGT, STRIP1, UBXN1	HDAC1, MIPEP, OGT, STRIP1, UBXN1
ARMH3, ASNA1	ARMH3, ASL, ASNA1, TUBB4B
BLVRA, ECI2, FERMT2, NIT2, PPP6R3, STK3, TBC1D13	AKR1B1, BLVRA, ECI2, FERMT2, MCTS1, NIT2, PPP6R3, PRDX6, RRM1, STK3, TBC1D13, WDR4
AMPD2, PDE5A, PHGDH, RBBP4, TUBA1A, TUBA1C, UFC1, VPS29	AMPD2, PDE5A, PHGDH, RBBP4, TUBA1A, TUBA1C, UFC1, VPS29
ANXA11, TAX1BP3	ANXA11, TAX1BP3
AP1G1, ELAVL1, GRSF1, MALT1, MARS, NUP93, SH3GLB2, SNX9	AIMP2, AP1G1, CCAR2, ELAVL1, GORASP2, GRSF1, HNRNPF, HNRNPH1, LARS, MALT1, MARS, MSH2, NFKB1, NUP93, PLAA, SH3GLB2, SNX9, STAT3, TBCE
HNRNPUL1, PDIA3, RAI14	FAM50A, HNRNPUL1, PDIA3, RAI14
HIST1H1C, HIST1H1D	HIST1H1C, HIST1H1D
ASMTL, PPP1R8, SNRNP200	ABI1, AGL, ASMTL, BLVRB, DHX9, PPP1R8, PRKG1, RELCH, SCYL1, SNRNP200, SRXN1, STRN4
CKB, COPG1, COPG2, DDX6, DHX38, DNAJC9, EHD3, EHD4, EIF4A3, FLNB, GALM, HGS, MCM2, NAP1L4, NCBP1, NCKAP1, SNX5, SUCLA2, TARS, TIPRL, UBA2, UBA3, UBE2M, VPS4B	ARHGAP1, ATXN10, CIAPIN1, CKB, COPG1, COPG2, CYFIP2, DDX6, DHX38, DNAJC9, DPP9, EHD3, EHD4, EIF4A3, FLNB, FLNC, GALM, HGS, KLC2, KPNA3, MARK3, MCM2, NAP1L4, NCBP1, NCKAP1, PTPN11, SNX1, SNX5, SUCLA2, TARS, TIPRL, TXLNA, UBA2, UBA3, UBE2M, VPS25, VPS4B, YTHDF3
COPZ2, DYNC1I2, HEBP2, LGALS3, PURB, TFAM, UBE2Z, WDR82	COPZ2, DYNC1I2, HEBP2, LGALS3, PURB, STRN, TFAM, UBE2Z, WDR82
L3HYPDH, UFD1	L3HYPDH, UFD1
PPP3CA, VAT1	PPP3CA, VAT1
DYNC1I2, GNE	DYNC1I2, GNE, TFAM, UHRF1BP1L
HNRNPAB, TIMM13	HNRNPAB, TIMM13
OGA, PPIP5K2, SAMHD1, TRIP13	ATG12, ATG5, HEBP1, OGA, PDCD10, PPIP5K2, SAMHD1, TRIP13, UBE2G1
STXBP1, TTC4, UBA7	ACP1, CKAP5, DCTN1, ECPAS, EXOC7, FAM129A, FXR1, GART, GIT2, PPP1R21, PPP2R5D, STXBP1, TTC4, UBA7, VPS33A
FGF2, MAT2B	FGF2, MAT2B
ANXA5, CAPG, CNN3, DCTN3, DOCK1, EIF4A1, GART, GBF1, GLRX3, KPNB1, MON2, PALLD, PCBP1, PLCG1, ROCK2, SBDS, SEC31A, UBA6, UBE2L6, VPS4A, XPOT	ANXA5, CAPG, CNN3, DCTN3, DDX1, DOCK1, EIF4A1, FLNA, GART, GBF1, GLRX3, KPNB1, MON2, MYO1B, PALLD, PCBP1, PLCG1, PPP2R5D, PSMD10, PTBP1, ROCK2, SBDS, SEC31A, TIGAR, UBA6, UBE2L6, VPS4A, XPOT
FAM114A1, KLC4	FAM114A1, KLC4
CAPNS1, NLN, PYGL, YKT6	CAPNS1, NLN, PYGL, YKT6
ARFGEF1, DNM2, EIF4A1, GLRX3, HNRNPK, KIF1A	ARFGEF1, ARFGEF2, CAD, CAP2, CAPG, CLUH, CNN3, DDX1, DNM2, EIF4A1, GBE1, GBF1, GLRX3, HNRNPK, KIF1A, NUDT2, PRMT3, PSMD10, RPTOR, TAGLN
GIGYF2, MARK2, RELA, URM1	GIGYF2, MARK2, RELA, URM1
ARHGAP1, CIAPIN1, COPG1, DIS3L2, EIF4A3, ENDOG, MAP1S, MPST, NUDCD3, PABPC4, PGM3, TRIM21	ARHGAP1, CIAPIN1, COPA, COPG1, DDX6, DIS3L2, DPP9, EIF4A3, ENDOG, KLC2, MAP1S, MPST, NUDCD3, PABPC4, PGM3, SENP8, SNX1, SPAG9, TRIM21, TRNT1, UBA3
HEXB, PGM1	HEXB, PGM1
CCDC93, EPS8L2	CCDC93, EPS8L2
MYL6B, YBX3	MYL6B, YBX3
ACACA, AIMP1, ARHGAP17, CASP1, EIF4G1, FAM120B, NCAPG, NFKB1, QARS, USP47	ACACA, AIMP1, AIMP2, ARHGAP17, ARHGEF1, CASP1, EEF1E1, EIF4G1, ELAVL1, FAM120B, IARS, MARS, NCAPG, NFKB1, QARS, RARS, STK39, TRIM25, USP47
CTNNBL1, IFIT5	CTNNBL1, IFIT5
F8A1, RPRD1B	F8A1, RPRD1B
ENSA, TPM4	ENSA, TPM4
CARHSP1, PSME4, UBXN7, WDR82	CARHSP1, DDI2, PSME4, PSMF1, RAB23, UBE3A, UBXN7, WDR82
PCNA, POFUT1	PCNA, POFUT1
MTHFD1L, PAIP1, PMPCB, PPIF, TXNDC9	C1QBP, MTHFD1L, PAIP1, PMPCB, PPIF, RAB13, TXNDC9
AHCYL2, TSNAX	AHCYL2, TSNAX
CMBL, CSTB, PRDX1	CD2AP, CMBL, CSTB, MAP1B, PHPT1, PRDX1, RNF114
EHD1, FAM129B, KIF5B, ZZEF1	ACO2, ACSS2, DYNC1H1, EHD1, EHD3, FAM129B, GSTK1, KIF5B, KLC1, NAA50, NUDC, OLA1, OTUB1, PRKAR1A, RECQL, TXLNG, UBFD1, WDR1, ZZEF1
KPNA1, MMS19	AP1S1, KPNA1, MMS19, RIC8A
C12orf10, MRE11, PLOD2	C12orf10, COLGALT1, MRE11, PLOD2
COPS7A, CS	ACO1, COPS7A, CS, CUL2
CHMP2A, SNX8	CHMP2A, SNX8
MESD, SH3KBP1	MESD, SH3KBP1
PTMS, SERF2, TPM2	NME1, PTMS, SERF2, TPM2, TPM3
ARL2BP, KDM1A, NEK7, RPA1	ARL2BP, ILK, KDM1A, NEK7, RPA1
AKR1A1, ETF1, NAPA, TES	AKR1A1, ETF1, NAPA, TES
PSMC6, PSMD8	PSMC6, PSMD8
DPH2, NUP50	DPH2, NUP50
ABI1, ASMTL, CYFIP1, DHX9, HUWE1, MCM5, MTPN, NAE1, PBDC1, PRKG1, UCHL3, VPS36	ABI1, ASMTL, ATG7, BDH2, CKB, CUL4A, CYFIP1, CYFIP2, DHX9, FASN, GTPBP1, HUWE1, MCM5, MCM6, MTPN, NAE1, NAP1L4, NDRG3, PABPC1, PBDC1, PRKG1, RELCH, STRN4, UCHL3, VPS36, VPS4B
AAK1, CFAP20	AAK1, CFAP20
DRG1, LRRC47	DRG1, LRRC47
ASMTL, C9orf64, NECAP2, RELCH, RFC5, VPS36, XPO4	ABI1, ASMTL, C9orf64, DNMT1, NECAP2, RELCH, RFC5, VPS36, XPO4
COPS4, COPS6, PRMT5, UBE2V2	COPS4, COPS6, PRMT5, UBE2V2
ATXN2L, COPZ2, CRKL, GNAI2, PURB	ATXN2L, COPZ2, CRKL, GNAI2, HEBP2, PURB, TFAM
PTMS, TPM2, TPM3	PTMS, SERF2, TPM2, TPM3, TPM4
ARFGEF2, CCDC22, HAT1, PFAS, PGM3, SRM, VARS	ARFGEF2, CCDC22, EHD2, ENDOG, HAT1, HNRNPA1, MAP1S, PFAS, PGM3, SRM, VARS
CDKN2AIP, EPS15, IGBP1, LARP1, POLE3, SORBS3, TMEM263, UBL4A	CDKN2AIP, EPS15, IGBP1, LARP1, POLE3, SORBS3, TMEM263, UBL4A
ATG4B, SH3GL1, SMC4, UBA1, VPS50	ATG4B, BZW1, DIAPH1, DNAJC7, EXOC1, EXOC5, GORASP2, HNRNPU, MSH2, PCID2, PLAA, PNPT1, PRKCA, SH3GL1, SMC2, SMC4, STAT3, TMOD3, TXNL1, UBA1, UBLCP1, UCHL5, UL98, VPS50
ACLY, AKR1A1, AKR7A2, DYNC1H1, MAP2K2, OTUB1, PRMT1, STK25, VPS35	ACLY, AKR1A1, AKR7A2, CLIC1, DYNC1H1, EIF4E, FAM129B, KIF5B, MAP2K2, MYO6, NRBP1, OLA1, OTUB1, PPCS, PRMT1, RECQL, STK25, VPS35
IDE, SNX12, TNPO3	AAK1, C16orf62, COMMD3, IDE, NUDCD3, PABPC4, PBDC1, PFAS, RPRD1B, SNX12, STRN4, TBCB, TNPO3, UBE4B
CPQ, LGALS3BP	CPQ, LGALS3BP
TPD52L2, TTC1	TPD52L2, TTC1
DSTN, RAB34, YWHAH, YWHAQ	DSTN, RAB34, YWHAH, YWHAQ
DCP1A, GAK, HNRNPA0, QRICH1, UL54	DCP1A, GAK, GOPC, HNRNPA0, MAGED2, QRICH1, RAB3GAP1, STUB1, UL54
AASDHPPT, GTPBP1, MCM4, VPS36	AASDHPPT, CYFIP1, FASN, GTPBP1, MCM4, MCM5, MTPN, PABPC1, UCHL3, VPS36
FAU, RPL35	FAU, RPL35
CSRP1, CUTA	CSRP1, CUTA
COLGALT1, P4HA2, PLOD2	C12orf10, COLGALT1, P4HA2, PLOD2
ATP6V1E1, CZIB, MRI1, PRKAR2A, RAB23, ZPR1	ACYP1, ATP6V1E1, C11orf68, CZIB, FNTA, MRI1, PRKAR2A, RAB23, UAP1L1, ZPR1
ARHGDIA, DCUN1D1, MX1	ARHGDIA, CLIC4, DCUN1D1, GSTK1, HSPA4, MX1, ST13
ATG4B, DIAPH1, DNAJC7, HNRNPU, MSH2, PCID2, PLAA, PNPT1, PRKCA, SH3GL1, SMC2, SMC4, TMOD3, TXNL1, UCHL5, UL98, VPS50	AKT1, ATG4B, DIAPH1, DNAJC7, EXOC5, GORASP2, HNRNPU, MSH2, PCID2, PLAA, PNPT1, PPFIBP1, PRKCA, SH3GL1, SMC2, SMC4, STAT3, TMOD3, TXNL1, UCHL5, UL98, VPS50
CIRBP, HNRNPDL, TXNRD1	CIRBP, GNAI2, HNRNPDL, TXNRD1
MYO18A, UL96	MYO18A, UL96
RPS10, RPS23	RPS10, RPS23
ARFGEF1, ARFGEF2, CAD, CAP2, DDX1, DNM2, EIF4A1, GBE1, GLRX3, HNRNPK, NRDC, NUDT2, PRKDC, RPTOR, TAGLN, VASP	ARFGEF1, ARFGEF2, CAD, CAP2, CAPG, CLUH, CNN3, CSE1L, DDX1, DNM2, EIF4A1, GBE1, GLRX3, HNRNPK, NRDC, NUDT2, PRKDC, PRMT3, RNPEP, RPTOR, SRM, TAGLN, VASP
RPL11, RPL17	RPL11, RPL17
BCL9L, FAM136A	BCL9L, FAM136A
ATP6V1F, RABEPK	ATP6V1F, RABEPK
ATP6V1H, GSPT1, GSPT2, LTA4H, NAA15, PPP2R1B, SERPINB1, SPR, TWF1	API5, ASNS, ATP6V1H, CBR1, FSCN1, GLTP, GSPT1, GSPT2, LTA4H, NAA15, NPLOC4, PPP2R1B, RABGGTA, SERPINB1, SPR, SUCLG1, TWF1
ATF1, CREB1	ATF1, CREB1
HSPA13, STK38, UL84	CNN1, HSPA13, STK38, UL84
GMPPB, RAB4A	GMPPB, RAB4A
HLCS, MYO1E, NUP54, VPS28	HLCS, MYO1E, NUP54, VPS28
MAT2A, VCL	MAT2A, VCL
NSUN2, TNS1, TRIOBP, TRM1	AP1S1, GIPC1, NSUN2, NUP205, TNS1, TRIOBP, TRM1
HYOU1, KDELC1, UL35	COLGALT1, HYOU1, KDELC1, UL35
APEH, FN3K, HMBS	APEH, BLMH, FN3K, HMBS, TKT
ATOX1, PCNP	ATOX1, PCNP
SRA1, TTL	SRA1, TTL
IPO8, NCAPG, SMG9, TNS1, TRIOBP	ARHGAP17, GIPC1, IPO8, NCAPG, RAB3GAP2, SMG9, TNS1, TRIOBP
CDKN2AIP, GRWD1, UBXN1	CDKN2AIP, GRWD1, MPI, MZT2B, TUBG1, UBXN1
CDC16, FAM114A2, FDXR, HOOK3, STAM2	AIDA, CDC16, COMT, COPE, FAM114A2, FDXR, HOOK3, NUP54, PEA15, PPIA, STAM2
CDK5, HNRNPA2B1, ILK, KPNB1, PCBP1, RAD50, RPA1, SEC31A, TBC1D15, UBE2L6, VPS4A	ANXA5, CAD, CDK5, DOCK1, EIF4A1, ELMO2, GART, HNRNPA2B1, ILK, KPNB1, PCBP1, PLCG1, PPP2R5D, RAD50, RBM12, ROCK2, RPA1, SEC31A, SRGAP1, TBC1D15, TIGAR, UBA6, UBE2L6, VPS4A
MTHFD1L, PICALM	MTHFD1L, PICALM
FUBP1, PSMD9	FUBP1, PSMD9
ABHD11, ASAP1	ABHD11, ASAP1
MAN2B1, NIF3L1, SIAE	MAN2B1, NIF3L1, PFKP, SIAE
EIF2AK2, GIT2, SH3PXD2B	ACP1, EIF2AK2, FXR1, GIPC1, GIT2, MMS19, MYO9B, OSTF1, SH3PXD2B
RPS11, RPS6	RPS11, RPS6
ACO1, CBR1, CS, FSCN1, GPS1, GSPT2, NPLOC4, PPP2R1B, RABGGTA, SPR, SWAP70, TWF1, UAP1, UBE3A	ACO1, ATG5, ATP6V1H, CBR1, CS, FSCN1, GPS1, GSPT2, NPLOC4, PPP2R1B, PYGB, RABGGTA, SPR, SWAP70, TWF1, UAP1, UBE2G1, UBE3A
NAGLU, PLD3	NAGLU, PLD3
FKBP3, RAB8A	FKBP3, RAB8A
AGFG1, ATE1, BIN1, DNAJC9, FLNB, FLNC, KPNA4, NSFL1C, NUMB, PAPOLA, PDLIM5, PLCB3, PSMD5, STRN3, USP5, VWA5A, XPNPEP1	AGFG1, AKT3, ATE1, BIN1, BOLA2, CUL4A, DNAJC9, FAM160B1, FLNB, FLNC, KPNA4, NAE1, NAP1L4, NSFL1C, NUMB, OSBP, PAPOLA, PDLIM5, PLCB3, PSMD5, RHOC, STRN3, TAGLN2, UCHL3, USP5, VWA5A, XPNPEP1
GLOD4, IQGAP1, SCRN1	COPG2, DDX6, DPP9, EIF2A, GLOD4, IQGAP1, KLC2, LRBA, MAPRE1, NCKAP1, NQO1, SCRN1, SNX1, SNX2, TIPRL, UBA2
RPL36AL, RPL6	RPL36AL, RPL6
HCFC1, HIF1AN, RFX5	HCFC1, HIF1AN, RFX5, UPF1
CCAR1, WASHC2C	CCAR1, WASHC2C
PSMA6, PSMB5, PSMB8, PSMB9	PSMA6, PSMB5, PSMB8, PSMB9
DNAJB4, MAD2L1, TRAPPC5	DNAJB4, HNRNPA3, MAD2L1, TRAPPC5
DDI2, PRKAB1	ACTL6A, DDI2, ENAH, PRKAB1, TTC38
ACSL4, AKT1, FEN1, GORASP2, GSTM3, HNRNPF, MSRA, PPFIBP1, STAT3	ACSL4, AKT1, CCAR2, DIAPH1, FEN1, GORASP2, GRSF1, GSTM3, HNRNPF, HNRNPLL, HNRNPU, LARS, MSH2, MSRA, PNPT1, PPFIBP1, SH3GLB2, SNX9, STAT3, TBCE, TRIM28, YARS
ACAP2, CSK, ENOPH1, HECTD1, HNRNPA3, USP24	ACAP2, AIP, ARFGEF1, CAD, CCDC22, CSK, EHD2, ENOPH1, HECTD1, HNRNPA3, HNRNPK, USP24, USP9X
AARS, ATG12, ATG5, HEBP1, PPIP5K2, SAMHD1	AARS, ATG12, ATG5, CNRIP1, CUL4B, EEF1A2, HEBP1, PDCD10, PPIP5K2, SAMHD1, THUMPD3, TRIP13, UBE2G1, UGDH, VAC14
AMDHD2, GFPT1	AMDHD2, GFPT1
MZT2B, UBXN1	GRWD1, HDAC1, MZT2B, UBXN1
FARP1, TRIOBP	FARP1, IPO8, TRIOBP, TRM1
LMAN1, PIK3C3, SRGAP2	AP2A1, AP2A2, AP2B1, AP2M1, ARL1, CAMK1, CNP, COPB2, CPNE1, GSTM2, HADHA, HSPBP1, IPO7, KIF1B, LMAN1, MAP4K5, MCM7, MPI, PIK3C3, RBMS2, RFC4, SAR1B, SF3A1, SRGAP2
CDK17, MTOR	CDK17, HNRNPA1, MTOR, OXSR1, TRAPPC5
PRKAR2B, SRR	PRKAR2B, SRR
ABI1, ASMTL, BLVRB, DHX9, HUWE1, PPP1R8, PRKG1, RELCH, SRXN1, STRN4	AAK1, ABI1, AGL, ASMTL, BLVRB, CYFIP1, DHX9, HUWE1, NAE1, PBDC1, PPP1R8, PRKG1, RELCH, SRXN1, STRN4, UCHL3, VPS36
DCTN1, EIF3E, EXOC7, PDLIM7, PSMD10, XPO5	DCTN1, EIF3E, EXOC7, GART, GBF1, PDLIM7, PSMD10, RASA1, ROCK2, VPS33A, XPO5
GALK1, MGLL, PYCARD, UBE2K	GALK1, MGLL, PYCARD, UBE2K
DDX58, HPF1, IFIT1, IFIT5, LRPPRC	CSDE1, DDX58, GCN1, HPF1, IFIT1, IFIT2, IFIT5, KPNA2, LRPPRC, NFKB2, PDS5A
PDIA4, SYNRG	PDIA4, SYNRG
ARFGAP2, ATP6V1C1, CARD16, ELMO2, HNRNPA2B1, MCP, PCBP1, PDLIM7, PPP2R5D, RAD50	ARFGAP2, ATP6V1C1, CAD, CARD16, DGKA, ELMO2, GART, HNRNPA2B1, MCP, PCBP1, PDLIM7, PLCG1, PPP2R5D, RAD50, ROCK2, SEC31A
ELP3, TBC1D22B	ELP3, TBC1D22B
SF3A3, STAMBP	SF3A3, STAMBP
BLVRA, NARS, PAPSS1	BLVRA, NARS, NIT2, PAPSS1, PPP6R3, WDR4
ACSL4, AIMP2, ARHGEF1, CCAR2, EPRS, GORASP2, GRSF1, HNRNPF, HNRNPH1, HNRNPLL, LARS, MARS, NUP93, SH3GLB2, STAT3, TBCE, TRIM25, TRIM28, TRIO, YARS	ACSL4, AIMP2, ARHGEF1, CCAR2, EPRS, GORASP2, GRSF1, GSTM3, HNRNPF, HNRNPH1, HNRNPLL, LARS, MARS, NUP93, SH3GLB2, SNX9, STAT3, TBCE, TRIM25, TRIM28, TRIO, YARS
AP2B1, AP2M1, ARCN1, CAMK1, COPA, COPB2, COPG2, CPNE1, DDX19B, DDX6, DPP9, DRG2, EIF2A, GAMT, GCLC, GMPS, HADHA, HADHB, HIBCH, HNRNPUL2, KIF1B, KLC2, LRBA, MAPRE1, MCM7, NCKAP1, SAE1, SAR1B, SNX1, SNX2, TIPRL, UBA2, YTHDF3	AP2B1, AP2M1, ARCN1, ARHGAP1, CAMK1, COPA, COPB2, COPG2, CPNE1, DDX19B, DDX6, DPP9, DRG2, EIF2A, GAMT, GCLC, GMPS, HADHA, HADHB, HIBCH, HNRNPUL2, KIF1B, KLC2, LRBA, MAPRE1, MCM7, NCKAP1, NEK9, NQO1, PUF60, PXK, SAE1, SAR1B, SCRN1, SNX1, SNX2, TARS, TIPRL, UBA2, YTHDF3
GNA13, GNAS, MAP7D1	CDK4, GABARAPL2, GNA13, GNAS, MAP7D1, PDLIM4
MAP4, gB	MAP4, gB
TMEM159, XRN2	TMEM159, XRN2
ALDH6A1, INF2, NSUN2	ALDH6A1, INF2, NSUN2, NUP205, PHLDB1, PSPC1, RBCK1, TNS1, ZC3HAV1
CCDC22, CNOT1, CNOT2, FYCO1, KIF2A, USP24	CCDC22, CNOT1, CNOT2, ENOPH1, FYCO1, HAT1, KIF2A, TRAPPC5, USP24
ACTL6A, WNK1	ACTL6A, PRKAB1, UBE2Z, WNK1
ACAP2, BICD2, CALCOCO1, GAPVD1, HECTD1, RASA1, TUBGCP2, USP15, XPO5	ACAP2, ARMC1, ATP6V1C1, BICD2, CALCOCO1, GAPVD1, GCLM, HECTD1, PDLIM7, RASA1, SPART, TUBGCP2, USP15, XPO5
CBR1, GLTP, GSPT1, GSPT2, LTA4H, MYO6, PI4KB, PPME1, PPP2R1B, SUCLG1, TES, TWF1	CBR1, GLTP, GSPT1, GSPT2, HNMT, LTA4H, MYO6, NAA15, PI4KB, PPME1, PPP2R1B, SPR, STK24, SUCLG1, TES, TWF1
AP1M1, KARS	AP1M1, KARS
GPNMB, TRAFD1	GPNMB, TRAFD1
MAPK3, WASL	MAPK3, WASL
PPIL3, RBM26	PPIL3, RBM26
GAPDH, LAMP1	GAPDH, LAMP1
DARS, PELO, PPFIA1	DARS, NUP98, PELO, PPFIA1
PRDX2, WDR4	ARL3, OXR1, PRDX2, WDR4
ARPC2, ARPC4, CASTOR2, PGLS	ARPC2, ARPC4, CASTOR2, PGLS
GSTO1, IDH3B, PAK2	GSTO1, IDH3B, PAK2
CUL5, PSMG2, SERPINB9	CCT6A, CUL5, ISOC1, PSMG2, QDPR, SERPINB9
GOPC, HNRNPL, QRICH1	AKR1C3, COG2, CSDE1, DCP1A, DDX3X, EIF4G3, GAK, GOPC, HNRNPL, LRPPRC, PDS5A, QRICH1, STAT2, STUB1, YARS2
CD2AP, MRPL39, STIP1	CD2AP, FABP3, INPP1, MRPL39, PHPT1, STIP1, YWHAH
EEF1D, GBP2, HNRNPR, RBM22	EEF1D, ENDOG, GBP2, HNRNPR, RBM22
CRTAP, P3H1	CRTAP, P3H1
PRDX4, PSMA2	PRDX4, PSMA2
ELAC2, PGM2	ELAC2, PGM2
ASNS, ATG5, CBR1, CS, FSCN1, HEBP1, NPLOC4, PPP2R1B, SPR, STAM, THUMPD3, TWF1, UBE2G1	ACO1, ASNS, ATG5, CBR1, CS, FSCN1, GPS1, GSPT1, HEBP1, NPLOC4, PPP2R1B, PYGB, SPR, STAM, SWAP70, THUMPD3, TWF1, UBE2G1
ALDH6A1, CDK1, UL122	ALDH6A1, CDK1, GAPVD1, PHLDB1, TUBGCP2, UL122
ACP1, GIT2, MMS19, OSTF1, TNS1	ACP1, ALDH6A1, AP1S1, FXR1, GIPC1, GIT2, MMS19, MYO9B, OSTF1, RBCK1, SH3PXD2B, TNS1, UBA7
MAPK1, NUDT21	MAPK1, NUDT21
KDM1A, RAE1, STAMBP	DNAJA1, FAM50A, KDM1A, NEK7, RAE1, STAMBP
RPL26, RPS8	RPL26, RPS8
ARFGAP2, ATP6V1C1, CALCOCO1, CDK1, GAPVD1, GCLM, PDLIM7, PIN1, SPART, TUBGCP2, XPO5	ARFGAP2, ARMC1, ATP6V1C1, CAD, CALCOCO1, CDK1, GAPVD1, GCLM, PDLIM7, PIN1, SPART, TUBGCP2, XPO5
AVL9, NUDT21, RTCA	AVL9, NTPCR, NUDT21, RTCA, UAP1, VPS26A, WDR82
CAPNS1, HARS	CAPNS1, HARS
CSTF3, MVD	CSTF3, MVD
MPI, SF3A1, SRGAP2	LMAN1, MPI, RBMS2, SF3A1, SRGAP2, UBXN1
EIF4A2, PDLIM5, STRN3	AGFG1, AKT3, ANKRD54, ATE1, ATIC, BIN1, CEP170, CUL4A, EIF4A2, FLNB, FLNC, GSK3A, KPNA4, NSFL1C, NUMB, OSBP, PAPOLA, PDLIM5, PI4KB, PSMD5, RHOC, STRN3, USP5, VWA5A, XPNPEP1
RPS24, RPS26	RPS24, RPS26
NOSIP, PEX5	NOSIP, PEX5
AP2A1, AP2B1, CLTC, DRG2, HADHA, MCM7	AP2A1, AP2A2, AP2B1, AP2M1, ARL1, CAMK1, CLTC, CNP, COPB2, COPG2, CPNE1, DDX6, DRG2, GCLC, GMPS, HADHA, HADHB, HERC4, HNRNPUL2, HSPBP1, IPO7, KIF1B, LMAN1, MCM7, PIK3C3, RFC4, RIR1, SAE1, SAR1B, TIPRL, UBA2, YTHDF3
AMPD3, PDCL3	AMPD3, PDCL3
APEH, BLMH, FN3K, TKT	APEH, BLMH, FN3K, TKT
ANP32E, HNRNPA0, MAGED2, UL54	ANP32E, DCP1A, HNRNPA0, MAGED2, UL54
FAM192A, PAICS, SELENBP1, TFG	FAH, FAM192A, PAICS, SELENBP1, TFG
BAG6, CRK, PARP4, TMEM263	BAG6, CRK, IGBP1, PARP4, TMEM263
CAVIN3, MRM3	CAVIN3, MRM3
MAPRE2, TARDBP	MAPRE2, TARDBP
ACTL6A, GSK3A, GSK3B, PDLIM5, PI4KB, STAM, UBE2G1, UBE2R2, UBE2Z	ACTL6A, GSK3A, GSK3B, HEBP2, PDLIM5, PI4KB, STAM, UBE2G1, UBE2R2, UBE2Z
LAMB1, UBQLN2	LAMB1, UBQLN2
DNAJA2, ELAVL1, MALT1, MAPK14, NUP98, PPFIA1	DNAJA2, ELAVL1, MALT1, MAPK14, NUP98, PPFIA1
HMGB2, PPP3R1	HMGB2, PPP3R1
RHOG, SRXN1	CEP170, GID8, RHOG, SRXN1
EXOC3, GTF2E2	EXOC3, GTF2E2
ANXA6, CAMK2D	ANXA6, CAMK2D
HIST1H1B, HIST1H1E	HIST1H1B, HIST1H1E
AMPD2, CCT2, CCT6A, PSMG2, SNX8, THUMPD1	AMPD2, CAPN2, CCT2, CCT6A, PSMG2, SNX8, THUMPD1
GMFB, IFITM3	GMFB, IFITM3
NSUN2, PPIL1, RBCK1	ALDH6A1, INF2, NSUN2, PHLDB1, PPIL1, RBCK1, ZC3HAV1
AKR1B1, BLVRA, FERMT2, PITPNA, PRDX6	AKR1B1, BLVRA, FERMT2, NIT2, PITPNA, PRDX6, TBC1D13
RBMS2, SRGAP2	MPI, PIK3C3, RBMS2, SF3A1, SRGAP2
ARAF, PAFAH1B2	ARAF, PAFAH1B2
DOCK7, FHOD1, HSPB1, IGF2BP3, PBK, PMVK	AKR1C2, DOCK7, FHOD1, HDLBP, HSPB1, IGF2BP3, OGFR, PBK, PMVK, SND1, STAT2
ALDH1L2, BCCIP, EIF5A, EIF5A2, MAGOHB, NUDT9, YTHDF2	ALDH1L2, ARFIP2, BCCIP, EIF5A, EIF5A2, GET4, GFM1, MAGOHB, NUDT9, UBE2Q1, YTHDF2
ATE1, ATG7, ATXN10, CKB, DNAJC9, EHD3, EHD4, FASN, FLNB, FLNC, GALM, HGS, MARK3, MCM2, MCM6, NAE1, NAP1L4, NCBP1, NUMB, PAPOLA, PLCB3, PSMD5, SNX5, SUCLA2, VPS4B	ATE1, ATG7, ATXN10, BOLA2, CKB, CUL4A, CYFIP2, DNAJC9, EHD3, EHD4, FAM160B1, FASN, FLNB, FLNC, GALM, HGS, HUWE1, KPNA3, MARK3, MCM2, MCM6, NAE1, NAP1L4, NCBP1, NRBP1, NUMB, PAPOLA, PLCB3, PSMD5, PTPN11, SNX5, SUCLA2, TAGLN2, UBA3, UBE2M, VPS25, VPS4B
ASNS, GSDME, HEBP1, MAP2K2, NDRG1, NNMT, PITPNB, TRIP13, TWF2, UBE2N	ASNS, ATG12, COTL1, GSDME, GSPT1, HEBP1, MAP2K2, NDRG1, NNMT, PITPNB, RAB13, TRIP13, TWF2, UBE2N
KPNA6, RIPK1	KPNA6, RIPK1
CCT7, SEPT11	CCT7, SEPT11
DDT, ECHDC1, GSR	DDT, ECHDC1, GSR
CDC16, COMMD8, COMT, COPB1, FAM114A2, HOOK3, NEK9	CDC16, COMMD6, COMMD8, COMT, COPB1, COPE, CPSF7, FAM114A2, HOOK3, LMAN1, NEK9, PEA15, PPIA, SGTA, ST13, TLDC1
SCPEP1, TRMT1	SCPEP1, TRMT1
ANPEP, GSTT1, PFKL	ANPEP, GSTT1, PFKL
ACSS2, DYNC1LI1, EHD1, FAM129B, KHDRBS1, KIF5B, KLC1, MYH9, NAA50, NUDC, OLA1, OTUB1, PPP5C, PRKAR1A, RECQL, TPT1, TXLNG, UBFD1, WDR1	ACSS2, CMPK1, DYNC1H1, DYNC1LI1, EHD1, FAM129B, GSTK1, GSTP1, KHDRBS1, KIF5B, KLC1, MYH9, NAA50, NUDC, NUDCD1, OLA1, OTUB1, PPP5C, PRKAR1A, RECQL, TPT1, TXLNG, UBFD1, WDR1
METAP2, PDLIM3	METAP2, PDLIM3
CYB5R2, STOM	CYB5R2, STOM
ATG7, ATXN10, CKB, CYFIP2, DNAJC9, EHD4, FASN, FLNB, HGS, HUWE1, MCM2, MCM6, NAE1, NAP1L4, NCBP1, NDRG3, PBDC1, PRKG1, PSMD5, PTPN11, SNX5, SUCLA2, UBA3, UBE2M, VPS4B	ABI1, ATE1, ATG7, ATXN10, BDH2, CKB, CUL4A, CYFIP2, DNAJC9, EHD3, EHD4, EIF4A3, FASN, FLNB, FLNC, HGS, HUWE1, MARK3, MCM2, MCM6, NAE1, NAP1L4, NCBP1, NDRG3, PBDC1, PRKG1, PSMD5, PTPN11, SNX5, SUCLA2, UBA3, UBE2M, UCHL3, VPS25, VPS4B
CNOT2, COMMD2	CNOT2, COMMD2, FYCO1, HNRNPA3
RPL14, RPL7	RPL14, RPL7
SRP72, UBA1	SRP72, UBA1
CAB39, EIF2B1	CAB39, EIF2B1
ACSF2, GFM1, YTHDF2	ACSF2, EIF5A, EIF5A2, GET4, GFM1, MAGOHB, NUDT9, UBE2E3, UBE2Q1, YTHDF2
FAM98B, PPIA, SNX6, STAM2, THYN1, VTA1	CCDC25, FAM98B, PPIA, SNX6, STAM2, THYN1, VTA1
ARCN1, COPB1, DDX19A, HIBCH, HSP90AA1, HSP90AB1, MAPRE1, MX1, NEK9, PPIA, SAE1, TLDC1, USO1, USP14	ARCN1, COPB1, COPB2, CPNE1, DDX19A, GAMT, GCLC, GMPS, HIBCH, HSP90AA1, HSP90AB1, LRBA, MAPRE1, MAPRE3, MX1, NEK9, PPIA, PXK, SAE1, SCRN1, SNX2, TLDC1, USO1, USP14
CDK7, WDR47	CDK7, WDR47
COMMD8, GSTM2, LSM12, NEK9, NUDCD1, PPP5C, PRKAG1, RABGGTB, SMAP1, TPT1	COMMD8, GSTM2, KHDRBS1, LSM12, NEK9, NUDCD1, PPP5C, PRKAG1, RABGGTB, SGTA, SMAP1, TPT1
CASP4, CNOT2, HEATR3, NF1, PAFAH1B3, UBL5	CASP4, CNOT2, HEATR3, NF1, PAFAH1B3, UBL5
MGMT, S100A4	MGMT, S100A4
APEX1, CAP2, CSE1L, DDX1, DDX19A, DDX19B, DUSP3, NUDT2, PRKDC, RNPEP, SEC23A, SEC23IP, TAGLN	AHSA1, APEX1, ARFGEF2, CAP2, CSE1L, DDX1, DDX19A, DDX19B, DNM2, DUSP3, EIF3I, GINS3, HNRNPUL2, HSPA4L, MAPRE3, NRDC, NUDT2, NXN, PALLD, PRKDC, RNPEP, SEC23A, SEC23IP, TAGLN, VASP
CDC37, PGD	CDC37, PGD
DNAJB2, RANBP2	DNAJB2, RANBP2
GOPC, HPF1, HSPB1, LRPPRC, PDS5A, STUB1	AKR1C2, GOPC, HPF1, HSPB1, LRPPRC, NFKB2, PDS5A, QRICH1, STAT2, STUB1
COG2, STAT1, XRCC6	AKR1C3, COG2, CSDE1, DDX58, FKBP5, IFIT3, QRICH1, STAT1, STK10, XRCC5, XRCC6
AKR1C2, DDX3X, DOCK7, EIF4G3, GOPC, HSPB1, RNF40, SNX3, STAT2, STUB1, UL52	AKR1C2, DDX3X, DOCK7, EIF4G3, GOPC, HSPB1, RNF40, SNX3, STAT2, STUB1, UL52
CARM1, DPH5, GRHPR	CARM1, DPH5, GRHPR, SNX8
ARHGAP1, CIAPIN1, COPA, COPG1, COPG2, DDX6, DHX38, DPP9, EHD4, EIF4A3, HGS, KLC2, MCM2, NCBP1, NCKAP1, SNX1, SNX5, SUCLA2, TARS, TIPRL, UBA2, UBA3, UBE2M, VPS4B	ACBD3, AP2M1, ARHGAP1, CAMK1, CIAPIN1, CKB, COPA, COPB2, COPG1, COPG2, DDX6, DHX38, DPP9, EHD3, EHD4, EIF4A3, HADHA, HGS, KLC2, MCM2, MCM7, NCBP1, NCKAP1, SNX1, SNX5, SUCLA2, TARS, TIPRL, UBA2, UBA3, UBE2M, VPS4B, YTHDF3
DHX36, EDC4, EPS15L1, MARK2, RELA	DHX36, EDC4, EPS15L1, HECTD3, MARK2, RELA, UL88
SEC24C, UBR4	SEC24C, UBR4
PLBD2, PRCP, TSN	PLBD2, PRCP, TSN
CAPG, DCTN3, DDX1, DOCK1, FKBP4, MON2, MTHFD1, SBDS, SEC31A, TLN1, VPS4A	ANXA5, CAP2, CAPG, CLUH, CNN3, DCTN3, DDX1, DOCK1, EEF1G, EIF4A1, FAM98B, FDPS, FKBP4, FLNA, GBE1, GLRX3, KPNB1, MAP2K3, MON2, MTHFD1, NUDT2, PAIP2, PALLD, PLCG1, PRMT3, ROCK2, SBDS, SEC31A, TIGAR, TLN1, VPS4A
STRN, UBE2Z, WDR82	ACTL6A, DDI2, LGALS3, PSME4, PURB, STRN, TFAM, UBE2Z, UBE3A, WDR82
GLUL, TBC1D22A	GLUL, TBC1D22A
CCDC25, FAM98B, FLNA, MON2, MTHFD1, SBDS, STAM2, UBE2D1	CAPG, CCDC25, DDX1, DOCK1, FAM98B, FLNA, MON2, MTHFD1, PALLD, SBDS, SEC31A, STAM2, UBE2D1, VPS4A
CIRBP, GNAI2, TCEA1, TFAM	CIRBP, GNAI2, TCEA1, TFAM
LIMS1, RTCB	LIMS1, RTCB
UVRAG, ZPR1	PPM1F, PRKAR2A, TOLLIP, UVRAG, ZPR1
ARL2, CNRIP1, COTL1, GDI1, HEBP1, NNMT, PTGR1, UGDH, YWHAB	ARL2, ATG12, CNRIP1, COTL1, EEF1A2, GDI1, HEBP1, NNMT, PITPNB, PPP2R1A, PTGR1, UGDH, YWHAB
RPL36, RPLP0	RPL36, RPLP0
ENO3, GALK2, TBC1D22A	ENO3, GALK2, TBC1D22A
TOM1, UL25	TOM1, UL25
AARS, ATG12, ATG5, CNRIP1, CUL4B, EEF1A2, HEBP1, PPIP5K2, SAMHD1	AARS, ATG12, ATG5, CNRIP1, CUL4B, EEF1A2, HEBP1, PDCD10, PPIP5K2, SAMHD1, THUMPD3, UGDH, VAC14
C1QBP, NDRG1, PITPNB, TXNDC9, UBE2N	C1QBP, COTL1, FABP3, GSDME, HEBP1, MRPL10, MRPL39, NDRG1, PITPNB, PPIF, PRMT1, RAB13, RAB34, RECQL, TWF2, TXNDC9, UBE2N
WASF2, WASHC2A	WASF2, WASHC2A
CKAP5, DCTN1, ECPAS, EXOC7, FAM129A, GART, MYO1B, PPP2R5D, STXBP1, UBA7	CKAP5, DCTN1, ECPAS, ELMO2, EXOC7, FAM129A, GART, GBF1, MYO1B, PPP2R5D, PTBP1, ROCK2, STXBP1, UBA7, VPS33A, XPOT
FAM50A, RAI14	DAB2, FAM50A, PDIA3, RAI14
MTA2, NEDD4L	MTA2, NEDD4L
ARRB1, COPS6	ARRB1, COPS6
FKBP14, PRKD2	FKBP14, PRKD2
ANP32B, MAP1B	ANP32B, MAP1B
CAT, GALNS	CAT, GALNS
COMMD6, COMMD8, COMT, COPE, HOOK3, NEK9, PEA15, RAC2, ST13	CDC16, COMMD6, COMMD8, COMT, COPB1, COPE, DNAJC8, FAM114A2, HOOK3, NEK9, PEA15, RAC2, ST13
CAND1, EEF2	CAND1, EEF2
DNAJC13, ITSN1	DNAJC13, ITSN1
C16orf62, IDE, PFAS, SNX12, TBCB, UBE4B	C16orf62, HNRNPA1, IDE, MAP1S, NUDCD3, PFAS, RPRD1B, SEC24D, SNX12, TBCB, UBE4B
CPSF6, ZNF148	CPSF6, ZNF148
ACACA, EIF4G2, IGF2BP3, INPPL1, RNF213, TBRG4, TNS3, TOMM34, UNC45A	ACACA, EIF4G2, HDLBP, IGF2BP3, INPPL1, PBK, RNF213, TBRG4, TNS3, TOMM34, UNC45A
CRMP1, HAGH	CRMP1, HAGH
ELOC, US22	AASDHPPT, DNMT1, ELOC, LCMT1, US22
ATXN2, SMU1	ATXN2, SMU1
GNPDA2, GOT1, PFKM, QPRT	GNPDA2, GOT1, PFKM, PSMB6, QPRT, SEPHS1
ACYP1, ASS1, ATP6V1E1, DPP3, PTK2, RAB23, UAP1L1	ABHD14B, ACYP1, ASS1, ATP6V1E1, CUL2, CZIB, DPP3, LRRC47, MRI1, PSMF1, PTK2, RAB23, UAP1, UAP1L1, UBXN7
ASAH1, DNPEP, GSR, PSME3	ASAH1, DNPEP, GSR, PSME3, RPIA
GCN1, HNRNPM, IFIT1, IFIT2, IFIT3, SAMD9	DDX58, GCN1, HNRNPM, IFIT1, IFIT2, IFIT3, SAMD9
DBNL, HDAC1, HELI, MIPEP, MPI, PUM1, TRAPPC2L, UBXN1, UEVLD	DBNL, HDAC1, HELI, MIPEP, MPI, PUM1, TRAPPC2L, TSG101, UBXN1, UEVLD
COPZ1, PCYT1A	COPZ1, PCYT1A
GLS, PPFIBP1, UBE2E1, UBE2E3, UL117, VPS16	EXOC5, GLS, PABPN1, PPFIBP1, UBE2E1, UBE2E3, UL117, VPS16
RABGGTB, UL123, YWHAQ	DYNC1LI1, DYNC1LI2, GSTP1, LSM12, RABGGTB, SMAP1, SUGT1, TPT1, UL123, YWHAQ
KIF13B, MSH2, PCBP2, PCID2, PLAA, PRKCA, RBM12, SH3GL1, UL98, VPS50	AP1G1, ATG4B, DNAJC7, ECPAS, KIF13B, MSH2, PCBP2, PCID2, PLAA, PRKCA, RBM12, SH3GL1, SMC2, SMC4, TXNL1, UL98, VPS50
EIF5A2, NAP1L1	EIF5A2, NAP1L1, PABPN1, YTHDF2
AVL9, NTPCR, RTCA, WDR82	AVL9, DIP2B, NTPCR, RTCA, UAP1, VPS26A, WDR82
H6PD, HNRNPC	H6PD, HNRNPC
FH, RMDN1	FH, RMDN1
CORO1A, GPD1L	CORO1A, GPD1L
ANXA5, CNN2, DOCK1, ECPAS, FAM129A, GART, KPNB1, MYO1B, PCBP1, PLCG1, PPP2R5D, PTBP1, RBM12, ROCK2, SEC31A, TXNL1, UBA6, UBE2L6, XPOT	ANXA5, CNN2, DOCK1, ECPAS, ELMO2, FAM129A, GART, GBF1, KPNB1, MON2, MYO1B, PCBP1, PLCG1, PPP2R5D, PRKCA, PTBP1, RBM12, ROCK2, SEC31A, TBC1D15, TIGAR, TXNL1, UBA6, UBE2L6, XPOT
AP2A2, ARF4, HERC4, PARVA, SAR1A	AP2A2, ARF4, CNP, CPSF7, CSNK1A1, GINS3, HERC4, ILK, ISG15, PARVA, SAR1A, TUFM
PSMF1, SF3B3, UBE2A	NTPCR, PSMF1, SF3B3, UBE2A
DPP4, GLRX, GNPDA1, TTYH3	DPP4, GLRX, GNPDA1, TTYH3
ACTR3, PEBP1	ACTR3, PEBP1
FABP3, INPP1, MRPL39, NDRG1, PITPNB, RAB13, RAB34	COTL1, FABP3, GSDME, HEBP1, INPP1, MRPL39, NDRG1, PDCD10, PHPT1, PITPNB, RAB13, RAB34, TWF2, TXNDC9
MTMR12, NUP37	MTMR12, NUP37
ATP6V1G1, CLNS1A	ATP6V1G1, CLNS1A
BOD1L1, MARCKSL1	BOD1L1, MARCKSL1
ACSL4, CCAR2, GORASP2, GSTM3, HNRNPF, HNRNPH1, HNRNPLL, LARS, SNX9, STAT3, TBCE, TRIM28, YARS	ABR, ACSL4, AIMP2, ARHGEF1, CCAR2, EPRS, FEN1, GORASP2, GRSF1, GSTM3, HNRNPF, HNRNPH1, HNRNPLL, LARS, MARS, MSRA, NUP93, SH3GLB2, SNX9, STAT3, TBCE, TRIM25, TRIM28, TRIO, YARS
CNN2, ECPAS, PPP2R5D, RBM12, SMARCC2, SMC2, TMOD3, TXNL1, UBA6	ANXA5, CNN2, DAB2, ECPAS, FAM129A, KPNB1, MYO1B, PCBP1, PCID2, PPP2R5D, PRKCA, PTBP1, PTGES3, RBM12, SH3GL1, SMARCC2, SMC2, SRGAP1, TBC1D15, TMOD3, TXNL1, UBA6, UBE2L6, VPS50, XPOT
ATXN2, EML1, GOLGA3, HIF1AN, NECAP1, UPF1	ATXN2, EIF4H, EML1, GOLGA3, HIF1AN, NECAP1, UPF1
ENDOG, HNRNPR	ENDOG, GBP2, HNRNPR, MAP1S, MPST, PABPC4, PFAS, RBM22
ATG4B, DIAPH1, EXOC5, PPFIBP1, PTGES3, SMC2, TMOD3, UBE2E1, UBE2E3, UCHL5	ATG4B, DIAPH1, DNAJC7, EXOC5, HNRNPU, PNPT1, PPFIBP1, PTGES3, SH3GL1, SMC2, SMC4, TMOD3, TXNL1, UBE2E1, UBE2E3, UBE3C, UCHL5
HTRA2, QTRT2	HTRA2, QTRT2
GORAB, LMO7, SEC23B	GNAI2, GORAB, LMO7, SEC23B
AGFG1, DOP1B, NUMB, OSBP, PAPOLA, PI4KB, XPNPEP1	AGFG1, ARIH2, ATE1, DOP1B, DYNLT1, EIF4E, FAM160B1, FLNB, FLNC, GSK3A, KPNA4, LYPLAL1, MAP2K4, NHLRC2, NSFL1C, NUMB, OSBP, PAPOLA, PDLIM5, PI4KB, PLCB3, PSMD5, STRN3, TES, USP5, VWA5A, XPNPEP1, XPO7
RPL18A, RPL34, RPL6	RPL18A, RPL21, RPL34, RPL6
ABI1, AGFG1, ATE1, BIN1, CUL4A, DNAJC9, FASN, FLNB, FLNC, KPNA4, LYPLAL1, NAE1, NAP1L4, NUMB, PAPOLA, PDLIM5, PSMD5, STRN3, UCHL3, USP5, XPNPEP1	ABI1, AGFG1, ATE1, BIN1, CUL4A, DNAJC9, FASN, FLNB, FLNC, HUWE1, KPNA4, LYPLAL1, MCM6, NAE1, NAP1L4, NSFL1C, NUMB, OSBP, PAPOLA, PDLIM5, PLCB3, PSMD5, STRN3, UCHL3, USP5, VWA5A, XPNPEP1
CDC34, FOXK1	CDC34, FOXK1
CCT3, IPO5, NIT2, PAK1, TPP2	CCT3, COPS5, IPO5, NIT2, PAK1, PAPSS1, POP1, PPP6R3, SARS, TPP2
GNS, TP53I3	GNS, TP53I3
EXOC3, HEATR3, NF1	CASP4, CNOT2, EXOC3, HEATR3, NF1, POLR2E
CUL5, QDPR	CUL5, ISOC1, PSMG2, QDPR
RPL18, RPL37, RPL9	RPL18, RPL37, RPL9
DPYSL2, DPYSL3, LANCL1, PRPS1	DPYSL2, DPYSL3, LANCL1, PRPS1
GMPPA, GMPPB, SMS	GMPPA, GMPPB, SMS
AKT1, ATG4B, DIAPH1, DNAJC7, GORASP2, HNRNPU, MSH2, PLAA, PNPT1, PPFIBP1, SH3GL1, SMC2, SMC4, STAT3, UCHL5	AKT1, ATG4B, DIAPH1, DNAJC7, EXOC5, GORASP2, HNRNPF, HNRNPU, MSH2, PCID2, PLAA, PNPT1, PPFIBP1, SH3GL1, SMC2, SMC4, SNX9, STAT3, TMOD3, UCHL5
RPL10, RPL22	RPL10, RPL22
NRBP1, TIMM44, XPNPEP1	ATXN10, CLIC1, EHD3, EIF4E, FAM160B1, FLNB, FLNC, LYPLAL1, MAP2K2, NRBP1, PAPOLA, PLCB3, PPCS, PSMD5, STK25, TIMM44, UBFD1, VPS25, VPS35, XPNPEP1
DCTD, NT5C	DCTD, NT5C
CALM1, TK1	CALM1, TK1
ABCF2, CZIB, EPB41L3, ZPR1	ABCF2, C11orf68, CZIB, EPB41L3, ZPR1
GOT1, SEPHS1, SEPHS2	AGA, CTTN, GNPDA2, GOT1, LASP1, PFKM, SEPHS1, SEPHS2, TP53I3
ANXA3, CBR3	ANXA3, CBR3
CSRP1, DNPEP, GMPR2	CSRP1, DNPEP, DPP4, GMPR2, GSR, SEPHS1, SGSH
DPP7, NCSTN	DPP7, NCSTN
GCN1, GTF2I, HNRNPH2, VCPIP1	GCN1, GTF2I, HNRNPH2, NFKB2, VCPIP1
AKR1C3, CSDE1, GOPC, QRICH1, STUB1	AKR1C3, COG2, CSDE1, DDX3X, DDX58, EIF4G3, GAK, GOPC, HNRNPL, HNRNPM, LRPPRC, PDS5A, QRICH1, STAT1, STAT2, STUB1, YARS2
DNAJC8, KDELC2, MBNL1	CBX3, DNAJC8, KDELC2, MAPKAPK3, MBNL1, RAC1
DAB2, ECPAS, ELMO2, GORASP1, PPP2R5D	BROX, CNN2, DAB2, ECPAS, ELMO2, EXOC7, FAM129A, GART, GORASP1, MCP, MYO1B, PCBP1, PLCG1, PPP2R5D, PRKCA, RBM12, ROCK2, SMARCC2, TXNL1, XPOT
HPRT1, TCEAL4	HPRT1, TCEAL4
ACP1, CLUH, CSK, DCTN1, EXOC7, MYO1C, PPP1R21, RASA1	ACP1, CLUH, CSK, DCTN1, EXOC7, GBF1, MYO1C, PPP1R21, RASA1
IDI1, TAF15	IDI1, TAF15
AVL9, BUB3, DCK, PPP1CC	AVL9, BUB3, DCK, PPP1CC
BORCS5, WDR44	BORCS5, WDR44
ABHD14B, ACYP1, ASS1, LRRC47	ABHD14B, ACYP1, ASS1, DPP3, G6PD, LRRC47, MRI1, UAP1L1
COMMD1, CPSF6, NECAP2	COMMD1, CPSF6, NECAP2, RFC5, XPO4
ASNS, ATG12, COTL1, GDI1, GSDME, HEBP1, NNMT, PITPNB, PPP2R1A, PTGR1, UBE2N	ASNS, ATG12, CNRIP1, COTL1, GDI1, GSDME, HEBP1, NNMT, PITPNB, PPIF, PPP2R1A, PTGR1, TRIP13, TWF2, UBE2N
RAB3B, SRI	PPP1CB, RAB3B, SRA1, SRI
CAP2, CAPG, CNN3, DDX1, DOCK1, EIF4A1, GBE1, GLRX3, MTHFD1, NUDT2, PALLD, SBDS, SEC31A, TAGLN, TLN1, VPS4A	ARFGEF1, CAP2, CAPG, CLUH, CNN3, CSE1L, DCTN3, DDX1, DNM2, DOCK1, EIF3I, EIF4A1, FKBP4, FLNA, GBE1, GBF1, GLRX3, MAP2K3, MON2, MTHFD1, NUDT2, PALLD, PRMT3, PSMD10, RNPEP, ROCK2, SBDS, SEC31A, SRP54, TAGLN, TLN1, VPS4A
COG6, IPO4, KANK2	COG6, IPO4, KANK2
CUL2, LYPLA2, PAPSS2, PLS1, PRMT5, PSME2, SEPT9	CUL2, FAM49B, GPS1, LYPLA2, PAPSS2, PLS1, PRMT5, PSME2, PTK2, SEPT9, UAP1
DCTN6, TIMP1	DCTN6, TIMP1
ARL2, GDI1, HMGCS1, PFN1, PLS3	ARF6, ARL2, COPS2, GDI1, GDI2, HMGCS1, PFN1, PLS3, UGDH, YWHAB
CEP41, RANGAP1, VPS33A	ACP1, AIP, CAD, CEP41, ELMO2, FAM129A, FAM45A, FXR1, GART, GIPC1, OSTF1, PCBP1, RANGAP1, SPART, UBA7, VPS33A
ARHGAP12, EML4, MACF1, USP15, WASHC5	ARHGAP12, CCDC22, CDC27, DBNL, EML4, HSPA4L, MACF1, NXN, RAP1GDS1, ROCK1, TSG101, USP15, VASP, WASHC5
PRKCA, PTGES3, SMC2, SRGAP1, TBC1D15, TMOD3, TXNL1, UBE2L6, UBE3C	ANXA1, ANXA5, ATG4B, CNN2, EXOC5, KPNB1, MAGOHB, PCID2, PRKCA, PTGES3, RBM12, RPA1, SMC2, SRGAP1, TBC1D15, TMOD3, TXNL1, UBA6, UBE2L6, UBE2Q1, UBE3C, UCHL5, XPOT
PFDN6, WARS	PFDN6, WARS
IMPDH2, PSME1	IMPDH2, PAK2, PSME1, TGM2
GALE, GLTP, GSPT2, NANS	GALE, GLTP, GSPT2, LCMT1, NAA10, NANS, PI4KB, STK24
FBXL18, FNTA, PI4KB, SWAP70, UBE3A, UBXN7	ATP6V1E1, FBXL18, FNTA, FSCN1, PI4KB, RAB23, SWAP70, UBE3A, UBXN7
ACAP2, ARFGEF1, ARFGEF2, CAD, CCDC22, CSK, EHD2, ENOPH1, HECTD1, HNRNPK, USP24, USP9X	ACAP2, AIP, ARFGEF1, ARFGEF2, CAD, CCDC22, CLUH, CSK, EHD2, ENOPH1, HECTD1, HNRNPK, USP24, USP9X
GSPT1, GSPT2, HNMT, NAA15, PPP2R1B, SUCLG1	API5, CBR1, GLTP, GSPT1, GSPT2, HNMT, LTA4H, MYO6, NAA15, PPME1, PPP2R1B, SERPINB1, SPR, SUCLG1, TES, TWF1
ASNS, CBR1, GSPT1, HEBP1, LTA4H, NNMT, PPP2R1A, PPP2R1B, SPR, TWF1, UBE2G1, UBE2N	ASNS, ATG5, CBR1, GSPT1, HEBP1, LTA4H, NNMT, PCMT1, PPP2R1A, PPP2R1B, SPR, SUCLG1, TWF1, UBE2G1, UBE2N
PTEN, SH3GL1	PTEN, SH3GL1
AGFG1, ANKRD54, BIN1, CDK2, ENAH, NHLRC2, PDLIM5, TTC38	AGFG1, ANKRD54, BIN1, CDK2, ENAH, NHLRC2, PDLIM5, TTC38, USP5
ACSL4, DNAJB1, FEN1, PPFIBP1, PPID	ACSL4, AKT1, DNAJB1, FEN1, GORASP2, GSTM3, HNRNPF, HNRNPLL, HSPA14, MSRA, PPFIBP1, PPID, SNX9, STAT3
ALAD, NAXD	ALAD, NAXD
CPPED1, FAP, GMPR	CPPED1, FAP, GMPR
FGFR1OP, NELFE	FGFR1OP, NELFE
COMMD6, COMT, COPE, DNAJC8, FAM114A2, HOOK3, PEA15, RAC1, RAC2	CDC16, COMMD6, COMMD8, COMT, COPE, DNAJC8, FAM114A2, HOOK3, PEA15, RAC1, RAC2, ST13
ABI1, ATG7, CKB, CYFIP1, CYFIP2, FASN, GTPBP1, HUWE1, MCM5, MCM6, MTPN, NAE1, NAP1L4, NDRG3, PBDC1, PRKG1, UBE2M, UCHL3, VPS36, VPS4B	ABI1, ATG7, BDH2, CKB, CUL4A, CYFIP1, CYFIP2, DHX9, DNAJC9, DNM1L, FASN, FLNB, GTPBP1, HGS, HUWE1, MCM5, MCM6, MTPN, NAE1, NAP1L4, NCBP1, NDRG3, PBDC1, PRKG1, UBE2M, UCHL3, VPS36, VPS4B
BZW2, COL4A3BP, EEF1D	BZW2, COL4A3BP, EEF1D, TRIP10
ARCN1, ARHGAP1, CAMK1, CIAPIN1, COPA, COPB2, COPG1, COPG2, CPNE1, DDX6, DHX38, DPP9, EIF2A, GCLC, HADHA, KIF1B, KLC2, LRBA, MCM7, NCKAP1, SAE1, SNX1, TARS, TIPRL, UBA2, YTHDF3	ACBD3, AP2B1, AP2M1, ARCN1, ARHGAP1, CAMK1, CIAPIN1, COPA, COPB2, COPG1, COPG2, CPNE1, DDX19B, DDX6, DHX38, DPP9, DRG2, EHD4, EIF2A, EIF4A3, GAMT, GCLC, GMPS, HADHA, HADHB, HGS, HIBCH, KIF1B, KLC2, LRBA, MAPRE1, MCM2, MCM7, NCBP1, NCKAP1, NQO1, PUF60, PXK, SAE1, SCRN1, SNX1, SNX2, TARS, TIPRL, UBA2, UBA3, YTHDF3
CRABP2, SNX6, THYN1	CRABP2, NUDT1, PPIA, SNX6, THYN1, VTA1
CD47, REXO2	CD47, REXO2
RACK1, RPS18, RPS2, RPS3	RACK1, RPS18, RPS2, RPS3, RPSA
ANXA4, RMC1	ANXA4, RMC1
EIF4EBP1, WIPF2	EIF4EBP1, WIPF2
GM2A, PSMA3, PSMA5, PSMA7	GM2A, PSMA3, PSMA5, PSMA7
EIF3H, EPB41L2	EIF3H, EPB41L2
NTAN1, TTC9C	NTAN1, TTC9C
ADD1, CSTF1	ADD1, CSTF1
AHSA1, APEX1, ARFGEF2, CAP2, DDX19B, DUSP3, HSPA4L, MPST, NRDC, NUDT2, NXN, PRKDC, SEC23A, SEC23IP, SPAG9, TAGLN, VASP	AHSA1, APEX1, ARFGEF2, ARHGAP1, CAP2, COPA, DDX19A, DDX19B, DIS3L2, DUSP3, EML4, HNRNPUL2, HSPA4L, KIF1B, MACF1, MPST, NRDC, NUDT2, NXN, PRKDC, RAP1GDS1, RNPEP, ROCK1, SEC23A, SEC23IP, SPAG9, TAGLN, TRIM21, VASP
ABR, CCAR2, CELF1, EPRS, HNRNPLL, PRPF31, RAB3GAP1, SNX3, TRIM28, VRK1	ABR, ACSL4, CCAR2, CELF1, EPRS, HNRNPLL, LARS, PRPF31, RAB3GAP1, RTFDC1, SNX3, TRIM28, VRK1
PITRM1, TIA1	PITRM1, TIA1
CAPG, CNN3, DDX1, DOCK1, FLNA, MON2, MTHFD1, PALLD, PLCG1, SBDS, SEC31A, UBE2D1, VPS4A	CAP2, CAPG, CNN3, DCTN3, DDX1, DGKA, DOCK1, EIF4A1, FAM98B, FKBP4, FLNA, GLRX3, KPNB1, MAP2K3, MON2, MTHFD1, NUDT2, PALLD, PLCG1, ROCK2, SBDS, SEC31A, TLN1, UBE2D1, VPS4A
RPL27, RPL31, RPL4	RPL27, RPL31, RPL37A, RPL4
DIAPH1, HNRNPU, PDCD6IP, SH3GL1	ATG4B, DIAPH1, DNAJC7, EXOC5, GORASP2, HNRNPU, MSH2, PDCD6IP, PLAA, PNPT1, SH3GL1, SMC2, SMC4, STAT3, TMOD3, UCHL5
PXN, ZNF207	PXN, ZNF207
ACACA, ASCC2, TOMM34	ACACA, ASCC2, EIF4G2, INPPL1, RNF213, TBRG4, TNS3, TOMM34, UNC45A
EFHD2, LARP1, MVP, VWA5A	EFHD2, LARP1, MVP, VWA5A
LAMTOR1, S100A16	LAMTOR1, S100A16
DNAJC9, G3BP2, NAE1, NCBP1, PTPN11, TXLNA	ATG7, CKB, DNAJC9, EHD3, EHD4, FASN, FLNB, G3BP2, HGS, MCM2, NAE1, NCBP1, PTPN11, SNX5, SUCLA2, SYNCRIP, TAGLN2, TXLNA, UBA3, UBE2M, VPS4B
ALDH1L2, ARFIP2, NUDT9	ALDH1L2, ARFIP2, BCCIP, EIF5A, MAGOHB, NUDT9, YTHDF2
EFL1, GNL1	EFL1, GNL1
PPP1R2, TPM1	PPP1R2, TPM1
ACYP1, ASS1, CUL2, DPP3, NTPCR, PAPSS2, PTK2, RTCA, UAP1, VPS26A	ACYP1, ASS1, CUL2, DPP3, NTPCR, PAPSS2, PTK2, RTCA, UAP1, VPS26A
ARMT1, CASP1, FAM120B, KIF13B, PCBP2, PLAA, UL98, USP7	AIMP1, AP1G1, ARMT1, CASP1, EIF4G1, ELAVL1, FAM120B, GORASP2, KIF13B, MSH2, PCBP2, PLAA, SH3GL1, TNPO2, UL98, USP7
ASNA1, PDE5A, PSAT1, TUBA1A, TUBB, VPS29	ASNA1, PDE5A, PSAT1, TUBA1A, TUBA1C, TUBB, UFC1, VPS29
CORO1B, CYFIP1	CORO1B, CYFIP1
FUBP3, GOLGA4, HNRNPH3	FUBP3, GOLGA4, HNRNPH3, UL13
COA4, PSAP	COA4, PSAP
BCAS3, CARHSP1, GOLGA3, MGMT, UPF1	BCAS3, CARHSP1, EML1, GOLGA3, MGMT, RFX5, UPF1
CLUH, CNN3, DCTN1, MYO1C, PACSIN2, SRP54	ARFGEF1, CLUH, CNN3, DCTN1, GBE1, GBF1, GLRX3, HNRNPK, MYO1C, PACSIN2, PPP1R21, PSMD10, SRP54
CCT8, SEPT8	CCT8, SEPT8
GMPR2, GSR, PFKP, SGSH	DNPEP, DPP4, GMPR2, GSR, PFKP, SGSH
ANXA5, CDK5, CNN2, DOCK1, KPNB1, MON2, PLCG1, SEC31A, SRGAP1, TIGAR, UBA6, UBE2L6, XPOT	ANXA5, CDK5, CNN2, DCTN3, DOCK1, FKBP15, KPNB1, MON2, MYO1B, PCBP1, PLCG1, PPP2R5D, PRKCA, PTBP1, PTGES3, RBM12, ROCK2, SEC31A, SRGAP1, TBC1D15, TIGAR, TXNL1, UBA6, UBE2L6, VPS4A, XPO1, XPOT
ARHGAP17, NFKB1, NONO, RAB3GAP2, USP47	ACACA, AIMP1, ARHGAP17, CASP1, EEF1E1, EIF4G1, ELAVL1, NCAPG, NFKB1, NONO, QARS, RAB3GAP2, TRIM25, USP47
LDHB, PGAM1, SHMT1	LDHB, PGAM1, SHMT1, VCP
CHMP1A, VAPB	CHMP1A, VAPB
MATR3, TRIM38, TST	MATR3, TRIM38, TST
ESD, UFC1	CTSZ, ESD, PSAT1, UFC1
HNRNPD, SH3BGRL	HNRNPD, SH3BGRL
CDK4, GABARAPL2, GNA13, SERPINH1, UGGT1, UL69	CDK4, GABARAPL2, GNA13, HSP90B1, SERPINH1, UGGT1, UL69
ARMT1, CLASP1, EIF4G1, RARS, SETD7	AIMP1, AIMP2, ARMT1, CASP1, CLASP1, EEF1E1, EIF4G1, GORASP2, IARS, MARS, QARS, RARS, SETD7, STK39, TBCE, TNPO2, TRIM25, TRIO, USP7, YARS
LTA4H, NMT1	LTA4H, NMT1
APRT, GGPS1, HEXA	APRT, GGPS1, HEXA
MRI1, MVD	C11orf68, MRI1, MVD, RNH1
MGLL, PGGT1B	MGLL, PGGT1B
ARFIP1, CPNE3, RPAP1	ARFIP1, CPNE3, GID8, RPAP1
RALA, RALB	RALA, RALB
HK1, PANK2	HK1, PANK2
ATIC, KPNA4, NSFL1C, PDLIM5, PSMD5, RHOC, STRN3	AGFG1, AKT3, ATE1, ATIC, BIN1, CUL4A, EIF4A2, FLNB, FLNC, KPNA4, NSFL1C, NUMB, OSBP, PAPOLA, PDLIM5, PSMD5, RHOC, STRN3, USP5, VWA5A, XPNPEP1
LSM8, SZRD1	LSM8, SZRD1
CCDC6, DCK, PPP1CC, RRM1	CCDC6, DCK, DIP2B, PPP1CC, RAB10, RBPJ, RRM1
HIST1H2BJ, HIST1H2BK, MYLK	HIST1H2BJ, HIST1H2BK, MYLK
ADRM1, AP2B1, AP2M1, ARL1, KPNA3, PIK3C3, RIR1, TIAL1	ADRM1, AP2A1, AP2B1, AP2M1, ARL1, CAMK1, DDX6, DHX38, DRG2, HADHA, IPO9, KPNA3, MCM7, PIK3C3, RFC4, RIR1, SCYL2, TIAL1, UBA2, UMPS, YTHDF3
CNN1, GAPVD1, GCLM, STK38, TUBGCP2	ARMC1, CDK1, CNN1, GAPVD1, GCLM, HECTD1, PHLDB1, PIN1, PSPC1, RASA1, RBCK1, STK38, TUBGCP2, XPO5
AP2B1, DDX39B, DRG2, GSTM2, PIK3C3	ADRM1, AP2A1, AP2A2, AP2B1, AP2M1, ARL1, CAMK1, CLTC, COPB2, COPG2, CPNE1, DDX39B, DDX6, DRG2, GCLC, GMPS, GSTM2, HADHA, IPO7, KPNA3, LMAN1, MCM7, NEK9, PFN2, PIK3C3, RFC4, SAE1, SAR1B, SCYL2, UBA2, YTHDF3
CCT3, OXR1	CCT3, OXR1, PAK1, POP1, WDR4
AARS, CARS, CUL4B	AARS, ATG5, CARS, CNRIP1, CUL4B, EEF1A2, HEBP1, IMPDH1, MAP2K1, PPIP5K2, PYGB, SAMHD1, UHRF1BP1L, VAC14
PRPSAP2, SERPINB2	PRPSAP2, SERPINB2
RPL23, RPS18	RPL23, RPS18
DNAJC9, EHD3, EHD4, FLNB, HGS, MCM2, NCBP1, PTPN11, SNX5, SUCLA2, TAGLN2, TXLNA, UBA3	ATG7, ATXN10, BOLA2, CKB, COPG1, COPG2, CYFIP2, DDX6, DHX38, DNAJC9, DPP9, EHD3, EHD4, FAM160B1, FASN, FLNB, FLNC, GALM, HGS, KPNA3, MARK3, MCM2, MCM6, NAE1, NAP1L4, NCBP1, NCKAP1, PAPOLA, PLCB3, PSMD5, PTPN11, SNX5, SUCLA2, TAGLN2, TARS, TIPRL, TXLNA, UBA2, UBA3, UBE2M, VPS25, VPS4B, YTHDF3
HSPA1B, HSPA2, HSPA8	HSPA1B, HSPA2, HSPA8
ALDOA, GSS	ALDOA, GSS
ANKRD28, MAPK3, WDR26	ANKRD28, COPZ1, MAPK3, MCM3, RABGAP1L, TBCD, WDR26
BORCS5, SRA1, SRI	BORCS5, GALK1, RAB3B, SRA1, SRI
ANXA5, CDK5, CNN2, KPNB1, MYO1B, PLCG1, PRKCA, PTGES3, RBM12, SEC31A, SRGAP1, TBC1D15, TIGAR, TXNL1, UBA6, UBE2L6, XPOT	ANXA1, ANXA5, CDK5, CNN2, DOCK1, KPNB1, MON2, MYO1B, PCBP1, PLCG1, PPP2R5D, PRKCA, PTBP1, PTGES3, RBM12, SEC31A, SMC2, SRGAP1, TBC1D15, TIGAR, TMOD3, TXNL1, UBA6, UBE2L6, XPOT
RACK1, RPL28, RPS4X, RPS7, RPS9	RACK1, RPL28, RPS4X, RPS4Y1, RPS7, RPS9, RPSA
CCDC50, FTL, FUBP1, JPT2, RIDA, RRM2	CCDC50, FTL, FUBP1, JPT2, RIDA, RRM2
LZIC, PLBD2	LZIC, PLBD2
SRP9, YBX1	SRP9, YBX1
ISYNA1, PSPH	ISYNA1, PSPH
MAP1A, TJP1	MAP1A, TJP1
FLYWCH2, NUDT16	FLYWCH2, NUDT16
AP2A1, AP2A2, AP2B1, AP2M1, CAMK1, CNP, COPB2, CPNE1, HADHA, HERC4, HNRNPUL2, HSPBP1, IPO7, KIF1B, LMAN1, MCM7, PIK3C3, SAR1B	AP2A1, AP2A2, AP2B1, AP2M1, ARL1, CAMK1, CNP, COPB2, CPNE1, DDX6, DRG2, HADHA, HERC4, HNRNPUL2, HSPBP1, IPO7, KIF1B, LMAN1, MAP4K5, MCM7, PIK3C3, RFC4, SAE1, SAR1B, SNX1, UBA2, YTHDF3
LRRC59, PMM2	LRRC59, PMM2
DFFA, PLIN3	DFFA, PLIN3
CTPS1, CTSA, MVK, RBBP7	CTPS1, CTSA, MVK, RBBP7
CTTNBP2NL, ERAP1, NUP214, PDIA4	C12orf10, CTTNBP2NL, ERAP1, NUP214, PDIA4
IFT27, PLS3	COPS2, GDI2, IFT27, PLS3, UGDH
GRIPAP1, HIST1H2BJ	GRIPAP1, HIST1H2BJ
CNN2, DAB2, RAI14, SMARCC2	BROX, CNN2, DAB2, ECPAS, GORASP1, PPP2R5D, RAI14, SMARCC2, SMC2, TMOD3
PPP1R7, PRKAA1, PRKAR2A, TBCC, XPO4, ZPR1	PPP1R7, PRKAA1, PRKAR2A, TBCC, XPO4, ZPR1
CDC5L, PSPC1	CDC5L, PSPC1
CFL1, CFL2	CFL1, CFL2
APEX1, ARHGAP12, CIAPIN1, DUSP3, EML4, HSPA4L, MACF1, MPST, NRDC, NXN, ROCK1, SEC23A, SEC23IP, SPAG9, VASP	APEX1, ARHGAP1, ARHGAP12, CAP2, CIAPIN1, COPA, DDX19B, DIS3L2, DUSP3, EML4, HSPA4L, KIF1B, MACF1, MPST, NRDC, NUDT2, NXN, PRKDC, RAP1GDS1, ROCK1, SEC23A, SEC23IP, SPAG9, TRIM21, VASP
RACK1, RPS2, RPS4Y1, RPS7, RPSA	RACK1, RPL28, RPS18, RPS2, RPS4X, RPS4Y1, RPS7, RPS9, RPSA
ACTR3, ADH5, ARPC2, CTSD	ACTR3, ADH5, ARPC2, CTSD
BOLA2, EHD1, EHD3, FAM160B1, FLNB, FLNC, GALM, KIF5B, MCM2, NRBP1, PAPOLA, PSMD5, RECQL, SNX5, UBFD1	ATXN10, BOLA2, DNAJC9, DYNC1H1, EHD1, EHD3, EHD4, FAM160B1, FLNB, FLNC, GALM, HGS, KIF5B, KPNA3, MARK3, MCM2, NAP1L4, NRBP1, NSFL1C, PAPOLA, PLCB3, PSMD5, RECQL, SNX5, SUCLA2, TAGLN2, UBFD1, VPS25, XPNPEP1
ARL3, RAB1A, RAB1B	ARL3, RAB1A, RAB1B
PSMC2, PSMC5, PSMD1, PSMD11, PSMD12, PSMD13, PSMD2, PSMD3, PSMD7	PSMC1, PSMC2, PSMC3, PSMC4, PSMC5, PSMD1, PSMD11, PSMD12, PSMD13, PSMD14, PSMD2, PSMD3, PSMD6, PSMD7
DNPEP, GSR, RPIA, SGSH	ASAH1, DNPEP, GMPR2, GSR, PSME3, RPIA, SGSH
BID, MIF	BID, MIF
DAB2, MCP, UTRN	DAB2, ELMO2, GORASP1, MCP, PPP2R5D, UTRN
AK1, ANXA7, HBS1L, RBBP9, SCYL1	AK1, ANXA7, HBS1L, RBBP9, SCYL1
CRYZ, PTGES2	CRYZ, PTGES2
NUBP2, PRKAA2	NUBP2, PRKAA2
RPL23A, RPL3, RPL36A	RPL23A, RPL3, RPL36A
AKT3, ARFGAP3, BOLA2, CDK6, FAM160B1, FLNC, NSFL1C, PAPOLA, PDE12, PDLIM5, VWA5A	AKT3, ARFGAP3, ATE1, BOLA2, CDK6, COMMD7, DNAJC9, FAM160B1, FLNB, FLNC, GALM, NSFL1C, NUMB, PAPOLA, PDE12, PDLIM5, PLCB3, PSMD5, RHOC, STRN3, TAGLN2, UBFD1, VWA5A, XPNPEP1
AKR1C3, COG2, CSDE1, DDX58, IFIT3, STAT1, STK10, XRCC5	AKR1C3, COG2, CSDE1, DDX58, FKBP5, IFIT3, QRICH1, STAT1, STK10, XRCC5
CTSB, PARK7	CTSB, PARK7
CDKN2AIP, GANAB, POFUT2	CDKN2AIP, GANAB, PLOD2, POFUT2, POLE3
CHMP2B, MESD, UFM1	CHMP2B, MESD, UFM1
EEF2, GPX4, LYPLA1	EEF2, GPX4, LYPLA1
EXOC1, MSH2, SH3GL1, UBLCP1, UL98, VPS50	ARMT1, ATG4B, BZW1, DNAJC7, EXOC1, MSH2, PCBP2, PCID2, SH3GL1, SMC4, UBLCP1, UL98, USP7, VPS50
CDK5, EIF5A, GET4, HSPH1, MAGOHB, PTGES3, SRGAP1, UBE2L6, UBE2Q1	CDK5, CNN2, EIF5A, EIF5A2, FKBP15, GET4, GFM1, HSPH1, MAGOHB, PTGES3, SRGAP1, TBC1D15, TIGAR, UBE2E3, UBE2L6, UBE2Q1, UBE3C
ATXN10, NAA16, NRBP1, VPS35	ATXN10, CLIC1, DYNC1H1, EHD3, NAA16, NRBP1, OTUB1, PPCS, SNX5, TIMM44, UBE2I, VPS35
ARFGEF1, CAD, CLUH, CNN3, DCTN1, EXOC7, GART, GBF1, HNRNPK, PDLIM7, PPP1R21, PSMD10, ROCK2, VPS33A	AIP, ARFGEF1, CAD, CLUH, CNN3, DCTN1, EIF4A1, EXOC7, GART, GBE1, GBF1, GLRX3, HNRNPK, NUDT2, PDLIM7, PPP1R21, PSMD10, ROCK2, SEC31A, VPS33A
CTNND1, NONO, SH3GLB1, TST	CTNND1, NONO, SH3GLB1, TST
DYNLL1, FAM114A2	AIDA, DNAJC8, DYNLL1, FAM114A2, PDIA4
ARFGAP2, ATP6V1C1, CAD, CNN3, DGKA, EIF4A1, GART, GBF1, HNRNPA2B1, NUDT2, PALLD, PCBP1, PDLIM7, PLCG1, PSMD10, RAD50, ROCK2, SEC31A	ARFGAP2, ARFGEF1, ATP6V1C1, CAD, CNN3, DGKA, DOCK1, EIF4A1, ELMO2, GART, GBF1, GLRX3, HNRNPA2B1, KPNB1, NUDT2, PALLD, PCBP1, PDLIM7, PLCG1, PSMD10, RAD50, ROCK2, SEC31A, VPS4A
CD59, NT5E	CD59, NT5E
ACTR10, DCTN4	ACTR10, DCTN4
ANKRD54, CDK2, DDI2, ENAH, ERP44, NUP58, TTC38	ANKRD54, CDK2, DDI2, ENAH, ERP44, ME2, NUP58, PDLIM5, TTC38
CAD, CLUH, CNN3, DCTN1, DOCK1, EIF4A1, GART, GBF1, GLRX3, KPNB1, NUDT2, PCBP1, PDLIM7, PLCG1, PSMD10, ROCK2, SEC31A, VPS4A	ARFGEF1, CAD, CAPG, CLUH, CNN3, DCTN1, DGKA, DOCK1, EIF4A1, GART, GBF1, GLRX3, HNRNPA2B1, HNRNPK, KPNB1, NUDT2, PALLD, PCBP1, PDLIM7, PLCG1, PSMD10, RAD50, ROCK2, SEC31A, VPS4A
ARCN1, CAMK1, COPB2, COPG2, CPNE1, DDX6, DPP9, EIF2A, GAMT, GCLC, GMPS, HIBCH, KLC2, LRBA, MCM7, NCKAP1, NQO1, SAE1, SNX1, SNX2, TARS, TIPRL, UBA2, YTHDF3	AP2B1, AP2M1, ARCN1, ARHGAP1, CAMK1, COPA, COPB1, COPB2, COPG1, COPG2, CPNE1, DDX6, DHX38, DPP9, DRG2, EIF2A, GAMT, GCLC, GMPS, HADHA, HADHB, HIBCH, KLC2, LRBA, MAPRE1, MCM2, MCM7, NCKAP1, NEK9, NQO1, PPM1B, PUF60, PXK, SAE1, SCRN1, SGTA, SNX1, SNX2, TARS, TIPRL, TLDC1, UBA2, YTHDF3
COA4, CYGB, PSMA1	COA4, CYGB, PSMA1
DDB2, MAN2B2	DDB2, MAN2B2
EIF3C, MARK2, RELA, VPS11	EIF3C, MARK2, RELA, VPS11
APEX1, ARCN1, COPB1, COPB2, DDX19A, DDX19B, DUSP3, HIBCH, MAPRE1, MAPRE3, PXK, RNPEP, SCRN1, SEC23IP, SNX1, TAGLN, USO1, USP14	APEX1, ARCN1, COPB1, COPB2, DDX19A, DDX19B, DUSP3, HADHB, HIBCH, HSP90AB1, KLC2, LRBA, MAPRE1, MAPRE3, PXK, RNPEP, SCRN1, SEC23IP, SNX1, TAGLN, USO1, USP14
COPS4, TTC39C, UBE2K	COPS4, MGLL, SEPT10, TTC39C, UBE2K, UBE2V2
ERO1A, PMPCB	ERO1A, PMPCB
SOD1, ZYX	SOD1, ZYX
DDAH2, UBE2V1	DDAH2, UBE2V1
NELFCD, PEX5, TRS1	KPNA2, NELFCD, PEX5, TRS1
ADSS, CAPN1	ADSS, CAPN1
RBMX, TRAPPC4	RBMX, TRAPPC4
CBS, DAZAP1, MGLL	CBS, CDK7, DAZAP1, MGLL, PYCARD
PTRHD1, SEPT11, SEPT2	PTRHD1, SEPT11, SEPT2
ASH2L, TXLNA	ASH2L, G3BP2, TAGLN2, TXLNA
EIF4E2, MOV10, PDCD6	CDK17, EIF4E2, MOV10, PDCD6, TNPO3
DHPS, FAHD2A	DHPS, FAHD2A
BPNT1, KYAT1, MB21D2	BPNT1, KYAT1, MB21D2
RPE, SERPINF1, TKFC	RPE, SERPINF1, TKFC
HDAC1, UL70	HDAC1, HELI, OGT, UEVLD, UL70
COG5, DDX42, PPM1G, TOMM34	COG5, DDX42, PPM1G, TBRG4, TOMM34
IGFBP7, UBQLN4	IGFBP7, UBQLN4
MPST, NUDCD3, PGM3, TRIM21, TRIP10	AHSA1, ARHGAP1, CIAPIN1, COPA, COPG1, DIS3L2, EEF1D, EIF4A3, ENDOG, MAP1S, MPST, NUDCD3, PABPC4, PGM3, ROCK1, SENP8, SNX12, SPAG9, TRIM21, TRIP10
ARFGEF1, CAD, CAP2, CAPG, CLUH, CNN3, DDX1, DOCK1, EIF4A1, GBE1, GBF1, GLRX3, NUDT2, PALLD, PSMD10, ROCK2, SEC31A, SRP54, VPS4A	ARFGEF1, ARFGEF2, CAD, CAP2, CAPG, CLUH, CNN3, DCTN3, DDX1, DGKA, DNM2, DOCK1, EIF4A1, FLNA, GART, GBE1, GBF1, GLRX3, HNRNPK, KPNB1, NUDT2, PALLD, PDLIM7, PSMD10, ROCK2, SBDS, SEC31A, SRP54, TLN1, VPS4A
IPO11, NECAP2, TBCD	AK1, ANXA7, C9orf64, IPO11, MAPK3, NECAP2, TBCD
DPP7, PITHD1, PPAT	DPP7, PITHD1, PPAT
ENDOG, HNRNPA1, IDE, MAP1S, NUDCD3, PABPC4, PFAS, PGM3, SNX12, TBCB, UBE4B	ENDOG, HAT1, HNRNPA1, IDE, MAP1S, NUDCD3, OXSR1, PABPC4, PFAS, PGM3, RPRD1B, SNX12, TBCB, UBE4B
CAPZA2, CTNNA1, LYPLA2, RRM1	CAPZA2, CTNNA1, CUL3, LYPLA2, RRM1
PFKM, PSMB6	GNPDA2, PFKM, PSMA5, PSMB6, QPRT
RBM38, TGFB1I1	RBM38, TGFB1I1
CMPK1, DYNC1LI1, DYNC1LI2, EHD1, GSTP1, KHDRBS1, KIF5B, KLC1, NAA50, NUDC, NUDCD1, PPP5C, PRKAR1A, RECQL, TPT1, WDR1	ACSS2, CDC123, CMPK1, DYNC1LI1, DYNC1LI2, EHD1, GSTK1, GSTP1, KHDRBS1, KIF5B, KLC1, MYH9, NAA50, NQO1, NUDC, NUDCD1, PPP5C, PRKAR1A, RECQL, TPT1, TXLNG, UBFD1, WDR1
CCT4, CTSL, METTL1	CCT4, CTSL, GMPPA, METTL1
DTYMK, RBBP7, RNMT	DTYMK, PSMG1, RBBP7, RNMT
COPE, FAM114A2, PEA15, RTRAF	CDC16, COMT, COPE, DNAJC8, FAM114A2, HOOK3, PEA15, RAC2, RTRAF
DDX5, ILKAP	DDX5, ILKAP, PREP, STAT6
AASDHPPT, DNMT1, ELOC, VPS36, XPO4	AASDHPPT, AGFG1, CYFIP1, DNMT1, ELOC, FASN, MAP2K4, MCM5, MTPN, NECAP2, PABPC1, RFC5, UCHL3, US22, VPS36, XPO4
RAB5B, RAB5C	RAB5B, RAB5C

## Sheet: TableS7D
Core_complex	Attached_complex
ACYP1, ATP6V1E1, CARHSP1, RAB23, SWAP70	ACYP1, ATP6V1E1, CARHSP1, DAZAP1, FNTA, GPS1, MRI1, PTK2, RAB23, SWAP70, UAP1L1, VPS26A
ACTR2, CTPS2	ACTR2, CTPS2
PSPH, SIAE	PSPH, SIAE
CAMK1, DDX19A, DDX6, HNRNPUL2, SEC23IP, SNX1, TUFM	CAMK1, CAP2, COPB2, COPG2, DDX19A, DDX6, DUSP3, HADHB, HERC4, HIBCH, HNRNPUL2, HSP90AB1, MAP4K5, MAPRE1, MAPRE3, MPI, NRDC, NUDT2, PXK, SEC23IP, SNX1, TUFM, USO1, VASP
ARIH2, EPB41L2, SF3B4, TAGLN2	ARIH2, DHX38, EPB41L2, FLNB, FLNC, NSFL1C, PAPOLA, SF3B4, STRN3, TAGLN2, VWA5A
PKN2, USP47	LRRC40, MMS19, PKN2, RNF214, SH2D4A, USP47
ATG7, CYFIP1, CYFIP2, NAP1L4, PBDC1, PPIH, PPM1A, UBA3	ATG7, BDH2, CDK6, CKB, CYFIP1, CYFIP2, EHD4, EPB41L3, HGS, HUWE1, MCM6, MTPN, NAP1L4, NCBP1, PABPC1, PBDC1, PPIH, PPM1A, TRNT1, UBA3
RPL17, RPL30, RPL36AL, RPL5	RPL17, RPL30, RPL36AL, RPL5
AGFG1, ATXN10, BIN1, CKB, CYFIP2, EHD4, EPB41L3, FLNB, HGS, HUWE1, MCM2, MCM6, MTPN, NCBP1, PBDC1, PSMD5, SNX5, TRNT1, UBA3, UCHL3, VWA5A	AGFG1, ATG7, ATXN10, BIN1, BOLA2, CDK6, CKB, CYFIP1, CYFIP2, DHX38, DOP1B, DPP9, EHD4, EPB41L3, FLNB, FLNC, HGS, HUWE1, MCM2, MCM5, MCM6, MTPN, NAP1L4, NCBP1, PABPC1, PAPOLA, PBDC1, PSMD5, SNX5, SUCLA2, TRNT1, UBA3, UCHL3, USP5, VWA5A
S100A6, gB	S100A6, gB
COPS2, GDI1, HMGCS1, IMPDH1, NNMT	ASNS, COPS2, GDI1, GDI2, GSN, HMGCS1, IMPDH1, NNMT, PCMT1, PFN1, TGM2
ATXN2L, CIRBP, HEBP2, LGALS3, MAP1A, RNF114	ATXN2L, CIRBP, HEBP2, LGALS3, MAP1A, RNF114
COPB1, HSP90AA1, NUDT1, PPIA, SNX6, THYN1, USP14	ARCN1, CCDC25, CDK5RAP3, COPB1, COPE, EIF2A, FAM114A2, HSP90AA1, HSP90AB1, LRBA, MX1, NUDT1, PPIA, SGTA, SNX6, ST13, THYN1, USO1, USP14
IDE, LMCD1	IDE, LMCD1
RPS16, RPS18	RPS16, RPS18
NME1, PRTFDC1	NME1, PRTFDC1
MAN2B1, PSMB5, QPRT	MAN2B1, PSMB5, QPRT
AFDN, BCCIP, PEA15, RTRAF	AFDN, BCCIP, PEA15, RTRAF
MRPS9, VPS35, YTHDF3	ATXN10, DOP1B, DYNC1H1, EHD1, EIF4E, MRPS9, NRBP1, SNX5, TARS, VPS35, YTHDF3
ACSL4, AKT1, HNRNPU, MSH2, PLAA, USP7	ACSL4, AKT1, CASP1, DNAJC7, EEF1E1, GIPC1, HNRNPF, HNRNPU, LARS, MSH2, PLAA, SMARCC2, STAT3, USP7, YARS
LSM12, PPP5C, UBE2H, UBFD1	ARFGAP3, GAMT, KHDRBS1, KLC1, LSM12, NEK9, PPP5C, SNX2, STIP1, UBE2H, UBFD1
GDI1, PCMT1, PGD, PGK1, PITPNB, PPP2R1A, PTGR1	GDI1, GSDME, GSPT1, LTA4H, NNMT, PCMT1, PGD, PGK1, PITPNB, PPP2R1A, PTGR1, SERPINB1, UBE2N
GSK3A, INPP1, PRKACA, THUMPD3, TPT1	GSK3A, GSTP1, INPP1, PRKACA, THUMPD3, TPT1
DNMT1, NDRG3, PLCB3	AASDHPPT, CYFIP1, DNMT1, EHD4, ELOC, EPM2AIP1, FASN, HUWE1, MAP2K4, MCM6, NAE1, NDRG3, PLCB3, US22, USP5
HSPB6, PTPN12	HSPB6, PTPN12
MAPK9, UL122	MAPK9, UL122
ASMTL, DHX9, EPM2AIP1, PLCB3, PPP4R1	ASMTL, DHX9, EPM2AIP1, PLCB3, PPP4R1
CBX1, WASHC3	CBX1, WASHC3
PSMD3, PSMD6, PSMD7	PPP6R3, PSMC2, PSMC3, PSMC4, PSMC5, PSMD1, PSMD11, PSMD12, PSMD13, PSMD14, PSMD2, PSMD3, PSMD6, PSMD7
DPP3, PMPCA, RNH1	DPP3, PMPCA, RNH1
CAPG, EEF1G, EIF3I, EIF5, FAM98A, FAM98B, FLNA, MAPRE3, MYO1E, PAIP2, SBDS, SLK	APEX1, ARFGEF1, CAPG, DDX1, DUSP3, EEF1G, EIF3I, EIF5, FAM98A, FAM98B, FKBP4, FLNA, GBP1, MAPRE3, MPST, MTHFD1, MYO1E, PAIP2, PRMT3, SBDS, SLK, TLN1
BCAR1, GAK, RNF40	BCAR1, FHOD1, GAK, RNF40, STUB1
BOLA2, CEP170, EPB41L2, IGBP1, RHOC, VPS25	BOLA2, CEP170, EPB41L2, FLNC, IGBP1, NSFL1C, RHOC, VPS25, VWA5A
AFDN, IST1	AFDN, IST1
ARPP19, VAT1L	ARPP19, VAT1L
DDI2, RAB13, STRN	ABHD14B, ATG16L1, CREBBP, DDI2, FSCN1, PI4KB, RAB13, SPR, STRN, UBE2G1, UBE2R2, UBE2Z, UBXN7, WNK1, ZPR1
PCNA, POFUT1	PCNA, POFUT1
CNN3, EIF4A1, EXOC7, GART, GBF1, HNRNPA2B1, KPNB1, PALLD, PCBP1, PPP2R5D, RBM22, SEC31A, TBC1D15, XPOT	CDK5, CNN3, EIF4A1, EXOC7, GART, GBF1, GLRX3, HNRNPA2B1, HNRNPK, KPNB1, MYO1B, PALLD, PCBP1, PLCG1, PPP2R5D, PRMT3, RBM22, ROCK2, SEC31A, TBC1D15, XPOT
ANKRD54, BOLA2, COMMD5, CPNE1, EPB41L2, FLNC, NSFL1C, SAR1B, SCYL2, STRN3, VPS25	ANKRD54, BOLA2, CHMP1B, COMMD5, CPNE1, DHX38, EPB41L2, FLNC, IGBP1, NSFL1C, SAR1B, SCYL2, STRN3, TAGLN2, VPS25
GNL1, LARS2	DHX36, EIF2B2, EIF4H, GNL1, LARS2
TBCD, UBAC1, UBE4B	AK1, ANXA7, PPP2R5C, TBCD, UBAC1, UBE4B
EHD1, EHD3, FRYL, YTHDF3	DPP9, DRG2, DYNC1H1, EHD1, EHD3, EIF4E, FRYL, GMPS, NUDCD1, TARS, TIMM44, TIPRL, UBA2, YTHDF3
ELP3, GFPT2	ELP3, GFPT2
CAMK1, COPG2, DDX6, HADHA, HADHB, HERC4, MCM7, SNX1	ARL1, CAMK1, COPB2, COPG2, CPNE1, DDX6, HADHA, HADHB, HERC4, HIBCH, IPO7, MAP4K5, MCM7, PARVA, SAE1, SAR1A, SEC23IP, SNX1
ATG2B, FAM49A	ATG2B, FAM49A
DDI2, SHC1, TCEA1	ATG16L1, DDI2, SEC22B, SHC1, TCEA1, WDR82
GLRX, GNPDA1, GSR, PFKM, PFKP	GLRX, GNPDA1, GNPDA2, GSR, PFKM, PFKP
PPP3CC, S100A4	PPP3CC, S100A4
RPS15, RPS17	RPS15, RPS17
ACACA, AIMP1, AIMP2, GORASP2, MARS, QARS, UBR1	ACACA, AIMP1, AIMP2, AP1G1, ARHGAP17, CASP1, EIF4G1, GORASP2, GRSF1, IARS, MAPK14, MARS, NFKB1, PCBP2, QARS, RARS, RNF213, SH3GL1, STK39, UBR1
DLGAP4, SCLY	DLGAP4, SCLY
HMGB2, HMGB3	HMGB2, HMGB3
MAD2L1, OGT	MAD2L1, OGT
GNAS, UL69	ANXA2, GNAS, HNRNPDL, UL69
BAG6, CDK6, HGS, PPM1B, SNRNP200, TRNT1	BAG6, CDK6, EPB41L3, HGS, IGBP1, KLC2, MCM2, NAP1L4, NCBP1, PBDC1, PPM1B, SNRNP200, TRNT1, UCHL3
DNAJB1, NUP188, PPID, STAMBP	DNAJB1, MSRA, NUP188, PPID, STAMBP
CHMP1B, CHMP3, FAM160B1, STAM	CHMP1B, CHMP3, FAM160B1, NSFL1C, STAM
ARFGAP2, CLUH, CNN3, DCTN1, EIF4A1, ENOPH1, GART, GBF1, GLRX3, HAT1, HNRNPK, TBCB, USP9X	AIP, ARFGAP2, CLUH, CNN3, DCTN1, EIF4A1, ENDOG, ENOPH1, FAM45A, GART, GBE1, GBF1, GLRX3, HAT1, HNRNPK, RPTOR, TBCB, USP9X
POLR2E, TCAF1	ALDH6A1, CNN1, PHLDB1, POLR2E, TCAF1
CDK4, SERPINH1, UGGT1	ANXA2, CDK4, SERPINH1, UGGT1
LMOD1, PIN1, RBCK1, VPS18	LMOD1, PIN1, RBCK1, VPS18
BROX, LTN1, NEDD4	BROX, CNN2, LTN1, NEDD4, PNPT1
ALDH6A1, CNN1, GAPVD1, HEATR3, TCAF1, TNS1	ALDH6A1, CNN1, GAPVD1, GCLM, HEATR3, OSTF1, PSPC1, TCAF1, TNS1
API5, EZR	API5, CAP1, EZR, NAA15
NSFL1C, PDLIM5, RSU1, STRN3	ARIH2, BOLA2, DHX38, EPB41L2, FAM160B1, FLNC, HDAC2, KPNA3, NSFL1C, PAPOLA, PDLIM5, PRKAA1, PSMD5, RSU1, STRN3, VPS25, VWA5A
CREBBP, MAP1A	CIRBP, CREBBP, MAP1A, TXNRD1
CBX3, RAC2	CBX3, RAC2
BAG2, SDF2	BAG2, SDF2
COPS5, CTNNA1, NPEPPS, PPA1, PSME2, PYGB, SEPT7, TPMT, UHRF1BP1L	CAPZA2, COPS5, CTNNA1, CUL3, NPEPPS, PPA1, PSME2, PYGB, SEPT7, TPMT, UAP1, UHRF1BP1L
ARFGAP3, DNAJC9, GAMT, GCLC, GLOD4, GMPS, LRBA, NEK9, PPP5C, PRKAR1A, SAE1, SAR1A, SNX2, UBFD1, WDR1	ACSS2, ARFGAP3, ARL1, COPG2, CPSF7, DDX6, DNAJC9, EHD3, FAM129B, GAMT, GCLC, GLOD4, GMPS, GSTM2, HIBCH, LRBA, NEK9, NQO1, NUDCD1, PPP5C, PRKAR1A, SAE1, SAR1A, SAR1B, SCRN1, SNX2, TIPRL, UBFD1, VPS4B, WDR1
HSPA12A, PDHA1	HSPA12A, PDHA1
CLIC4, CMPK1, GAMT, KHDRBS1, KLC1, UBFD1	ACSS2, CLIC4, CMPK1, DYNC1LI1, FAM129B, GAMT, KHDRBS1, KIF5B, KLC1, NUDC, PPP5C, PRKAR1A, SNX2, UBE2H, UBFD1, WDR1
SAFB, SNCA	SAFB, SNCA
CC2D1B, NUP62	CC2D1B, NUP62
CAPN2, ISOC1, PSMG2	CAPN2, ISOC1, JUP, PSMG2
CNOT1, CSK, DDX17, EIF3C, HS1BP3, NEDD4L, PIN1, TUBGCP2, USP24, VPS33A	CNOT1, CSK, DDX17, EIF3C, HNRNPA3, HS1BP3, NEDD4L, PIN1, TUBGCP2, USP24, VPS33A
COMMD5, PIK3C3, UMPS	COMMD5, CPNE1, PIK3C3, SCYL2, UMPS, VPS25
BAX, PPP4C	BAX, PPP4C
GCLM, HEATR3, LRRC40, MMS19, OSTF1, RIC8A, SH3PXD2B, UL84, USP47	GCLM, HEATR3, LRRC40, MMS19, OSTF1, RIC8A, SH3PXD2B, SUPT6H, UL84, USP47, USP8
DNAJA1, RAI14, TERF2IP	DNAJA1, FAM50A, H3F3A, KDM1A, PRKD2, RAE1, RAI14, TERF2IP, TRM2
SAFB2, XRN2	SAFB2, XRN2
CASP4, CCDC93, TBCD	CASP4, CCDC93, EPS15L1, TBCD
MRPL10, UL123	MRPL10, UL123
AP2B1, AP2M1, CAMK1, COPG2, DDX6, HERC4, IPO7, MAP4K5, MCM7, PARVA, SAR1A	AP2A1, AP2B1, AP2M1, ARL1, CAMK1, COPB2, COPG2, DDX6, HADHB, HERC4, IPO7, MAP4K5, MCM7, MPI, PARVA, RIR1, SAR1A, SNX1, TIAL1
NME2, PTMS	NME2, PTMS
ACBD3, BOLA2, EPB41L3, HGS, IGBP1, KLC2, MCM2, NCBP1, PPM1B, SNRNP200, SUCLA2, TRIM21, TRNT1, UCHL3, VWA5A	ACBD3, BIN1, BOLA2, CKB, EHD4, EPB41L3, FLNC, HGS, IGBP1, KLC2, MCM2, MCM5, MTPN, NCBP1, PBDC1, PPM1B, PSMD5, SNRNP200, SNX5, SUCLA2, TRIM21, TRNT1, UBA3, UCHL3, VWA5A
ANKRD54, ARL1, COMMD7, CPNE1, SAR1B, UBL4A, VPS25, VPS4B	ANKRD54, ARL1, CHMP1B, COMMD5, COMMD7, CPNE1, PUF60, SAR1B, SCYL2, STRN3, TLDC1, UBL4A, VPS25, VPS4B
CDC123, RAC1	CDC123, RAC1
APEX1, ARFGEF1, CAPG, CNN3, DDX1, DNM2, DUSP3, EIF4A1, GBE1, GBF1, GLRX3, HNRNPK, MPST, MTHFD1, PALLD, PRMT3, RBM22, RPTOR, SBDS, SEC31A, TLN1, VASP	APEX1, ARFGEF1, CAPG, CNN3, CSE1L, DDX1, DNM2, DUSP3, EIF3I, EIF4A1, GBE1, GBF1, GLRX3, HNRNPK, MAPRE3, MPST, MTHFD1, MYO1E, NRDC, NUDT2, PALLD, PRMT3, RBM22, RPTOR, SBDS, SEC31A, TAGLN, TLN1, VASP
GSTO1, MCTS1, YKT6	GSTO1, MCTS1, YKT6
RPL13, RPL18A, RPL27	RPL13, RPL18A, RPL27, RPL34
HIST1H4A, HYOU1	HIST1H4A, HYOU1
ACOT7, TP53I3	ACOT7, TP53I3
CCDC93, EPS15L1, FLAD1	CCDC93, EPS15L1, FLAD1, TBCD
ALDH18A1, GSPT2, NAA15, PPP2R1B	ALDH18A1, GSPT2, NAA15, PPP2R1B
CDK4, GNA13, GNAI2, GNAS, HNRNPDL, MAP7D1	CDK4, GNA13, GNAI2, GNAS, HNRNPDL, MAP7D1
ACY1, UBQLN1	ACY1, UBQLN1
IDI1, ZFYVE19	IDI1, ZFYVE19
ACACA, GIT2, QARS, RNF213, UNC45A	ACACA, AIMP1, GIT2, GORASP2, GTF2E2, QARS, RNF213, UBR1, UNC45A
ARMC1, SPART, STRIP1	ARMC1, DNAJB4, EIF4E2, ELMO2, ENDOG, ENOPH1, GAPVD1, HECTD1, KIF2A, SPART, STRIP1, TUBGCP2
AMPD2, ARMH3, ASL, ASNA1	AMPD2, ARMH3, ASL, ASNA1
DAZAP1, PYCARD, RAB23	ATP6V1E1, CARHSP1, DAZAP1, PYCARD, RAB23
CIAO1, TRIP6	CIAO1, TRIP6
ANXA11, EIF4G3	ANXA11, EIF4G3
EXOC7, MALT1, PCBP1, PDLIM7	EXOC7, HNRNPA2B1, MALT1, PCBP1, PDLIM7, PPP2R5D, RPA1, XPO5
HIST1H1C, HIST1H1D	HIST1H1C, HIST1H1D
PGK1, PTGR1, RMDN1	EZR, GDI1, GSPT1, LTA4H, NNMT, PCMT1, PGD, PGK1, PITPNB, PPP2R1A, PTGR1, RMDN1, SERPINB1, UBE2N
CAPN1, CUL1	CAPN1, CUL1
AIMP1, AIMP2, AP1G1, GORASP2, MAPK14, MARS, PCBP2	ACACA, AIMP1, AIMP2, AP1G1, DST, EIF3E, EIF4G1, GORASP2, GRSF1, MAPK14, MARS, NFKB1, PCBP2, RARS, SH3GL1, UBR1, UL98
ATG5, CS, NPLOC4, PLS1	ATG5, CS, CUL2, NPLOC4, PLS1, SEPT9
PSMB5, PSMB9	PSMB5, PSMB9
DDX17, FYCO1, PPP1R8, RPRD1B, USP24	CCDC22, CNOT1, DDX17, FYCO1, HNRNPA3, PPP1R8, RPRD1B, USP24
MVK, PPP3CA, PPP3CB	MVK, PPP3CA, PPP3CB
CTNNB1, FECH	CTNNB1, FECH
DOCK1, KIF1A, PTBP1	ANXA1, CKAP5, DOCK1, ECPAS, KIF1A, MYO1B, PCBP2, PRKCA, PTBP1, PTGES3, SH3GLB2, STXBP1, TXNL1, UBA6, XPOT
ATP6V1C1, GIGYF2, PUM1	ATP6V1C1, GIGYF2, GORAB, KIF2A, NXN, PUM1, RAP1GDS1, SNX12, UBE2D1
KLC2, MCM5, PGM3, UBA3	CKB, COPG1, DPP9, EIF4A3, GINS3, HGS, KLC2, MCM2, MCM5, NAP1L4, NCBP1, NCKAP1, PABPC1, PGM3, SNX5, SRM, SUCLA2, TRIM21, TRNT1, UBA3, UCHL3, VWA5A
EPS8L2, TBCD	EPS8L2, TBCD
ADSS, TUBA1A, TUBA1C, TUBA4A	ADSS, PSAT1, TUBA1A, TUBA1C, TUBA4A
MAP4, RAD23A	MAP4, RAD23A
MYL6B, SQSTM1	MYL6B, SQSTM1
CCDC22, CNOT1, CSK, DDX17, ENDOG, ENOPH1, SENP8, SPART, TUBGCP2, USP24, VPS33A	CCDC22, CNOT1, CSK, DDX17, EIF3C, ENDOG, ENOPH1, FAM45A, KIF2A, MTOR, SENP8, SPART, TUBGCP2, USP24, VPS33A
DPP7, GAA, PITHD1	DPP7, GAA, NPEPL1, PITHD1
DIS3, TBRG4	DIS3, TBRG4
LPP, NEDD8	LPP, NEDD8
LYPLA2, PDCL3, PRMT5, STK4, UBE2V2	COPS6, LYPLA2, PDCL3, PRMT5, STK4, UBE2V2
NLN, PCNA, YKT6	CTSA, NLN, PCNA, YKT6
ACSL4, CASP1, EEF1E1, EIF4G1, GIPC1, HNRNPF, LARS, MSH2, PLAA, STAT3, STK39, USP7, YARS	ACSL4, CASP1, CCAR2, EEF1E1, EIF4G1, EPRS, GIPC1, HNRNPF, IARS, LARS, MSH2, NFKB1, PLAA, STAT3, STK39, USP7, YARS
MTHFD1L, PMPCB, SUCLG1	HNMT, MTHFD1L, MYO6, PAIP1, PMPCB, SUCLG1
NPLOC4, PAPSS2, PLS1, SEPT9, TPMT, UAP1	ATG5, NPLOC4, PAPSS2, PLS1, SEPT7, SEPT9, TPMT, UAP1
AKR1A1, MYO6, PPCS, PPME1	AKR1A1, GLTP, LCMT1, MYO6, PPCS, PPME1, PRMT1
AHCYL2, TSNAX	AHCYL2, TSNAX
CMBL, CSTB, PHPT1, PRDX1	CMBL, CSTB, PHPT1, PRDX1
AKR1B1, ALDH7A1, CUL3, NIT2	AKR1B1, ALDH7A1, CUL3, FAM49B, NIT2
ARFGAP3, ZZEF1	ARFGAP3, GCLC, UBE2H, ZZEF1
BCL9L, PLIN3	BCL9L, PLIN3
HNMT, MYO6, PRMT1	ACLY, AKR1A1, HNMT, MAP2K2, MYO6, PMPCB, PPCS, PPME1, PRMT1, SUCLG1, TWF2
ILF2, ILF3	ILF2, ILF3
CD2AP, DSTN, YWHAH	CD2AP, DSTN, UCHL1, YWHAH
GDI1, GSDME, GSPT1, LTA4H, PCMT1, PGK1, PITPNB, PPP2R1A, PTGR1, SERPINB1, UBE2N	CBR1, EZR, GDI1, GSDME, GSPT1, LTA4H, NNMT, PCMT1, PGD, PGK1, PITPNB, PPP2R1A, PTGR1, SERPINB1, SUCLG1, UBE2N
FLNC, HDAC2, KPNA3, NSFL1C, PDLIM5, PRKAA1	AGFG1, BOLA2, DOP1B, FAM160B1, FLNB, FLNC, GALM, HDAC2, KPNA3, MCM2, NSFL1C, PAPOLA, PDE12, PDLIM5, PRKAA1, PSMD5, RHOC, STRN3, VWA5A
FGGY, NAGK	FGGY, NAGK
RPL27, RPL37A	RPL27, RPL37A
PTPN11, SYNCRIP	PTPN11, SYNCRIP
GPD1L, PCK2	GPD1L, PCK2
PSMC6, PSMD8	PSMC6, PSMD8
MICALL1, RBM27	MICALL1, RBM27
CIAO2B, TRIM5	CIAO2B, TRIM5
ANXA7, CFAP20	AK1, ANXA7, CFAP20, EPS15L1
CCS, COPZ1, EIF2B2, LARS2, NECAP2, PCYT1A, TOLLIP	CCS, COPZ1, EIF2B2, LARS2, NECAP2, PCYT1A, TOLLIP
ARHGDIA, DCUN1D1, EIF2A, GSTK1, LRBA, MX1, NUDT1, ST13	ARHGDIA, COPB1, COPE, DCUN1D1, EIF2A, GAMT, GSTK1, HSP90AA1, HSPA4, LRBA, MX1, NUDT1, ST13, THYN1
HNRNPC, PDIA3	HNRNPC, PDIA3
ABHD14B, RAB13, SF3B3, STRN, UBE2R2, UBXN7, WNK1, ZPR1	ABHD14B, FSCN1, PI4KB, RAB13, SF3B3, STRN, UBE2R2, UBE2Z, UBXN7, WNK1, ZPR1
CSDE1, HNRNPM, MAPRE2, SAMD9	AKR1C3, CSDE1, DDX3X, HNRNPL, HNRNPM, IFIT1, IFIT3, MAPRE2, QRICH1, SAMD9, STK10, XRCC5
CTSZ, PSAT1	CTSZ, PSAT1
GALE, NAA10, NANS, PPP2R1B	GALE, NAA10, NANS, PPP2R1B
FUS, WIPI2	FUS, WIPI2
PPP1CB, ZFR	PPP1CB, PPP1CC, RAB10, SHC1, ZFR
CTBP1, FAHD2A	CTBP1, FAHD2A
PSMC3, PSMC4, PSMC5, PSMD1, PSMD11, PSMD12, PSMD3, PSMD7	PSMC2, PSMC3, PSMC4, PSMC5, PSMD1, PSMD11, PSMD12, PSMD13, PSMD14, PSMD2, PSMD3, PSMD7
ACSL4, AKT1, ATG4B, DIAPH1, HNRNPU, MSH2, SMARCC2	ACSL4, AKT1, ATG4B, DIAPH1, EXOC5, HNRNPU, MSH2, PLAA, SMARCC2, USP7
ARL2, ASNS, CBR1, FSCN1, GSDME, GSPT1, HEBP1, PITPNB, TRIP13, TWF2	ARL2, ASNS, CBR1, FSCN1, GSDME, GSPT1, HEBP1, PITPNB, TRIP13, TWF2, UBE2N
ALDH1B1, SUCLG2	ALDH1B1, SUCLG2
ARL1, COPG2, CPNE1, DDX6, EHD3, GCLC, GMPS, HADHA, NEK9, NQO1, NUDCD1, PRKAR1A, SAE1, SAR1B, SNX2, TARS, TIPRL, UBA2, UBE2M, VPS4B, WDR1	ACSS2, ARL1, COPG2, CPNE1, DDX6, DRG2, EHD1, EHD3, GCLC, GLOD4, GMPS, HADHA, HIBCH, NEK9, NQO1, NUDCD1, PPP5C, PRKAR1A, SAE1, SAR1B, SNX2, TARS, TIMM44, TIPRL, UBA2, UBE2M, UBFD1, VPS4B, WDR1
ANXA1, ANXA5, CKAP5, TXNL1, UBA1, UBA6, UBE2E1, UBE3C	ANXA1, ANXA5, CELF2, CKAP5, CNN2, DOCK1, MYO1B, PRKCA, PTGES3, RAD50, RBM12, SMC2, TIGAR, TMOD3, TXNL1, UBA1, UBA6, UBE2E1, UBE3C, UL117
GTF2I, NFKB2	GTF2I, NFKB2
PLAU, TFRC	PLAU, TFRC
GNA13, GNAI2, WDR11	GNA13, GNAI2, GNAS, HNRNPDL, WDR11
CDK1, MOV10, NEK7, UL70	CDK1, MOV10, NEK7, NUP133, UL70
CASTOR2, PGLS	CASTOR2, PGLS
DSTN, FABP3, TPT1, UCHL1, YWHAQ	DSTN, FABP3, PRKACA, SGTB, TPT1, UCHL1, YWHAQ
BZW2, CAD, EML4, HNRNPA1, MACF1, PRKDC, SEC24D	ARFGEF2, ARHGAP1, BZW2, CAD, COL4A3BP, EML4, HNRNPA1, MACF1, PABPC4, PRKDC, RNPEP, SEC24D, TRIP10
ACAP2, ADI1, EDC4	ACAP2, ADI1, EDC4, NCDN, RBM8A, SEC24A
BLVRB, GTPBP1, IDE, PFAS, PPIH, PPM1A	BLVRB, GTPBP1, IDE, PFAS, PPIH, PPM1A
CMTR1, CPT2	CMTR1, CPT2
AHSA1, CAMK1, CAP2, DDX19A, DUSP3, HNRNPUL2, KIF1B, MAPRE3, MPST, NRDC, PABPC4, PXK, RNPEP, SEC23IP, SPAG9, TAGLN, VASP	AHSA1, APEX1, ARFGEF1, ARHGAP1, CAMK1, CAP2, COPA, DDX19A, DNM2, DUSP3, HNRNPUL2, HSPA4L, KIF1B, MAPRE1, MAPRE3, MPST, NRDC, NUDT2, NXN, PABPC4, PXK, RAP1GDS1, RNPEP, SEC23A, SEC23IP, SPAG9, TAGLN, VASP
POLR2B, RAB11FIP5	POLR2B, RAB11FIP5
CUTA, DNPEP	CSRP1, CUTA, DNPEP, SEPHS1
CKB, DHX38, DPP9, EHD4, FLNC, HGS, KLC2, MCM2, MCM5, MTPN, NCBP1, NCKAP1, PSMD5, SNX5, SUCLA2, TARS, TRIM21, UBA3, UCHL3, VWA5A, YTHDF3	ATXN10, BIN1, BOLA2, CKB, DHX38, DPP9, EHD4, EPB41L3, FLNB, FLNC, GINS3, HGS, KLC2, MCM2, MCM5, MCM6, MTPN, NCBP1, NCKAP1, PSMD5, SNX5, SUCLA2, TARS, TRIM21, TRNT1, UBA3, UCHL3, VWA5A, YTHDF3
ANXA1, CELF2, CKAP5, CNN2, DOCK1, MYO1B, PRKCA, PTGES3, RAD50, SMC2, TBC1D15, TMOD3, TXNL1, UBA6, UBE2E1, UBE3C, UL117	ANXA1, ANXA5, CELF2, CKAP5, CNN2, DOCK1, FKBP15, KPNB1, MYO1B, PPFIBP1, PRKCA, PTGES3, RAD50, RBM12, SH3GLB2, SMC2, TBC1D15, TMOD3, TXNL1, UBA6, UBE2E1, UBE2Q1, UBE3C, UCHL5, UL117, UL98
NMD3, NTPCR, PPP1CA, UBE2V2	NMD3, NTPCR, PPP1CA, UBE2V2
RPS10, RPS23	RPS10, RPS23
DDAH1, ENO1, TUBB2A, TUBB4B	DDAH1, ENO1, L3HYPDH, TUBB2A, TUBB4B
APEX1, CAPG, CNN3, FAM98A, FLNA, KPNB1, MYO1E, PALLD, PLCG1, PRMT3, RBM22, ROCK2, SEC31A, TBC1D15, UBE2L6	APEX1, ARFGEF1, CAPG, CNN3, DDX1, DUSP3, EIF3I, FAM98A, FLNA, GBF1, GLRX3, KPNB1, MPST, MYO1E, PALLD, PLCG1, PRMT3, RBM22, ROCK2, SBDS, SEC31A, TBC1D15, UBE2L6, UBE2Q1, VASP, VPS4A, XPOT
MTSS1L, NUFIP2	MTSS1L, NUFIP2
ARPC1B, GLA	ARPC1B, GLA
GAPDH, NAXE	GAPDH, NAXE
CBR1, EZR, GSPT1, LTA4H, PPP2R1A, SERPINB1, SUCLG1	ATP6V1H, CAP1, CBR1, EZR, GSPT1, GSPT2, LTA4H, MSN, MYO6, NAA15, PAIP1, PGK1, PITPNB, PPP2R1A, PTGR1, SERPINB1, SUCLG1, TWF2, UBE2N
PLBD2, TSN	PLBD2, TSN
GARS, LGALS1	GARS, LGALS1
DNM1, SCYL1	DNM1, SCYL1
ABCF2, EIF2S3	ABCF2, EIF2S3
GATAD2B, RBM26, RBM27	GATAD2B, RBM26, RBM27
NHLRC2, SH3BP1	NHLRC2, SH3BP1
ISYNA1, MFGE8	ISYNA1, MFGE8
GRWD1, RAE1, SYNRG	DNAJA1, GRWD1, H3F3A, RAE1, SYNRG, TRM2
CDKN2AIP, COMMD6, COMT, FDXR, SEC13, TXNDC17	CDKN2AIP, COMMD6, COMT, FDXR, SAR1A, SEC13, TXNDC17
ILK, UBE2Q1	ILK, MAP2K3, UBE2L6, UBE2Q1
MTHFD1L, PICALM	MTHFD1L, PICALM
ACTR1A, ACTR1B	ACTR1A, ACTR1B
COTL1, EEF1A1	COTL1, EEF1A1
AGFG1, BIN1, BOLA2, DHX38, DOP1B, FLNB, FLNC, HDAC2, KPNA3, MCM2, NSFL1C, PAPOLA, PDE12, PDLIM5, PSMD5, STRN3, VWA5A	AGFG1, ARIH2, BIN1, BOLA2, CKB, DHX38, DOP1B, EHD4, EPB41L2, EPB41L3, FAM160B1, FLNB, FLNC, GALM, HDAC2, HGS, HUWE1, KPNA3, MCM2, MTPN, NSFL1C, PAPOLA, PDE12, PDLIM5, PSMD5, RHOC, SNX5, STRN3, TAGLN2, UCHL3, USP5, VWA5A
ABCF2, ACYP1, MRI1	ABCF2, ACYP1, ATP6V1E1, FNTA, MRI1, SWAP70, UAP1L1
CKAP5, DOCK1, ECPAS, PCBP2, PRKCA, SH3GLB2, STXBP1, UBA6, UCHL5	CELF2, CKAP5, DOCK1, ECPAS, EIF3E, MYO1B, PCBP2, PPFIBP1, PRKCA, PTBP1, PTGES3, RAD50, SH3GL1, SH3GLB2, SMC2, STXBP1, TMOD3, TXNL1, UBA6, UCHL5
ACYP1, ATP6V1E1, FNTA, GPS1, MRI1, SWAP70, UAP1L1, VPS26A	ACYP1, ATP6V1E1, FNTA, GPS1, MRI1, PTK2, SPR, SWAP70, UAP1L1, VPS26A
ARCN1, COPE, COPG2, DDX6, DNAJC9, GAMT, GCLC, HSP90AB1, LRBA, MAP4K5, NEK9, SAR1A, SEC13, SGTA, SNX1, ST13	ARCN1, COPE, COPG2, DDX19A, DDX6, DNAJC9, EIF2A, GAMT, GCLC, GLOD4, HIBCH, HSP90AB1, LRBA, MAP4K5, MX1, NEK9, SAR1A, SCRN1, SEC13, SGTA, SNX1, ST13
NAGLU, PLD3	NAGLU, PLD3
GABARAP, HDGF	GABARAP, HDGF
APEX1, ARFGEF1, CAPG, CNN3, CSE1L, DDX1, DUSP3, EIF3I, GLRX3, MAPRE3, MPST, MTHFD1, MYO1E, NRDC, PALLD, PRMT3, RBM22, SBDS, TAGLN, TLN1, VASP	APEX1, ARFGEF1, CAP2, CAPG, CNN3, CSE1L, DDX1, DNM2, DUSP3, EIF3I, EIF4A1, EIF5, FAM98A, FLNA, GBE1, GBF1, GLRX3, HSPA4L, MAPRE3, MPST, MTHFD1, MYO1E, NRDC, NUDT2, PALLD, PRMT3, RBM22, RPTOR, SBDS, SEC23A, SEC31A, TAGLN, TLN1, VASP
EPG5, MZT2B	EPG5, MZT2B
ISG15, MPI, RABGAP1	CAMK1, CAP2, CIAPIN1, CNP, HERC4, HSPA4L, HSPBP1, IPO7, ISG15, KIF1B, MPI, NUDT2, NXN, PARVA, RABGAP1, TRAPPC2L, VASP
ASNS, ATG12, TRIP13, VAC14	ARL2, ASNS, ATG12, GSDME, HEBP1, NNMT, TRIP13, VAC14
BRK1, RAB7A, TNC	BRK1, RAB7A, TNC
CARHSP1, DAZAP1, HCFC1, NUP58, PURB	CARHSP1, DAZAP1, HCFC1, NUP58, PURB
MAN2B1, NIF3L1, PFKP, PSMB8	GNPDA1, LSM1, MAN2B1, NIF3L1, PFKP, PSMB8
ATG4B, DNAJB1, EXOC6B, VPS16	ATG4B, DNAJB1, EXOC6B, VPS16
HSPA1B, HSPA8	HSPA1B, HSPA8
ENAH, PRKAB1	ENAH, PRKAB1
ARFGEF2, CAD, CDC27, EHD2, EIF4E2, HNRNPA1, KIF2A, SNX12	ARFGEF2, ATP6V1C1, CAD, CDC27, EHD2, EIF4E2, ENDOG, ENOPH1, HDAC1, HNRNPA1, KIF1B, KIF2A, SENP8, SNX12
ACAP2, OGT, RPRD1B	ACAP2, OGT, RPRD1B
ACAT1, AK3	ACAT1, AK3
RHOA, SUMF2	RHOA, SUMF2
GFPT1, SMS	GFPT1, SMS
CDV3, PTMS, TPM2, TPM4	CDV3, PTMS, TPM2, TPM4
GIGYF2, MIPEP, MZT2B	GIGYF2, MIPEP, MZT2B
ELOC, KPNA4, LYPLAL1	ELOC, KPNA4, LYPLAL1
FARP1, MYO18A, RNF213, SH3GLB1, TOMM34	FARP1, GIT2, MYO18A, RNF213, SH3GLB1, TOMM34
FAM129A, GCLM, KIF13B, MYO9B, NCAPG, OSTF1, PCID2, RIC8A, TNS1, UL48, USP47, XPO5	FAM129A, GCLM, KIF13B, MYO9B, NCAPG, OSTF1, PCID2, RIC8A, RNF214, STXBP1, TNS1, UBA7, UL48, USP47, XPO5
AKR1B1, FAM49B, NIT2, PRDX6, SARS	AKR1B1, BLVRA, CCT3, CUL3, FAM49B, NIT2, PRDX6, PTPA, SARS, STK3
CBL, WDR77	CBL, WDR77
ABRACL, PFDN2	ABRACL, PFDN2
GIT2, INPPL1, UNC45A	ACACA, EIF4G2, GIT2, INPPL1, QARS, RNF213, TBRG4, TNS3, UNC45A
GCN1, IFIT5, UL52	DDX3X, DDX58, GCN1, GOPC, HPF1, HSPB1, IFIT2, IFIT5, LRPPRC, NFKB2, UL52
CDK7, DAZAP1, ELP3	ATP6V1E1, CDK7, DAZAP1, ELP3, HCFC1
TPR, TXNDC12, WASHC2A, WASHC2C	TPR, TXNDC12, WASHC2A, WASHC2C
NARS, PAPSS1	NARS, PAPSS1
ARFGAP3, COMMD6, CPSF7, DNAJC9, GAMT, GCLC, GSTM2, LRBA, NEK9, PPP5C, SAR1B, SEC13, SNX2, UBE2H, UBFD1	ARFGAP3, ARL1, COMMD6, COMT, CPSF7, DNAJC9, EIF2A, GAMT, GCLC, GSTM2, LRBA, NEK9, PPP5C, SAE1, SAR1A, SAR1B, SEC13, SNX2, ST13, UBE2H, UBFD1, WDR1
BAD, PPAT	BAD, PPAT
CDK6, CUL4A, EHD4, GALM, UCHL3	ABI1, ADRM1, AGFG1, BIN1, CDK6, CUL4A, CYFIP2, EHD4, EPB41L3, FLNC, GALM, HUWE1, KPNA3, MCM2, MCM6, NAP1L4, NCBP1, PBDC1, PSMD5, TRNT1, UCHL3, USP5, VWA5A
RPL8, RPLP0	RPL8, RPLP0
ARHGEF1, CASP1, CCAR2, EEF1E1, EPRS, HNRNPH1, LARS, NUP93, STAT3, TBCE, TRIM25, TRIM28	ACSL4, ARHGEF1, CASP1, CCAR2, EEF1E1, EPRS, HNRNPF, HNRNPH1, LARS, NUP93, STAT3, STK39, TBCE, TRIM25, TRIM28
BLVRA, CCT3, FAM49B, NIT2, PRDX6, STK3	BLVRA, CCT3, FAM49B, NIT2, NT5DC1, PRDX6, STK3
CTU2, FKBP2, RAB8A	ASS1, CTU2, FKBP2, RAB8A, TFAM
ARFGEF1, CAPG, FAM98A, KPNB1, MAP2K3, PALLD, SBDS	APEX1, ARFGEF1, CAPG, CNN3, DDX1, DUSP3, EIF3I, EIF4A1, FAM98A, FLNA, GBF1, GLRX3, HSPA4L, KPNB1, MAP2K3, MAPRE3, MPST, MYO1E, NUDT2, PAIP2, PALLD, PLCG1, PRMT3, RBM22, SBDS, SEC31A, UBE2Q1, VASP
NONO, TRIP12	NONO, TRIP12
RUFY1, SNX17	RUFY1, SNX17
FTH1, RRM2B	FTH1, HMBS, RRM2B, SEPHS1
DBP, DNAJB2	DBP, DNAJB2
ARL3, PRDX2, RBPJ	ARL3, PRDX2, RBPJ
COTL1, NDRG1, YWHAB	ARF6, COTL1, GDI1, INPP1, NDRG1, PHPT1, PITPNB, RECQL, TXNDC9, UBE2N, UCHL1, YWHAB
GCLM, INF2, TNS1, UL48, USP47	GCLM, INF2, KIF13B, NCAPG, OSTF1, PCID2, RNF214, SH2D4A, TNS1, UL48, USP47
CCDC22, CNOT1, DDX17, FYCO1, HNRNPA3, USP24	CCDC22, CNOT1, CSK, DDX17, FYCO1, HNRNPA3, MTOR, TUBGCP2, USP24, VPS33A
BICD2, EML4, MACF1, RPRD1B	BICD2, DNM1, EML4, MACF1, RPRD1B
CBR1, GSPT1, GSPT2, LTA4H, PAIP1, PITPNB, PPP2R1A, SERPINB1, SUCLG1, TWF2, UBE2N	ATP6V1H, CBR1, GSPT1, GSPT2, HEBP1, LTA4H, MYO6, PAIP1, PGK1, PITPNB, PPP2R1A, PTGR1, SERPINB1, SUCLG1, TWF2, UBE2N
EEF1D, EML4, VARS	EEF1D, EML4, F8A1, PFAS, VARS
OGDH, XPO7	OGDH, XPO7
FBLIM1, PXN	FBLIM1, PXN
DRG2, PFN2	DRG2, PFN2
PRDX2, TCP1	POP1, PRDX2, PYGL, TCP1
ACTR3, ARPC2, ARPC4, ARPC5	ACTR3, ARPC2, ARPC4, ARPC5, SCPEP1
ENAH, ME2, SEC23B	ENAH, ME2, SEC23B
AKR1A1, GLTP, LCMT1, MYO6, PPCS, XPO7	AKR1A1, GLTP, LCMT1, MYO6, NRBP1, PPCS, PPME1, XPNPEP1, XPO7
IDH3B, UGDH	IDH3B, UGDH
SERPINB9, UBE2V1	SERPINB9, UBE2V1
ARCN1, COMMD6, COPB1, COPE, DNAJC9, EIF2A, GAMT, GCLC, HSP90AA1, HSP90AB1, LRBA, MX1, NUDT1, SAR1A, SGTA, ST13	ARCN1, COMMD6, COPB1, COPE, DNAJC9, EIF2A, GAMT, GCLC, HSP90AA1, HSP90AB1, LRBA, MX1, NUDT1, PPIA, SAR1A, SGTA, ST13, THYN1
CMPK1, DYNC1LI1, KLC1, SGTB, TPT1, UBE2H, YWHAQ	ARFGAP3, CMPK1, DYNC1LI1, DYNC1LI2, KHDRBS1, KLC1, NUDC, PPP5C, SGTB, TPT1, UBE2H, YWHAQ
GRN, PRDX4	GRN, PRDX4
CDK2, ERP44, GOLGA3	CDK2, ERP44, GOLGA3
ABHD14B, FSCN1, HEBP1, OGA, RAB13, SPR, STRN, TWF1, UBE2G1	ABHD14B, ACO1, CBR1, FSCN1, HEBP1, OGA, RAB13, SPR, STRN, TWF1, UBE2G1
AKR1C2, GCN1, HPF1, LRPPRC, SND1	AKR1C2, GCN1, HPF1, IFIT5, LRPPRC, NFKB2, PDS5A, SND1, UL52
LMNB2, RBM3	LMNB2, RBM3
GCA, TARSL2	GCA, TARSL2
IMPDH2, NIT2, RRM1, TBC1D13, WDR4	FERMT2, IMPDH2, NIT2, PAK1, PPP6R3, RRM1, TBC1D13, WDR4
GGPS1, RRAS2	GGPS1, RRAS2
MAPK1, NUDT21	MAPK1, NUDT21
ARL1, CAMK1, CIAPIN1, COPB2, COPG2, CPNE1, DDX6, EPN1, HERC4, HSPBP1, IPO7, MCM7, MPI, PARVA	AAK1, ARL1, CAMK1, CIAPIN1, CNP, COPB2, COPG2, CPNE1, DDX6, EPN1, HADHA, HERC4, HSPBP1, IPO7, MCM7, MPI, NXN, PARVA, SAR1A, SNX1, VPS4B
PPT1, RANBP3	PPT1, RANBP3
MAP4K4, PRPF8	MAP4K4, PRPF8
ALDH9A1, SORD	ALDH9A1, SORD
ATIC, EIF4A2, OGA, PDCD10, STK24	ABHD14B, ACTL6A, ATIC, EIF4A2, HEBP1, OGA, PDCD10, PRKAA1, STK24
RPS15A, RPS26	RPS15A, RPS26
CLTC, HADHA, MCM7	ARL1, CLTC, COPG2, CPNE1, DDX39B, DDX6, HADHA, HADHB, HERC4, MCM7, PARVA, SAE1, SNX1, TIMM44
ANKFY1, EIF4G2, HDLBP, IGF2BP3, INPPL1, PMVK, TNS3, TST	ANKFY1, EIF4G2, HDLBP, IGF2BP3, INPPL1, PMVK, PPM1G, TNS3, TST
ADRM1, AGFG1, FLNC, GALM, KPNA3, MCM2, PSMD5, UCHL3	ADRM1, AGFG1, BIN1, BOLA2, CDK6, CKB, CUL4A, DOP1B, EHD4, EPB41L3, FLNB, FLNC, GALM, HDAC2, HGS, KPNA3, MCM2, NRBP1, NSFL1C, PAPOLA, PDLIM5, PSMD5, SNX5, UBE2I, UCHL3, VWA5A, YTHDF3
BLMH, FAP, TKT	BLMH, FAP, MARCKS, TKT
DICER1, PTCD3	DICER1, PTCD3
MAPRE2, TARDBP	MAPRE2, TARDBP
ACTL6A, ATIC, PDLIM5, PRKAA1, WNK1, ZPR1	ACTL6A, ATIC, HDAC2, PDLIM5, PRKAA1, UBE2R2, WNK1, ZPR1
HMGCL, SNRPA	HMGCL, SNRPA
NUP98, TNS1	ALDH6A1, INF2, NUP98, TCAF1, TNS1
PSMC1, PSMC2, PSMC3, PSMC5, PSMD1, PSMD2	PSMC1, PSMC2, PSMC3, PSMC4, PSMC5, PSMD1, PSMD12, PSMD2, PSMD3, PSMD7
CTTN, IMPA1, JPT2	CTTN, DNPEP, IMPA1, JPT2
CIAPIN1, CNP, GORAB, NUDCD3, NXN, PUM1, UBE2D1	AAK1, ACBD3, CIAPIN1, CNP, COPB2, EPN1, GORAB, HSPBP1, MPI, NUDCD3, NXN, PABPC4, PPM1B, PUM1, PXK, UBE2D1
AKR1A1, DOP1B, EIF2S1, FLNB, OSBP, USP5, XPNPEP1, XPO7	AKR1A1, ATXN10, CLIC1, DOP1B, EIF2S1, FASN, FLNB, NRBP1, OSBP, PAPOLA, SNX5, USP5, XPNPEP1, XPO7
MAVS, PMM2	MAVS, PMM2
ATG3, CARM1, DDAH2	ATG3, CARM1, CCT4, DDAH2
MYO18A, PPIL1	MYO18A, PPIL1
COMMD6, PRKAG1, RBMS2	ARFGAP3, COMMD6, CPSF7, FDXR, GSTM2, HOOK3, PRKAG1, RBMS2, SEC13, ST13, SUGT1
ARFIP2, SF3A2, SSB	ARF4, ARFIP2, CDC16, CDK5RAP3, COMMD8, SF3A2, SSB
CIRBP, MAP1A, MVP	ATXN2L, CIRBP, CREBBP, LGALS3, MAP1A, MVP, RNF114
ERP29, FHL3	ERP29, FHL3
PFKFB4, UBE2Z	PFKFB4, UBE2Z
DBR1, MAN2C1	DBR1, MAN2C1
CCT7, COL6A3	CCT7, COL6A3
KHSRP, METAP2, RAB7A	KHSRP, METAP2, RAB7A
ECHDC1, LSM6, NIF3L1	ECHDC1, LSM6, NIF3L1
ISOC1, UGP2	ISOC1, UGP2
JUP, PYGL, TCP1, VPS29	AMPD2, JUP, PYGL, TCP1, UFC1, VPS29
SCPEP1, TRMT1	SCPEP1, TRMT1
COTL1, INPP1, NDRG1, RECQL, TXNDC9, UBE2N	COTL1, INPP1, NDRG1, PITPNB, RECQL, TXNDC9, UBE2N
ADA, FN3K	ADA, FN3K
PDLIM3, THBS1	PDLIM3, THBS1
KPNA2, SND1	HDLBP, HPF1, KPNA2, SND1
ADI1, COMMD1, HECTD3, SRGAP2	ADI1, BAG6, COMMD1, CPSF6, HECTD3, RABGAP1L, SRGAP2
C9orf64, COPZ1	C9orf64, COPZ1, GNL1, NECAP2
ACSF2, AKT1, ATG4B, GLS, VPS16	ACSF2, AKT1, ATG4B, GLS, HNRNPU, VPS16
ATP6V1E1, FNTA, WDR47	ACYP1, ATP6V1E1, CDK7, FNTA, GPS1, MRI1, PTK2, SWAP70, UAP1L1, WDR47
ABI1, CDK6, CYFIP1, EPM2AIP1, HUWE1	ABI1, AGFG1, ATG7, BIN1, CDK6, COMMD1, CYFIP1, CYFIP2, DNMT1, EHD4, EPB41L3, EPM2AIP1, GALM, HUWE1, MCM6, NCBP1, NDRG3, PBDC1, PPP4R1, TRNT1
IMPDH1, MAP2K1, MOB1B, NNMT, TGM2	ARL2, ASNS, ATG12, COPS2, EEF1A2, GPI, GSN, IMPDH1, IMPDH2, MAP2K1, MOB1B, NNMT, TGM2
IPO8, UL47	IPO8, UL47
CDC37, FABP3, PPIF	CDC37, DSTN, FABP3, PPIF
AIMP1, AIMP2, CASP1, EIF4G1, GIPC1, HNRNPF, IARS, MARS, NFKB1, PLAA, RARS, STK39, UL98, USP7	AIMP1, AIMP2, ARHGAP17, CASP1, EEF1E1, EIF4G1, GIPC1, GRSF1, HNRNPF, IARS, MARS, NFKB1, PLAA, RARS, STK39, UBR1, UL98, USP7
FKBP9, ZC3H14	FKBP9, ZC3H14
COPS4, COPS7A, CUL2, NPLOC4, PAPSS2, PLS1, PTK2	COPS4, COPS7A, CUL2, GPS1, NPLOC4, PAPSS2, PLS1, PTK2
ARFGAP2, ARFGEF2, CLUH, DCTN1, EHD2, ELMO2, ENDOG, ENOPH1, FAM45A, HAT1, HNRNPK, KIF2A, SENP8, TBCB, USP9X	AIP, ARFGAP2, ARFGEF2, CAD, CLUH, COL4A3BP, DCTN1, EHD2, ELMO2, ENDOG, ENOPH1, FAM45A, GART, GLRX3, HAT1, HNRNPA1, HNRNPK, KIF2A, SENP8, TBCB, USP9X
DDX58, GCN1, GOPC, HPF1, LRPPRC, UL52	DDX58, GCN1, GOPC, HPF1, IFIT5, LRPPRC, NFKB2, STAT1, UL52
TRX2, TSC22D4	TRX2, TSC22D4
FKBP2, RAB8A, TFAM	ASS1, CTU2, FKBP2, RAB10, RAB8A, TFAM
GRHPR, HK1, TTC39C	GRHPR, HK1, PDCL3, TTC39C
EIF3D, KPNA6	EIF3D, KPNA6
BCAS3, FKBP2	BCAS3, FKBP2
ARAF, TRIP4	ARAF, TRIP4
CCDC25, FAM98B, PPIA, SLK, USO1, USP14	CCDC25, EEF1G, FAM98B, HSP90AA1, PPIA, SLK, THYN1, USO1, USP14, VTA1
RPS11, RPS24	RPS11, RPS24
CNDP2, CTSA, NLN	CNDP2, CTSA, NLN, YKT6
CDK1, NSUN2, PHLDB1	CDK1, NSUN2, PHLDB1
LARP1, PDLIM4, SUMF2	EPS15, LARP1, PDLIM4, SUMF2, TMEM263
ANLN, CKS1B	ANLN, CKS1B
ATE1, EPB41L2, LARP1	ATE1, CEP170, EPB41L2, LARP1, VPS25
ARFGEF2, CCDC22, CNOT2, ENOPH1, SENP8	ARFGEF2, CAD, CCDC22, CNOT1, CNOT2, COL4A3BP, CSK, EHD2, ELMO2, ENDOG, ENOPH1, HAT1, HNRNPA1, KIF2A, SENP8, TBCB, USP24, USP9X
MCM3, MCM4	MCM3, MCM4
NAMPT, RDX	NAMPT, RDX
CCT5, UFM1	CCT5, UFM1
ARFIP1, ATXN2, RHOG	ARFIP1, ATXN2, PPP4R3A, RHOG
ENO3, TBC1D22A	ENO3, TBC1D22A
DBNL, DNAJA2, HNRNPA2B1, MCP, PPP2R5D, TRAPPC2L, TSG101	DBNL, DNAJA2, HNRNPA2B1, MCP, MYLK, PDLIM7, PPP2R5D, TRAPPC2L, TSG101
PML, UBL4A	PML, UBL4A
A2M, APEH	A2M, APEH
AARS, ARL2, ASNS, ATG12, EEF1A2, MAP2K1	AARS, ARL2, ASNS, ATG12, CNRIP1, EEF1A2, GPI, HEBP1, IMPDH1, MAP2K1, NNMT, TGM2
ABR, ARHGEF1, HNRNPH1, IGF2BP2, RAB3GAP1, TBCE, TRIM25, TRIM28, VRK1	ABR, ARHGEF1, CCAR2, DCP1A, ELAVL1, EPRS, HNRNPH1, HNRNPLL, IGF2BP2, NUP93, RAB3GAP1, RTFDC1, SNX3, TBCE, TRIM25, TRIM28, VRK1
DOCK7, ELAVL1, FHOD1, RNF40, STAT2, STUB1	DOCK7, ELAVL1, FHOD1, RNF40, STAT2, STUB1
NECAP2, PCYT1A, PIK3R4, TOLLIP	CCS, EML1, NECAP2, PCYT1A, PIK3R4, TOLLIP
C1QBP, FABP3	C1QBP, FABP3
PPM1A, RELCH	PPM1A, RELCH
ARFGEF1, CAPG, DDX1, EIF3I, EIF5, FKBP4, GBP1, MTHFD1, MYO1E, PAIP2, PRMT3, SBDS, TLN1	APEX1, ARFGEF1, CAPG, CNN3, CSE1L, DCTN3, DDX1, DUSP3, EEF1G, EIF3I, EIF5, FAM98A, FAM98B, FKBP4, FLNA, GBE1, GBF1, GBP1, GLRX3, MAPRE3, MPST, MTHFD1, MYO1E, NRDC, PAIP2, PRMT3, RBM22, RPTOR, SBDS, SEC31A, TAGLN, TLN1, VASP, XPO1
CLASP1, STAT3, TBCE	ACSL4, ARHGEF1, CASP1, CCAR2, CLASP1, EEF1E1, EPRS, GSTM3, LARS, NUP93, STAT3, TBCE, TRIM25, TRIM28
ECPAS, KIF13B, PCBP2, PCID2, PRKCA, STXBP1, UBA7, UCHL5, XPO5	CALCOCO1, CKAP5, DOCK1, ECPAS, EXOC7, FAM129A, KIF13B, MYO9B, NCAPG, PCBP2, PCID2, PRKCA, RIC8A, STXBP1, UBA7, UCHL5, XPO5, XPOT
ASAH1, HDHD2	ASAH1, HDHD2
ANXA2, CDK4, GNAS	ANXA2, CDK4, GNA13, GNAS, HNRNPDL, MAP7D1, SERPINH1, TPR, UL69
ARRB1, PDCL3	ARRB1, PDCL3
TCEA1, WDR82	NECAP1, SHC1, TCEA1, WDR82
AP1S1, MMS19	AP1S1, MMS19
FAM50A, PRKD2	DNAJA1, FAM50A, OPTN, PRKD2, RAI14
EIF2AK2, FXR1	EIF2AK2, FXR1
FERMT2, IMPDH1, IMPDH2, MOB1B, UGDH	EEF1A2, FERMT2, IMPDH1, IMPDH2, MAP2K1, MOB1B, PAK2, TBC1D13, UGDH
ARFGAP3, COMMD6, CPSF7, DNAJC9, EIF2A, GSTM2, LRBA, SAR1A, SEC13, ST13	ARFGAP3, COMMD6, COMT, COPE, CPSF7, DNAJC9, EIF2A, GAMT, GCLC, GSTM2, LRBA, NEK9, PRKAG1, SAR1A, SEC13, SGTA, ST13
ARL1, CPNE1, EHD3, GCLC, GMPS, NEK9, NUDCD1, PPP5C, PRKAR1A, SAE1, SAR1B, SNX2, TIPRL, UBFD1, VPS4B, WDR1	ACSS2, ARL1, COPG2, CPNE1, CPSF7, DDX6, EHD1, EHD3, FAM129B, GAMT, GCLC, GLOD4, GMPS, GSTM2, HADHA, NEK9, NQO1, NUDCD1, PPP5C, PRKAR1A, SAE1, SAR1B, SNX2, TIMM44, TIPRL, TLDC1, UBA2, UBFD1, VPS4B, WDR1
AKR1C3, CSDE1, DDX3X, HNRNPL, HNRNPM, IFIT1, IFIT3, QRICH1, SAMD9, STK10, XRCC5	AKR1C3, CSDE1, DDX3X, DDX58, HNRNPL, HNRNPM, IFIT1, IFIT2, IFIT3, QRICH1, SAMD9, STAT1, STK10, UL52, XRCC5
ARL1, CIAPIN1, CPNE1, EPN1, PUF60, TIPRL, VPS4B	ACBD3, ANKRD54, ARL1, CIAPIN1, COPB2, COPG2, CPNE1, DDX6, EPN1, HADHA, HERC4, LMAN1, NEK9, NUDCD1, PARVA, PRKAR1A, PUF60, SAE1, SAR1B, SNX2, TIPRL, TLDC1, TRIM21, TXLNA, UBA2, VPS25, VPS4B
CAVIN1, IDI1, NEDD8, SF1	CAVIN1, IDI1, NEDD8, SF1
SERPINB8, VCL	SERPINB8, VCL
EML1, PRKAR2A, TBCC	C11orf68, EML1, PPP1R7, PRKAR2A, TBCC, TOLLIP, XPO4
SMU1, WASL	SMU1, WASL
CAPZB, RAB35, RAB8B	CAPZB, RAB35, RAB8B, VAPB
GM2A, GNPDA2, GSR, PSMA3, PSMB4, PSME3	GM2A, GNPDA2, GSR, PSMA3, PSMA5, PSMB4, PSME3
AMDHD2, PDE5A, SMS, TUBB6	AMDHD2, NAGK, PDE5A, SMS, TUBB6
LDHB, VCP	LDHB, VCP
PAFAH1B3, TRAPPC5, UBL5	FYCO1, HNRNPA3, PAFAH1B3, TRAPPC5, UBL5
PYM1, YBX3	PYM1, YBX3
ABRAXAS2, SMPDL3A	ABRAXAS2, SMPDL3A
FABP5, UL82	FABP5, UL82
CELF1, HDLBP, PDS5A	AKR1C2, CELF1, HDLBP, LRPPRC, PBK, PDS5A, SND1
AVL9, PLS1, PSME2, PYGB, SEPT7, TPMT, UAP1, UHRF1BP1L	AVL9, CAPZA2, CTNNA1, PLS1, PPA1, PSME2, PYGB, SEPT7, SEPT9, TPMT, UAP1, UHRF1BP1L
CEP170, RHOC, SF3B2	BOLA2, CEP170, EPB41L2, IGBP1, RHOC, SF3B2, VPS25
ACTR3, ARPC4, PEBP1	ACTR3, ARPC2, ARPC4, ARPC5, PEBP1
RPS3, RPS4X, RPS4Y1	RACK1, RPS2, RPS3, RPS4X, RPS4Y1
MRPL39, PTGR1	MRPL39, PTGR1
DDT, PSPH, TP53I3	DDT, PSPH, TP53I3
AHSA1, ARHGAP1, CAD, CAP2, CNP, COPA, HNRNPR, KIF1B, PABPC4, RNPEP	AHSA1, ARHGAP1, BZW2, CAD, CAMK1, CAP2, CNP, COPA, COPB2, DIS3L2, EIF4A3, HNRNPA1, HNRNPR, HNRNPUL2, HSPBP1, KIF1B, MAP1S, NRDC, NXN, PABPC4, PRKDC, PXK, RAP1GDS1, RNPEP, SPAG9, SRM, STRN4, VASP
LMO7, RBMX	LMO7, RBMX
ACLY, AKR7A2, DYNC1H1, EHD1, EIF4E, KIF5B, MAP2K2, OTUB1, TES	ACLY, AKR7A2, DYNC1H1, EHD1, EHD3, EIF4E, KIF5B, MAP2K2, OLA1, OTUB1, PRMT1, TES, VPS35
ARSA, NIT1	ARSA, NIT1
COMT, NASP	COMT, NASP
COL4A2, SCAMP3	COL4A2, SCAMP3
BLMH, GNS	BLMH, GNS
CELF2, DST, FEN1, PPFIBP1, RBM12, SMARCC2, SMC2, SMC4, TMOD3, UL117, UL98	CELF2, DST, EIF3E, FEN1, GIPC1, PLAA, PPFIBP1, PTGES3, RAD50, RBM12, SMARCC2, SMC2, SMC4, TMOD3, TXNL1, UBA6, UCHL5, UL117, UL98
DDX17, EXOC3, HNRNPA3, HS1BP3, NEDD4L	DDX17, EIF3C, EXOC3, HNRNPA3, HS1BP3, NEDD4L, TUBGCP2, UBL5, USP24, VPS18, VPS33A
ALDH4A1, PDHB	ALDH4A1, DDX39B, PDHB, TIMM44
CUL5, PSMG2, QDPR	CUL5, PSMG2, QDPR
RPL21, RPL24, RPL31, RPL6, RPL9	RPL18A, RPL21, RPL24, RPL28, RPL31, RPL34, RPL6, RPL9
PRPS1, PRPSAP2	PRPS1, PRPSAP2
AMPD2, GMPPB, JUP	AMPD2, GMPPB, JUP, TCP1, VPS29
AKR1A1, ETF1	AKR1A1, ETF1, OSBP, PPME1, PRMT1
GOT1, PAICS, PNP	GMPR2, GOT1, PAICS, PNP
GGH, PSMA4	GGH, PSMA4
NT5DC1, THUMPD1	BLVRA, NT5DC1, PSMG1, STK3, THUMPD1
KCTD12, NT5C	KCTD12, NT5C
CDKN2AIP, POLE3, UBL4A	ANKRD54, CDKN2AIP, LMAN1, POLE3, SMAP1, STIP1, TXNDC17, UBL4A
AGA, SEPHS2	AGA, SEPHS2
CSRP1, DNPEP	CSRP1, CUTA, DNPEP, IMPA1
HNRNPH2, TRM3, VCPIP1	HNRNPH2, TRM3, VCPIP1
HSPH1, SRP68, SRP72, TIGAR	HSPH1, MAGOHB, SRP68, SRP72, TIGAR
DHX38, DPP9, PTPN11, SUCLA2, TAGLN2, UBA2, UBE2M	CPNE1, DHX38, DPP9, FLNB, FLNC, HADHA, KLC2, MCM5, NCKAP1, PSMD5, PTPN11, SNX5, SUCLA2, TAGLN2, TARS, TIPRL, TRIM21, TXLNA, UBA2, UBE2M, VWA5A, YTHDF3
HPCAL1, KDELC2, MBNL1	HPCAL1, KDELC2, MBNL1
ECI2, PPP2R2A	ECI2, PPP2R2A
ARFGAP2, ELMO2, ENOPH1, EXOC4, RASA1	ARFGAP2, DCTN1, ELMO2, ENOPH1, EXOC4, FAM45A, GAPVD1, HDAC1, MYO1C, PPP1R21, RASA1, TUBGCP2
ALAD, GALNS	ALAD, GALNS
CAB39, CAB39L, CAPNS1, HARS	CAB39, CAB39L, CAPNS1, HARS
CHORDC1, FAM114A1	CHORDC1, FAM114A1
MYH10, PUF60	HTT, MYH10, PUF60, TXLNA
HPRT1, TPM3, TPM4	APIP, HPRT1, PTMS, TPM3, TPM4
EXOC4, GAPVD1, HEATR3, PSPC1	CNN1, EIF2AK2, ELMO2, EXOC4, GAPVD1, HEATR3, PSPC1, RASA1, TCAF1
ARL8A, FKBP10	ARL8A, FKBP10
CD2AP, SYAP1, TXNRD2	CD2AP, SYAP1, TXNRD2
ARF6, COTL1, PHPT1, YWHAB	ARF6, COTL1, NDRG1, PHPT1, YWHAB
CCDC6, COPZ2, PSMF1, RAB10, ZFR	CCDC6, COPZ2, PSMF1, RAB10, ZFR
AVL9, BUB3, SAMHD1	AVL9, BUB3, PYGB, SAMHD1, UAP1, UHRF1BP1L
ATG3, WDR44	ATG3, WDR44
COPS4, CUL2, DPP3, G6PD, LRRC47, PTK2	ATP6V1E1, COPS4, CUL2, DPP3, G6PD, LRRC47, PTK2
CELF2, CKAP5, DOCK1, EIF3E, MYO1B, PCBP2, PPFIBP1, PRKCA, PTGES3, RAD50, RBM12, SH3GLB2, SMC2, TMOD3, TXNL1, UBA6, UCHL5, UL98	ANXA1, CELF2, CKAP5, CNN2, DOCK1, EIF3E, FEN1, MYO1B, PCBP2, PPFIBP1, PRKCA, PTGES3, RAD50, RBM12, SH3GLB2, SMC2, TMOD3, TXNL1, UBA6, UBE3C, UCHL5, UL117, UL98
ARHGEF1, CCAR2, PLPBP, RAB3GAP1, TBCE	ABR, ARHGEF1, CASP1, CCAR2, EEF1E1, EPRS, HNRNPH1, LARS, NUP93, PLPBP, PRPF31, RAB3GAP1, STAT3, TBCE, TRIM25, TRIM28, VRK1
RAB3B, SRI	RAB3B, SRI
LRP1, TIMP1	LRP1, TIMP1
MYH14, POLD1	MYH14, POLD1
ARHGAP18, CEP41, CSK, VPS33A	ARHGAP18, CEP41, CNOT1, CSK, VPS33A
CPPED1, PSMB10	CPPED1, PSMB10
COMMD9, PIK3R4	COMMD9, PIK3R4
LCMT1, NANS	LCMT1, MRI1, NAA10, NANS, PPCS, XPO7
FBXL18, UBE2A	FBXL18, UBE2A
COPS4, UBE2K, UBE2V2	COPS4, LRRC47, LYPLA2, NTPCR, PAPSS2, PRMT5, UBE2K, UBE2V2
C11orf68, MVD, PPM1F, TBCC	C11orf68, MVD, PPM1F, TBCC
RAMAC, SRA1	RAMAC, SRA1
ACAP2, ADI1, C16orf62, FXR2, GID8, NCDN, SEC24A	ACAP2, ADI1, C16orf62, FXR2, GID8, NCDN, RBM8A, SEC24A
NENF, NFYA	NENF, NFYA
ARL2, ASNS, ATG12, GPI, GSDME, GSN, MAP2K1, NNMT, TGM2	ARL2, ASNS, ATG12, CNRIP1, EEF1A2, GDI1, GPI, GSDME, GSN, HEBP1, IMPDH1, MAP2K1, NNMT, PCMT1, TGM2, TRIP13
CCT2, CCT6A, DPH5, SNX8	CCT2, CCT6A, DPH5, PSMG2, SNX8
GTF2E2, NCAPD2, PREP, PTEN, RNF213	GORASP2, GTF2E2, NCAPD2, PREP, PTEN, QARS, RNF213
HIF1AN, RPAP1, TTC38	GOLGA3, HIF1AN, RHOC, RPAP1, TTC38
COPS5, CUL3, PLS1, PTPA, SEPT7, SEPT9, TPMT	AKR1B1, COPS5, CUL3, NPEPPS, PLS1, PPA1, PSME2, PTPA, SEPT7, SEPT9, TPMT, UAP1
DHX15, NMD3	DHX15, NMD3
RPL24, RPL26, RPS8	RACK1, RPL24, RPL26, RPL28, RPS8
BLVRB, PFAS, UBR4	BLVRB, DNM1, IDE, PFAS, PPIH, PPM1A, UBR4
GMPR, PLA2G15, RPIA	GMPR, PLA2G15, RPIA
ARFGAP2, PPP1R21, PSMD10, RANGAP1, RIC8A, UBA7, XPO5	AIP, ARFGAP2, ELMO2, EXOC7, GART, HNRNPK, KIF13B, MYO9B, PPP1R21, PSMD10, RANGAP1, RIC8A, STXBP1, UBA7, UL84, XPO5
IRGQ, PRKG1, XPO4	IRGQ, PRKG1, XPO4
ARFGEF2, CAD, COL4A3BP, EHD2, HAT1, HNRNPA1, SEC24D, SENP8, TBCB, USP9X	ARFGEF2, CAD, COL4A3BP, DNM2, EHD2, ENDOG, ENOPH1, HAT1, HNRNPA1, RNPEP, SEC24D, SENP8, TBCB, USP9X
ATG7, BDH2, BIN1, CKB, CYFIP1, CYFIP2, EHD4, EPB41L3, HUWE1, MCM6, MTPN, NCBP1, PABPC1, PBDC1, TRNT1, UBA3	AGFG1, ATG7, BDH2, BIN1, CDK6, CKB, CYFIP1, CYFIP2, EHD4, EPB41L3, FASN, FLNB, HGS, HUWE1, MCM2, MCM6, MTPN, NAP1L4, NCBP1, PABPC1, PBDC1, SNX5, TRNT1, UBA3, UCHL3, VWA5A
AK1, ANXA7, EPS15L1, PPP2R5C, TBCD, UBE4B	AK1, ANXA7, EPS15L1, PPP2R5C, TBCD, UBE4B
EIF3H, G3BP2, TXLNA	EIF3H, EPB41L2, G3BP2, TAGLN2, TXLNA
COMMD8, CSNK1A1, DGKA	BCCIP, COMMD8, CSNK1A1, DGKA, FAM114A2, NUP54, STAM2
DDX5, PIP4K2C, STAT6	DDX5, PIP4K2C, STAT6
TRS1, VCPIP1	TRS1, VCPIP1
APEX1, ARFGEF1, CAP2, CSE1L, DDX1, DNM2, DUSP3, HNRNPUL2, HSPA4L, MAPRE3, MPST, NRDC, PABPC4, RNPEP, SEC23A, SEC23IP, SPAG9, TAGLN, VASP	APEX1, ARFGEF1, CAP2, CAPG, CSE1L, DDX1, DDX19A, DNM2, DUSP3, EIF3F, EIF3I, HNRNPUL2, HSPA4L, KIF1B, MAPRE3, MPST, MTHFD1, NRDC, NUDT2, PABPC4, PXK, RAP1GDS1, RNPEP, RPTOR, SBDS, SEC23A, SEC23IP, SPAG9, SRP54, TAGLN, TLN1, VASP
ABR, ARHGEF1, DCP1A, HNRNPH1, HNRNPLL, IGF2BP2, RAB3GAP1, SNX3, TRIM28, VRK1	ABR, ARHGEF1, DCP1A, EIF4G3, HNRNPH1, HNRNPLL, IGF2BP1, IGF2BP2, RAB3GAP1, RTFDC1, SNX3, TBCE, TRIM25, TRIM28, VRK1
RPL35, RPL4	RPL35, RPL4
BZW1, PDCD6IP	BZW1, DIAPH1, PDCD6IP, TOP1
BLVRB, IDE, NCDN, PPP2R5C, RBM8A, UBE4B	BLVRB, IDE, NCDN, PPP2R5C, RBM8A, UBE4B
CD82, MTAP	CD82, MTAP
ASCC2, ASCC3	ASCC2, ASCC3
ATE1, EFHD2	ATE1, EFHD2
MDH1, YWHAE	MDH1, YWHAE
CDC16, EIF5A, NUDT9, SRGAP1, VPS28, VPS4A	CDC16, EIF5A, NUDT9, SRGAP1, VPS28, VPS4A
ARFIP2, COMMD8, COPB1, COPE, FAM114A2, HOOK3, LRBA, NUDT1, PPIA, SAR1A, ST13	ARCN1, ARFIP2, COMMD6, COMMD8, COPB1, COPE, EIF2A, FAM114A2, HOOK3, HSP90AA1, LRBA, MAP4K5, MX1, NUDT1, PPIA, SAR1A, SGTA, ST13, STAM2, THYN1
EML1, TBCC, TOLLIP	EML1, NECAP2, PCYT1A, PRKAR2A, TBCC, TOLLIP, XPO4
ASS1, TFAM	ASS1, FKBP2, LYPLA2, RAB8A, TFAM
ECPAS, EXOC7, FAM129A, GCLM, KIF13B, MYO9B, NCAPG, PCID2, STXBP1, UBA7, USP47, XPO5	ECPAS, EXOC7, FAM129A, GCLM, KIF13B, MYO9B, NCAPG, PCID2, RIC8A, STXBP1, TTC4, UBA7, USP47, XPO5
TUBB, TUBB4B	ASNA1, TUBA1A, TUBB, TUBB2A, TUBB4B
CORO1B, PPIH	CORO1B, GTPBP1, PFAS, PGM3, PPIH, RCC2
AGFG1, BIN1, BOLA2, CKB, DHX38, DOP1B, EHD4, FLNB, FLNC, HGS, KPNA3, MCM2, MTPN, PAPOLA, PDLIM5, PSMD5, SNX5, SUCLA2, UCHL3, VWA5A	AGFG1, ATXN10, BIN1, BOLA2, CKB, CYFIP2, DHX38, DOP1B, DPP9, EHD4, EPB41L3, FLNB, FLNC, HGS, HUWE1, KLC2, KPNA3, MCM2, MCM5, MCM6, MTPN, NCBP1, NRBP1, NSFL1C, PAPOLA, PDLIM5, PSMD5, SNX5, SUCLA2, TRNT1, UBA3, UCHL3, USP5, VWA5A, YTHDF3
ATG16L1, DDI2, PDCD10, RAB13	ATG16L1, DDI2, PDCD10, RAB13, UBE2G1
COPS5, GPI, MAP2K1, NPEPPS, PPA1, SEPT7, TPMT, UHRF1BP1L	COPS5, CTNNA1, CUL3, CUL4B, GPI, GSN, MAP2K1, NPEPPS, PPA1, PSME2, PYGB, SEPT7, TPMT, UHRF1BP1L
MGMT, NECAP1, S100A4, SEC22B, TCEA1	MGMT, NECAP1, S100A4, SEC22B, TCEA1
GBE1, GLRX3, HAT1, PACSIN2	ARFGEF1, CLUH, DCTN1, GBE1, GBF1, GLRX3, HAT1, HNRNPK, MTHFD1, PACSIN2, RPTOR, TBCB, TLN1, USP9X
DUT, VPS26B	DUT, VPS26B
ARPC3, DPYSL2, SEPT8	ARPC3, DPYSL2, DPYSL3, SEPT8
ANXA5, CNN2, FKBP15, MON2, PTGES3, TBC1D15, TIGAR, UBE2E1, UBE2Q1, UBE3C	ANXA1, ANXA5, CNN2, FKBP15, KPNB1, MON2, MYO1B, PTGES3, RAD50, SMC2, TBC1D15, TIGAR, TMOD3, TXNL1, UBA6, UBE2E1, UBE2Q1, UBE3C, UL117, VPS4A
ARHGAP17, NONO, PELO, PRPF31, TRIM22	ARHGAP17, GRSF1, NONO, PELO, PRPF31, TRIM22
HGS, PPM1B, RFC5	BAG6, BOLA2, COPG1, EPB41L3, HGS, IGBP1, KLC2, MCM2, NCBP1, PPM1B, RFC5, SNRNP200, SUCLA2, TRIM21, TRNT1, UCHL3, VWA5A
CHMP1A, VAPB	CHMP1A, VAPB
PDLIM2, UBAP2	PDLIM2, UBAP2
HNRNPD, SH3BGRL	HNRNPD, SH3BGRL
ACSS2, EHD1, EHD3, FAM129B, GMPS, KIF5B, NUDCD1, PRKAR1A, SAE1, SNX2, TARS, TIMM44, TIPRL, UBA2, WDR1, YTHDF3	ACO2, ACSS2, ARL1, CPNE1, DRG2, EHD1, EHD3, FAM129B, GCLC, GMPS, HADHA, KIF5B, NQO1, NUDCD1, PPP5C, PRKAR1A, SAE1, SAR1B, SNX2, TARS, TIMM44, TIPRL, UBA2, UBFD1, WDR1, YTHDF3
APRT, GLB1, HEXA	APRT, GLB1, HEXA
BZW1, MSH2, USP7	ACSL4, BZW1, CASP1, DIAPH1, DNAJC7, EEF1E1, EIF4G1, GIPC1, HNRNPF, HNRNPU, LARS, MSH2, PLAA, RBM12, SMARCC2, STAT3, TOP1, UL98, USP7, YARS
ARHGEF1, CASP1, CCAR2, EEF1E1, EPRS, HNRNPF, LARS, NUP93, STAT3, TBCE, TRIM28	ACSL4, ARHGEF1, CASP1, CCAR2, EEF1E1, EPRS, GIPC1, HNRNPF, HNRNPH1, LARS, NUP93, PLAA, SNX9, STAT3, STK39, TBCE, TRIM25, TRIM28, USP7, YARS
PPIC, UEVLD	PPIC, UEVLD
AP1B1, AP1M1	AP1B1, AP1M1
DBNL, MCP, MYLK, TRAPPC2L	DBNL, DNAJA2, MCP, MYLK, TRAPPC2L, TSG101, UBXN1, WASHC5
AP2B1, AP2M1, HERC4, HSPBP1, IPO9, MCM7, PARVA, RIR1, TIAL1	AP2A1, AP2B1, AP2M1, CAMK1, DDX6, HERC4, HSPBP1, IPO7, IPO9, ISG15, MCM7, PARVA, PIK3C3, RIR1, SAR1A, TIAL1
CNP, COPA, COPB2, COPG1, EIF4A3, HSPBP1, KLC2, MAP1S, NCKAP1, NUDCD3, PABPC4, SRM, STRN4, TRIM21	ACBD3, AHSA1, ARHGAP1, CIAPIN1, CNP, COPA, COPB2, COPG1, DIS3L2, EIF4A3, HSPBP1, KLC2, MAP1S, NCKAP1, NUDCD3, PABPC4, SRM, STRN4, SUCLA2, TRIM21
ALDH1L2, CDC16	ALDH1L2, CDC16, EIF5A, SF3A2
DBT, PCYT2	DBT, PCYT2
OXR1, PSME1	OXR1, PSME1
AK1, EFL1, HBS1L	AK1, ANXA7, EFL1, HBS1L
AARS, CARS, CUL4B, EEF1A2	AARS, CARS, CUL4B, EEF1A2, MAP2K1
DYNLT1, PITPNB, TWF2, UBE2N	CBR1, DYNLT1, GSPT1, HEBP1, LTA4H, PITPNB, PPP2R1A, SUCLG1, TRIP13, TWF2, TXNDC9, UBE2N
AKT1, FAM50A, SMARCC2, TAB1	AKT1, FAM50A, SMARCC2, TAB1
AP2A1, AP2B1, AP2M1, HERC4, MAP4K5, MCM7	AP2A1, AP2A2, AP2B1, AP2M1, ARF4, CAMK1, DDX6, HERC4, IPO7, MAP4K5, MCM7, PARVA, RIR1, SAR1A, TIAL1
CHMP1B, CPNE1, DHX38, TAGLN2, TIPRL, TLDC1, TXLNA, UBA2, VPS4B	ARL1, CHMP1B, CPNE1, DHX38, PRKAR1A, PUF60, SAR1B, SNX2, SUCLA2, TAGLN2, TARS, TIPRL, TLDC1, TXLNA, UBA2, UBE2M, VPS4B
CRKL, ELP2, HSPA2	CRKL, ELP2, HSPA2
COLGALT1, P3H1, P4HA2	COLGALT1, P3H1, P4HA2, PLOD2
ANKRD28, MAPK3, WDR26	ANKRD28, MAPK3, WDR26
FN3KRP, PGAM1	FN3KRP, PGAM1
FKBP5, TAX1BP3	FKBP5, TAX1BP3
ARPC1A, LZIC	ARPC1A, LZIC
ACBD3, AHSA1, ARHGAP1, CAMK1, CIAPIN1, CNP, COPA, COPB2, COPG1, DIS3L2, EIF4A3, EPN1, HSPBP1, MAP1S, NUDCD3, NXN, PABPC4, SRM	ACBD3, AHSA1, ARHGAP1, CAMK1, CIAPIN1, CNP, COPA, COPB2, COPG1, DIS3L2, EIF4A3, EPN1, HNRNPR, HSPBP1, KIF1B, KLC2, MAP1S, NUDCD3, NXN, PABPC4, PXK, SRM, STRN4, TRIM21
DFFA, PMM2, SF1	DFFA, NEDD8, PMM2, SF1
AIMP1, ARMT1, EIF4G1, EXOC1, UL98	AIMP1, AIMP2, ARMT1, EIF3E, EIF4G1, EXOC1, GIPC1, IARS, MARS, PCBP2, RARS, SH3GL1, UBLCP1, UL98, USP7
ARFGAP2, EXOC7, GART, HNRNPA2B1, MYO9B, PCBP1, RANGAP1, XPO5	ARFGAP2, EXOC7, GAPVD1, GART, GBF1, HNRNPA2B1, HNRNPK, KIF13B, MYO9B, PCBP1, PPP2R5D, PSMD10, RANGAP1, UBA7, XPO5, XPOT
CDK12, PPP4R3B, TNPO3	CDK12, PPP2R5C, PPP4R3B, TNPO3
COPS2, HMGCS1, IFT27, PFN1, PLS3	COPS2, GDI1, GDI2, HMGCS1, IFT27, PFN1, PLS3
GRIPAP1, HIST1H2BJ, HIST1H2BK	GRIPAP1, HIST1H2BJ, HIST1H2BK
RPL21, RPL24, RPL28, RPL35A	RPL21, RPL24, RPL28, RPL31, RPL35A, RPL6
DDX58, HSPB1, SNX3	DCP1A, DDX58, GCN1, GOPC, HSPB1, IGF2BP1, LRPPRC, NFKB2, SNX3, UL52, UL54
DNAJA1, FAM50A, H3F3A, RAE1, RAI14, TRM2	DNAJA1, FAM50A, H3F3A, KDM1A, RAE1, RAI14, SYNRG, TRM2
APEH, CYGB, HMBS	APEH, CYGB, FTH1, HMBS
CPNE3, TOM1L2	CPNE3, TOM1L2
CFL1, CFL2	CFL1, CFL2
ROCK1, SUPT5H	ROCK1, SUPT5H
RACK1, RPS2, RPS4X, RPS7, RPS8	RACK1, RPS2, RPS4X, RPS4Y1, RPS7, RPS8, RPS9
ADH5, CTSD	ADH5, CTSD
MRPL21, TNFAIP8	MRPL21, TNFAIP8
RAB1A, RAB1B	RAB1A, RAB1B
SUMO1, TP53BP1	SUMO1, TP53BP1
FBN1, MIF	FBN1, MIF
SMG9, TRADD, UL48, UTRN	NCAPG, RNF214, SMG9, TRADD, UL48, UTRN
BCAT1, PGM2	BCAT1, PGM2
FAU, RPL23A	FAU, RPL23A
AGFG1, BIN1, FLNB, FLNC, HDAC2, NSFL1C, PAPOLA, PDE12, PDLIM5, USP5, VWA5A	AGFG1, ARIH2, BIN1, BOLA2, DHX38, DOP1B, EHD4, EPB41L2, EPB41L3, FLNB, FLNC, GALM, HDAC2, HUWE1, KPNA3, MCM2, MTPN, NSFL1C, NUMB, PAPOLA, PDE12, PDLIM5, PSMD5, RHOC, SNX5, STRN3, UCHL3, USP5, VWA5A, XPNPEP1
DPP4, GMPR2, PAICS	DPP4, GMPR2, PAICS, PNP
CHMP2B, MESD, WDR12	CHMP2B, MESD, WDR12
EEF1B2, EIF3M	EEF1B2, EIF3M, SRP68, VTA1
EEF2, LYPLA1	EEF2, LYPLA1
CNOT3, PDIA4	CNOT3, PDIA4
PCBP2, UBLCP1, UL98	AIMP1, AIMP2, ARMT1, CELF2, CKAP5, DST, EIF3E, EIF4G1, EXOC1, MARS, PCBP2, PPFIBP1, RBM12, SH3GL1, UBA6, UBLCP1, UCHL5, UL98
GET4, HSPH1, MAGOHB	ACSF2, EIF5A, GET4, HSPH1, MAGOHB, NAP1L1, SRP72, TIGAR, UBE2E1
ARIH1, CCT2, JUP, RAB5B	ARIH1, CCT2, JUP, RAB5B
BROX, CNN2, FKBP15, PTGES3, SMC2, TMOD3, UBE2E1	ANXA1, ANXA5, BROX, CELF2, CKAP5, CNN2, FKBP15, KPNB1, MON2, MYO1B, PNPT1, PRKCA, PTGES3, RAD50, RBM12, SMC2, TBC1D15, TIGAR, TMOD3, TXNL1, UBA6, UBE2E1, UBE2Q1, UBE3C, UL117
DNAJC8, DYNLL1, HOOK3	BCCIP, COMMD8, DNAJC8, DYNLL1, FAM114A2, HOOK3, NUP54, PEA15, STAM2
DGKA, FLNA, PALLD, PLCG1, TSG101, UBE2L6, VPS4A	APEX1, DGKA, FAM98A, FKBP15, FLNA, KPNB1, MON2, MYO1E, PALLD, PLCG1, PPP2R5D, PRMT3, RBM22, TBC1D15, TSG101, UBE2L6, UBE2Q1, VPS4A
EXOC7, HNRNPA2B1, PCBP1, PDLIM7, PPP2R5D, RPA1	DBNL, DNAJA2, EXOC7, HNRNPA2B1, MALT1, PCBP1, PDLIM7, PPP2R5D, PRKCA, RPA1, XPO5, XPOT
COG4, LMOD1	COG4, LMOD1
ERO1B, GSK3B, RNF114	ERO1B, GSK3B, RNF114
DNMT1, EHD4, FASN, MAP2K4, MCM6, NDRG3, NRBP1	ATXN10, BDH2, CKB, CLIC1, CYFIP1, CYFIP2, DNMT1, EHD4, FASN, FLNB, HUWE1, MAP2K4, MCM6, MTPN, NDRG3, NRBP1, SNX5, US22, USP5
ENAH, PDE12, PDLIM5, RHOC	AGFG1, ENAH, FLNC, HDAC2, NSFL1C, PDE12, PDLIM5, RHOC, VWA5A
DBNL, EXOC7, SRRT	DBNL, EXOC7, GORASP1, HNRNPA2B1, MALT1, PDLIM7, PPP2R5D, SRRT, TSG101
CBS, GALK1, GYS1	CBS, GALK1, GYS1
ARFIP2, COMMD8, SF3A2	ARF4, ARFIP2, COMMD8, COPE, FAM114A2, HOOK3, NUDT1, SAR1A, SF3A2, SSB, STAM2, UL122
ANKRD54, COMMD7, STIP1, UBL4A, VPS25	ANKRD54, COMMD5, COMMD7, LARP1, SAR1B, SMAP1, STIP1, STRN3, TIA1, UBL4A, VPS25, VPS4B
CBR1, FSCN1, GSPT1, GSPT2, LTA4H, PAIP1, RABGGTA, TWF1	ATP6V1H, CBR1, FSCN1, GSPT1, GSPT2, HEBP1, LTA4H, MYO6, PAIP1, RABGGTA, SERPINB1, TWF1, TWF2
NEDD1, NUP85, TGFB1I1	NEDD1, NUP85, TGFB1I1
RIDA, ZYX	RIDA, ZYX
PPP1CB, PURB, RTCA	PPP1CB, PURB, RTCA
CAPN1, DDAH1, L3HYPDH	CAPN1, DDAH1, L3HYPDH, TUBB2A, TUBB4B
AMPD2, CCT2, JUP, TCP1	AMPD2, CCT2, JUP, TCP1, VPS29
CTPS2, SEPT11, SEPT2	CTPS2, SEPT11, SEPT2
CDK6, SNRNP200, SORBS3	BAG6, CDK6, NAP1L4, NCBP1, PBDC1, SNRNP200, SORBS3, TRNT1, UCHL3
CCT3, IPO5, PRDX6, TPP2	BLVRA, CCT3, IPO5, PAPSS1, PRDX6, TPP2
TMOD2, WDR5	TMOD2, WDR5
ANKFY1, PPM1G, TNS3	ANKFY1, EIF4G2, HDLBP, IGF2BP3, INPPL1, PMVK, PPM1G, TNS3, TST
FARSA, SEC24C	FARSA, SEC24C
BZW2, PRKDC, RNPEP, SPAG9, TRIP10	AHSA1, ARHGAP1, BZW2, CAD, CAP2, COL4A3BP, COPA, EML4, FDPS, HNRNPA1, NRDC, PABPC4, PRKDC, PXK, RNPEP, SEC23A, SEC24D, SPAG9, TAGLN, TRIP10
CLIC4, FAM129B, GAMT, KHDRBS1, KIF5B, KLC1, NAA50, NUDC, PPP5C, SNX2, UBFD1, WDR1	ACSS2, CLIC4, FAM129B, GAMT, GCLC, GMPS, KHDRBS1, KIF5B, KLC1, NAA50, NUDC, OLA1, PPP5C, PRKAR1A, SAR1B, SNX2, UBFD1, WDR1
ACAT2, ALDOA, GSS	ACAT2, ALDOA, GSS
BIRC6, UL43	BIRC6, UL43
ECPAS, PSMD10, STXBP1, VPS50	ECPAS, PSMD10, STXBP1, UBA7, VPS50, XPO5
EEF1A2, RHEB	AARS, EEF1A2, RHEB, UGDH
CAMK1, CAP2, CNP, COPB2, COPG2, HERC4, HNRNPUL2, HSPBP1, ISG15, KIF1B, MPI, NXN, PABPC4, PARVA, PXK, SEC23IP	AHSA1, ARHGAP1, CAMK1, CAP2, CIAPIN1, CNP, COPA, COPB2, COPG2, DIS3L2, EPN1, HERC4, HNRNPUL2, HSPBP1, ISG15, KIF1B, MPI, NXN, PABPC4, PARVA, PXK, SEC23IP, SNX1, VASP
ARCN1, COPG2, DDX6, GAMT, GCLC, GLOD4, HIBCH, HSP90AB1, NQO1, PRKAR1A, SAE1, SCRN1, SNX1, SNX2	ACSS2, ARCN1, COPG2, DDX6, DNAJC9, GAMT, GCLC, GLOD4, GMPS, HADHA, HIBCH, HSP90AB1, LRBA, MAPRE1, NEK9, NQO1, PRKAR1A, SAE1, SAR1A, SCRN1, SNX1, SNX2, TIPRL, UBA2, UBE2M, VPS4B
IMPA1, PSMA3, PSMB6, PSME3	GNPDA2, IMPA1, PSMA3, PSMA5, PSMB6, PSME3
DYNC1LI1, GSTP1, KLC1, MYH9, NAA50, NUDC, PPP5C, PRKACA, TPT1	AKR7A2, CLIC4, DYNC1LI1, GSTP1, KHDRBS1, KLC1, MYH9, NAA50, NUDC, OLA1, PPP5C, PRKACA, STK25, TPT1
ASMTL, VPS36	ASMTL, VPS36
CBS, METTL1	CBS, METTL1
DOCK7, FHOD1, IGF2BP3, RAB3GAP2, STAT2	DOCK7, EIF4G2, ELAVL1, FHOD1, IGF2BP3, PELO, RAB3GAP2, STAT2, STUB1
AASDHPPT, DNMT1, ELOC, NDRG3, US22	AASDHPPT, DNMT1, ELOC, FASN, MAP2K4, NAE1, NDRG3, PLCB3, US22

## Sheet: TableS7E
Core_complex	Attached_complex
ATP6V1C1, CDC27, CDK5, CSNK1A1, DGKA, MPI, PPP2R5D, RPA1, UBE2L6	APEX1, ARFGEF1, ARFGEF2, ATP6V1C1, CDC27, CDK5, CSNK1A1, DBNL, DGKA, EIF3F, EIF4A1, EPG5, FKBP15, MPI, MTOR, NXN, PABPC4, PALLD, PARVA, PCBP1, PPP2R5D, PRMT3, RABGAP1, RPA1, SBDS, SEC31A, SF3A2, TSG101, UBE2D1, UBE2L6
ACY1, DCTPP1	ACY1, DCTPP1
PDE12, RSU1, SF3B4, VPS25	ASH2L, BOLA2, COMMD7, FAM160B1, GALM, PAPOLA, PDE12, RSU1, SAR1B, SF3B4, STRN4, TAGLN2, UBL4A, VPS25
ACAP2, BLVRB, EML4, F8A1, LARS2, MACF1, MAP1S, NCDN, PPP2R5C, RBM8A, RPRD1B, VARS	ACAP2, BLVRB, CCDC22, EML4, F8A1, LARS2, MACF1, MAP1S, NCDN, PPP2R5C, RBM8A, RPRD1B, VARS
COPS2, IMPDH1, PPA1, UGDH	COPS2, GSN, IMPDH1, MOB1B, PPA1, UGDH
BPNT1, LACTB2	BPNT1, LACTB2
AGL, ASMTL	AGL, ASMTL
NUP133, TIAL1	CRK, NUP133, PIK3C3, RBMS2, RIR1, TIAL1
RPS16, RPS18, RPS3A	RPS16, RPS18, RPS2, RPS3A, RPS7
DCK, RBBP7	DCK, RBBP7
AFDN, EIF5A, MON2, PLCG1, TIGAR, UBE2Q1, VPS28	AFDN, CNN2, EIF5A, MON2, PLCG1, TIGAR, UBE2Q1, VPS28, VPS4A
GSTM3, PPID, RTFDC1	ABR, GSTM3, MSRA, PPID, RTFDC1, TRIM28
APEX1, ARFGEF1, ARFGEF2, ATP6V1C1, CAPG, CSE1L, DDX1, DNM2, EIF3F, EIF3I, EIF4A1, GLRX3, HSPA4L, MAP2K3, MPI, MPST, PABPC4, PALLD, PCBP1, PRMT3, RAP1GDS1, SBDS, SEC31A, TSG101	APEX1, ARFGEF1, ARFGEF2, ATP6V1C1, CAPG, CDC27, CDK5, CSE1L, DDX1, DNM2, EIF3F, EIF3I, EIF4A1, FKBP15, GLRX3, HSPA4L, MAP2K3, MPI, MPST, PABPC4, PALLD, PCBP1, PRMT3, RAP1GDS1, RNPEP, SBDS, SEC23A, SEC31A, TSG101
EIF4G1, MSH2, RBM12, SMARCC2, UL98	AIP, ARMT1, ATG4B, DST, EIF4G1, FAM129A, FEN1, GORASP2, MSH2, NUP205, PNPT1, RBM12, SMARCC2, SMC4, TNPO2, UL98, USP7
ANP32E, UL36	ANP32E, UL36
SEPT10, SRI	SEPT10, SRI
CCDC22, CNOT1, CSK, ENDOG, ENOPH1, F8A1, HNRNPA1, KIF2A, USP24	ARFGAP2, CCDC22, CNOT1, CSK, DDX17, EHD2, ENDOG, ENOPH1, F8A1, HAT1, HNRNPA1, KIF2A, LARS2, RBM22, TRAPPC5, USP24, USP9X
CETN2, TSC22D1	CETN2, TSC22D1
LSM12, PRKAG1, RAC1, TLDC1	LSM12, PRKAG1, RAC1, SUGT1, TLDC1, UBE2H
CCDC25, EIF3M	CCDC25, EIF3M
CARHSP1, NUFIP2, RAB23, RFX5	CARHSP1, NUFIP2, RAB23, RFX5
ACSS2, ARL1, ATE1, CPNE1, CPSF7, DDX6, DNAJC9, EIF2A, GCLC, GINS3, GMPS, GSTM2, HIBCH, MAP4K5, NQO1, NUDT1, SAE1, SCRN1, SNX2, TXLNA, UBA2, UBE2M	ACSS2, ARCN1, ARL1, ATE1, COPB1, CPNE1, CPSF7, DDX6, DNAJC9, DPP9, EIF2A, GCLC, GINS3, GLOD4, GMPS, GSTM2, HADHA, HIBCH, MAP4K5, NEK9, NQO1, NUDT1, SAE1, SCRN1, SNX1, SNX2, TIPRL, TXLNA, UBA2, UBE2M, UBFD1
COG5, PARP1	COG5, PARP1
PI4KB, PPP2R1B, TWF1	ABHD14B, ATP6V1E1, ATP6V1H, DPP3, FSCN1, PI4KB, PPP2R1B, PTK2, SPR, SWAP70, TWF1, UAP1L1, UBE2Z, VPS26A
MAPK9, SSB	MAPK9, SSB
ARSB, UL112/UL113	ARSB, UL112/UL113
CBX1, HDGFL3	CBX1, HDGFL3
SNAP29, TRX1	SNAP29, TRX1
EIF2S3, PA2G4	EIF2S3, PA2G4
CDK2, CPNE3, ENAH, GOLGA3, HIF1AN, TTC38	CDK2, CPNE3, ENAH, GOLGA3, HIF1AN, TTC38
AK1, SMC3	AK1, SMC3
GPD1L, PMPCA	GPD1L, PMPCA
COMMD8, COMT, DNAJC9, EIF2A, GSTM2, NEK9, UBFD1	ACSS2, ARL1, ATE1, COMMD8, COMT, CPNE1, CPSF7, DDX6, DNAJC9, EIF2A, GCLC, GINS3, GMPS, GSTM2, LRBA, MAP4K5, NEK9, NQO1, SAE1, SNX2, TLDC1, UBFD1
C12orf10, CDC42BPB, CTTNBP2NL, DBNL, UBE2D1	C12orf10, CDC42BPB, CTTNBP2NL, DBNL, EPS15, UBE2D1
NCAPD2, OSTF1, PREP	EXOC4, NCAPD2, OSTF1, PREP, UL84
ARFGAP2, DDX17, FXR1, FXR2, HECTD1, HS1BP3, MYO9B, PIN1, RIC8A, SPART, TNS1	ACP1, ARFGAP2, CNN1, DDX17, FXR1, FXR2, HECTD1, HS1BP3, MYO9B, PIN1, RIC8A, SPART, TNS1
STAU1, TLN2	STAU1, TLN2
BCAR1, NONO	BCAR1, GAK, GPX7, HIST1H2BK, NONO
BLVRA, CCT3, FAM49B, NIT2, PAPSS1, PRDX6, TPP2	BLVRA, CCT3, FAM49B, IPO5, NARS, NIT2, PAPSS1, PRDX6, SEPT7, TPP2
C9orf64, POGLUT1	C9orf64, POGLUT1
ACLY, AKR1A1, AKR7A2, CHMP1B, DYNC1H1, EHD1, EIF4E, FAM129B, KIF5B, PPP5C, PRMT1, SNX5, TES, WDR1	ACLY, ACO2, AKR1A1, AKR7A2, CHMP1B, DYNC1H1, EHD1, EIF4E, FAM129B, GMPS, KIF5B, OLA1, OTUB1, PPP5C, PRMT1, SNX5, STK24, TES, WDR1
SAMD9, YARS2	SAMD9, YARS2
CBS, CDK7	CBS, CDK7
PGM2, PRCP	PGM2, PRCP
IST1, PEA15	DNAJC8, IST1, PEA15, RTRAF
MAD2L1, SH2D4A, TRAPPC2L	CRK, MAD2L1, OGT, PDLIM7, SH2D4A, TRAPPC2L, UBXN1, UL70
DDX1, GBP1, TLN1	ARFGEF1, CAPG, CLUH, CSE1L, DDX1, DNM2, EEF1G, EIF3I, EIF5, FAM98B, FKBP4, GBE1, GBP1, GLRX3, HSPA4L, HTT, MTHFD1, RAP1GDS1, RNPEP, SBDS, SEC31A, SRP54, TLN1
EXOC2, EXOC8	EXOC2, EXOC8
COPE, LMAN1, RHOA, STIP1	COPE, LMAN1, RHOA, STIP1, TXNDC17
CARM1, CTSL	CARM1, CTSL
CAPZA2, NTPCR, PPIP5K2, PYGB, SAMHD1	BUB3, CAPZA2, CNRIP1, DIP2B, NTPCR, PPIP5K2, PYGB, RHEB, RRM1, SAMHD1
ARPC5L, HINT1	ARPC5L, HINT1
COPZ2, DDI2, HMOX1	CCDC6, CIRBP, COPZ2, DDI2, DIP2B, HMOX1, LGALS3, SAMHD1, TXNRD1
DCTN3, EXOC7, GBF1, KPNB1, MTHFD1, MYO1B, ROCK2, TXNL1, VPS4A, XPO1, XPOT	ARFGEF1, ATG4B, CNN2, DCTN3, DDX1, ECPAS, EXOC7, GBF1, KPNB1, MTHFD1, MYO1B, PLCG1, RAP1GDS1, ROCK2, TXNL1, UL117, VPS4A, XPO1, XPOT
EIF2B2, GNL1, XPO4	BAG6, EIF2B2, EML1, EPM2AIP1, GNL1, XPO4
ENSA, TPM1, TPM4	ENSA, PTMS, TPM1, TPM2, TPM4
EIF2A, HADHB, SAE1	ACSS2, ARCN1, ARL1, ATE1, COPB1, CPNE1, DDX6, DNAJC9, EIF2A, FRYL, GCLC, GINS3, GLOD4, GMPS, GSTM2, HADHA, HADHB, HIBCH, HSP90AB1, LRBA, MAP4K5, NEK9, NQO1, NUDT1, SAE1, SAR1A, SCRN1, SNX2, TIMM44, UBE2M, UBFD1
LIMS1, PURB	LIMS1, PURB
RPL7, RPLP0	RPL7, RPLP0
ARFGEF1, ATG4B, DCTN1, EXOC7, GART, GBF1, HDAC1, HNRNPA2B1, KPNB1, PCBP1, PCBP2, PPP2R5D, RANGAP1, TXNL1, UCHL5, UL117, XPO5	AIP, ARFGEF1, ATG4B, CDC27, DCTN1, EXOC7, GAPVD1, GART, GBF1, HDAC1, HNRNPA2B1, KPNB1, MTOR, MYO1C, PCBP1, PCBP2, PPP2R5D, RANGAP1, TXNL1, UCHL5, UL117, XPO5
ACSL4, AIMP2, ARHGAP17, EIF4G1, GORASP2, HNRNPF, HNRNPU, IARS, MARS, QARS, RARS, STAT3, STK39, TBCE, USP47, USP7	ACSL4, AIMP2, ARHGAP17, EEF1E1, EIF4G1, EPRS, GORASP2, HNRNPF, HNRNPU, IARS, LARS, MARS, NUP93, PRPF31, QARS, RARS, STAT3, STK39, TBCE, TRIM25, USP47, USP7
PRPS2, SCLY	PRPS2, SCLY
CTSB, HARS2	CTSB, HARS2
ABI1, USP10	ABI1, USP10
CDKN2AIP, LARP1	CDKN2AIP, CEP170, EPS15, LARP1, TXNDC17
CAMK2D, NUP188	CAMK2D, NUP188
CHMP1B, CHMP3, EIF4E, FAM160B1, GALM, PAPOLA, PDE12, SAR1B, TES	ARFGAP3, BOLA2, CHMP1B, CHMP3, DYNC1H1, EIF4E, FAM160B1, FLNC, GALM, GSK3A, NRBP1, PAPOLA, PDE12, PSMD5, RSU1, SAR1B, SNX5, STK24, STRN4, TAGLN2, TES, UBE2I, VPS25, YTHDF3
ARPC3, NADSYN1	ARPC3, NADSYN1
PAFAH1B3, POLR2E, TRIP4, UBL5	PAFAH1B3, POLR2E, TRIP4, UBL5
DST, LTN1, PNPT1	DNAJA2, DST, FAM129A, FAM50A, GIPC1, LTN1, MSH2, PNPT1, RAI14, RBM12, SMARCC2, VPS33A
API5, EZR, MSN, RABGGTA, SERPINB1	API5, CAP1, CORO1C, EZR, GSPT1, LTA4H, MSN, PPP2R1A, PTGR1, RABGGTA, SERPINB1, UBE2N
CBX3, DNAJC8	CBX3, DNAJC8
BAG2, P4HA2	BAG2, P4HA2
RPS10, RPS27	RPS10, RPS27
CCDC50, RRM2, TNKS1BP1	CCDC50, RRM2, TNKS1BP1
ARHGDIA, CMPK1, DCUN1D1, FRYL, GSTK1, HSPA4, MX1, ST13, TLDC1	ARHGDIA, CMPK1, DCUN1D1, FRYL, GSTK1, HSPA4, LRBA, MX1, SNX6, ST13, TLDC1
RUVBL1, RUVBL2	RUVBL1, RUVBL2
CALCOCO1, CASP1, ELMO2, EXOC4, MYO1C, PCBP2, SRRT, STXBP1, TTC4, UCHL5, UL84, XPO5	CALCOCO1, CASP1, ELMO2, EXOC4, GAPVD1, MYO1C, PCBP2, SH3GLB2, SRRT, STXBP1, SUPT6H, TRIO, TTC4, UCHL5, UL84, XPO5
GALK1, PPP1CA, PPP1CB, PPP1CC, RAB10	FAF1, GALK1, NUP58, PPP1CA, PPP1CB, PPP1CC, RAB10, RTCA, STK4
FKBP9, P4HA1	FKBP9, P4HA1
HNRNPDL, RBMX, TPR	HNRNPDL, RBMX, TPR, TXNDC12
CYFIP1, DHX9, FASN, PBDC1, UCHL3	ABI1, AGFG1, ATG7, BDH2, CKB, CYFIP1, CYFIP2, DHX9, DNM1L, EHD4, FASN, HUWE1, MCM2, MCM6, MTPN, NAE1, NDRG3, PBDC1, PPM1A, UCHL3, VPS36
ABI1, ASMTL, DHX9, IDE, PBDC1, PFAS, PPM1A, UBE4B, VPS36	ABI1, ASMTL, CYFIP1, DHX9, IDE, PBDC1, PFAS, PPM1A, UBE4B, VPS36
HDAC1, MALT1, PPP2R5D, RPA1, VPS33A	CDC27, EXOC7, GAPVD1, GCLM, HDAC1, KPNB1, MALT1, PPP2R5D, RPA1, VPS33A
CAPZA1, CAPZB	CAPZA1, CAPZB
FTO, LRRC59, SF1	FTO, LRRC59, SF1
ABCF2, MRI1, NUMB, ZPR1	ABCF2, ACYP1, LYPLAL1, MRI1, MVD, NUMB, SMYD5, ZPR1
EIF3H, PPP1R12A	EIF3H, PPP1R12A
MAST4, UCK2	MAST4, UCK2
ARL1, BOLA2, CDK6, CDKN2AIP, COMMD5, COMMD7, CPSF7, GSTM4, HERC4, HSPBP1, PIK3C3, SCYL2, STRN4, TIAL1, VPS4B	ARL1, BOLA2, CDK6, CDKN2AIP, COMMD5, COMMD7, CPNE1, CPSF7, GALM, GSTM4, HERC4, HSPBP1, PIK3C3, PPM1B, SCYL2, STRN4, TIAL1, VPS4B
ATP6V1F, PLD3	ATP6V1F, PLD3
COA4, PSMA4	COA4, PSMA4
GPN1, PFKL, PPAT	GPN1, GSTT1, PFKL, PPAT
CAMK1, DPP9, DRG2, EHD4, EPB41L3, HGS, MCM2, NAP1L4, NCKAP1, PABPC1, PPM1B, PSMD5, STRN3, STRN4, SUCLA2, TARS, TIPRL, UBA2, UBA3, VPS4B, YTHDF3	CAMK1, COPB2, COPG1, CPNE1, DHX38, DPP9, DRG2, EHD4, EPB41L3, HGS, MCM2, MCM6, NAP1L4, NCBP1, NCKAP1, PABPC1, PAPOLA, PPM1B, PSMD5, SNX1, SNX5, STRN3, STRN4, SUCLA2, TAGLN2, TARS, TIPRL, UBA2, UBA3, VPS4B, YTHDF3
DBT, UBE2K	DBT, GALK1, LYPLA2, UBE2K, UBE2V2
ARPP19, FAM192A, GM2A, SOD1	ARPP19, FAM192A, GM2A, SOD1
RWDD4, TRIM5	RWDD4, TRIM5
CDC123, DNAJC8, MBNL1	CDC123, DNAJC8, MBNL1, PEA15
FERMT2, GSTO1, PAK1, TBC1D13	FERMT2, GSTO1, MOB1B, PAK1, TBC1D13
CLIC4, DYNC1LI2, PRKAG1, TLDC1, UBE2H, UBFD1, YWHAQ	CLIC4, CMPK1, DYNC1LI2, KLC1, NUDC, PRKAG1, TLDC1, UBE2H, UBFD1, YWHAQ
C5orf22, TFAM	C5orf22, CCDC6, RRM1, STK3, TFAM
ADD3, RPP40	ADD3, RPP40
AIDA, ERP44	AIDA, ERP44
NSFL1C, PDLIM5, SEC23B	ACTL6A, ANKRD54, FLNB, FLNC, KPNA3, NSFL1C, PDE12, PDLIM5, PRKAB1, RHOC, SEC23B, TAGLN2, UBE2R2, USP5, WNK1
CAPG, CLUH, CNN3, DDX1, EIF5, GBE1, GLRX3, HSPA4L, RAP1GDS1, RNPEP, SRP54, TLN1	ARFGEF1, ARFGEF2, CAPG, CLUH, CNN3, CSE1L, DDX1, DNM2, EIF5, GBE1, GBF1, GLRX3, HSPA4L, PRKDC, RAP1GDS1, RNPEP, SBDS, SEC23A, SEC31A, SRP54, TLN1, VASP
CDK12, SNRNP200, STRIP1, TNPO3	AAK1, AP2S1, CDK12, CNP, EIF4E2, PPP2R5C, SNRNP200, STRIP1, TNPO3
CNN1, HECTD1, SNX18	CNN1, FXR2, GORAB, HECTD1, KIF13B, PIN1, RIC8A, SNX18, SPART, TNS1
GMDS, NUP43	GMDS, NUP43
DNAJA1, FAM50A, H3F3A	DNAJA1, FAM50A, H3F3A, KDM1A, NCAPG, RAI14, TERF2IP, TRM2
DPH2, NUP58, PURB, RTCA	DPH2, FAF1, NUP58, PURB, RTCA
ANXA1, ANXA5, CNN2, DCTN3, MON2, MYO1B, PLCG1, PTGES3, TBC1D15, TIGAR, TMOD3, VPS4A	ANXA1, ANXA5, CNN2, DCTN3, KPNB1, MON2, MYO1B, PLCG1, PRKCA, PTGES3, TBC1D15, TIGAR, TMOD3, UBA1, VPS4A
ANPEP, PFKP, PSMB9	ANPEP, LSM8, PFKP, PSMB9
DYNLRB1, NPEPL1	DYNLRB1, NPEPL1
CNDP2, MVK, PSMD4	CNDP2, MVK, PCNA, POFUT1, PSMD4
CAPN1, L3HYPDH	CAPN1, L3HYPDH
FAM50A, NCAPG	FAM50A, H3F3A, HNRNPUL1, NCAPG
ACBD3, PPP1R8, TRIM21	ACBD3, ATG7, BLVRB, CIAPIN1, CNP, COPB2, COPG1, EIF4A3, EPB41L2, EPB41L3, IGBP1, KLC2, PPP1R8, SCYL1, SNX1, SORBS3, TRIM21, VPS4B
CARD16, OGT, TRAPPC2L, UBXN1	CARD16, MAD2L1, MCP, OGT, TRAPPC2L, UBXN1
CNDP2, CTSA, NLN, PCNA, YKT6	CNDP2, CTSA, DCK, NLN, PCNA, PRDX2, THUMPD1, VPS29, YKT6
CTPS2, RANBP3, SEPT2	CTPS2, RANBP3, SEPT2
PPP3CA, PPP3CB	PPP3CA, PPP3CB
BIN1, EIF4E, FLNC, GALM, HGS, MCM2, NAP1L4, NRBP1, PAPOLA, PSMD5, SAR1B, SNX5, STK24, STRN3, STRN4, TAGLN2, UBA2, UBA3, YTHDF3	BIN1, EHD4, EIF2S1, EIF4E, EPB41L3, FLNB, FLNC, GALM, HGS, MCM2, NAP1L4, NRBP1, NUDCD1, OSBP, PAPOLA, PSMD5, SAR1B, SNX5, STK24, STRN3, STRN4, TAGLN2, TARS, TES, TIPRL, UBA2, UBA3, UBE2I, VPS25, YTHDF3
FAM160B1, GSK3A, PDCD10, PDE12, RAB13, SAR1B, TWF2	CHMP3, FAM160B1, GALM, GSK3A, PDCD10, PDE12, RAB13, RSU1, SAR1B, STK24, STRN, TWF2
DDX1, EEF1G, EIF3I, FAM98B, MYO1E, NRDC	APEX1, CAPG, CCDC25, CSE1L, DDX1, DDX19B, EEF1G, EIF3F, EIF3I, FAM98B, FKBP4, FLNA, HTT, MAP2K3, MTHFD1, MYO1E, NRDC, PRMT3, RAP1GDS1, RNPEP, SBDS, SLK, TLN1, TSG101, VTA1
AKR1C2, ANKFY1, DOCK7, GOPC, HDLBP, IGF2BP3, QRICH1, SNX3, STAT2, STUB1, TBRG4	AKR1C2, ANKFY1, DOCK7, EIF4G3, GOPC, HDLBP, HPF1, HSPB1, IGF2BP3, PPM1G, QRICH1, SNX3, STAT2, STUB1, TBRG4
CARM1, CCT4, HK1	CARM1, CCT4, HK1, UBE2V1
GCLM, TRADD	GCLM, TRADD
MYL6B, SQSTM1	MYL6B, SQSTM1
RPL11, RPS15A, RPSA	RPL11, RPL5, RPS15A, RPSA
HNRNPH2, TRM3	HNRNPH2, TRM3
DPP7, PFKL	DPP7, PFKL
ARL2BP, CELF2, FEN1, PRKCA	ARL2BP, CELF2, FEN1, PRKCA, RBM12
SUPT5H, TUBGCP3	SUPT5H, TUBGCP3
FAM49B, LYPLA2, PDCL3, UAP1	FAM49B, LYPLA2, PDCL3, UAP1, UBE2V2
C11orf68, PSME4	C11orf68, PSME4
INPP1, PRKACA, TPT1	ASNS, COTL1, DYNLT1, EEF1A1, GSK3A, INPP1, PITPNB, PRKACA, RAB13, RECQL, TPT1, TRIP13, TWF2, UBE2N, UCHL1
CMTR1, EIF3C, MAP4K4, TRIP4	CMTR1, EIF3C, MAP4K4, TRIP4
PDHB, PMPCB, PPIF	C1QBP, PDHB, PGD, PICALM, PMPCB, PPIF, SUCLG1, TRIP13
MTHFD1L, PPIF	MTHFD1L, PPIF
BDH2, CKB, CYFIP1, CYFIP2, DHX9, EHD4, FASN, HUWE1, MCM2, MCM6, MTPN, NAE1, NDRG3, PBDC1, PPM1A, VPS36	ATG7, ATXN10, BDH2, CKB, CYFIP1, CYFIP2, DHX9, DNM1L, EHD4, FASN, HUWE1, MCM2, MCM6, MTPN, NAE1, NDRG3, PBDC1, PPM1A, VPS36
NFYA, PDLIM2	NFYA, PDLIM2
EEF1A2, HEBP1, UBE2G1, UHRF1BP1L	AARS, ARL2, EEF1A2, HEBP1, UBE2G1, UHRF1BP1L
ABCF2, DNMT1, LYPLAL1, MRI1, MVD, SMYD5, ZPR1	ABCF2, ACYP1, DNMT1, LYPLAL1, MRI1, MVD, SMYD5, TBCC, ZPR1
KPNA1, TRIP4	HNRNPA3, KPNA1, TRIP4, UL102
GALE, HNMT, NAA10	DPP3, GALE, HNMT, MVD, NAA10, PPP2R1B
DDX3X, DDX58, GCN1, IFIT1, IFIT2, IGF2BP2, LRPPRC, UL52	AKR1C3, CSDE1, DDX3X, DDX58, GCN1, HDLBP, IFIT1, IFIT2, IFIT3, IFIT5, IGF2BP1, IGF2BP2, LRPPRC, NFKB2, SAMD9, SND1, STAT1, UL52
RIPK1, ZC3HAV1	RIPK1, ZC3HAV1
ABHD14B, ACYP1, ATP6V1E1, FSCN1, PPP2R1B, SPR, STAM, SWAP70, TWF1, UAP1L1, UBE2Z	ABHD14B, ACYP1, ATP6V1E1, FSCN1, GSPT2, OGA, PPP2R1B, SPR, STAM, SWAP70, TWF1, UAP1L1, UBE2Z
MVD, PPM1F	ANXA3, MRI1, MVD, PPM1F
ACO1, ATP6V1E1, COPS7A, GPS1, PAPSS2, PPP2R1B, PTK2, SPR, TWF1, UAP1L1	ACO1, ATP6V1E1, COPS4, COPS7A, CUL2, DPP3, GPS1, PAPSS2, PPP2R1B, PTK2, SPR, TWF1, UAP1L1
ABR, HNRNPLL, HNRNPM, IGF2BP2, UL54	ABR, AKR1C3, COG2, DCP1A, DDX58, HNRNPLL, HNRNPM, IGF2BP1, IGF2BP2, UL54
KPNA3, PRKAA1	CUL4A, KPNA3, KPNA4, PRKAA1, USP5
ENO2, HEXB	ENO2, HEXB
NEK7, PDLIM7, PIN1	ARMC1, CNN1, FXR2, GORAB, MAD2L1, NEK7, PDLIM7, PIN1, RIC8A, SPART
RPL27, RPL37, RPL37A	RPL27, RPL37, RPL37A, RPL6
NUP54, VPS28	ALDH1L2, EIF5A, NUDT9, NUP54, RAC2, UBE2Q1, VPS28
GPD1L, PCK2, PDHA1	GPD1L, PCK2, PDHA1
CFAP20, IGBP1	CFAP20, EPN1, IGBP1, RHOC
AGFG1, BAG6, NECAP2, PRKG1, XPO4	ADI1, AGFG1, BAG6, NECAP2, PLCB3, PRKG1, XPO4
H3F3A, PDIA3	H3F3A, PDIA3
ACYP1, ATP6V1E1, GPS1, UBE3A, UBXN7, VPS13C, VPS26A	ABHD14B, ACYP1, ASS1, ATP6V1E1, DPP3, GPS1, PSMF1, UAP1L1, UBE3A, UBXN7, VPS13C, VPS26A
CAB39, CTSZ	CAB39, CTSZ
EIF1AY, GSDME, PFN1	ASNS, EIF1AY, GSDME, NDRG1, PFN1, PGD, PITPNB, PLS3
UL69, WIPI2	UL69, WIPI2
CTBP1, CTBP2	CTBP1, CTBP2
OXCT1, SUCLG2	OXCT1, SUCLG2
CHMP2B, PIN4, SH3BGRL, UFM1	CHMP2B, PIN4, SH3BGRL, UFM1
DDX3X, GTF2I	DDX3X, GTF2I, NFKB2, SAMD9
ASNS, COTL1, GSPT1, HEBP1, LTA4H, NDRG1, PCMT1, PITPNB, PRKACA, PTGR1, TRIP13, TWF2, TXNDC9, UBE2G1, UBE2N	ARL2, ASNS, COTL1, GSPT1, HEBP1, LTA4H, NDRG1, PCMT1, PITPNB, PRKACA, PTGR1, RAB13, TRIP13, TWF2, TXNDC9, UBE2G1, UBE2N
CTPS1, RBBP4	CTPS1, RBBP4
EIF4H, GID8, PPIC, PPP4R3A, SF3B2	EDC4, EIF4H, GID8, PPIC, PPP4R3A, SF3B2
TPD52L2, TTC1	TPD52L2, TTC1
ACAP2, CAD, CAP2, CNP, DUSP3, EML4, HELI, HNRNPR, HSPA4L, MACF1, MAP1S, NXN, PALLD, RBM8A, SEC23A, SNX12, SRM, VASP	ACAP2, ARFGEF2, CAD, CAP2, CIAPIN1, CNP, DNM1, DUSP3, EML4, FAM98A, HELI, HNRNPR, HSPA4L, ISG15, MACF1, MAP1S, MPI, NXN, PABPC4, PALLD, PRKDC, RBM8A, SEC23A, SEC24D, SNX12, SRM, VASP
RPL30, RPL35, RPL4, RPL7A	RPL30, RPL35, RPL4, RPL7A
LSM1, MAN2B1, QPRT	LSM1, MAN2B1, QPRT
HSP90B1, SERPINH1, UGGT1	HSP90B1, SERPINH1, UGGT1
AAK1, AP2S1, CDK12, CNP, MCM5, PPP2R5C, SNRNP200, TNPO3	AAK1, AP2S1, ARHGAP1, BLVRB, CDK12, CNP, EIF4E2, KLC2, MCM5, NCBP1, PPP2R5C, SNRNP200, STRIP1, TNPO3
DHX16, POLR2B	DHX16, POLR2B
CASP1, MSH2, SH3GL1, UCHL5	CASP1, ELMO2, FAM129A, MSH2, PCBP2, SH3GL1, SH3GLB2, SH3PXD2B, TRIO, TTC4, UBR1, UCHL5
ASCC3, KIF1BP, PIP4K2C	ASCC3, KIF1BP, PIP4K2C
RACK1, RPL10A	RACK1, RPL10A
DHX36, MARK2	DHX36, MARK2
ARFGEF1, ARFGEF2, CAD, CAPG, CNN3, DNM2, EIF4A1, GLRX3, HNRNPK, HSPA4L, KIF1B, MPI, MTOR, PABPC4, PALLD, PCBP1, SBDS, SEC23A, SEC24D, SEC31A, VASP	ARFGEF1, ARFGEF2, ATP6V1C1, CAD, CAP2, CAPG, CDK5, CNN3, CSE1L, DNM1, DNM2, EIF4A1, GLRX3, HELI, HNRNPK, HNRNPR, HSPA4L, KIF1B, MPI, MPST, MTOR, PABPC4, PALLD, PCBP1, PRKDC, RAP1GDS1, RNPEP, SBDS, SEC23A, SEC24D, SEC31A, SNX12, VASP
AAMDC, NUP153	AAMDC, NUP153
CAT, GAPDH	CAT, GAPDH
GGCT, PITPNA	GGCT, PITPNA
CTPS1, GNB1L, PPP3CA	CTPS1, DBR1, GNB1L, PPP3CA
EZR, GSPT1, LTA4H, MSN, PPP2R1A, PTGR1, RABGGTA, SERPINB1	CAP1, CORO1C, EZR, GSPT1, LTA4H, MSN, PAIP1, PPP2R1A, PTGR1, RABGGTA, SERPINB1, UBE2N
GMFB, PLBD2	GMFB, PLBD2
SERF2, VAT1L	SERF2, VAT1L
CC2D1B, GRIPAP1, MZT2B, POFUT2	CC2D1B, GRIPAP1, MZT2B, POFUT2
AGFG1, ANKRD54, SH3BP1, USP5, WNK1	AGFG1, ANKRD54, FLNC, KPNA3, NDRG3, NSFL1C, PDLIM5, PRKAB1, SH3BP1, STAM, USP5, WNK1, XPO7
FDXR, HOOK3, NUP54, RAC2	FDXR, HOOK3, NUP54, RAC2
MYL9, PANK4	MYL9, PANK4
PFDN1, UBE2L3	PFDN1, UBE2L3
ASS1, FAF1, GALK1, NUP58, PPP1CC, PSMF1, RAB10, RTCA, VPS26A	ASS1, FAF1, GALK1, GPS1, NUP58, PPP1CB, PPP1CC, PSMF1, RAB10, RTCA, VPS26A
SCP, TPR, TXNDC12, WASHC2C	SCP, TPR, TXNDC12, WASHC2C
ARL2, ASNS, EEF1A1, PITPNB, PRKACA, TRIP13	ARL2, ASNS, COTL1, EEF1A1, HEBP1, NDRG1, PCMT1, PITPNB, PRKACA, TGM2, TPT1, TRIP13, TWF2, UBE2G1, UBE2N
EIF2AK2, HS1BP3, VPS11	ARFGAP2, BICD2, EIF2AK2, FXR2, HS1BP3, NEDD4L, VPS11
ACTL6A, ANKRD54, FLNC, KPNA3, NSFL1C, PDE12, PDLIM5, PRKAB1, UBE2R2, USP5, WNK1	ACTL6A, ANKRD54, FLNC, KPNA3, NSFL1C, PDE12, PDLIM5, PRKAB1, STAM, UBE2R2, USP5, WNK1
RPS24, RPS6	RPS24, RPS6
ABHD14B, FSCN1, KPNA4, OGA, PPP2R1B, SPR, STAM, SWAP70, UAP1L1, UBE2Z	ABHD14B, ACYP1, ATP6V1E1, FSCN1, GSPT2, KPNA4, OGA, PPP2R1B, SPR, STAM, SWAP70, TWF1, UAP1L1, UBE2Z
CUL5, ISOC1, PSMG2, PTGES2	CUL5, ISOC1, PSMG2, PTGES2, SERPINB9
AHSA1, HIBCH, IQGAP1, UBE2M	AHSA1, DPP9, FDPS, GINS3, HIBCH, HNRNPUL2, IQGAP1, MAPRE3, SEC23IP, SNX1, UBE2M, USO1
AARS, ARL2, HEBP1, TRIP13, VAC14	AARS, ARL2, ASNS, COTL1, EEF1A1, EEF1A2, HEBP1, PCMT1, PITPNB, TRIP13, UBE2G1, UBE2N, VAC14
ASL, ASNA1	ASL, ASNA1
CSRP1, FUBP1, HMBS	CCDC50, CPQ, CSRP1, FUBP1, HMBS, LGALS3BP, LSM8
EXOC5, EXOC6B, UBE2E1	AKT1, EXOC5, EXOC6B, SMC2, UBE2E1
CST3, LYSMD2, SF1	CST3, LYSMD2, SF1
HSPA1B, HSPA2, HSPA8	HSPA1B, HSPA2, HSPA8
EIF3B, HBS1L, RABEP1	EIF3B, HBS1L, RABEP1
AKT1, MSRA, STAMBP, TAB1, VPS16	ACSF2, AKT1, DNAJB1, EXOC5, MSRA, PPFIBP1, STAMBP, TAB1, VPS16
ARFGEF2, CAD, CCDC22, CNN3, EHD2, ENOPH1, FAM45A, GLRX3, HAT1, HNRNPK, HSPA4L, KIF1B, SEC24D, USP9X	ARFGEF2, CAD, CCDC22, CNN3, DNAJB4, EHD2, ENOPH1, FAM45A, GLRX3, HAT1, HELI, HNRNPK, HSPA4L, KIF1B, PABPC4, SEC24D, USP9X
HNRNPA3, TRIP4	HNRNPA3, KPNA1, PAFAH1B3, TRIP4
BORCS5, GFPT1	BORCS5, GFPT1
CDK1, GCLM, MALT1, RPA1, VPS33A	CDK1, DNAJA2, GCLM, MALT1, PPP2R5D, RPA1, VPS33A
CDK6, COMMD5, SRGAP2, TIAL1, UMPS	CDK6, COMMD5, CPSF7, GSTM4, HSPBP1, PIK3C3, SCYL2, SRGAP2, TIAL1, UMPS
HMGN2, S100A13	HMGN2, S100A13
PRKAR2B, TOLLIP	PRKAR2B, TOLLIP
AAK1, ACAP2, BLVRB, CNP, KLC2, PPP2R5C, RBM8A, SCYL1, TRIM21	AAK1, ACAP2, ACBD3, ARHGAP1, BLVRB, CIAPIN1, CNP, EML4, KLC2, MAP1S, MCM5, PPP2R5C, RBM8A, SCYL1, SNRNP200, SNX12, SORBS3, TNPO3, TRIM21
GCN1, HDLBP, IFIT1, IFIT2, IFIT5, PDS5A, SND1, UL52	DDX3X, GCN1, HDLBP, IFIT1, IFIT2, IFIT5, IGF2BP2, LRPPRC, PDS5A, SND1, UL52
TRIP6, UL26	TRIP6, UL26
ELP3, WDR47	ELP3, WDR47
DST, FAM129A, FAM50A, GIPC1, PNPT1, RBM12, SMARCC2	DST, FAM129A, FAM50A, GIPC1, LTN1, MSH2, PLAA, PNPT1, RBM12, SMARCC2, SMC2, TMOD3
G6PD, GPD1L, LRRC47, RNH1	G6PD, GPD1L, LRRC47, RNH1
DNAJB1, SF3A3	DNAJB1, SF3A3
COMMD5, PITRM1, TIA1	ALDH4A1, CDK4, CDKN2AIP, COMMD5, CPSF7, GSTM4, HSPA2, PITRM1, PML, TIA1, TXNDC17
COMMD6, SMAP1, TIA1	ALDH4A1, COMMD6, COMMD8, CPSF7, GSTM2, PRKAG1, SMAP1, TIA1, UL122
ATXN2L, GNA13, GNAS, MAP7D1	ATXN2L, GNA13, GNAS, MAP7D1
HNRNPM, NFKB2, TRIP12	AKR1C3, CSDE1, DDX58, HNRNPM, NFKB2, TRIP12, UL52
PFKP, RRM2B	PFKP, RRM2B
ARFGAP2, BICD2, FXR2, HS1BP3, MYO9B, NEDD4L, VPS11	ARFGAP2, BICD2, DDX17, FXR1, FXR2, HS1BP3, MYO9B, NEDD4L, PIN1, SPART, VPS11
CBR1, GSPT1, LTA4H, PPME1, PPP2R1A, PTGR1, RABGGTA, SERPINB1, TWF2, UBE2N	CBR1, EZR, GSPT1, LTA4H, MAP2K2, MSN, PAIP1, PPME1, PPP2R1A, PTGR1, RABGGTA, SERPINB1, TWF2, UBE2N
AP1M1, KARS	AP1M1, KARS
RPL11, RPL5, RPSA	RPL11, RPL13A, RPL26, RPL5, RPS15A, RPSA
ARL2, ASNS, COTL1, GDI1, NDRG1, NNMT, PCMT1, PFN1, PITPNB, UBE2N	ARL2, ASNS, COTL1, GDI1, GSN, HEBP1, IFT27, NDRG1, NNMT, PCMT1, PFN1, PITPNB, PRKACA, PTGR1, TRIP13, UBE2N
CUL1, NT5C2	CUL1, NT5C2
DSTN, FABP3, LRRC57, RAB34, YWHAQ	CD2AP, DSTN, FABP3, LRRC57, MRPL39, RAB34, UBE2H, YWHAQ
EIF4E, GALM, PFN2, STK24	EIF4E, FAM160B1, GALM, PAPOLA, PFN2, PPP5C, PSMD5, SAR1B, SNX5, STK24, STRN3, STRN4, TES, UBE2I, YTHDF3
MYL6, UBE2R2	MYL6, NHLRC2, PDE12, PDLIM5, UBE2R2
ARPC4, CASTOR2, PGLS	ARPC4, CASTOR2, PGLS, SCPEP1
HCFC1, ME2, NEDD1, SEC22B	HCFC1, ME2, NEDD1, SEC22B
CAPN2, CCT2, CUL5, ISOC1, PSMG2, SERPINB9	CAPN2, CCT2, CUL5, ISOC1, PSMG2, SERPINB9
CIAO2B, RWDD4, SNX17	CIAO2B, RWDD4, SNX17
CLIC4, DYNC1LI1, DYNC1LI2, GSTP1, KLC1, NAA50, NUDC, YWHAQ	ACSS2, AKR7A2, CLIC4, DYNC1LI1, DYNC1LI2, EIF2S2, GSTP1, KHDRBS1, KLC1, MYH9, NAA50, NUDC, OLA1, UBFD1, YWHAQ
HSPB6, NEC1	HSPB6, NEC1
DCP1A, HNRNPH1, HNRNPLL, QRICH1, RAB3GAP1, RAB3GAP2, TRIM28, VRK1	COG2, DCP1A, EPRS, GOPC, HNRNPH1, HNRNPLL, QRICH1, RAB3GAP1, RAB3GAP2, TRIM28, VRK1
ATXN2L, GNA13, MAP7D1, RNF114	ATXN2L, GNA13, GNAS, MAP7D1, RNF114
APEX1, CCDC25, DDX19A, DDX19B, EIF3I, FAM98B, FLNA, HSP90AB1, MAPRE1, MYO1E, NRDC, PPIA, SLK, STAM2, USP14, VTA1	APEX1, CCDC25, DDX19A, DDX19B, EIF3I, FAM98B, FLNA, HSP90AB1, HTT, MAPRE1, MAPRE3, MYO1E, NRDC, PPIA, SLK, STAM2, USO1, USP14, VTA1
EIF4EBP2, UL71	EIF4EBP2, UL71
ADSS, TUBB, TUBB2A, TUBB4B	ADSS, TUBB, TUBB2A, TUBB4B
CZIB, EML2, NAA25	CZIB, EML2, NAA25
PRDX4, PSMA2, PSMB4	PRDX4, PSMA2, PSMB4
ERAP1, NUP214, SEC16A	ERAP1, MIPEP, NUP214, SEC16A
ADI1, BAG6, CCS, EIF2B2, EML1, NECAP2, XPO4	ADI1, BAG6, CCS, COMMD1, EIF2B2, EML1, EPM2AIP1, NECAP2, XPO4
DNAJA2, NCAPG, RAE1	DNAJA2, NCAPG, RAE1
NMD3, NUDT21, RTCA	NMD3, NUDT21, RTCA
HEXIM1, LRP1	HEXIM1, LRP1
PPT1, RANBP3	PPT1, RANBP3
GSTM4, ISG15, PIK3C3, SF3A1, TIAL1, TRAPPC2L	AP2B1, CRK, GSTM4, HERC4, HSPBP1, ISG15, PIK3C3, SF3A1, TIAL1, TRAPPC2L
DCPS, SORD	DCPS, SORD
KANK2, MYO18A	KANK2, MYO18A
EIF4A2, PDCD10, TWF2, UBE2G1	CBR1, EIF4A2, GSK3A, PDCD10, RAB13, TWF2, UBE2G1
FAU, RPS11, RPS26	FAU, RPL17, RPS11, RPS26
ACSL4, DNAJC7, FEN1, GIPC1, HNRNPF, HNRNPU, PLAA, RBM12, SMARCC2, SMC2, SMC4, UBA6	ACSL4, DNAJC7, FEN1, GIPC1, HNRNPF, HNRNPU, PLAA, PRKCA, RBM12, SMARCC2, SMC2, SMC4, UBA6
CLTC, CPNE1, DRG2, HADHA, SCYL2, UBA2	ARL1, CAMK1, CLTC, CPNE1, CPSF7, DDX39B, DPP9, DRG2, GMPS, HADHA, NAP1L4, PPM1B, SAE1, SCYL2, STRN4, TIMM44, TIPRL, UBA2
AMPD3, PLS1	AMPD3, PLS1
ELP2, HSPA6	ELP2, HSPA6
ADRM1, FLNC, MCM2, UBE2I	ADRM1, CUL4A, DOP1B, FLNC, IPO9, MCM2, NRBP1, NUDCD1, PAPOLA, PSMD5, RHOC, STRN3, STRN4, UBE2I
PHLDB1, RBCK1	PHLDB1, RBCK1
CD2AP, DSTN, FABP3, MRPL39, YWHAQ	CD2AP, DSTN, FABP3, LRRC57, MRPL39, PHPT1, RAB34, YWHAH, YWHAQ
ACSS2, ARL1, CHMP1B, EHD1, GCLC, GMPS, KHDRBS1, KIF5B, KLC1, NEK9, NQO1, OLA1, PPP5C, SNX2, UBA2, WDR1, ZZEF1	ACO2, ACSS2, ARL1, CHMP1B, EHD1, GAMT, GCLC, GINS3, GMPS, KHDRBS1, KIF5B, KLC1, NEK9, NQO1, NUDC, OLA1, PPP5C, SAE1, SNX2, STK25, UBA2, UBFD1, WDR1, ZZEF1
MCTS1, NT5DC1, PSMG1, THUMPD1	MCTS1, NT5DC1, PSMG1, TCP1, THUMPD1, VAT1
MZT2B, PARP4, TUBGCP2	MZT2B, PARP4, TUBGCP2, UBXN1
DICER1, PTCD3	DICER1, PTCD3
MAPRE2, TARDBP, UL34	MAPRE2, TARDBP, UL34
HSPA14, OPTN	HSPA14, OPTN
BRK1, UBQLN2	BRK1, UBQLN2
CCAR2, DARS, NUP98, RNF40	CCAR2, DARS, NUP98, RNF40
ARCN1, COPB1, DDX19B, DDX6, EIF2A, GLOD4, HIBCH, HSP90AA1, HSP90AB1, MAPRE1, PPIA, SCRN1, STAM2, USO1, USP14	ARCN1, COPB1, DDX19B, DDX6, EIF2A, GLOD4, HIBCH, HSP90AA1, HSP90AB1, MAPRE1, MAPRE3, MX1, NRDC, NUDT1, PPIA, SAE1, SCRN1, SGTA, STAM2, UBE2M, USO1, USP14
BLVRB, RHOG	AAK1, ARHGAP12, BLVRB, ITSN1, RHOG, SRXN1
GTF2E2, KIF1BP	GTF2E2, KIF1BP
GMPR, JPT2	GMPR, JPT2
ATG7, ATXN10, CKB, EHD4, EIF2S1, FASN, FLNB, FLNC, HGS, HUWE1, MCM2, MCM6, MTPN, NAE1, NAP1L4, PAPOLA, PSMD5, STRN3, TAGLN2, UBA3, VWA5A, XPNPEP1	ATG7, ATXN10, CKB, CLIC1, EHD4, EIF2S1, FASN, FLNB, FLNC, HGS, HUWE1, MAP2K4, MCM2, MCM6, MTPN, NAE1, NAP1L4, NDRG3, OSBP, PAPOLA, PSMD5, STRN3, TAGLN2, UBA3, VWA5A, XPNPEP1
SERPINB9, SNX8	CCT2, CCT6A, PSMG2, SERPINB9, SNX8
EFHD1, RHOA	EFHD1, RHOA
FERMT2, GSTO1, PAK2, PITPNA	FERMT2, GSTO1, PAK2, PITPNA
CRK, GSTM4, RBMS2, TIAL1	CRK, GSTM4, NUP133, PML, RBMS2, SF3A1, TIAL1
APEX1, ARFGEF1, ATP6V1C1, CAPG, CDC27, CDK5, EIF3F, EIF3I, EIF4A1, FKBP15, FLNA, MAP2K3, MPI, MPST, PABPC4, PALLD, PCBP1, PPP2R5D, PRMT3, RAP1GDS1, SBDS, SEC31A, TSG101, UBE2L6	APEX1, ARFGEF1, ARFGEF2, ATP6V1C1, CAPG, CDC27, CDK5, DDX1, DGKA, EIF3F, EIF3I, EIF4A1, FKBP15, FLNA, HSPA4L, KPNB1, MAP2K3, MPI, MPST, PABPC4, PALLD, PCBP1, PPP2R5D, PRMT3, RAP1GDS1, SBDS, SEC31A, TSG101, UBE2L6
ANKFY1, PBK, PMVK, PPM1G, STAT2, TBRG4	AKR1C2, ANKFY1, DOCK7, EIF4G2, IGF2BP3, PBK, PMVK, PPM1G, SNX3, STAT2, TBRG4
COPS6, COPS7B, LYPLA2, STK4, UAP1, UBE2K, UBE2V2	COPS4, COPS6, COPS7B, LYPLA2, PLS1, PSME2, SEPT9, STK4, UAP1, UBE2K, UBE2V2
KHSRP, PXN, ZNF207	KHSRP, PXN, ZNF207
ARHGDIA, CHORDC1, DCUN1D1	ARHGDIA, CHORDC1, CMPK1, DCUN1D1, GSTK1, HSPA4, MX1, SNX6, ST13
CNN3, CWF19L1, RASA1, RBM22	BICD2, CNN3, CWF19L1, RASA1, RBM22, USP9X
ISOC1, UGP2	ISOC1, UGP2
CCDC25, CDC16, DDX19A, DDX19B, PPIA	CCDC25, CDC16, CDK5RAP3, DDX19A, DDX19B, FAM98B, FLNA, HSP90AA1, HSP90AB1, MAPRE1, MYO1E, NRDC, PPIA, STAM2, THYN1, UBE2Q1, USP14, VTA1
ARL1, ATE1, COPG2, CPNE1, CPSF7, DNAJC9, DPP9, GCLC, GINS3, GMPS, GSTM2, HSPBP1, NEK9, NQO1, PPM1B, PPP5C, SAE1, SNX2, TIPRL, TXLNA, UBA2, VPS4B	ARL1, ATE1, COPG2, CPNE1, CPSF7, DNAJC9, DPP9, EIF2A, GAMT, GCLC, GINS3, GMPS, GSTM2, HERC4, HSPBP1, NEK9, NQO1, PPM1B, PPP5C, SAE1, SNX1, SNX2, TIPRL, TXLNA, UBA2, UBE2M, VPS4B
DTYMK, TCP1, THUMPD1, VPS29	DTYMK, PRDX2, PYGL, TCP1, THUMPD1, VPS29
MAT2A, TRMT1	MAT2A, TRMT1
CD2AP, RECQL	CD2AP, PHPT1, RECQL, YWHAH, YWHAQ
CAP2, COPB2, CSNK1A1, DUSP3, HERC4, HNRNPR, IPO7, ISG15, MPI, NUDCD3, NXN, PABPC4, RABGAP1, SEC23IP, SNX12, SRM, VASP	CAP2, CIAPIN1, COPB2, CSNK1A1, DNM1, DUSP3, EIF4A3, FAM98A, HELI, HERC4, HNRNPR, HNRNPUL2, HSPA4L, IPO7, ISG15, MPI, MPST, NUDCD3, NXN, PABPC4, PALLD, RABGAP1, SEC23A, SEC23IP, SNX12, SRM, UBE2L6, VASP
COMMD2, TRAPPC5, USP24	CNOT1, COMMD2, ENDOG, F8A1, HNRNPA1, KIF2A, TRAPPC5, USP24
CASP6, DTD1	CASP6, DTD1
C9orf64, COPZ1, UEVLD	C9orf64, COPZ1, UEVLD
NLN, YWHAZ	NLN, YWHAZ
CNPY2, FKBP3	CNPY2, FKBP3
HEATR3, MMS19, OSTF1, UL84	ACP1, CALCOCO1, EXOC4, HEATR3, MMS19, OSTF1, UL84
ACACA, ARMT1, EEF1E1, EIF4G1, GORASP2, IARS, NUP205, QARS, RARS, STK39, TNPO2, USP7	ACACA, AIMP1, AIMP2, ARHGAP17, ARMT1, EEF1E1, EIF4G1, EXOC1, GORASP2, IARS, MARS, NUP205, QARS, RARS, STAT3, STK39, TBCE, TNPO2, USP7
ACAP2, ARMC1, CCDC22, CNP, EIF4E2, HELI, RBM8A, SNRNP200, SNX12	ACAP2, ARMC1, CAD, CCDC22, CNP, EHD2, EIF4E2, EML4, GIGYF2, HELI, MAP1S, RBM8A, SNRNP200, SNX12
FHL1, PSMB10	FHL1, PSMB10
LPP, PRRC2B	LPP, PRRC2B
CTNND1, ELAVL1, SH3GLB1	CTNND1, ELAVL1, OGFR, SH3GLB1
ACO1, COPS4, COPS7A, CUL2, PAPSS2, PTK2, SEPT9, TWF1, UAP1	ACO1, COPS4, COPS7A, CS, CUL2, GPS1, NPLOC4, NTPCR, PAPSS2, PSME2, PTK2, SEPT7, SEPT9, TWF1, UAP1
ASNA1, PDE5A, TUBB6	ASNA1, PDE5A, PHGDH, TUBB, TUBB6
CAD, CCDC22, CSK, DNAJB4, EHD2, ENDOG, ENOPH1, F8A1, FAM45A, HAT1, KIF2A, SEC24D, USP9X	ARFGEF2, ARMC1, CAD, CCDC22, CNOT1, CSK, DNAJB4, EHD2, ENDOG, ENOPH1, F8A1, FAM45A, HAT1, HNRNPK, KIF1B, KIF2A, RBM22, SEC24D, USP9X
TALDO1, TSC22D4	TALDO1, TSC22D4
CCDC43, ERP29	CCDC43, ERP29
COG2, IFIT3, XRCC6	ABR, COG2, DDX58, HNRNPL, IFIT3, IGF2BP1, IGF2BP2, STAT1, XRCC6
DTD1, PGM5, RAP1B, TROVE2, TSN	DTD1, PGM5, RAP1B, TROVE2, TSN
CNOT3, COMMD8, COMT, COPE, EPS15, STIP1	CNOT3, COMMD8, COMT, COPE, EPS15, SGTA, STIP1, TXNDC17
COL6A2, MAVS	COL6A2, MAVS
DYNC1I2, GSK3B, LGALS3, RAB13, STRN, TXNDC9, UBE2G1	COTL1, DYNC1I2, DYNLT1, GSK3B, HEBP1, HEBP2, LGALS3, RAB13, STRN, TXNDC9, UBE2G1
CNDP2, CTSA, PCNA, PRDX2, THUMPD1, VPS29, YKT6	CNDP2, CTSA, DCK, NLN, PCNA, PRDX2, THUMPD1, VPS29, YKT6
AP1S1, NSUN2	AP1S1, INF2, NSUN2, TRM1
HEBP2, SUMF2	ATXN2L, GSK3B, HEBP2, RNF114, STRN, SUMF2
EFHD2, MAP1A, MYL6, NHLRC2	EFHD2, MAP1A, MYL6, NHLRC2
HIF1AN, NECAP1, UVRAG	CDK2, HIF1AN, NECAP1, UVRAG
IGF2BP3, KPNA2, NELFCD, TBRG4	IGF2BP3, KPNA2, NELFCD, PPM1G, TBRG4
ANLN, CKS1B	ANLN, CKS1B
GALK2, NEU1, TKFC	GALK2, GNE, NEU1, TKFC
CNOT2, MAP4K4	CNOT2, MAP4K4
AHSA1, CAP2, CAPG, CSE1L, DNM1, DNM2, DUSP3, FAM98A, HTT, MAPRE3, MPST, NRDC, NUDCD3, PABPC4, PRKDC, RNPEP, SEC23A, SEC23IP, SENP8, SPAG9, TAGLN, VASP	AHSA1, CAP2, CAPG, CSE1L, DNM1, DNM2, DUSP3, FAM98A, FDPS, HSPA4L, HTT, MAPRE3, MPST, NRDC, NUDCD3, NXN, PABPC4, PRKDC, RNPEP, SEC23A, SEC23IP, SENP8, SPAG9, SRM, TAGLN, TRIP10, VASP
ESD, NAMPT	ESD, NAMPT
ARFIP1, CCS, COMMD1	ADI1, ARFIP1, ATXN2, BAG6, CCS, COMMD1, HECTD3, PCYT1A
AMDHD2, TBC1D22A	AMDHD2, TBC1D22A
ARFGEF1, ARFGEF2, CAD, CAP2, CAPG, DNM1, DNM2, EIF4A1, GLRX3, HNRNPR, HSPA4L, MPI, MPST, NXN, PABPC4, PALLD, PCBP1, PRKDC, RAP1GDS1, RNPEP, SBDS, SEC23A, SEC24D, SEC31A, SNX12, VASP	ARFGEF1, ARFGEF2, CAD, CAP2, CAPG, CNN3, CSE1L, DNM1, DNM2, DUSP3, EIF4A1, FAM98A, GLRX3, HELI, HNRNPR, HSPA4L, KIF1B, MPI, MPST, NXN, PABPC4, PALLD, PCBP1, PRKDC, RAP1GDS1, RNPEP, SBDS, SEC23A, SEC24D, SEC31A, SNX12, SRM, VASP
CDKN2AIP, CEP170, COMMD5, GSTM4, PML	BOLA2, CDK6, CDKN2AIP, CEP170, COMMD5, COMMD7, CPSF7, GSTM4, HERC4, HSPBP1, PITRM1, PML, TXNDC17, UBL4A
A2M, FTH1	A2M, FTH1
BAX, PDXP	BAX, PDXP
IRF2BP2, ORFL86W	IRF2BP2, ORFL86W
DOCK7, FHOD1, PDS5A, PPM1G	DOCK7, FHOD1, HDLBP, IGF2BP3, PDS5A, PPM1G, SNX3, TRIM33
DIAPH1, MAP3K7, PLAA, SMARCC2	DIAPH1, MAP3K7, PLAA, RBM12, SMARCC2, SMC4, TMOD3, UBA6
PCCB, SNRPA	PCCB, SNRPA
C1QBP, PGD, PICALM, PMPCB, PPIF	C1QBP, PDHB, PGD, PICALM, PMPCB, PPIF
ANXA7, RELCH	ANXA7, RELCH
SF3B1, TOLLIP, UL83	SF3B1, TOLLIP, UL83
CAD, DNM1, HSPA4L, PAIP2, PRKDC, SEC24D, VASP	ARFGEF2, BZW2, CAD, CAP2, CAPG, CSE1L, DNM1, DNM2, DUSP3, FAM98A, GLRX3, HELI, HNRNPR, HSPA4L, KIF1B, MACF1, MAP1S, MPST, NUDCD3, PABPC4, PAIP2, PALLD, PRKDC, RNPEP, SEC23A, SEC24D, SNX12, SRM, USP9X, VASP
CLASP1, YARS	CLASP1, STAT3, TAB1, TRIM22, YARS
ARRB1, ATG3	ARRB1, ATG3
UPF1, WDR82	UPF1, WDR82
HDGF, HDGFL3, SQSTM1	HDGF, HDGFL3, SQSTM1
AP1S1, INF2, NFKB1, OGFR, TRM1	AP1S1, INF2, NFKB1, NSUN2, OGFR, TRM1
RRAGC, SHMT1	RRAGC, SHMT1
APEX1, CAPG, CSE1L, EIF3I, FAM98B, HTT, MAPRE3, MPST, NRDC, RAP1GDS1, RNPEP	APEX1, CAPG, CSE1L, DDX1, DDX19B, DNM2, EIF3F, EIF3I, EIF4A1, FAM98B, FDPS, FLNA, HSPA4L, HTT, MAP2K3, MAPRE3, MPST, NRDC, PABPC4, PRKDC, PRMT3, RAP1GDS1, RNPEP, SBDS, SEC23A, SEC31A, SENP8, TLN1, TSG101
ACO1, ATG12, CNRIP1, CUL4B, GPI, MAP2K1, NPEPPS	ACO1, ATG12, CNRIP1, COPS5, CUL3, CUL4B, GPI, IMPDH1, IMPDH2, MAP2K1, NPEPPS, NTPCR, TPMT
HIST1H4A, PRKD2	HIST1H4A, PRKD2
ANP32B, CMBL, RAB35	ANP32B, CMBL, RAB35, RNF114
ALAD, GALNS, NAXE	ALAD, CAT, GALNS, NAXE
COMMD6, COMMD8, GSTM2, SMAP1, UL122	COMMD6, COMMD8, COMT, CPSF7, GSTM2, MAP4K5, PRKAG1, SAR1A, SMAP1, TIA1, UL122
GSPT1, LTA4H, MAP2K2, OTUB1, PRMT1, SUCLG1, TWF2, UBE2N	CBR1, GSPT1, LTA4H, MAP2K2, OTUB1, PPME1, PRMT1, SUCLG1, TWF2, UBE2N
BOLA2, EIF4E, FAM160B1, GALM, PAPOLA, PDE12, PSMD5, RSU1, SAR1B, SNX5, STK24, STRN3, STRN4, TAGLN2, UBE2I, VPS25	BIN1, BOLA2, COMMD7, EIF4E, FAM160B1, FLNC, GALM, NRBP1, PAPOLA, PDE12, PSMD5, RHOC, RSU1, SAR1B, SNX5, STK24, STRN3, STRN4, TAGLN2, UBE2I, VPS25, YTHDF3
CAND1, LYPLA1	CAND1, LYPLA1
ARHGAP12, BLVRB, GIGYF2, ITSN1, SCYL1	ACAP2, ACBD3, ARHGAP12, BLVRB, FYCO1, GIGYF2, ITSN1, KLC2, RBM8A, RHOG, SCYL1, SORBS3
CDC37, CFL1	CDC37, CFL1
C16orf62, EDC4, EIF4H, SEC24A	ASMTL, C16orf62, EDC4, EIF4H, SEC24A
ATXN2, CCS, GOLGA3	ATXN2, CCS, COMMD1, EML1, ENAH, GOLGA3, HECTD3, PCYT1A, TTC38
ACSF2, DNAJB1, PABPN1, VPS37A	ACSF2, DNAJB1, PABPN1, VPS37A
EIF4G2, TNS3, TOMM34, TST, UNC45A	EIF4G2, TNS3, TOMM34, TST, UNC45A
AGFG1, DNMT1, NDRG3, PRKAR2A, TBCC	AGFG1, DNMT1, FASN, LYPLAL1, NDRG3, PLCB3, PRKAR2A, PRKG1, SH3BP1, TBCC, US22, ZPR1
CRMP1, PPP4C	CRMP1, PPP4C
HEATR5A, TAOK3	HEATR5A, TAOK3
CDV3, PSMB3	CDV3, PSMB3
ARCN1, COPB1, DDX19B, FAM98B, GLOD4, HSP90AA1, HSP90AB1, MAPRE1, MAPRE3, NRDC, PPIA, STAM2, USO1, USP14	ARCN1, COPB1, DDX19A, DDX19B, DDX6, FAM98B, GLOD4, HIBCH, HSP90AA1, HSP90AB1, HTT, MAPRE1, MAPRE3, MX1, NRDC, PPIA, SCRN1, STAM2, USO1, USP14
CAMK1, COPA, COPB2, COPG1, DHX38, DPP9, EIF4A3, EPB41L3, HGS, KLC2, NAP1L4, NCBP1, NCKAP1, PABPC1, SNX1, SUCLA2, TARS, TIPRL, UBA2, UBA3, VPS4B	CAMK1, CIAPIN1, CNP, COPA, COPB2, COPG1, CPNE1, DHX38, DPP9, DRG2, EHD4, EIF4A3, EPB41L3, HGS, KLC2, MCM5, NAP1L4, NCBP1, NCKAP1, PABPC1, PGM3, PPM1B, PRKAR1A, PSMD5, PUF60, SNX1, SRM, STRN3, STRN4, SUCLA2, SYNCRIP, TARS, TIPRL, TRIM21, UBA2, UBA3, VPS4B
GM2A, GNPDA2, GOT1, PSMB2	GM2A, GNPDA2, GOT1, PSMB2
ASAH1, CTTN, PSMA3	ASAH1, CTTN, PSMA3, PSMA7, PSME3
CCS, COMMD1, GOLGA3, HECTD3, PCYT1A	ATXN2, BAG6, CCS, COMMD1, EML1, GOLGA3, HECTD3, PCYT1A
AGA, RAD23B	AGA, RAD23B
PRKAG1, RABGGTB, UL122	COMMD6, COMMD8, GSTM2, PRKAG1, RABGGTB, SMAP1, SUGT1, UBE2H, UL122, UL123
CAPZB, RAB8A, RAB8B	ARL3, CAPZB, RAB1A, RAB8A, RAB8B
DOP1B, EHD4, FLNC, HGS, MCM2, NAP1L4, NUDCD1, PSMD5, STRN3, STRN4, YTHDF3	ATG7, ATXN10, CAMK1, CKB, DOP1B, DRG2, EHD4, EIF4E, EPB41L3, FLNC, GALM, HGS, IPO9, MAP2K4, MCM2, MCM6, NAP1L4, NCKAP1, NUDCD1, PAPOLA, PSMD5, SNX5, STRN3, STRN4, TAGLN2, TARS, TIPRL, UBA2, UBA3, UBE2I, YTHDF3
BCCIP, GET4, MAGOHB, NAP1L1	BCCIP, GET4, MAGOHB, NAP1L1
NUDT2, NXN, RABGAP1, SEC23IP	ATP6V1C1, CAP2, DGKA, DNM1, DUSP3, FAM98A, HERC4, HNRNPR, HNRNPUL2, ISG15, MPST, NUDCD3, NUDT2, NXN, RABGAP1, SEC23A, SEC23IP, SNX12, SRM, UBE2L6, VASP
ABRAXAS2, PGM2, SMPDL3A	ABRAXAS2, PGM2, SMPDL3A
ACSS2, AKR7A2, GSTP1, KHDRBS1, KIF5B, KLC1, NAA50, NUDC, OLA1, WDR1	ACSS2, AKR7A2, CHMP1B, CLIC4, DYNC1LI1, EHD1, EIF2S2, GMPS, GSTP1, KHDRBS1, KIF5B, KLC1, MYH9, NAA50, NUDC, OLA1, PPP5C, SNX2, WDR1, ZZEF1
AIMP2, ARHGEF1, CELF1, EPRS, RARS, TRIM25	AIMP2, ARHGAP17, ARHGEF1, CELF1, EPRS, IARS, LARS, MARS, RARS, STAT3, STK39, TBCE, TRIM22, TRIM25, TRIM28, USP47, YARS
HDAC2, SF3B3, ZPR1	EML1, HDAC2, SF3B3, ZPR1
PSMA5, TTYH3	PSMA5, TTYH3
RANBP9, RGS10	RANBP9, RGS10
ACSL4, AIMP2, ARHGAP17, EPRS, GORASP2, HNRNPF, HNRNPU, LARS, MARS, NUP93, SNX9, STAT3, TBCE, TRIM25, USP47	ACSL4, AIMP2, ARHGAP17, CCAR2, EPRS, GORASP2, GRSF1, HNRNPF, HNRNPU, LARS, MARS, NUP93, PPFIBP1, RARS, SNX9, STAT3, STK39, TBCE, TRIM25, TRIM28, USP47, YARS
CAMK1, CIAPIN1, CNP, COPA, COPB2, COPG1, DHX38, EIF4A3, EPB41L3, KLC2, MCM5, NCBP1, NCKAP1, PABPC1, PGM3, PPP2R5C, SNX1, SRM, SUCLA2, TRIM21	ARHGAP1, CAMK1, CIAPIN1, CNP, COPA, COPB2, COPG1, DHX38, DIS3L2, EIF4A3, EPB41L3, KLC2, MCM5, NAP1L4, NCBP1, NCKAP1, PABPC1, PGM3, PPP2R5C, SNX1, SRM, SUCLA2, TIPRL, TRIM21, VPS4B
CYB5R2, PSPH, RRM2	CYB5R2, PSPH, RRM2
ARFGEF2, CAP2, DNM1, DUSP3, EML4, FAM98A, HELI, HNRNPR, HSPA4L, ISG15, MPI, MPST, NXN, PABPC4, PALLD, RABGAP1, SEC23A, SNX12, SRM, UBE2L6, VASP	ARFGEF2, CAD, CAP2, CAPG, DNM1, DNM2, DUSP3, EML4, FAM98A, HELI, HNRNPR, HSPA4L, ISG15, MPI, MPST, NUDCD3, NXN, PABPC4, PALLD, PRKDC, RABGAP1, SEC23A, SEC23IP, SEC31A, SNX12, SRM, UBE2L6, VASP
FGF2, MAN2B2	FGF2, MAN2B2
ANXA5, HSPH1, PRKCA, SMC2, UBA6, UBE2E1	ANXA5, HSPH1, PRKCA, SMC2, SMC4, TBC1D15, TMOD3, UBA6, UBE2E1, UBE3C
CCDC50, FUBP1	CCDC50, CSRP1, FUBP1, LGALS3BP
AGFG1, EIF2S1, FASN, FLNB, FLNC, HUWE1, MAP2K4, MCM2, MTPN, NAE1, NDRG3, USP5, VWA5A, XPNPEP1	AGFG1, ATXN10, CKB, CLIC1, EHD4, EIF2S1, FASN, FLNB, FLNC, HUWE1, MAP2K4, MCM2, MTPN, NAE1, NDRG3, NRBP1, OSBP, PSMD5, TAGLN2, USP5, VWA5A, XPNPEP1, XPO7
GNS, TKT	GNS, TKT
HIST1H1C, HIST1H1D, HIST1H1E	HIST1H1C, HIST1H1D, HIST1H1E
ALDH4A1, ARFGAP3, GALM	ALDH4A1, ARFGAP3, BOLA2, CHMP1B, CHMP3, COMMD5, COMMD7, FAM160B1, GALM, NEK9, PDE12, PPP5C, RSU1, SAR1B, UBL4A
RPL18A, RPL34, RPL35A, RPL9	RPL18A, RPL34, RPL35A, RPL9
ARL1, ATE1, CAMK1, COPB2, CPNE1, DHX38, DPP9, EPB41L3, HGS, HSPBP1, NAP1L4, NCKAP1, PPM1B, PUF60, SNX1, STRN3, STRN4, SUCLA2, TIPRL, UBA2, VPS4B	ARL1, ATE1, CAMK1, COPB2, COPG1, COPG2, CPNE1, DHX38, DPP9, DRG2, EIF4A3, EPB41L3, HERC4, HGS, HSPBP1, KLC2, NAP1L4, NCKAP1, PPM1B, PSMD5, PUF60, SNX1, STRN3, STRN4, SUCLA2, TARS, TIPRL, TXLNA, UBA2, UBA3, VPS4B, YTHDF3
ARFGEF1, EIF4A1, RPTOR	APEX1, ARFGEF1, ARFGEF2, ATP6V1C1, CAPG, CDC27, CDK5, CSE1L, DDX1, DNM2, EIF3F, EIF3I, EIF4A1, FKBP15, GART, GLRX3, HNRNPK, HSPA4L, KIF1B, KPNB1, MAP2K3, MPI, MTHFD1, MTOR, PABPC4, PALLD, PCBP1, PPP2R5D, PRMT3, RANGAP1, RAP1GDS1, RPTOR, SBDS, SEC31A, TSG101, UL117
PRPS1, SERPINB2	PRPS1, SERPINB2
ACLY, AKR1A1, CLIC1, ETF1, MAP2K2, NRBP1, OSBP, OTUB1, PPCS, PPME1, TES, XPO7	ACLY, AKR1A1, ARIH2, ATXN10, CLIC1, EIF4E, ETF1, LCMT1, MAP2K2, NRBP1, OSBP, OTUB1, PPCS, PPME1, SNX5, STK24, TES, VPS35, XPNPEP1, XPO7
GTPBP1, MCM4, RCC2	GTPBP1, MCM4, OXSR1, RCC2
RPL18, RPL21, RPL22, RPLP0	RPL18, RPL21, RPL22, RPLP0
RPL10, RPL18	RPL10, RPL18
AP2B1, ATE1, CPNE1, DDX39B, DDX6, DNAJC9, EIF2A, GSTM2, HERC4, SAE1, TIMM44	AP2B1, AP2M1, ARL1, ATE1, CPNE1, CPSF7, DDX39B, DDX6, DNAJC9, EIF2A, GINS3, GMPS, GSTM2, HADHA, HERC4, HIBCH, MAP4K5, NEK9, NQO1, SAE1, SCYL2, SNX2, TIMM44, UBE2M
APRT, HEXA	APRT, HEXA
DYNLL1, HOOK3, MBNL1, PEA15, POLE3, SEC13	DYNLL1, FAM114A2, HOOK3, MBNL1, PEA15, POLE3, SEC13
GALK1, PYCARD, SRI	GALK1, PSMF1, PYCARD, SRI
AKAP12, CHMP4A, MARCKS	AKAP12, CHMP4A, FTH1, MARCKS
EIF2A, FRYL, GLOD4, LRBA, TLDC1, UBFD1	ACSS2, CMPK1, COMT, COPB1, DDX6, EIF2A, FRYL, GCLC, GLOD4, GSTM2, HSP90AA1, HSPA4, LRBA, MX1, NQO1, NUDT1, SAE1, SCRN1, SGTA, SNX2, TLDC1, UBFD1
HNRNPA0, HNRNPH2, MAGED2	ANP32E, HNRNPA0, HNRNPH2, HNRNPM, MAGED2
RPL15, RPL8	RPL15, RPL8
GMPPA, PDE5A, TKFC	GMPPA, PDE5A, TKFC
ENOPH1, MYO9B, RASA1, RBM22, USP9X	BICD2, CAD, CNN3, CSK, ENDOG, ENOPH1, F8A1, HAT1, HNRNPK, KIF1B, MYO9B, RASA1, RBM22, USP9X
CAB39, DTYMK	CAB39, CAPNS1, DTYMK, PYGL
ELOB, FAM114A1	ELOB, FAM114A1
MYH10, TXLNA	MYH10, PUF60, SEC23IP, TXLNA
ENSA, HPRT1	ENSA, HPRT1, PTMS, TPM2
CNN1, PSPC1	CNN1, PSPC1
CNPY3, JPT1	CNPY3, JPT1
PPP1R21, UBA7	DCTN1, PPP1R21, RASA1, SUPT6H, UBA7
LTA4H, PCMT1, PGK1, PTGR1	ASNS, CAP1, EZR, GDI1, GSN, GSPT1, LTA4H, NNMT, PCMT1, PGK1, PITPNB, PTGR1, RABGGTA, SERPINB1, UBE2N
CD2AP, FABP3, MRPL39, PHPT1, YWHAH	CD2AP, DSTN, FABP3, MRPL39, PHPT1, RECQL, YWHAH, YWHAQ
BUB3, PPIP5K2, RHEB, SAMHD1	BUB3, FAM49A, NTPCR, PPIP5K2, PYGB, RHEB, SAMHD1
AVL9, RAB4A, WDR44	AVL9, RAB4A, WDR44
AIP, ATG4B, CASP1, ECPAS, ELMO2, EXOC7, HDAC1, MYO1C, PCBP2, RANGAP1, TRIO, TTC4, TXNL1, UCHL5, XPO5	AIP, ATG4B, CASP1, ECPAS, ELMO2, EXOC4, EXOC7, GAPVD1, GART, HDAC1, HNRNPA2B1, MYO1C, PCBP2, RANGAP1, SRRT, TRIO, TTC4, TXNL1, UCHL5, UL117, XPO5
CPSF6, EIF2B2, PIK3R4	CPSF6, EIF2B2, MAPK3, PIK3R4
GRSF1, PLPBP, TRIM25	ACSL4, ARHGAP17, EIF4G3, EPRS, GPX7, GRSF1, HNRNPF, HNRNPH1, LARS, MARS, NUP93, PLPBP, RAB3GAP1, RAB3GAP2, SNX9, TBCE, TRIM25, TRIM28, USP47
ALDH6A1, IPO4, TCAF1	ALDH6A1, IPO4, TCAF1, TNS1
COPS2, HMGCS1, IFT27, PFN1, PLS3	COPS2, GDI1, GDI2, HMGCS1, IFT27, NNMT, PFN1, PLS3
MESD, RIPK2	MESD, RIPK2
DAB2, EPG5, WASHC5	DAB2, DBNL, EPG5, GAPVD1, WASHC5
COLGALT1, PLOD2, WASHC2A	COLGALT1, PLOD2, WASHC2A
CPPED1, gB	CPPED1, gB
COMMD9, CPSF6	COMMD9, CPSF6
GYG1, SDSL	GYG1, SDSL
PALM2, PEX19	PALM2, PEX19
GLTP, NANS, PPCS, VPS35	GLTP, LCMT1, MAP2K2, MYO6, NANS, NRBP1, PPCS, PPME1, VPS35, XPO7
COPS4, COPS7B, PAPSS2, PLS1, PSME2, SEPT9, STK4, UAP1, UBE2K, UBE2V2	COPS4, COPS7B, LYPLA2, NPLOC4, PAPSS2, PLS1, PSME2, SEPT9, STK4, UAP1, UBE2K, UBE2V2
ACAP2, CCDC22, EML4, F8A1, NCDN, RBM8A, SNX12	ACAP2, ARMC1, CAD, CCDC22, CNP, EIF4E2, EML4, F8A1, GIGYF2, HELI, LARS2, MACF1, MAP1S, NCDN, PPP2R5C, RBM8A, RPRD1B, SCYL1, SNX12, VARS
GSPT2, MYO6, NAA15, PPME1, PPP2R1A, SERPINB1	GLTP, GSPT1, GSPT2, LTA4H, MSN, MYO6, NAA15, PAIP1, PPME1, PPP2R1A, SERPINB1
ACSF2, AKT1, DNAJB1, EXOC5, STAMBP, VPS16	ACSF2, AKT1, DNAJB1, EXOC5, GLS, MSRA, STAMBP, VPS16
DHX15, PAPSS2, TWF1, VPS26A	DHX15, GPS1, PAPSS2, PTK2, TWF1, VPS26A
ANXA1, ANXA5, CKAP5, CNN2, PRKCA, PTBP1, PTGES3, RBM12, SMC4, TBC1D15, TIGAR, TMOD3, UBA6	ANXA1, ANXA5, BROX, CKAP5, CNN2, DIAPH1, DOCK1, MYO1B, PRKCA, PTBP1, PTGES3, RBM12, SMC4, TBC1D15, TIGAR, TMOD3, UBA1, UBA6, UBE3C
MTMR2, PLEKHO2	MTMR2, PLEKHO2
RPL26, RPL30, RPL5	RPL11, RPL26, RPL30, RPL4, RPL5, RPL7A
PFAS, UBR4	EIF3B, PFAS, SEC24C, UBR4
GLRX, NAXD, NIF3L1	GLRX, NAXD, NIF3L1
AIP, ATG4B, ECPAS, FAM129A, MSH2, MYO1B, PTBP1, PTGES3, RBM12, SMARCC2, TMOD3	AIP, ATG4B, CKAP5, DIAPH1, ECPAS, FAM129A, MSH2, MYO1B, PTBP1, PTGES3, RBM12, SMARCC2, TMOD3, UCHL5, UL98
ARFGEF2, CNN3, DCTN1, GART, GBF1, GLRX3, HNRNPK, PCBP1, PSMD10, SEC31A	ARFGEF1, ARFGEF2, CAPG, CDK5, CLUH, CNN3, DCTN1, EIF4A1, EPG5, GART, GBF1, GLRX3, HNRNPK, HSPA4L, MTOR, PABPC4, PALLD, PCBP1, PPP2R5D, PSMD10, RAP1GDS1, SEC31A
FHL2, NELFE, PPIB	FHL2, NELFE, PPIB
DNASE2, PSMB1	DNASE2, PSMB1
AGFG1, DNMT1, NDRG3, PRKG1, TBCC, US22	AASDHPPT, AGFG1, DNMT1, NDRG3, PRKAR2A, PRKG1, TBCC, US22
COL4A3BP, FLII, TBCB	COL4A3BP, FLII, TBCB
CRABP2, RAC2	BCCIP, CRABP2, FDXR, RAC2
ATG7, DHX9, EPB41L2, FLNB, FLNC, HUWE1, IGBP1, MCM2, NAE1, TAGLN2	AGFG1, ATG7, CKB, DHX9, EHD4, EIF2S1, EPB41L2, FASN, FLNB, FLNC, HUWE1, IGBP1, MCM2, MCM6, NAE1, NSFL1C, PBDC1, PSMD5, RHOC, TAGLN2, UBA3, VWA5A
TUBA1A, TUBA1C, TUBA4A, TUBB	TUBA1A, TUBA1C, TUBA4A, TUBB
BIN1, EIF3H, FLNB, TAGLN2	BIN1, EIF2S1, EIF3H, EPB41L2, FLNB, FLNC, NAE1, PAPOLA, PDE12, PSMD5, SNX5, STAU1, STRN3, TAGLN2, UBA3, VPS25, VWA5A
TRS1, VCPIP1	TRS1, VCPIP1
CCDC6, COPZ2, HMOX1, TXNRD1	CCDC6, CIRBP, COPZ2, DDI2, HMOX1, LGALS3, NEDD1, TXNRD1
APEX1, CAPG, DDX1, DDX19B, EIF3F, EIF3I, FAM98B, FLNA, HTT, MAP2K3, MAPRE3, MPST, MYO1E, NRDC, RAP1GDS1, SBDS, USP14	APEX1, CAPG, CSE1L, DDX1, DDX19B, EIF3F, EIF3I, EIF4A1, FAM98B, FLNA, HTT, MAP2K3, MAPRE3, MPST, MTHFD1, MYO1E, NRDC, PRMT3, RAP1GDS1, RNPEP, SBDS, SEC31A, SLK, TSG101, USP14, VTA1
CDK4, CDKN2AIP, COMMD5, GSTM4, PITRM1, TXNDC17	CDK4, CDKN2AIP, COMMD5, GSTM4, PITRM1, PML, TXNDC17
NTAN1, UL43	NTAN1, UL43
RPS2, RPS3A, RPS7	RACK1, RPL24, RPL31, RPS18, RPS2, RPS3, RPS3A, RPS4X, RPS4Y1, RPS7, RPS8, RPS9
ASCC1, ATG7, HUWE1	ASCC1, ATG7, BDH2, CKB, DHX9, EHD4, EPB41L2, FASN, FLNC, HGS, HUWE1, IGBP1, MCM2, MCM6, MTPN, NAE1, PBDC1, PSMD5, TAGLN2, UBA3
RAN, YWHAE	RAN, YWHAE
FKBP14, HSPA13	FKBP14, HSPA13
COPA, COPB2, COPG1, DIS3L2, EIF4A3, G3BP2, SNX1, SYNCRIP, TIPRL	AHSA1, CAMK1, CIAPIN1, COPA, COPB2, COPG1, DHX38, DIS3L2, DPP9, EIF4A3, EPB41L3, G3BP2, KLC2, LMCD1, NCBP1, NCKAP1, PABPC1, PGM3, PRKAR1A, PUF60, SNX1, SRM, SUCLA2, SYNCRIP, TAGLN, TIPRL, TRIM21, VPS4B
ARF4, ARFIP2, ILK, SSB	ARF4, ARFIP2, ILK, SSB, YTHDF2
CCS, EML1, EPM2AIP1, GOLGA3, XPO4	CCS, EIF2B2, EML1, ENAH, EPM2AIP1, GOLGA3, HECTD3, PCYT1A, XPO4
RPL18A, RPL31, RPL37, RPL6	RPL18A, RPL31, RPL37, RPL6
AKT3, FBXL18, FNTA	AKT3, CZIB, FBXL18, FNTA
GYS1, MTMR12	GYS1, MTMR12
ARPC1A, LACTB2, PFDN6	ARPC1A, LACTB2, PFDN6
FGFR1OP, YBX1	FGFR1OP, YBX1
BDH2, CORO1B, CYFIP1, CYFIP2, VPS36	BDH2, CKB, CORO1B, CYFIP1, CYFIP2, DHX9, DNM1L, EHD4, FASN, HUWE1, MCM2, MCM6, MTPN, NDRG3, PBDC1, PPM1A, VPS36
GOLGA4, HNRNPH3	GOLGA4, HNRNPH3
GBA, XRN2	GBA, XRN2
GRN, PSAP	GRN, PSAP
CD82, PNP, PRTFDC1, SELENBP1	CD82, PNP, PRTFDC1, SELENBP1
CST3, TXNDC5	CST3, TXNDC5
CNRIP1, COPS5, CUL3, GPI, IMPDH1, IMPDH2, MAP2K1, NPEPPS, TPMT	ACO1, AKR1B1, ATG12, CAPZA2, CNRIP1, COPS5, CUL3, CUL4B, GPI, GSN, IMPDH1, IMPDH2, MAP2K1, NPEPPS, SARS, TPMT
AAK1, BLVRB, SORBS3, SRXN1	AAK1, BLVRB, CNP, KLC2, RHOG, SCYL1, SORBS3, SRXN1, TRIM21
DUT, GFPT2, VPS26B	DUT, GFPT2, VPS26B
DLGAP4, SEPT8	DLGAP4, SEPT8
LSM5, SGSH	LSM5, SGSH
DNAJA2, VPS33A	CDK1, DNAJA2, DST, PNPT1, RPA1, VPS33A
PPP6R3, RRM1, STK3, TBC1D13, WDR4	CAPZA2, PPP6R3, PYGB, RRM1, STK3, TBC1D13, WDR4
BCAR1, HIST1H2BK, NONO, PELO	BCAR1, HIST1H2BK, NONO, PELO
HUWE1, MCM6, PPM1A, RFC5	BDH2, CYFIP1, CYFIP2, DHX9, FASN, HUWE1, MCM6, PBDC1, PPM1A, RFC5, VPS36
NUP58, PSMF1, UBE2A, UBXN7, VPS26A	ASS1, FAF1, GALK1, GPS1, NUP58, PSMF1, RAB10, RAB23, UBE2A, UBE3A, UBXN7, VPS26A
LDHB, NUTF2, PGAM1	LDHB, NUTF2, PGAM1
ARIH1, CHMP1A	ARIH1, CHMP1A
CASP3, EWSR1, TFG	CASP3, EWSR1, PSMB2, TFG
GIT2, SETD7, UNC45A	AIMP1, GIT2, MICAL1, SETD7, UNC45A
CDK4, PDLIM4, RHOA	ANXA2, CDK4, LMAN1, PDLIM4, RHOA, TXNDC17
PPP3CC, RPAP1	PPP3CC, RPAP1
ARMT1, BZW1, CKAP5, DIAPH1, SMC4	ARMT1, BZW1, CKAP5, DIAPH1, DOCK1, PDCD6IP, PTBP1, PTGES3, RBM12, SMARCC2, SMC4, TMOD3, UBA6
CAD, EML4, F8A1, MACF1, MAP1S, SEC24D, SNX12, VARS	ACAP2, CAD, CAP2, CCDC22, EML4, F8A1, HELI, HSPA4L, MACF1, MAP1S, NCDN, PAIP2, SEC23A, SEC24D, SNX12, SRM, VARS, VASP
ANKRD28, TARSL2	ANKRD28, TARSL2
ATIC, KPNA3, KPNA4, PRKAB1, SWAP70	ACTL6A, ANKRD54, ATIC, KPNA3, KPNA4, OGA, PRKAB1, STAM, SWAP70, WNK1
DNAJC3, HYOU1	DNAJC3, HYOU1
ARL3, DCK, MCTS1, PPP6R3, RBPJ, THUMPD1, VAT1	ARL3, DCK, MCTS1, PPP6R3, RBPJ, THUMPD1, VAT1
DNPEP, IMPA1, PFKM, PSME3	CTTN, DNPEP, GSR, IMPA1, PFKM, PSME3
EIF1AD, PURA	EIF1AD, PURA
AP1B1, RAE1	AP1B1, RAE1
ARHGAP1, CCDC93, LARS2, OXSR1, TNPO3	ARHGAP1, BLVRB, CCDC93, LARS2, OXSR1, PPP2R5C, RBM8A, STRIP1, TNPO3, TRNT1
DBNL, MYLK	CDC42BPB, DAB2, DBNL, MYLK
AP2B1, AP2M1, CDK6, CPSF7, DDX39B, GSTM4, HERC4, HSPBP1, PIK3C3, RIR1, SCYL2, TIAL1	AP2B1, AP2M1, ARL1, ATE1, CDK6, COMMD5, CPNE1, CPSF7, DDX39B, GSTM4, HERC4, HSPBP1, MCM7, PIK3C3, RFC4, RIR1, SCYL2, TIAL1
ALDH1L2, BCCIP, GFM1, NUDT9, VPS28	ALDH1L2, BCCIP, GFM1, MAGOHB, NUDT9, NUP54, VPS28
ATG7, CKB, CYFIP2, EHD4, EPB41L3, HGS, HUWE1, MCM2, MCM6, NAP1L4, NCBP1, NCKAP1, PABPC1, PSMD5	ATG7, ATXN10, CAMK1, CKB, COPG1, CYFIP2, EHD4, EPB41L3, HGS, HUWE1, MCM2, MCM6, MTPN, NAP1L4, NCBP1, NCKAP1, PABPC1, PSMD5, STRN3, SUCLA2, TIPRL, UBA3
PCYT2, WDR77	PCYT2, WDR77
IDI1, RAB7A, ZNF207	IDI1, RAB7A, ZNF207
ISYNA1, RNF181	ISYNA1, RNF181
IMPDH2, OXR1, PSME1	CTNNA1, IMPDH2, OXR1, PSME1
CARS, NTPCR	ATG12, CARS, CUL4B, NTPCR, RHEB
ACSL4, AKT1, HNRNPF, HNRNPU, LARS, PPFIBP1, TAB1, YARS	ACSL4, AIMP2, AKT1, DNAJC7, EPRS, GORASP2, HNRNPF, HNRNPU, LARS, MARS, PLAA, PPFIBP1, SNX9, STAT3, TAB1, YARS
AP2A1, AP2A2, AP2B1, AP2M1, HERC4, IPO7, MCM7, PARVA, RIR1	AP2A1, AP2A2, AP2B1, AP2M1, CPNE1, CSNK1A1, DDX39A, DDX39B, HERC4, IPO7, ISG15, MCM7, MPI, PARVA, PIK3C3, RABGAP1, RFC4, RIR1, SAE1, TIAL1, TIMM44
OAS3, PARN	OAS3, PARN
CDK4, HSPA2, PITRM1, TIA1	CDK4, HSPA2, PITRM1, TIA1
ACAT2, ALDOA	ACAT2, ALDOA
COLGALT1, P3H1, PLOD1	COLGALT1, P3H1, PLOD1
FLAD1, WDR26	FLAD1, WDR26
APEX1, ATP6V1C1, CAP2, CDC27, CDK5, CSNK1A1, DGKA, DUSP3, FKBP15, HNRNPR, HSPA4L, MPI, MPST, NXN, PABPC4, PALLD, PPP2R5D, RABGAP1, SEC31A, TSG101, UBE2L6, VASP	APEX1, ARFGEF1, ARFGEF2, ATP6V1C1, CAP2, CAPG, CDC27, CDK5, CSNK1A1, DGKA, DUSP3, EIF4A1, FAM98A, FKBP15, HNRNPR, HSPA4L, ISG15, MPI, MPST, NXN, PABPC4, PALLD, PCBP1, PPP2R5D, RABGAP1, SBDS, SEC23A, SEC31A, TSG101, UBE2L6, VASP
RPL24, RPL28, RPL31	RACK1, RPL18A, RPL24, RPL28, RPL31, RPL35A, RPL6, RPS2, RPS4X, RPS7, RPS8
GM2A, LASP1, RIDA, SOD1	GM2A, GOT1, LASP1, RIDA, SOD1
GNAI2, MAP1A, MVP, TMEM263	ATXN2L, GNAI2, MAP1A, MVP, TMEM263
ARMT1, EIF4G1, EXOC1, GORASP2, RARS, STAT3, STK39, USP7	AIMP2, ARHGAP17, ARMT1, EEF1E1, EIF4G1, EXOC1, GORASP2, IARS, MARS, QARS, RARS, STAT3, STK39, TBCE, TNPO2, USP7
CCT4, HK1, UBE2V1	CARM1, CCT4, HK1, SNX8, UBE2V1
PDIA4, PPIB	PDIA4, PPIB
ACACA, AIMP1, AP1G1, EIF3E, EIF4G1, FARP1, NUP205, QARS, SMG9, STK39	ACACA, AIMP1, AP1G1, EEF1E1, EIF3E, EIF4G1, FARP1, IARS, MSH2, NUP205, QARS, SMG9, STK39, TRIOBP, USP7
COPS2, COTL1, GDI1, IFT27, NDRG1, PFN1, PITPNB, TGM2, YWHAB	ARL2, ASNS, COPS2, COTL1, GDI1, IFT27, NDRG1, NNMT, PCMT1, PFN1, PITPNB, TGM2, YWHAB
DPYSL2, DPYSL3, MAT2B, QTRT2	DPYSL2, DPYSL3, MAT2B, QTRT2
FAM50A, PNPT1, RAI14	BROX, DNAJA1, DST, FAM50A, GIPC1, H3F3A, HNRNPUL1, LTN1, PNPT1, RAI14, SMARCC2, TMOD3
ATG5, HEBP1	ATG5, HEBP1, IMPDH1, UHRF1BP1L, VAC14
EML4, NCDN, ROCK1	ACAP2, EML4, F8A1, MACF1, MAP1S, NCDN, PPP2R5C, RBM8A, ROCK1, SCYL1, USP15, VARS
CASTOR2, HDDC3	CASTOR2, HDDC3
RACK1, RPL24, RPS2, RPS3, RPS4X, RPS4Y1, RPS7, RPS8, RPS9	RACK1, RPL24, RPL31, RPS2, RPS3, RPS4X, RPS4Y1, RPS7, RPS8, RPS9
ACTR3, ADH5, PEBP1	ACTR3, ADH5, ARPC2, PEBP1
RAB1A, RAB1B, RAB8B	CAPZB, RAB1A, RAB1B, RAB8B
PSMC2, PSMC5, PSMD1, PSMD2, PSMD6, PSMD7	PSMC1, PSMC2, PSMC3, PSMC5, PSMD1, PSMD2, PSMD6, PSMD7
TP53BP1, UL13	TP53BP1, UL13
GSR, IMPA1, PFKM, SEPHS1	DNPEP, GSR, IMPA1, PFKM, SEPHS1
APEH, BLMH, MARCKS, RAD23B	APEH, BLMH, FAP, LSM7, MARCKS, RAD23B
IPO8, SMG9, UL48, UTRN	ACACA, IPO8, SMG9, UBR1, UL48, UTRN
DHPS, LANCL1	DHPS, LANCL1
AK1, ANXA7, MAPK3, TBCD	AK1, ANXA7, MAPK3, TBCD
ACAT1, CRYZ	ACAT1, CRYZ
TPT1, UCHL1	COTL1, MRPL39, MYH9, PRKACA, TPT1, UCHL1
SMS, TUBB3	SMS, TUBB3
PRKAA2, VPS26B	PRKAA2, VPS26B
FAU, RPL17, RPL23A, RPL3, RPL36AL	FAU, RPL17, RPL23A, RPL3, RPL36AL
DPP4, GMPR2, GNPDA1	DPP4, GMPR2, GNPDA1, PAICS
ELP1, UL122	ELP1, UL122
PPM1G, TRIM33	DOCK7, FHOD1, PMVK, PPM1G, TRIM33
ATP6V1D, PARK7	ATP6V1D, PARK7
ASPH, GANAB, TXNDC12	ASPH, GANAB, TPR, TXNDC12
EEF2, ESD, PSAT1	EEF2, ESD, PSAT1
ANXA5, BCCIP, HSPH1, MAGOHB, MON2, TIGAR, VPS28	ANXA5, BCCIP, GFM1, HSPH1, MAGOHB, MON2, PLCG1, PRKCA, TBC1D15, TIGAR, TMOD3, VPS28
KIAA1143, NPC2	KIAA1143, NPC2
ARIH1, CCT2, GMPPB, JUP	ARIH1, CCT2, GMPPB, JUP
ASCC2, COG5, INPPL1, UNC45A	ASCC2, COG5, INPPL1, RCC1, TST, UNC45A
EHD1, NAA16, TARS, YTHDF3	DPP9, DRG2, DYNC1H1, EHD1, EIF4E, GMPS, NAA16, SNX5, TARS, TIPRL, UBA2, YTHDF3
AKR1C3, CSDE1, DDX58, IFIT1, IFIT3, IGF2BP1, IGF2BP2, LRPPRC, STAT1, UL52	AKR1C3, CSDE1, DDX58, HNRNPM, IFIT1, IFIT2, IFIT3, IGF2BP1, IGF2BP2, LRPPRC, NFKB2, STAT1, UL52
EIF4G2, TST, UNC45A	ANKFY1, COG5, EIF4G2, INPPL1, PBK, TNS3, TOMM34, TST, UNC45A
ARMC1, CNN1, FXR2, GORAB, MAD2L1, PDLIM7, PIN1, RIC8A, SPART	ARMC1, CNN1, FXR2, GORAB, HECTD1, MAD2L1, PDLIM7, PIN1, RIC8A, SPART
COG4, PPFIA1	COG4, PPFIA1
ATXN10, CLIC1, EHD4, EIF2S1, FASN, FLNB, FLNC, MAP2K4, MCM2, MTPN, NRBP1, OSBP, PSMD5, VWA5A, XPNPEP1	AGFG1, ARIH2, ATXN10, CKB, CLIC1, EHD4, EIF2S1, FASN, FLNB, FLNC, HUWE1, LCMT1, MAP2K4, MCM2, MTPN, NAE1, NDRG3, NRBP1, OSBP, PAPOLA, PSMD5, TAGLN2, UBA3, VPS35, VWA5A, XPNPEP1, XPO7
BOD1L1, SERPINE1	BOD1L1, SERPINE1
ARFGAP3, BOLA2, COMMD7, GALM, PAPOLA, PDE12, RSU1, SAR1B, STRN4, UBL4A, VPS25	ARFGAP3, BIN1, BOLA2, CDK6, COMMD7, FAM160B1, FLNC, GALM, PAPOLA, PDE12, PSMD5, RHOC, RSU1, SAR1B, STRN3, STRN4, TAGLN2, UBE2I, UBL4A, VPS25
HYPK, UBAP2L	HYPK, UBAP2L
CALD1, CHMP5	CALD1, CHMP5
ABHD14B, CBR1, FSCN1, GLTP, GSPT2, PPP2R1A, SWAP70	ABHD14B, CBR1, FSCN1, GLTP, GSPT1, GSPT2, PPP2R1A, PPP2R1B, SPR, STAM, SWAP70, THUMPD3, UBE2Z
EML3, NECAP1, TGFB1I1	EML3, NECAP1, TGFB1I1
CYGB, LASP1, ZYX	CYGB, LASP1, RIDA, ZYX
DDAH2, FABP5	DDAH2, FABP5
DNAJA1, FAM50A, KDM1A, TRM2	DNAJA1, FAM50A, KDM1A, TRM2
FKBP5, TAX1BP3, XRCC6	FKBP5, TAX1BP3, XRCC6
ACP1, FXR1, HECTD1, MMS19, MYO9B, UBA7	ACP1, DDX17, FXR1, FXR2, HECTD1, MMS19, MYO9B, RIC8A, TNS1, UBA7
SEPT11, SEPT2	SEPT11, SEPT2
ARFGAP3, ASH2L, CHMP1B, COPG2, NEK9, PPP5C, RSU1	ARFGAP3, ARL1, ASH2L, CHMP1B, COPG2, GALM, GMPS, NEK9, PPP5C, RSU1, SAR1B, SNX2, STIP1, UBA2, UBL4A
GCLM, MAD2L1, UL70	CDK1, DAB2, GCLM, MAD2L1, SH2D4A, UL70
PSMC3, PSMC4, PSMC5, PSMD1, PSMD11, PSMD12, PSMD13, PSMD14, PSMD3, PSMD7	PSMC3, PSMC4, PSMC5, PSMD1, PSMD11, PSMD12, PSMD13, PSMD14, PSMD3, PSMD7
ABR, COG2, GSTM3, HNRNPLL, TRIM28	ABR, COG2, DCP1A, GSTM3, HNRNPLL, IGF2BP2, QRICH1, RAB3GAP2, TRIM28, VRK1
AHSA1, DNM1, DUSP3, MAPRE3, MPST, PRKDC, RNPEP, SEC23A, TAGLN, TRIP10	AHSA1, CAP2, CAPG, CSE1L, DNM1, DNM2, DUSP3, FAM98A, FDPS, HSPA4L, MAPRE3, MPST, NUDCD3, PABPC4, PPIH, PRKDC, RNPEP, SBDS, SEC23A, SEC23IP, SPAG9, SRM, TAGLN, TRIP10, VASP
IPO11, PRPF8	IPO11, PRPF8
ARHGAP1, CIAPIN1, CNP, COPA, COPG1, EIF4A3, KLC2, MAP1S, MCM5, NCBP1, NCKAP1, PABPC1, PGM3, PPP2R5C, TRIM21	ARHGAP1, CAMK1, CIAPIN1, CNP, COPA, COPB2, COPG1, DHX38, EIF4A3, EPB41L3, KLC2, MAP1S, MCM5, NCBP1, NCKAP1, PABPC1, PGM3, PPP2R5C, SRM, SUCLA2, TRIM21, TRNT1
ARCN1, COPB1, DDX6, EIF2A, GCLC, GINS3, GLOD4, HIBCH, NQO1, NUDT1, SAE1, SCRN1, UBE2M	ACSS2, ARCN1, ATE1, COPB1, CPNE1, DDX6, DNAJC9, EIF2A, GCLC, GINS3, GLOD4, GSTM2, HIBCH, HSP90AA1, HSP90AB1, LRBA, MAP4K5, MAPRE1, NQO1, NUDT1, SAE1, SCRN1, SNX2, TXLNA, UBE2M, UBFD1
CAPZA2, CNRIP1, COPS5, CTNNA1, ECI2, PYGB, RRM1, SEPT7	CAPZA2, CNRIP1, COPS5, CTNNA1, ECI2, PSME2, PYGB, RRM1, SEPT7
IMPA1, PSMA5, PSMB6	GSR, IMPA1, PSMA5, PSMB6
LYPLA2, METTL1	COPS6, LYPLA2, METTL1, PRMT5
RNMT, VAT1	RNMT, VAT1
CNOT3, RTRAF	CNOT3, COPE, EPS15, PEA15, RTRAF
ILKAP, IPO4	ILKAP, IPO4
ANXA1, ANXA5, CKAP5, DIAPH1, PRKCA, PTBP1, PTGES3, RBM12, SMC2, SMC4, TMOD3, UBA6, UBE3C	ANXA1, ANXA5, CKAP5, CNN2, DIAPH1, DOCK1, PLAA, PRKCA, PTBP1, PTGES3, RBM12, SMARCC2, SMC2, SMC4, TBC1D15, TMOD3, UBA6, UBE3C
AASDHPPT, DNMT1, ELOC	AASDHPPT, ABCF2, DNMT1, ELOC, EML1, PPM1F, PRKG1, TBCC, US22
