# Supplementary material for: Temporal dynamics of protein complex formation and dissociation during human cytomegalovirus infection
Source: Nat Commun. 2020 Feb 10;11:806. doi: 10.1038/s41467-020-14586-5 (PMC7010728; doi:10.1038/s41467-020-14586-5)
Supplement: Supplementary file 12 — Source Data [file 41467_2020_14586_MOESM12_ESM.xlsx]

## Sheet: Figure 3g
Figure 3g	Western blot showing viral protein levels for each of the 3 temporal classes in infected siWASHC2C cells or siControl cells
kDa									antibody used
250
150
100
75									IE1
50
									tubulin		Note: bottom portion of blot wsa stripped and re-probed for pUL99
																			antibody used
37										kDa
25									pUL26	25
																			pUL99
20										20
15
										15
	Lane #	Sample
	1	siWASHC2C mock
	2	siWASHC2C 24 hpi
	3	siWASHC2C 48 hpi
	4	siWASHC2C 72 hpi
	5	siWASHC2C 96 hpi
	6	siWASHC2C 120 hpi
	7	siControl mock
	8	siControl 24 hpi
	9	siControl 48 hpi
	10	siControl 72 hpi
	11	siControl 96 hpi
	12	siControl 120 hpi

## Sheet: Figure 5g 
Figure 5g
kDa									antibody used
									tubulin
									ACAT1
									Lane #	Sample
									1	siControl
									2	siACAT1 #1
									3	siACAT1 #2
									4	siACAT1 #3
									5	siACAT1 #4
